# Supplementary material for: Nutritional compensation of the circadian clock is a conserved process influenced by gene expression regulation and mRNA stability
Source: PLoS Biol. 2023 Jan 5;21(1):e3001961. doi: 10.1371/journal.pbio.3001961 (PMC9848017; doi:10.1371/journal.pbio.3001961)
Supplement: S1 Table — Results are presented from the 3-phase genetic screen for Nutritional Compensation defects among Neurospora knockout strains. Period lengths are shown for each knockout strain. Knockout strains were retained through each phase of the screen if circadian period changes were observed relative to the wild-type control or if a clear lack of circadian banding pattern was observed in the primary screen (“output” defective mutants). Nutritional under-compensation mutants were defined by ratios of high-to-zero glucose period lengths ≤ 0.90 (pink font). Nutritional over-compensation mutants had period length ratios ≥ 1.02 (green font). (XLSX) [file pbio.3001961.s009.xlsx]

## Sheet: Sheet1
Supplementary Table 1. Genetic screen for Nutritional Compensation defects					long period vs control (0%ga)	over-compensation mutant	N = number of biological replicate RTs quantified
					short period vs control (0%ga)	under-compensation mutant
NCU_ID	Common_Name	FGSC_or_Lab_Strain_ID	Selection_Description	Primary_Screen	Secondary_Screen_96wells	Tert_Screen_RTs_0%ga	Tert_Screen_RTs_0.5%g_0.17%a	Period_Ratio
NA	WT	FGSC2489; 1785-1	control	NA	22.3 ± 0.4	22.3 ± 0.4 (N = 27)	20.5 ± 0.6 (N = 17)	0.919283
NA	bd	87-3; 1786-1	control	NA	21.9 ± 0.3	21.8 ± 0.4 (N = 6)	20.7 ± 0.3 (N = 4)	0.949541
NCU02713	csp-1	1495	positive_control	NA	23.0 ± 1.0	22.0 ± 0.3 (N = 2)	19.6 ± 0.5 (N = 2)	0.890909
NCU07839	prd-1	1833-6	positive_control	NA	22.3 ± 1.1	22.1 ± 0.3 (N = 4)	24.9 ± 0.8 (N = 2)	1.1267
NCU03616	ras-2	FGSC12467; 1885-1	positive_control	NA	24.2 ± 2.0	23.4 ± 0.8 (N = 3)	22.8 ± 1.0 (N = 3)	0.974359
NCU06205	rco-1	FGSC11371; 1886-1	positive_control	NA	25.9 ± 1.3	ND, low amplitude (N = 2)	ND, low amplitude (N = 2)	ND
NCU02265	frq1 (G482S)	2018; 1923-1	manual_candidates	NA	ND	16.8 ± 0.0 (N = 2)	16.6 ± 0.2 (N = 2)	0.988095
NCU02265	frq3 (E364K)	2019	manual_candidates	NA	ND	24.6 ± 1.5 (N = 2)	24.1 ± 0.0 (N = 2)	0.979675
NCU02265	frq4 (A895T)	2020; 1964	manual_candidates	NA	ND	19.6 ± 0.1 (N = 2)	19.3 ± 0.3 (N = 2)	0.984694
NCU02265	frq7 (G459D)	2021; 585-70	manual_candidates	NA	ND	28.4 ± 2.2 (N = 2)	28.4 ± 1.4 (N = 2)	1
NCU01019	prd-2 (D)	1931	manual_candidates	NA	25.5 ± 0.7	26.7 ± 0.8 (N = 2)	26.3 ± 1.6 (N = 2)	0.985019
NCU03124	prd-3 (Y43H) // cka	612-a115; 1790-1	manual_candidates	NA	27.9 ± 0.9	29.0 ± 0.7 (N = 5)	28.3 ± 1.5 (N = 5)	0.975862
NCU02814	prd-4 (S493L) // chk2	2022; 610-62	manual_candidates	NA	19.1 ± 0.5	20.0 ± 0.2 (N = 2)	17.5 ± 0.1 (N = 2)	0.875
NCU04242	upf1 // prd-6 (D)	FGSC11229; 1939	manual_candidates	NA	18.3 ± 0.4	20.0 ± 0.3 (N = 2)	16.4 ± 0.4 (N = 2)	0.82
NCU06842	rcm-1 (**)	FGSC22010 (het.)	manual_candidates	NA	22.3 ± 0.2	ND	ND	ND
NCU06842	rcm-1 (**)	2023	manual_candidates	NA	23.2 ± 0.8	22.9 ± 0.3 (N = 2)	21.6 ± 0.4 (N = 2)	0.943231
NCU08377	cr-1	FGSC11514 (het.)	manual_candidates	NA	22.5 ± 0.5	ND	ND	ND
NCU08807	cre-1 (**)	FGSC18633 (het.)	manual_candidates	NA	23.0 ± 1.1	ND	ND	ND
NCU08807	cre-1 (**)	FGSC10372	manual_candidates	NA	22.3 ± 0.3	22.9 ± 0.5 (N = 2)	20.9 ± 0.1 (N = 2)	0.912664
NCU06312	gpr-4	FGSC12368	manual_candidates	NA	22.3 ± 0.3	ND	ND	ND
NCU10021	hgt-1	FGSC22818	manual_candidates	NA	22.9 ± 0.6	ND	ND	ND
NCU04963	hgt-2	FGSC18806	manual_candidates	NA	22.2 ± 0.3	ND	ND	ND
NCU02582	rco-3	FGSC17928	manual_candidates	NA	21.9 ± 0.5	ND	ND	ND
NCU05950	uv90	FGSC18029	manual_candidates	NA	21.9 ± 0.1	ND	ND	ND
NCU07788	col-26	FGSC11031	manual_candidates	NA	22.6 ± 0.3	ND	ND	ND
NCU03725	vib-1	FGSC11309	manual_candidates	NA	21.6 ± 0.2	ND	ND	ND
NCU07392	adv-1	FGSC11041	manual_candidates	NA	22.3 ± 0.4	ND	ND	ND
NCU00340	pp-1 // steA	FGSC21335; 2024	manual_candidates	NA	21.7 ± 0.7	ND	ND	ND
NA	WT	FGSC2489; 1785-1	control	NA	22.1 ± 0.0; 22.2 ± 0.5	see_above	see_above	see_above
NA	bd	87-3; 1786-1	control	NA	22.1 ± 0.2; 21.7 ± 0.3	see_above	see_above	see_above
NCU06240	pkac-1	1584	manual_candidates_kinases	NA	21.5 ± 0.4; 21.3 ± 0.4	19.8 ± 0.5 (N = 2)	20.1 ± 0.1 (N = 2)	1.01515
NCU04566	prk-10	1673	manual_candidates_kinases	NA	21.2 ± 0.1; 20.8 ± 0.4	22.1 ± 0.2 (N = 2)	21.3 ± 0.3 (N = 2)	0.963801
NCU09064	stk-53	1578	manual_candidates_kinases	NA	22.2 ± 0.2	ND	ND	ND
NCU01747	gde-1	1546	kinases	NA	23.7 ± 0.3; 23.6 ± 0.3	23.5 ± 1.0 (N = 2)	21.7 ± 1.3 (N = 2)	0.923404
NCU01498	ime-2	1540	kinases	NA	23.2 ± 1.3; 22.7 ± 0.3	23.0 ± 0.3 (N = 2)	21.4 ± 0.5 (N = 2)	0.930435
NCU01823	NA	1781	kinases	NA	23.2 ± 0.9; 22.9 ± 0.5	22.0 ± 0.7 (N = 2)	21.8 ± 0.1 (N = 2)	0.990909
NCU03894	stk-4	1559	kinases	NA	23.1 ± 0.1; 23.0 ± 0.8	22.6 ± 0.7 (N = 2)	21.5 ± 0.5 (N = 2)	0.951327
NCU02814	prd-4 // chk2	1550	kinases	NA	23.0 ± 0.1; 23.2 ± 0.1	23.0 ± 0.4 (N = 2)	21.3 ± 0.4 (N = 2)	0.926087
NCU01187	cpc-3	1545	kinases	NA	22.9 ± 0.5	ND	ND	ND
NCU04259	stk-27	1672	kinases	NA	22.9 ± 0.3	ND	ND	ND
NCU07378	stk-12	1575	kinases	NA	22.8 ± 0.6	ND	ND	ND
NCU04426	div-4	1587	kinases	NA	22.8 ± 0.2	ND	ND	ND
NCU00682	pkac-2	1541	kinases	NA	22.8 ± 0.0	ND	ND	ND
NCU04990	stk-17	1750	kinases	NA	22.7 ± 0.2	ND	ND	ND
NCU04335	stk-30	1561	kinases	NA	22.7 ± 0.1	ND	ND	ND
NCU08177	stk-51	1577	kinases	NA	22.7 ± 0.1	ND	ND	ND
NCU04143	stk-26	1614	kinases	NA	22.7 ± 0.1	ND	ND	ND
NCU03197	stk-11	1553	kinases	NA	22.7 ± 0.0	ND	ND	ND
NCU06638	stk-46 (**)	1606	kinases	NA	22.7 ± 0.0	ND	ND	ND
NCU02815	os-1	1794	kinases	NA	22.6 ± 0.7	ND	ND	ND
NCU00406	vel	1758	kinases	NA	22.6 ± 0.6	ND	ND	ND
NCU02885	stk-20	1552	kinases	NA	22.6 ± 0.4	ND	ND	ND
NCU07880	prk-6	1576	kinases	NA	22.6 ± 0.3	ND	ND	ND
NCU03523	stk-22	1556	kinases	NA	22.6 ± 0.0	ND	ND	ND
NCU09595	stk-55	1601	kinases	NA	22.5 ± 0.4	ND	ND	ND
NCU00772	mst-1	1542	kinases	NA	22.5 ± 0.2	ND	ND	ND
NCU04326	stk-29	1560	kinases	NA	22.5 ± 0.2	ND	ND	ND
NCU04834	phy-1	1779	kinases	NA	22.5 ± 0.2	ND	ND	ND
NCU06486	stk-43	1570	kinases	NA	22.5 ± 0.1	ND	ND	ND
NCU07062	stk-49	1574	kinases	NA	22.5 ± 0.1	ND	ND	ND
NCU00939	dcc-1	1777	kinases	NA	22.5 ± 0.0	ND	ND	ND
NCU02057	luxQ	1783	kinases	NA	22.5 ± 0.0	ND	ND	ND
NCU07722	rgb-40	1799	kinases	NA	22.5 ± 0.0	ND	ND	ND
NCU05638	stk-34	1563	kinases	NA	22.4 ± 0.7	ND	ND	ND
NCU02245	stk-19	1547	kinases	NA	22.4 ± 0.6	ND	ND	ND
NCU05808	tkl-1	1616	kinases	NA	22.4 ± 0.4	ND	ND	ND
NCU07399	stk-9	1820	kinases	NA	22.4 ± 0.4	ND	ND	ND
NCU06583	stk-44	1571	kinases	NA	22.4 ± 0.3	ND	ND	ND
NCU01435	stk-1	1604	kinases	NA	22.4 ± 0.3	ND	ND	ND
NCU02751	mus-59	1549	kinases	NA	22.4 ± 0.2	ND	ND	ND
NCU04490	NA	1615	kinases	NA	22.4 ± 0.2	ND	ND	ND
NCU00274	mus-21	1674	kinases	NA	22.4 ± 0.2	ND	ND	ND
NCU00914	stk-16	1543	kinases	NA	22.4 ± 0.0	ND	ND	ND
NCU09520	NA	1807	kinases	NA	22.3 ± 0.4	ND	ND	ND
NCU06179	stk-5	1566	kinases	NA	22.3 ± 0.2	ND	ND	ND
NCU06422	stk-42	1569	kinases	NA	22.3 ± 0.2	ND	ND	ND
NCU06249	stk-40	1593	kinases	NA	22.3 ± 0.2	ND	ND	ND
NCU05790	phy-2	1780	kinases	NA	22.3 ± 0.2	ND	ND	ND
NCU09189	stk-54	1806	kinases	NA	22.3 ± 0.2	ND	ND	ND
NCU06177	camk-3	1565	kinases	NA	22.3 ± 0.1	ND	ND	ND
NCU06006	stk-37	1564	kinases	NA	22.3 ± 0.0	ND	ND	ND
NCU04279	stk-28	1756	kinases	NA	22.2 ± 0.4	ND	ND	ND
NCU03187	nim-1	1853	kinases	NA	22.2 ± 0.3	ND	ND	ND
NCU03242	stk-21	1555	kinases	NA	22.2 ± 0.1	ND	ND	ND
NCU06421	stk-41	1568	kinases	NA	22.2 ± 0.1	ND	ND	ND
NCU04595	prk-11	1588	kinases	NA	22.2 ± 0.1	ND	ND	ND
NCU06230	stk-39 (**)	1592	kinases	NA	22.2 ± 0.1	ND	ND	ND
NCU09184	iad-1	1607	kinases	NA	22.2 ± 0.1	ND	ND	ND
NCU05600	stk-33	1755	kinases	NA	22.2 ± 0.1	ND	ND	ND
NCU04755	stk-32	1562	kinases	NA	22.1 ± 0.5	ND	ND	ND
NCU07221	hcp-1	1795	kinases	NA	22.1 ± 0.5	ND	ND	ND
NCU03200	stk-10	1554	kinases	NA	22.1 ± 0.4	ND	ND	ND
NCU02202	stk-14	1597	kinases	NA	22.1 ± 0.3	ND	ND	ND
NCU01833	nik-2	1782	kinases	NA	22.1 ± 0.3	ND	ND	ND
NCU03796	stk-24	1821	kinases	NA	22.1 ± 0.2	ND	ND	ND
NCU03659	prk-3	1558	kinases	NA	22.1 ± 0.0	ND	ND	ND
NCU10853	stk-57	1582	kinases	NA	22.1 ± 0.0	ND	ND	ND
NCU04005	ck-1b	1613	kinases	NA	22.1 ± 0.0	ND	ND	ND
NCU03164	NA	1804	kinases	NA	22.1 ± 0.0	ND	ND	ND
NCU08346	mus-58	1854	kinases	NA	22.1 ± 0.0	ND	ND	ND
NCU11744_NCU16821	stk-58	1822	kinases	NA	22.0 ± 0.6	ND	ND	ND
NCU10004	stk-56	1581	kinases	NA	22.0 ± 0.5	ND	ND	ND
NCU02283	camk-2	1548	kinases	NA	22.0 ± 0.2	ND	ND	ND
NCU05655	stk-35	1586	kinases	NA	22.0 ± 0.0	ND	ND	ND
NCU04096	prk-9	1590	kinases	NA	21.9 ± 0.8	ND	ND	ND
NCU06230	stk-39 (**)	1567	kinases	NA	21.9 ± 0.2	ND	ND	ND
NCU00108	stk-13	1596	kinases	NA	21.9 ± 0.1	ND	ND	ND
NCU06638	stk-46 (**)	1573	kinases	NA	21.9 ± 0.0	ND	ND	ND
NCU01335	cdc15	1852	kinases	NA	21.9 ± 0.0	ND	ND	ND
NCU09212	camk-4	1580	kinases	NA	21.8 ± 0.3	ND	ND	ND
NCU04185	gsk-3	1591	kinases	NA	21.8 ± 0.2	ND	ND	ND
NCU07280	stk-50	1594	kinases	NA	21.8 ± 0.1	ND	ND	ND
NCU09202	mdk-2	1617	kinases	NA	21.8 ± 0.1	ND	ND	ND
NCU00230	prk-4	1608	kinases	NA	21.8 ± 0.0	ND	ND	ND
NCU09258	cdc5	1595	kinases	NA	21.7 ± 0.4	ND	ND	ND
NCU06544	pkc	1598	kinases	NA	21.7 ± 0.3	ND	ND	ND
NCU01797	nrc-2	1609	kinases	NA	21.7 ± 0.3	ND	ND	ND
NCU07580	mdk-1	1600	kinases	NA	21.7 ± 0.2	ND	ND	ND
NCU06760	stk-48	1824	kinases	NA	21.7 ± 0.2	ND	ND	ND
NCU03571	stk-23	1557	kinases	NA	21.6 ± 0.5	ND	ND	ND
NCU07296	cot-1	1599	kinases	NA	21.6 ± 0.1	ND	ND	ND
NCU04747	stk-31	1602	kinases	NA	21.6 ± 0.1	ND	ND	ND
NCU05658	stk-36	1759	kinases	NA	21.5 ± 0.2; 22.1 ± 0.6	ND	ND	ND
NCU02234	mik-1	1826	kinases	NA	21.4 ± 0.3; 22.8 ± 0.5	ND	ND	ND
NCU07024	os-2	1819	kinases	NA	21.3 ± 0.2; 22.1 ± 0.7	ND	ND	ND
NCU06182	nrc-1	1818	kinases	NA	21.2 ± 0.1; 22.1 ± 0.4	ND	ND	ND
NCU06202	stk-38	1605	kinases	NA	21.1 ± 0.5	ND	ND	ND
NCU06419	mek-1	FGSC11318; 2053	kinases	output	21.5 ± 0.8	20.6 ± 0.7 (N = 2)	17.8 ± 2.2 (N = 2)	0.864078
NCU01940	ptk-2	1551	kinases	NA	20.8 ± 0.1; 21.9 ± 0.1	21.6 ± 0.2 (N = 2)	21.6 ± 0.3 (N = 2)	1
NCU09123	camk-1	1579	kinases	NA	20.4 ± 0.1; 23.0 ± 1.0	22.3 ± 0.4 (N = 2)	21.6 ± 0.4 (N = 2)	0.96861
NCU02393	mak-2	1808	kinases	NA	19.5 ± 0.0; 19.6 ± 0.4	20.4 ± 0.0 (N = 2)	20.3 ± 0.3 (N = 2)	0.995098
NCU01206	set-1	FGSC15827; 2037	RNA-binding_proteins	output	24.9 ± 0.4	22.9 ± 0.7 (N = 2)	25.1 ± 0.4 (N = 2)	1.09607
NCU00768	mRNA binding	FGSC15724; 2042	RNA-binding_proteins	output	23.9 ± 1.0	22.9 ± 0.9 (N = 2)	21.7 ± 0.5 (N = 2)	0.947598
NCU04164	hypothetical	FGSC13317; 2035	RNA-binding_proteins	output	23.6 ± 0.4	24.2 ± 0.7 (N = 2)	22.5 ± 0.0 (N = 2)	0.929752
NCU09539	mrp-13	FGSC21079 (het.); 2044	RNA-binding_proteins	long	23.4 ± 0.5	21.9 ± 0.5 (N = 2)	19.2 ± 1.7 (N = 2)	0.876712
NCU07032	hypothetical	FGSC15269; 2038	RNA-binding_proteins	output	23.3 ± 0.7	21.9 ± 0.4 (N = 2)	20.5 ± 2.3 (N = 2)	0.936073
NCU09760	hypothetical	FGSC11667	RNA-binding_proteins	output	23.2 ± 0.8	ND	ND	ND
NCU09048	hypothetical	FGSC18372 (het.); 2040	RNA-binding_proteins	short	23.2 ± 0.8	22.2 ± 0.5 (N = 2)	20.8 ± 0.2 (N = 2)	0.936937
NCU01793	mrs-7	FGSC13137; 2032	RNA-binding_proteins	long	23.1 ± 0.5	22.8 ± 0.1 (N = 2)	21.0 ± 0.4 (N = 2)	0.921053
NCU07874	pub1	FGSC14024; 2030	RNA-binding_proteins	NA	23.1 ± 0.6	21.9 ± 0.6 (N = 2)	20.6 ± 1.2 (N = 2)	0.940639
NCU01143	msp-8	FGSC12358; 2039	RNA-binding_proteins	output	23.0 ± 0.2	20.6 ± 0.5 (N = 2)	19.6 ± 0.3 (N = 2)	0.951456
NCU09973	hypothetical	FGSC17921; 2046	RNA-binding_proteins	output	23.0 ± 0.5	21.3 ± 0.7 (N = 2)	19.6 ± 0.6 (N = 2)	0.920188
NCU04254	hypothetical	FGSC19105; 2047	RNA-binding_proteins	long	23.0 ± 0.7	23.8 ± 0.4 (N = 2)	23.4 ± 0.3 (N = 2)	0.983193
NCU03946	pabp-2	FGSC19900; 2036	RNA-binding_proteins	output	23.0 ± 0.2	22.5 ± 0.4 (N = 2)	20.0 ± 0.8 (N = 2)	0.888889
NCU02736	hypothetical	FGSC12857; 2031	RNA-binding_proteins	short	22.9 ± 0.6	22.6 ± 0.1 (N = 2)	19.5 ± 0.8 (N = 2)	0.862832
NCU00188	apg-1	FGSC17400; 2041	RNA-binding_proteins	long	22.9 ± 0.7	22.5 ± 0.1 (N = 2)	20.4 ± 0.2 (N = 2)	0.906667
NCU09076	hel-4	FGSC21341 (het.); 2045	RNA-binding_proteins	long	22.9 ± 0.9	21.9 ± 0.9 (N = 2)	19.5 ± 0.7 (N = 2)	0.890411
NCU11426	nuc-2	FGSC22738; 2049	RNA-binding_proteins	output	22.9 ± 0.3	19.9 ± 0.4 (N = 2)	18.7 ± 0.8 (N = 2)	0.939698
NCU07069	mrpp-5	FGSC19343	RNA-binding_proteins	output	22.8 ± 0.4	ND	ND	ND
NCU00311	vts1	FGSC19694	RNA-binding_proteins	output	22.8 ± 0.2	ND	ND	ND
NCU04073	hypothetical (**)	FGSC23420 (het.)	RNA-binding_proteins	output	22.8 ± 0.2	ND	ND	ND
NCU02286	hypothetical	FGSC13141	RNA-binding_proteins	long	22.7 ± 0.5	ND	ND	ND
NCU06118	hypothetical	FGSC14564	RNA-binding_proteins	long	22.7 ± 0.3	ND	ND	ND
NCU02406	nuclear protein	FGSC16076	RNA-binding_proteins	output	22.7 ± 0.4	ND	ND	ND
NCU02633	nuclear mRNA splicing	FGSC16755	RNA-binding_proteins	short	22.7 ± 0.8	ND	ND	ND
NCU06685	stk-47	FGSC17961	RNA-binding_proteins	output	22.7 ± 0.5	ND	ND	ND
NCU02837	splicing	FGSC21511	RNA-binding_proteins	long	22.7 ± 0.4	ND	ND	ND
NCU08289	dmm-2	FGSC11100	RNA-binding_proteins	WT	22.6 ± 0.2	ND	ND	ND
NCU00483	hypothetical	FGSC12784	RNA-binding_proteins	output	22.6 ± 0.5	ND	ND	ND
NCU01455	hypothetical	FGSC13145	RNA-binding_proteins	long	22.6 ± 0.4	ND	ND	ND
NCU03150	crp-83	FGSC13426 (het.)	RNA-binding_proteins	long	22.6 ± 0.6	ND	ND	ND
NCU06950	hypothetical	FGSC20360 (het.)	RNA-binding_proteins	long	22.6 ± 0.8	ND	ND	ND
NCU04153	psu-1	FGSC21527	RNA-binding_proteins	long	22.6 ± 0.4	ND	ND	ND
NCU00707	hypothetical	FGSC13130	RNA-binding_proteins	slightly_short	22.5 ± 0.3	ND	ND	ND
NCU10733	par-1	FGSC13384	RNA-binding_proteins	long	22.5 ± 0.3	ND	ND	ND
NCU06135	hypothetical	FGSC14462	RNA-binding_proteins	long	22.5 ± 0.3	ND	ND	ND
NCU00475	crp-24	FGSC16103 (het.)	RNA-binding_proteins	short	22.5 ± 0.3	ND	ND	ND
NCU04022	znf-27	FGSC17880	RNA-binding_proteins	long	22.5 ± 0.5	ND	ND	ND
NCU08299	mrp-48	FGSC18364 (het.)	RNA-binding_proteins	short	22.5 ± 0.7	ND	ND	ND
NCU09211	sad-3	FGSC19730	RNA-binding_proteins	output	22.5 ± 0.6	ND	ND	ND
NCU06272	mrp-72	FGSC20911 (het.)	RNA-binding_proteins	long	22.5 ± 0.6	ND	ND	ND
NCU06553	hypothetical	FGSC21183	RNA-binding_proteins	output	22.5 ± 0.2	ND	ND	ND
NCU08046	eif3g	FGSC22128 (het.)	RNA-binding_proteins	long	22.5 ± 0.9	ND	ND	ND
NCU01504	calcineurin binding	FGSC23660	RNA-binding_proteins	output	22.5 ± 0.5	ND	ND	ND
NCU08435	rrp3	FGSC11670	RNA-binding_proteins	output	22.4 ± 0.5	ND	ND	ND
NCU05343	R3H domain	FGSC12047	RNA-binding_proteins	long	22.4 ± 0.6	ND	ND	ND
NCU05316	pfs domain	FGSC12862 (het.)	RNA-binding_proteins	short	22.4 ± 0.7	ND	ND	ND
NCU00065	tdus-2	FGSC13268	RNA-binding_proteins	long	22.4 ± 0.2	ND	ND	ND
NCU07411	polt-1	FGSC13661	RNA-binding_proteins	short	22.4 ± 0.3	ND	ND	ND
NCU03394	mrp-15	FGSC13922 (het.)	RNA-binding_proteins	short	22.4 ± 0.4	ND	ND	ND
NCU01932	set-3	FGSC16016 (het.)	RNA-binding_proteins	slightly_long	22.4 ± 0.6	ND	ND	ND
NCU07735	tcg1 // grp1	FGSC19577	RNA-binding_proteins	long	22.4 ± 0.3	ND	ND	ND
NCU09434	sms-2	FGSC11160	RNA-binding_proteins	short	22.3 ± 0.2	ND	ND	ND
NCU07496	set-7	FGSC11182	RNA-binding_proteins	output	22.3 ± 0.1	ND	ND	ND
NCU07934	hypothetical	FGSC12028	RNA-binding_proteins	long	22.3 ± 0.6	ND	ND	ND
NCU06149	drh-10	FGSC13192	RNA-binding_proteins	short	22.3 ± 0.1	ND	ND	ND
NCU05800	znf-54	FGSC13693	RNA-binding_proteins	output	22.3 ± 0.2	ND	ND	ND
NCU07872	prk-2	FGSC17964	RNA-binding_proteins	output	22.3 ± 0.4	ND	ND	ND
NCU08776	hypothetical	FGSC18395	RNA-binding_proteins	long	22.3 ± 0.4	ND	ND	ND
NCU08218	ptr-1	FGSC19646	RNA-binding_proteins	long	22.3 ± 0.4	ND	ND	ND
NCU06959	hypothetical	FGSC20361	RNA-binding_proteins	long	22.3 ± 0.3	ND	ND	ND
NCU04294	sad-2	FGSC20680	RNA-binding_proteins	long	22.3 ± 0.2	ND	ND	ND
NCU04117	abc-7 // mdl2	FGSC21178	RNA-binding_proteins	long	22.3 ± 0.3	ND	ND	ND
NCU05246	dnr-13	FGSC11756	RNA-binding_proteins	output	22.2 ± 0.3	ND	ND	ND
NCU03285	mrs-11	FGSC12070	RNA-binding_proteins	slightly_short	22.2 ± 0.5	ND	ND	ND
NCU06684	RNA binding	FGSC12630	RNA-binding_proteins	long	22.2 ± 0.6	ND	ND	ND
NCU06199	puf1	FGSC13193	RNA-binding_proteins	output	22.2 ± 0.1	ND	ND	ND
NCU09742	div-56	FGSC13381 (het.)	RNA-binding_proteins	output	22.2 ± 0.3	ND	ND	ND
NCU07559	hypothetical	FGSC16089	RNA-binding_proteins	long	22.2 ± 0.2	ND	ND	ND
NCU17247	hypothetical	FGSC16874	RNA-binding_proteins	long	22.2 ± 0.4	ND	ND	ND
NCU00618	crp-6	FGSC17552 (het.)	RNA-binding_proteins	long	22.2 ± 0.3	ND	ND	ND
NCU07832	msp-39	FGSC20832 (het.)	RNA-binding_proteins	output	22.2 ± 0.5	ND	ND	ND
NCU10185	tipt-1	FGSC21621 (het.)	RNA-binding_proteins	output	22.2 ± 0.4	ND	ND	ND
NCU09842	mak-1	FGSC11320	RNA-binding_proteins	output	22.1 ± 0.6	ND	ND	ND
NCU00388	Septal Pore	FGSC12744	RNA-binding_proteins	output	22.1 ± 0.2	ND	ND	ND
NCU06246	drh-15	FGSC12864 (het.)	RNA-binding_proteins	long	22.1 ± 0.3	ND	ND	ND
NCU01601	snr-1	FGSC13158	RNA-binding_proteins	output	22.1 ± 0.3	ND	ND	ND
NCU02467	snr-19	FGSC19971	RNA-binding_proteins	output	22.1 ± 0.9	ND	ND	ND
NCU08277	eif2a	FGSC20915 (het.)	RNA-binding_proteins	output	22.1 ± 0.5	ND	ND	ND
NCU07070	drh-7 // dbp-9	FGSC22111 (het.)	RNA-binding_proteins	long	22.1 ± 0.3	ND	ND	ND
NCU08933	nucleic acid binding	FGSC23868	RNA-binding_proteins	long	22.1 ± 0.4	ND	ND	ND
NCU08034	snr-16	FGSC19628	RNA-binding_proteins	output	22.0 ± 0.5	ND	ND	ND
NCU03311	paa-4	FGSC23828	RNA-binding_proteins	long	22.0 ± 0.3	ND	ND	ND
NCU01414	asm-1	FGSC11730 (het.)	RNA-binding_proteins	output	21.9 ± 0.4	ND	ND	ND
NCU09071	dbf-2	FGSC21738	RNA-binding_proteins	output_long	21.9 ± 0.3	ND	ND	ND
NCU01121	hypothetical	FGSC23431	RNA-binding_proteins	long	21.9 ± 0.7	ND	ND	ND
NCU03702	rbg-16	FGSC11836 (het.)	RNA-binding_proteins	long	21.8 ± 0.5	ND	ND	ND
NCU09696	srp54	FGSC22139	RNA-binding_proteins	long	21.8 ± 0.5	ND	ND	ND
NCU09546	eif4E-3	FGSC23513	RNA-binding_proteins	long	21.8 ± 0.3	ND	ND	ND
NCU01418	ccg-6	FGSC13109	RNA-binding_proteins	output	21.7 ± 0.2	ND	ND	ND
NCU16397	nab2 (**)	FGSC18496 (het.)	RNA-binding_proteins	long	21.7 ± 1.1	ND	ND	ND
NCU03007	msp-21	FGSC21410	RNA-binding_proteins	output	21.7 ± 0.5	ND	ND	ND
NCU01817	DIL, Ankyrin domain	FGSC19009	RNA-binding_proteins	long	21.6 ± 0.3	ND	ND	ND
NCU07420	eif4A	FGSC11844 (het.)	RNA-binding_proteins	long	ND (cycA resistant FGSC)	ND	ND	ND
NCU10352	snr-6	FGSC13262; 2033	RNA-binding_proteins	output	21.5 ± 0.7	21.8 ± 0.4 (N = 2)	19.5 ± 0.1 (N = 2)	0.894495
NCU16397	nab2 (**)	FGSC22799 (het.); 2048	RNA-binding_proteins	long	21.5 ± 0.3	22.1 ± 0.3 (N = 2)	19.5 ± 0.2 (N = 2)	0.882353
NCU06565	Septal Pore	FGSC15333; 2051	RNA-binding_proteins	long	21.4 ± 0.7	22.1 ± 0.0 (N = 2)	19.2 ± 0.6 (N = 2)	0.868778
NCU03435	upf3	FGSC11679; 1943	RNA-binding_proteins	NA	20.7 ± 0.2	20.9 ± 0.1 (N = 2)	19.1 ± 1.7 (N = 2)	0.913876
NCU17030	hrp1 (**)	FGSC15374; 2050	RNA-binding_proteins	output	20.4 ± 0.5	20.7 ± 0.0 (N = 2)	19.7 ± 1.0 (N = 2)	0.951691
NCU03226	y14	FGSC15492; 2052	RNA-binding_proteins	output	20.3 ± 0.4	20.1 ± 0.4 (N = 2)	18.8 ± 0.1 (N = 2)	0.935323
NCU05267	upf2	FGSC15706; 1941	RNA-binding_proteins	NA	20.3 ± 0.2	20.4 ± 0.1 (N = 2)	16.8 ± 0.2 (N = 2)	0.823529
NCU00269	set-2	FGSC15504; 2034	RNA-binding_proteins	output	20.2 ± 1.0	20.1 ± 0.5 (N = 4)	arrhythmic (N = 4)	1.57711
NCU02961	rbg-28	FGSC16412; 2043	RNA-binding_proteins	output	20.2 ± 0.3	19.9 ± 0.7 (N = 2)	arrhythmic (N = 2)	1.59296
NCU09014	cpsf5	FGSC12033; 2025; 2026	manual_candidates	NA	18.2 ± 0.9	19.9 ± 0.7 (N = 6, old tissue)	17.9 ± 1.1 (N = 7, old tissue)	0.899497
NCU02152	cpsf6	FGSC16956; 2027; 2028	RNA-binding_proteins	short	17.9 ± 0.9	19.4 ± 0.5 (N = 6, old tissue)	18.1 ± 1.1 (N = 7, old tissue)	0.93299
NCU02178	sad-1	FGSC11151	RNA-binding_proteins	slightly_short	ND	ND	ND	ND
NCU06766	dcl-2	FGSC11155	RNA-binding_proteins	slightly_short	ND	ND	ND	ND
NCU07534	qde-1	FGSC11156	RNA-binding_proteins	WT	ND	ND	ND	ND
NCU01045	grn	FGSC11171	RNA-binding_proteins	WT	ND	ND	ND	ND
NCU01751	abc-23	FGSC11329	RNA-binding_proteins	WT	ND	ND	ND	ND
NCU07975	dnr-12	FGSC11337	RNA-binding_proteins	WT	ND	ND	ND	ND
NCU02364	znf-29	FGSC11388	RNA-binding_proteins	WT	ND	ND	ND	ND
NCU05210	uvs-2	FGSC11444	RNA-binding_proteins	WT	ND	ND	ND	ND
NCU02764	rsp	FGSC11449	RNA-binding_proteins	WT	ND	ND	ND	ND
NCU03039	splicing u2af	FGSC11499 (het.)	RNA-binding_proteins	WT	ND	ND	ND	ND
NCU03853	nup-17	FGSC11559	RNA-binding_proteins	WT	ND	ND	ND	ND
NCU03337	recQ-2	FGSC11575 (het.)	RNA-binding_proteins	WT	ND	ND	ND	ND
NCU17061	DnaJ domain (**)	FGSC11629 (het.)	RNA-binding_proteins	WT	ND	ND	ND	ND
NCU09793	dbh-5	FGSC11660	RNA-binding_proteins	WT	ND	ND	ND	ND
NCU00181	ppi-2	FGSC11661	RNA-binding_proteins	WT	ND	ND	ND	ND
NCU03717	eif4E-2	FGSC11768	RNA-binding_proteins	slightly_short	ND	ND	ND	ND
NCU06365	dbh-3	FGSC11919	RNA-binding_proteins	WT	ND	ND	ND	ND
NCU02614	nup-13	FGSC11922	RNA-binding_proteins	WT	ND	ND	ND	ND
NCU09058	ech-5	FGSC11958	RNA-binding_proteins	WT	ND	ND	ND	ND
NCU01200	nup-5	FGSC12036	RNA-binding_proteins	slightly_long	ND	ND	ND	ND
NCU00076	qip	FGSC12130	RNA-binding_proteins	slightly_short	ND	ND	ND	ND
NCU01104	arh-2	FGSC12230	RNA-binding_proteins	slightly_long	ND	ND	ND	ND
NCU06735	msp-34	FGSC12329	RNA-binding_proteins	slightly_short	ND	ND	ND	ND
NCU09901	mrs-6	FGSC12342	RNA-binding_proteins	slightly_long	ND	ND	ND	ND
NCU09903	eef3-2	FGSC12344	RNA-binding_proteins	slightly_long	ND	ND	ND	ND
NCU02034	rid-1	FGSC12353	RNA-binding_proteins	slightly_long	ND	ND	ND	ND
NCU02720	hypothetical	FGSC12417	RNA-binding_proteins	slightly_long	ND	ND	ND	ND
NCU02741	mei-3	FGSC12433	RNA-binding_proteins	WT	ND	ND	ND	ND
NCU08598	qde-3	FGSC12505 (het.)	RNA-binding_proteins	WT	ND	ND	ND	ND
NCU06739	ppi-7	FGSC12603	RNA-binding_proteins	slightly_long	ND	ND	ND	ND
NCU06780	tum-1	FGSC12654	RNA-binding_proteins	slightly_long	ND	ND	ND	ND
NCU09318	dnh-2	FGSC12676	RNA-binding_proteins	slightly_long	ND	ND	ND	ND
NCU07670	cyt-19	FGSC12702 (het.)	RNA-binding_proteins	WT	ND	ND	ND	ND
NCU02791	hypothetical	FGSC12704	RNA-binding_proteins	WT	ND	ND	ND	ND
NCU00496	hypothetical	FGSC12793	RNA-binding_proteins	WT	ND	ND	ND	ND
NCU03261	msp-23	FGSC12874 (het.)	RNA-binding_proteins	WT	ND	ND	ND	ND
NCU04110	bbp-1	FGSC12875 (het.)	RNA-binding_proteins	slightly_long	ND	ND	ND	ND
NCU05218	hat-4	FGSC13041 (het.)	RNA-binding_proteins	WT	ND	ND	ND	ND
NCU06619	mtr	FGSC13094	RNA-binding_proteins	WT	ND	ND	ND	ND
NCU06459	hypothetical	FGSC13195	RNA-binding_proteins	WT	ND	ND	ND	ND
NCU06718	paa-8	FGSC13204 (het.)	RNA-binding_proteins	slightly_long	ND	ND	ND	ND
NCU07437	eif1A	FGSC13223 (het.)	RNA-binding_proteins	WT	ND	ND	ND	ND
NCU03302	crp-72	FGSC13251 (het.)	RNA-binding_proteins	slightly_long	ND	ND	ND	ND
NCU07382	snr-2	FGSC13252 (het.)	RNA-binding_proteins	WT	ND	ND	ND	ND
NCU07683	snr-4	FGSC13253 (het.)	RNA-binding_proteins	WT	ND	ND	ND	ND
NCU09512	snr-3	FGSC13259 (het.)	RNA-binding_proteins	ND (hyg -)	ND	ND	ND	ND
NCU10166	ppi-4	FGSC13261 (het.)	RNA-binding_proteins	slightly_long	ND	ND	ND	ND
NCU01930	snr-7	FGSC13275	RNA-binding_proteins	WT	ND	ND	ND	ND
NCU01949	un-16	FGSC13276 (het.)	RNA-binding_proteins	WT	ND	ND	ND	ND
NCU01985	cys-11	FGSC13277 (het.)	RNA-binding_proteins	slightly_long	ND	ND	ND	ND
NCU02076	eif3E	FGSC13286 (het.)	RNA-binding_proteins	slightly_long	ND	ND	ND	ND
NCU03169	hypothetical	FGSC13294	RNA-binding_proteins	WT	ND	ND	ND	ND
NCU01913	mrpp-2	FGSC13369 (het.)	RNA-binding_proteins	WT	ND	ND	ND	ND
NCU01950	msp-13	FGSC13374 (het.)	RNA-binding_proteins	WT	ND	ND	ND	ND
NCU06511	puf3	FGSC13380	RNA-binding_proteins	WT	ND	ND	ND	ND
NCU03766	snr-5	FGSC13383 (het.)	RNA-binding_proteins	slightly_long	ND	ND	ND	ND
NCU05217	exr-2	FGSC13403	RNA-binding_proteins	WT	ND	ND	ND	ND
NCU03652	snf2-1	FGSC13453	RNA-binding_proteins	slightly_long	ND	ND	ND	ND
NCU02432	DnaJ domain	FGSC13519	RNA-binding_proteins	WT	ND	ND	ND	ND
NCU01221	crp-46	FGSC13668 (het.)	RNA-binding_proteins	WT	ND	ND	ND	ND
NCU01917	hypothetical	FGSC13880	RNA-binding_proteins	WT	ND	ND	ND	ND
NCU01976	hypothetical	FGSC13897	RNA-binding_proteins	WT	ND	ND	ND	ND
NCU05782	drh-2	FGSC14009	RNA-binding_proteins	slightly_long	ND	ND	ND	ND
NCU05802	msp-31	FGSC14011	RNA-binding_proteins	WT	ND	ND	ND	ND
NCU16560	puf4_N-term (**)	FGSC14089	RNA-binding_proteins	slightly_long	ND	ND	ND	ND
NCU04504	drh-17	FGSC14308 (het.)	RNA-binding_proteins	slightly_long	ND	ND	ND	ND
NCU04799	pabp	FGSC14310 (het.)	RNA-binding_proteins	WT	ND	ND	ND	ND
NCU09349	drh-13	FGSC14314 (het.)	RNA-binding_proteins	WT	ND	ND	ND	ND
NCU00726	csr-1	FGSC14340	RNA-binding_proteins	ND (normal clock)	ND	ND	ND	ND
NCU07548	hypothetical	FGSC14484 (het.)	RNA-binding_proteins	WT	ND	ND	ND	ND
NCU01554	dmm-1	FGSC14509 (het.)	RNA-binding_proteins	WT	ND	ND	ND	ND
NCU03491	pad-1	FGSC14534 (het.)	RNA-binding_proteins	WT	ND	ND	ND	ND
NCU16560	puf4_PumDomain (**)	FGSC14546	RNA-binding_proteins	slightly_long	ND	ND	ND	ND
NCU02619	tdus-3	FGSC14559	RNA-binding_proteins	WT	ND	ND	ND	ND
NCU17030	hrp1 (**)	FGSC14560 (het.)	RNA-binding_proteins	WT	ND	ND	ND	ND
NCU08295	La domain	FGSC14646	RNA-binding_proteins	WT	ND	ND	ND	ND
NCU08660	trn-4	FGSC14647 (het.)	RNA-binding_proteins	WT	ND	ND	ND	ND
NCU02404	RNP domain	FGSC14817 (het.)	RNA-binding_proteins	WT	ND	ND	ND	ND
NCU00578	ppi-1	FGSC14821	RNA-binding_proteins	WT	ND	ND	ND	ND
NCU08514	ppi-6	FGSC14828	RNA-binding_proteins	slightly_long	ND	ND	ND	ND
NCU06788	hypothetical	FGSC14843	RNA-binding_proteins	WT	ND	ND	ND	ND
NCU04009	eex-1	FGSC14869 (het.)	RNA-binding_proteins	WT	ND	ND	ND	ND
NCU06965	hypothetical	FGSC15267	RNA-binding_proteins	WT	ND	ND	ND	ND
NCU07029	hypothetical	FGSC15448	RNA-binding_proteins	WT	ND	ND	ND	ND
NCU01760	puf8	FGSC15499	RNA-binding_proteins	WT	ND	ND	ND	ND
NCU08663	rbg-43	FGSC15507 (het.)	RNA-binding_proteins	WT	ND	ND	ND	ND
NCU09475	crp-13	FGSC15581 (het.)	RNA-binding_proteins	WT	ND	ND	ND	ND
NCU03806	cyh-2	FGSC15677 (het.)	RNA-binding_proteins	slightly_short	ND	ND	ND	ND
NCU03846	DRAP deaminase	FGSC15683	RNA-binding_proteins	WT	ND	ND	ND	ND
NCU02717	msp-17	FGSC15715 (het.)	RNA-binding_proteins	slightly_short	ND	ND	ND	ND
NCU00105	rbg-58	FGSC15796 (het.)	RNA-binding_proteins	WT	ND	ND	ND	ND
NCU00158	trm-63	FGSC15849	RNA-binding_proteins	WT_gr_defect	ND	ND	ND	ND
NCU04402	dim-5	FGSC15885 (het.)	RNA-binding_proteins	WT	ND	ND	ND	ND
NCU02707	crp-39	FGSC15889 (het.)	RNA-binding_proteins	WT	ND	ND	ND	ND
NCU08270	sms-3	FGSC15891	RNA-binding_proteins	slightly_long	ND	ND	ND	ND
NCU00556	whi3	FGSC15916	RNA-binding_proteins	slightly_short	ND	ND	ND	ND
NCU07421	Septal Pore	FGSC15954	RNA-binding_proteins	WT	ND	ND	ND	ND
NCU06119	set-5	FGSC16017	RNA-binding_proteins	slightly_long	ND	ND	ND	ND
NCU00457	eif4B	FGSC16046	RNA-binding_proteins	WT	ND	ND	ND	ND
NCU09778	cdc28	FGSC16078 (het.)	RNA-binding_proteins	WT	ND	ND	ND	ND
NCU00505	snr-12	FGSC16109 (het.)	RNA-binding_proteins	slightly_short	ND	ND	ND	ND
NCU00693	eex-2	FGSC16128 (het.)	RNA-binding_proteins	slightly_short	ND	ND	ND	ND
NCU02508	snr-23	FGSC16164 (het.)	RNA-binding_proteins	WT	ND	ND	ND	ND
NCU02511	tcmt-1	FGSC16165 (het.)	RNA-binding_proteins	slightly_short	ND	ND	ND	ND
NCU03778	snr-13	FGSC16205 (het.)	RNA-binding_proteins	WT	ND	ND	ND	ND
NCU04182	msp-27	FGSC16295 (het.)	RNA-binding_proteins	WT	ND	ND	ND	ND
NCU03092	NLS binding protein	FGSC16335	RNA-binding_proteins	slightly_long	ND	ND	ND	ND
NCU02685	mrpp-7	FGSC16351 (het.)	RNA-binding_proteins	slightly_short	ND	ND	ND	ND
NCU02696	mrpp-8 // prp-5	FGSC16352 (het.)	RNA-binding_proteins	WT	ND	ND	ND	ND
NCU02803	msp-19 // prp-28	FGSC16354 (het.)	RNA-binding_proteins	slightly_short	ND	ND	ND	ND
NCU03591	abc-18	FGSC16441	RNA-binding_proteins	WT	ND	ND	ND	ND
NCU04336	mrp-28	FGSC16453	RNA-binding_proteins	slightly_long	ND	ND	ND	ND
NCU02611	rrn-3	FGSC16473 (het.)	RNA-binding_proteins	WT	ND	ND	ND	ND
NCU03038	crp-21	FGSC16480 (het.)	RNA-binding_proteins	WT	ND	ND	ND	ND
NCU03565	crp-57	FGSC16489 (het.)	RNA-binding_proteins	WT	ND	ND	ND	ND
NCU01954	msp-14	FGSC16495 (het.)	RNA-binding_proteins	WT	ND	ND	ND	ND
NCU00118	hypothetical	FGSC16496 (het.)	RNA-binding_proteins	slightly_long	ND	ND	ND	ND
NCU00919	drh-16	FGSC16502 (het.)	RNA-binding_proteins	WT	ND	ND	ND	ND
NCU01008	rbg-14	FGSC16508 (het.)	RNA-binding_proteins	WT	ND	ND	ND	ND
NCU01160	drh-4	FGSC16514 (het.)	RNA-binding_proteins	slightly_long	ND	ND	ND	ND
NCU01404	rmt-6	FGSC16559	RNA-binding_proteins	WT	ND	ND	ND	ND
NCU01290	snr-10	FGSC16665 (het.)	RNA-binding_proteins	slightly_short	ND	ND	ND	ND
NCU00611	hypothetical	FGSC16675 (het.)	RNA-binding_proteins	WT	ND	ND	ND	ND
NCU02765	RNA binding	FGSC16902	RNA-binding_proteins	WT	ND	ND	ND	ND
NCU02405	hypothetical	FGSC16991	RNA-binding_proteins	WT	ND	ND	ND	ND
NCU01087	hypothetical	FGSC17170	RNA-binding_proteins	slightly_long	ND	ND	ND	ND
NCU02594	hypothetical	FGSC17206	RNA-binding_proteins	WT	ND	ND	ND	ND
NCU04805	hypothetical	FGSC17805	RNA-binding_proteins	slightly_long	ND	ND	ND	ND
NCU07878	hypothetical	FGSC18142	RNA-binding_proteins	slightly_long	ND	ND	ND	ND
NCU05602	hypothetical	FGSC18257 (het.)	RNA-binding_proteins	slightly_long	ND	ND	ND	ND
NCU07731	hypothetical	FGSC18267	RNA-binding_proteins	WT	ND	ND	ND	ND
NCU01665	KH-domain	FGSC18331	RNA-binding_proteins	slightly_long	ND	ND	ND	ND
NCU01700	hypothetical	FGSC18334	RNA-binding_proteins	WT	ND	ND	ND	ND
NCU08678	trl-4	FGSC18348	RNA-binding_proteins	WT	ND	ND	ND	ND
NCU08880	aap-18	FGSC18412	RNA-binding_proteins	WT	ND	ND	ND	ND
NCU08903	rbg-20	FGSC18419 (het.)	RNA-binding_proteins	WT	ND	ND	ND	ND
NCU08923	znf-53	FGSC18424 (het.)	RNA-binding_proteins	slightly_long	ND	ND	ND	ND
NCU08942	dnr-22	FGSC18434	RNA-binding_proteins	WT	ND	ND	ND	ND
NCU09093	drh-19	FGSC18466	RNA-binding_proteins	WT	ND	ND	ND	ND
NCU06894	nup-28	FGSC18476 (het.)	RNA-binding_proteins	slightly_long	ND	ND	ND	ND
NCU09131	nop12	FGSC18499	RNA-binding_proteins	WT	ND	ND	ND	ND
NCU09598	msp-45	FGSC18510	RNA-binding_proteins	slightly_long	ND	ND	ND	ND
NCU08518	hypothetical	FGSC18572 (het.)	RNA-binding_proteins	WT	ND	ND	ND	ND
NCU00210	cbp20	FGSC18692	RNA-binding_proteins	WT	ND	ND	ND	ND
NCU02060	mpr-10	FGSC18723	RNA-binding_proteins	slightly_short	ND	ND	ND	ND
NCU16466	hypothetical (**)	FGSC18738	RNA-binding_proteins	WT	ND	ND	ND	ND
NCU03149	tad-2	FGSC18747	RNA-binding_proteins	WT	ND	ND	ND	ND
NCU04417	hypothetical	FGSC18767	RNA-binding_proteins	WT	ND	ND	ND	ND
NCU05480	hypothetical	FGSC18780	RNA-binding_proteins	WT	ND	ND	ND	ND
NCU09880	snr-15	FGSC18803 (het.)	RNA-binding_proteins	WT	ND	ND	ND	ND
NCU01234	drh-12	FGSC18873 (het.)	RNA-binding_proteins	WT	ND	ND	ND	ND
NCU05274	eif5A	FGSC18898 (het.)	RNA-binding_proteins	WT	ND	ND	ND	ND
NCU04772	cvc-7	FGSC19141	RNA-binding_proteins	slightly_short	ND	ND	ND	ND
NCU05007	div-20	FGSC19155	RNA-binding_proteins	WT	ND	ND	ND	ND
NCU05266	KH-domain	FGSC19174	RNA-binding_proteins	slightly_long	ND	ND	ND	ND
NCU01098	hypothetical	FGSC19213	RNA-binding_proteins	WT	ND	ND	ND	ND
NCU02159	hypothetical	FGSC19242	RNA-binding_proteins	slightly_long	ND	ND	ND	ND
NCU04444	hypothetical	FGSC19260	RNA-binding_proteins	WT	ND	ND	ND	ND
NCU05145	hypothetical	FGSC19281	RNA-binding_proteins	WT	ND	ND	ND	ND
NCU07574	hypothetical	FGSC19405	RNA-binding_proteins	slightly_long	ND	ND	ND	ND
NCU07587	div-16 // Swi6	FGSC19413	RNA-binding_proteins	WT	ND	ND	ND	ND
NCU07699	hypothetical	FGSC19424	RNA-binding_proteins	WT	ND	ND	ND	ND
NCU01795	znf-11	FGSC19445	RNA-binding_proteins	slightly_long	ND	ND	ND	ND
NCU02385	hypothetical	FGSC19455	RNA-binding_proteins	slightly_long	ND	ND	ND	ND
NCU04273	RNA binding	FGSC19477	RNA-binding_proteins	WT	ND	ND	ND	ND
NCU07418	znf-56	FGSC19561	RNA-binding_proteins	slightly_long	ND	ND	ND	ND
NCU07868	eif4G	FGSC19597	RNA-binding_proteins	slightly_long	ND	ND	ND	ND
NCU07883	hypothetical	FGSC19598	RNA-binding_proteins	slightly_long	ND	ND	ND	ND
NCU16757	H/ACA ribonucleoprotein (**)	FGSC19665 (het.)	RNA-binding_proteins	slightly_short	ND	ND	ND	ND
NCU00415	hypothetical	FGSC19707	RNA-binding_proteins	slightly_short	ND	ND	ND	ND
NCU03048	znf-57	FGSC19752	RNA-binding_proteins	WT	ND	ND	ND	ND
NCU03085	snr-8	FGSC19757 (het.)	RNA-binding_proteins	slightly_long	ND	ND	ND	ND
NCU00662	RNA binding	FGSC19873 (het.)	RNA-binding_proteins	WT	ND	ND	ND	ND
NCU05968	hypothetical	FGSC19953	RNA-binding_proteins	slightly_short	ND	ND	ND	ND
NCU06251	KH-domain	FGSC19991	RNA-binding_proteins	WT	ND	ND	ND	ND
NCU06336	tRNA methyltransferase	FGSC20072	RNA-binding_proteins	WT	ND	ND	ND	ND
NCU09826	mrp-62	FGSC20300 (het.)	RNA-binding_proteins	WT	ND	ND	ND	ND
NCU11050	DUF455 domain	FGSC20408	RNA-binding_proteins	slightly_short	ND	ND	ND	ND
NCU04439	drh-3	FGSC20682 (het.)	RNA-binding_proteins	slightly_long	ND	ND	ND	ND
NCU06217	rbg-31	FGSC20696 (het.)	RNA-binding_proteins	slightly_long	ND	ND	ND	ND
NCU00489	crp-10	FGSC20833 (het.)	RNA-binding_proteins	WT	ND	ND	ND	ND
NCU04611	trf-4	FGSC20839 (het.)	RNA-binding_proteins	slightly_long	ND	ND	ND	ND
NCU08502	crp-14	FGSC20847	RNA-binding_proteins	slightly_long	ND	ND	ND	ND
NCU08595	rbg-49	FGSC20848 (het.)	RNA-binding_proteins	WT	ND	ND	ND	ND
NCU07331	rbg-56	FGSC20913 (het.)	RNA-binding_proteins	WT	ND	ND	ND	ND
NCU00294	crp-74	FGSC20953 (het.)	RNA-binding_proteins	slightly_long	ND	ND	ND	ND
NCU07246	div-11 // Swi4	FGSC21072 (het.)	RNA-binding_proteins	slightly_long	ND	ND	ND	ND
NCU09254	msp-44 // prp16	FGSC21075 (het.)	RNA-binding_proteins	WT	ND	ND	ND	ND
NCU09365	hypothetical	FGSC21135	RNA-binding_proteins	slightly_short	ND	ND	ND	ND
NCU09380	pumilio domain	FGSC21137	RNA-binding_proteins	slightly_long	ND	ND	ND	ND
NCU09352	KH-domain	FGSC21257	RNA-binding_proteins	WT	ND	ND	ND	ND
NCU03768	lpl-2	FGSC21269	RNA-binding_proteins	WT	ND	ND	ND	ND
NCU09613	hypothetical	FGSC21314	RNA-binding_proteins	WT	ND	ND	ND	ND
NCU01695	nrd1	FGSC21321	RNA-binding_proteins	WT	ND	ND	ND	ND
NCU01771	rad57	FGSC21352 (het.)	RNA-binding_proteins	WT	ND	ND	ND	ND
NCU00413	crp-36	FGSC21367	RNA-binding_proteins	slightly_long	ND	ND	ND	ND
NCU02967	ankyrin repeat domain	FGSC21398	RNA-binding_proteins	WT	ND	ND	ND	ND
NCU01762	rbg-23	FGSC21495	RNA-binding_proteins	WT	ND	ND	ND	ND
NCU03897	Scp160	FGSC21524	RNA-binding_proteins	WT	ND	ND	ND	ND
NCU10388	ppi-3	FGSC21568	RNA-binding_proteins	slightly_long	ND	ND	ND	ND
NCU10677_NCU06283	hypothetical (**)	FGSC21587	RNA-binding_proteins	WT	ND	ND	ND	ND
NCU02181	crp-11	FGSC21608 (het.)	RNA-binding_proteins	slightly_long	ND	ND	ND	ND
NCU05488	Vip1	FGSC21956	RNA-binding_proteins	slightly_long	ND	ND	ND	ND
NCU02780	unr-2	FGSC21998 (het.)	RNA-binding_proteins	slightly_short	ND	ND	ND	ND
NCU05275	crp-79	FGSC22022	RNA-binding_proteins	slightly_long	ND	ND	ND	ND
NCU04041	drh-14 // mak-5	FGSC22104 (het.)	RNA-binding_proteins	slightly_long	ND	ND	ND	ND
NCU02247	dim-2	FGSC22118 (het.)	RNA-binding_proteins	WT	ND	ND	ND	ND
NCU08888	tRNA synthetase	FGSC22155 (het.)	RNA-binding_proteins	WT	ND	ND	ND	ND
NCU08963	crp-61	FGSC22159 (het.)	RNA-binding_proteins	WT	ND	ND	ND	ND
NCU08983	un-17	FGSC22161 (het.)	RNA-binding_proteins	slightly_long	ND	ND	ND	ND
NCU03808	msp-25 // prp16	FGSC22185 (het.)	RNA-binding_proteins	slightly_long	ND	ND	ND	ND
NCU04155	eex-5	FGSC22194 (het.)	RNA-binding_proteins	WT	ND	ND	ND	ND
NCU02661	rpo-7	FGSC22208 (het.)	RNA-binding_proteins	slightly_long	ND	ND	ND	ND
NCU01331	crp-75	FGSC22275 (het.)	RNA-binding_proteins	slightly_short	ND	ND	ND	ND
NCU01369	drh-9 // ded-1	FGSC22277 (het.)	RNA-binding_proteins	WT	ND	ND	ND	ND
NCU01614	snr-22	FGSC22279 (het.)	RNA-binding_proteins	WT	ND	ND	ND	ND
NCU01776	crp-48	FGSC22284 (het.)	RNA-binding_proteins	slightly_long	ND	ND	ND	ND
NCU04331	crp-4	FGSC22292 (het.)	RNA-binding_proteins	WT	ND	ND	ND	ND
NCU06047	crp-9	FGSC22516 (het.)	RNA-binding_proteins	WT	ND	ND	ND	ND
NCU04455	hypothetical	FGSC22548 (het.)	RNA-binding_proteins	WT	ND	ND	ND	ND
NCU06418	drh-6 // dbp-8	FGSC22561 (het.)	RNA-binding_proteins	WT	ND	ND	ND	ND
NCU07041	rbg-46	FGSC22565 (het.)	RNA-binding_proteins	slightly_long	ND	ND	ND	ND
NCU07712	drh-8 // dbp-10	FGSC22576 (het.)	RNA-binding_proteins	WT	ND	ND	ND	ND
NCU07956	rrm-10	FGSC22583 (het.)	RNA-binding_proteins	WT	ND	ND	ND	ND
NCU11197	rpo-27	FGSC22727 (het.)	RNA-binding_proteins	WT	ND	ND	ND	ND
NCU08920	abc-24	FGSC22833 (het.)	RNA-binding_proteins	WT	ND	ND	ND	ND
NCU16466	nucleic acid binding (**)	FGSC22867	RNA-binding_proteins	WT	ND	ND	ND	ND
NCU06283	hypothetical (**)	FGSC23033	RNA-binding_proteins	WT	ND	ND	ND	ND
NCU16560	puf4 (**)	FGSC23182	RNA-binding_proteins	WT	ND	ND	ND	ND
NCU12036_NCU17247	hypothetical	FGSC23289	RNA-binding_proteins	WT	ND	ND	ND	ND
NCU17061	DNAJ domain (**)	FGSC23333	RNA-binding_proteins	slightly_short	ND	ND	ND	ND
NCU04073	hypothetical (**)	FGSC23373	RNA-binding_proteins	WT	ND	ND	ND	ND
NCU04073	hypothetical (**)	FGSC23409	RNA-binding_proteins	WT	ND	ND	ND	ND
NCU11175	drh-11 // drs-1	FGSC23520 (het.)	RNA-binding_proteins	WT	ND	ND	ND	ND
NCU11234	trl-3	FGSC23539 (het.)	RNA-binding_proteins	slightly_long	ND	ND	ND	ND
NCU11235	pod-6	FGSC23540 (het.)	RNA-binding_proteins	WT	ND	ND	ND	ND
NCU16757	gar1 (**)	FGSC23646	RNA-binding_proteins	WT	ND	ND	ND	ND
NCU02728	msp-18 // prp16	FGSC23667	RNA-binding_proteins	WT	ND	ND	ND	ND
NCU08267	RNA helicase	FGSC23754	RNA-binding_proteins	WT	ND	ND	ND	ND
NCU08332	hex-1	FGSC23773 (het.)	RNA-binding_proteins	slightly_long	ND	ND	ND	ND
NCU00066	msp-1 // cwc-22	FGSC23822 (het.)	RNA-binding_proteins	slightly_long	ND	ND	ND	ND
NCU02428	rbg-24	FGSC23872 (het.)	RNA-binding_proteins	slightly_long	ND	ND	ND	ND
NCU06354	snr-11	FGSC23877	RNA-binding_proteins	slightly_long	ND	ND	ND	ND
NCU09437	rbg-1	FGSC23911 (het.)	RNA-binding_proteins	WT	ND	ND	ND	ND
NCU03051	rbg-12	FGSC23917 (het.)	RNA-binding_proteins	slightly_long	ND	ND	ND	ND
NCU05481	hypothetical	FGSC23979	RNA-binding_proteins	WT	ND	ND	ND	ND
	(** = duplicate NCUs run)
