# Supplementary material for: Nutritional compensation of the circadian clock is a conserved process influenced by gene expression regulation and mRNA stability
Source: PLoS Biol. 2023 Jan 5;21(1):e3001961. doi: 10.1371/journal.pbio.3001961 (PMC9848017; doi:10.1371/journal.pbio.3001961)
Supplement: S3 Table — A total of 843 genes contain multiple poly(A) sites within 3′ UTR regions from the intersection of this study and previous work [65]. Nine out of 843 genes with 3′ UTR APA are highlighted as core clock genes or compensation screen hits. Annotated MACS2 poly(A) peak results are shown for the 843 genes with APA from each dataset as individual tabs. (XLSX) [file pbio.3001961.s011.xlsx]

## Sheet: genes
Supplementary Table 3. Consensus list of Neurospora genes with Alternative Polyadenylation (APA) in 3' UTRs
9x gene hits from genetic screen and/or core clock genes
Gene_List_843	Genomic_Location	Gene_Type	Product_Description_FungiDB
NCU08067	CM002236:158,037..161,116(+)	protein_coding	osmotic-12
NCU08070	CM002236:169,835..173,197(-)	protein_coding	meiotically up-regulated-1
NCU08071	CM002236:173,482..174,938(+)	protein_coding	ribosomal protein S16
NCU08110	CM002236:305,342..308,567(-)	protein_coding	vacuolar transporter chaperone 4
NCU08119	CM002236:340,059..343,487(+)	protein_coding	DNA replication licensing factor mcm7
NCU07509	CM002236:356,403..357,891(+)	protein_coding	geranylgeranyltransferase beta subunit
NCU07503	CM002236:386,939..388,761(-)	protein_coding	hypothetical protein
NCU07468	CM002236:530,629..533,414(+)	protein_coding	NAD-epimerase/dehydratase-1
NCU07460	CM002236:552,868..555,385(+)	protein_coding	protein kinase activator
NCU07443	CM002236:608,824..615,081(+)	protein_coding	phospholipid-translocating P-type ATPase domain-containing protein
NCU07430	CM002236:652,513..655,451(+)	protein_coding	MADS box protein
NCU09079	CM002236:774,193..780,044(-)	protein_coding	meiotically up-regulated-4
NCU09088	CM002236:819,221..821,372(-)	protein_coding	hypothetical protein
NCU09089	CM002236:821,652..823,194(+)	protein_coding	hypothetical protein
NCU09101	CM002236:855,455..858,451(+)	protein_coding	hypothetical protein
NCU09104	CM002236:863,464..872,329(-)	protein_coding	hypothetical protein
NCU02187	CM002236:928,570..930,752(-)	protein_coding	hypothetical protein
NCU02184	CM002236:937,786..943,577(+)	protein_coding	chitinase-1
NCU02136	CM002236:1,126,296..1,129,113(-)	protein_coding	transaldolase
NCU02114	CM002236:1,232,083..1,237,074(+)	protein_coding	G1/S-specific cyclin Cln1
NCU02111	CM002236:1,246,770..1,251,361(-)	protein_coding	myosin-5
NCU02103	CM002236:1,270,901..1,277,586(+)	protein_coding	DNA-directed RNA polymerase II largest subunit
NCU02099	CM002236:1,294,508..1,296,535(+)	protein_coding	hypothetical protein
NCU02079	CM002236:1,437,773..1,439,501(-)	protein_coding	cyclin-dependent kinase regulatory subunit
NCU02078	CM002236:1,439,827..1,443,859(+)	protein_coding	hypothetical protein
NCU02076	CM002236:1,447,740..1,450,101(-)	protein_coding	eukaryotic translation initiation factor 4E
NCU02064	CM002236:1,491,850..1,493,467(-)	protein_coding	hypothetical protein
NCU10806	CM002236:1,539,599..1,542,181(-)	protein_coding	hypothetical protein
NCU02031	CM002236:1,623,363..1,626,629(+)	protein_coding	hypothetical protein
NCU02012	CM002236:1,675,354..1,679,439(-)	protein_coding	hypothetical protein
NCU02011	CM002236:1,679,855..1,684,385(-)	protein_coding	importin subunit beta-1
NCU02010	CM002236:1,685,685..1,689,164(-)	protein_coding	2-isopropylmalate synthase
NCU02009	CM002236:1,690,523..1,694,696(-)	protein_coding	ferric reductase-4
NCU01992	CM002236:1,751,806..1,755,449(-)	protein_coding	coatomer subunit gamma
NCU01991	CM002236:1,755,857..1,759,115(-)	protein_coding	Telomere binding protein
NCU01972	CM002236:1,818,997..1,821,069(-)	protein_coding	hypothetical protein
NCU01966	CM002236:1,836,873..1,838,488(-)	protein_coding	60S ribosomal protein L37
NCU01964	CM002236:1,843,662..1,847,697(+)	protein_coding	RING-9 protein
NCU01948	CM002236:1,898,407..1,900,281(+)	protein_coding	ribosomal protein Srp1
NCU01947	CM002236:1,900,601..1,905,242(+)	protein_coding	hypothetical protein
NCU01939	CM002236:1,939,316..1,944,145(-)	protein_coding	nonsense-mediated mRNA decay protein
NCU01938	CM002236:1,948,134..1,952,272(-)	protein_coding	hypothetical protein
NCU01932	CM002236:1,970,618..1,976,166(-)	protein_coding	H3K36 methyltransferase
NCU01927	CM002236:1,991,094..1,994,771(+)	protein_coding	hypothetical protein
NCU01912	CM002236:2,050,359..2,055,370(+)	protein_coding	mannosyltransferase 1
NCU01908	CM002236:2,069,608..2,073,958(-)	protein_coding	hypothetical protein
NCU01893	CM002236:2,121,862..2,125,669(-)	protein_coding	hypothetical protein
NCU01891	CM002236:2,128,881..2,130,178(-)	protein_coding	hypothetical protein
NCU01881	CM002236:2,167,484..2,171,553(-)	protein_coding	Septal pore-associated protein, putative
NCU01859	CM002236:2,233,083..2,235,079(-)	protein_coding	NADH:ubiquinone oxidoreductase 20.9kD subunit
NCU02468	CM002236:2,416,512..2,419,501(+)	protein_coding	longevity-assurance protein
NCU02472	CM002236:2,428,436..2,430,395(-)	protein_coding	NADH:ubiquinone oxidoreductase 20.8kD subunit
NCU02474	CM002236:2,432,597..2,433,504(-)	protein_coding	outer mitochondrial membrane translocase 5
NCU02492	CM002236:2,501,529..2,503,493(+)	protein_coding	hypothetical protein
NCU02514	CM002236:2,579,582..2,582,985(-)	protein_coding	mitochondrial ATP synthase alpha subunit
NCU02520	CM002236:2,598,003..2,599,740(+)	protein_coding	thioredoxin-2
NCU02522	CM002236:2,606,595..2,608,686(+)	protein_coding	hypothetical protein
NCU02524	CM002236:2,614,347..2,620,811(+)	protein_coding	rho GAP domain-containing protein
NCU02556	CM002236:2,721,421..2,726,005(+)	protein_coding	histone acetyl transferase-2
NCU02576	CM002236:2,781,582..2,786,433(+)	protein_coding	zinc finger transcription factor-39
NCU02578	CM002236:2,788,725..2,794,724(-)	protein_coding	paired amphipathic helix protein Sin3a
NCU02605	CM002236:2,877,517..2,878,864(+)	protein_coding	DNA-directed RNA polymerase I/II/III subunit 10
NCU02609	CM002236:2,898,039..2,902,528(+)	protein_coding	hypothetical protein
NCU02616	CM002236:2,925,665..2,928,395(-)	protein_coding	WD-repeat containing protein slp1
NCU02618	CM002236:2,932,448..2,935,552(+)	protein_coding	Peroxisomal membrane protein
NCU02620	CM002236:2,940,203..2,942,854(+)	protein_coding	kelch domain-containing protein-containing protein
NCU02629	CM002236:2,986,087..2,988,883(-)	protein_coding	bifunctional purine biosynthesis protein
NCU02637	CM002236:3,010,082..3,014,050(-)	protein_coding	hypothetical protein
NCU02644	CM002236:3,043,982..3,047,942(+)	protein_coding	Telomere binding protein
NCU02650	CM002236:3,065,520..3,067,876(+)	protein_coding	26S proteasome non-ATPase regulatory subunit 12
NCU02657	CM002236:3,091,094..3,094,485(-)	protein_coding	S-adenosylmethionine synthetase
NCU02661	CM002236:3,100,902..3,103,046(+)	protein_coding	DNA-directed RNA polymerase II polypeptide
NCU02668	CM002236:3,133,197..3,135,871(+)	protein_coding	glycosyl hydrolase unclassified family-3
NCU02684	CM002236:3,189,891..3,193,545(-)	protein_coding	PWWP domain-containing protein
NCU02699	CM002236:3,239,395..3,243,393(+)	protein_coding	zinc finger transcription factor-14
NCU10498	CM002236:3,267,908..3,269,533(+)	protein_coding	60S ribosomal protein L35
NCU10497	CM002236:3,269,710..3,272,893(+)	protein_coding	oligosaccharyl transferase STT3 subunit
NCU02712	CM002236:3,281,886..3,284,141(+)	protein_coding	acetate-10
NCU02716	CM002236:3,298,324..3,300,889(-)	protein_coding	pre-mRNA splicing factor
NCU02724	CM002236:3,329,493..3,333,280(+)	protein_coding	transcription factor-21
NCU02726	CM002236:3,338,154..3,341,886(+)	protein_coding	glycerophospholipid-4
NCU02733	CM002236:3,360,914..3,362,466(-)	protein_coding	golgi-2
NCU02738	CM002236:3,374,702..3,377,115(+)	protein_coding	EF hand domain-containing protein
NCU02739	CM002236:3,381,952..3,385,064(+)	protein_coding	transcription factor-8
NCU02744	CM002236:3,399,392..3,401,441(+)	protein_coding	60S ribosomal protein L9
NCU02746	CM002236:3,405,419..3,407,805(+)	protein_coding	vacuolar ATPase subunit H
NCU02754	CM002236:3,449,940..3,452,077(+)	protein_coding	casein kinase II subunit beta-2
NCU02761	CM002236:3,465,987..3,467,875(-)	protein_coding	hypothetical protein
NCU09377	CM002236:3,522,966..3,526,584(-)	protein_coding	protein phosphatase PP2A regulatory subunit B
NCU09375	CM002236:3,530,085..3,531,746(+)	protein_coding	hypothetical protein
NCU09995	CM002236:3,674,708..3,676,902(+)	protein_coding	hypothetical protein
NCU09895	CM002236:3,990,835..3,992,764(+)	protein_coding	thioesterase-1
NCU09898	CM002236:3,996,483..4,001,318(+)	protein_coding	hypothetical protein
NCU09803	CM002236:4,098,808..4,100,551(+)	protein_coding	thioredoxin-3
NCU09813	CM002236:4,135,019..4,136,435(-)	protein_coding	SMT3
NCU09814	CM002236:4,138,151..4,142,009(+)	protein_coding	hypothetical protein
NCU09816	CM002236:4,145,268..4,147,562(-)	protein_coding	cytochrome-26
NCU09333	CM002236:4,197,553..4,201,223(+)	protein_coding	Zinc finger transcription factor ace-1
NCU09322	CM002236:4,247,227..4,251,744(+)	protein_coding	chitin synthase-10
NCU09321	CM002236:4,251,989..4,255,396(-)	protein_coding	sugar transporter-13
NCU09312	CM002236:4,287,675..4,289,737(+)	protein_coding	di-trans,poly-cis-decaprenylcistransferase
NCU09310	CM002236:4,300,914..4,304,419(+)	protein_coding	protein phosphatase-12
NCU03055	CM002236:4,357,383..4,360,841(+)	protein_coding	alpha-1,6-mannosyltransferase subunit
NCU03060	CM002236:4,377,599..4,384,139(-)	protein_coding	chromodomain helicase
NCU03064	CM002236:4,398,398..4,402,946(-)	protein_coding	porin-binding domain protein-4
NCU03070	CM002236:4,435,306..4,439,402(+)	protein_coding	hypothetical protein
NCU03071	CM002236:4,442,191..4,448,082(-)	protein_coding	MAP kinase kinase kinase SskB
NCU03074	CM002236:4,456,106..4,458,649(-)	protein_coding	hypothetical protein
NCU03102	CM002236:4,560,893..4,562,877(-)	protein_coding	40S ribosomal protein S11
NCU03107	CM002236:4,584,244..4,586,881(-)	protein_coding	MFS transporter
NCU03113	CM002236:4,601,409..4,604,782(-)	protein_coding	kinetochore protein-17
NCU03115	CM002236:4,609,229..4,614,172(+)	protein_coding	spa2-like protein
NCU03118	CM002236:4,624,441..4,626,495(-)	protein_coding	hypothetical protein
NCU03126	CM002236:4,654,977..4,657,337(+)	protein_coding	hypothetical protein
NCU03145	CM002236:4,719,127..4,721,704(+)	protein_coding	oxidative stress resistance
NCU03156	CM002236:4,748,428..4,749,915(+)	protein_coding	NUO
NCU03166	CM002236:4,771,247..4,773,157(-)	protein_coding	phosphoribosylaminoimidazole-succinocarboxamide synthase
NCU03175	CM002236:4,803,481..4,807,513(-)	protein_coding	hypothetical protein
NCU03176	CM002236:4,807,880..4,811,560(-)	protein_coding	hypothetical protein
NCU03177	CM002236:4,812,144..4,813,715(-)	protein_coding	sco1
NCU03193	CM002236:4,863,093..4,864,658(-)	protein_coding	hypothetical protein
NCU03199	CM002236:4,886,538..4,888,112(+)	protein_coding	ATP synthase-4
NCU03200	CM002236:4,888,873..4,895,320(-)	protein_coding	serine/threonine-protein kinase sck1
NCU03207	CM002236:4,907,076..4,909,125(+)	protein_coding	ran GTPase activating protein 1
NCU03216	CM002236:4,931,151..4,933,083(-)	protein_coding	Adenylate kinase
NCU03290	CM002236:5,192,741..5,196,176(+)	protein_coding	dipeptidyl peptidase
NCU03300	CM002236:5,245,308..5,247,659(+)	protein_coding	DNA damage checkpoint protein rad24
NCU03318	CM002236:5,291,484..5,294,396(+)	protein_coding	hypothetical protein
NCU09108	CM002236:5,346,432..5,350,462(-)	protein_coding	hypothetical protein
NCU09109	CM002236:5,353,969..5,355,311(-)	protein_coding	60S ribosomal protein L33
NCU09111	CM002236:5,357,032..5,360,293(+)	protein_coding	Glucose-6-phosphate 1-dehydrogenase
NCU16397	CM002236:5,369,646..5,372,092(-)	protein_coding	nuclear polyadenylated RNA-binding protein Nab2
NCU09119	CM002236:5,402,184..5,404,521(+)	protein_coding	ATP synthase subunit gamma
NCU09121	CM002236:5,410,375..5,413,262(-)	protein_coding	vacuolar sorting protein-8
NCU09143	CM002236:5,476,822..5,478,213(+)	protein_coding	hypothetical protein
NCU08380	CM002236:5,548,215..5,552,014(+)	protein_coding	plasma membrane phosphatase required for sodium stress response
NCU08377	CM002236:5,564,501..5,573,857(-)	protein_coding	Adenylate cyclase
NCU08362	CM002236:5,622,015..5,624,134(-)	protein_coding	hypothetical protein
NCU08357	CM002236:5,644,221..5,647,847(+)	protein_coding	chromatin assembly factor 1 protein
NCU08340	CM002236:5,694,093..5,696,458(-)	protein_coding	ADP-ribosylation factor 1
NCU11324	CM002236:5,710,066..5,715,076(-)	protein_coding	PX domain-containing protein
NCU09191	CM002236:5,773,101..5,776,746(+)	protein_coding	hypothetical protein
NCU09195	CM002236:5,788,518..5,791,279(+)	protein_coding	vacuolar membrane PQ loop repeat protein
NCU09201	CM002236:5,809,640..5,813,552(+)	protein_coding	hypothetical protein
NCU09202	CM002236:5,815,007..5,820,220(+)	protein_coding	protein kinase dsk1
NCU09207	CM002236:5,838,082..5,841,713(+)	protein_coding	hypothetical protein
NCU09210	CM002236:5,849,601..5,852,150(+)	protein_coding	dyp-type peroxidase
NCU09212	CM002236:5,860,484..5,864,300(+)	protein_coding	Calcium/calmodulin-dependent protein kinase type IV
NCU09222	CM002236:5,898,045..5,899,471(-)	protein_coding	hypothetical protein
NCU07420	CM002236:5,991,254..5,993,836(-)	protein_coding	eIF4A
NCU07412	CM002236:6,014,673..6,022,290(-)	protein_coding	PHD finger and BAH domain-containing protein
NCU07403	CM002236:6,056,898..6,058,789(-)	protein_coding	secretory component protein shr3
NCU07380	CM002236:6,147,310..6,149,913(-)	protein_coding	eukaryotic translation initiation factor 3
NCU07378	CM002236:6,158,890..6,166,641(+)	protein_coding	serine threonine protein kinase
NCU07347	CM002236:6,289,284..6,293,047(-)	protein_coding	endo-beta-1,3-glucanase
NCU09880	CM002236:6,358,376..6,360,265(-)	protein_coding	small nuclear ribonucleoprotein-15
NCU00965	CM002236:6,555,261..6,556,586(+)	protein_coding	hypothetical protein
NCU00959	CM002236:6,576,079..6,578,163(-)	protein_coding	succinate dehydrogenase iron-sulfur protein
NCU00939	CM002236:6,650,854..6,657,821(-)	protein_coding	development and carotenogenesis control-1 protein
NCU00930	CM002236:6,687,876..6,689,172(+)	protein_coding	mitochondrial import inner membrane translocase subunit tim-10
NCU00911	CM002236:6,778,872..6,782,745(-)	protein_coding	polysaccharide synthase Cps1p
NCU00899	CM002236:6,829,030..6,832,236(+)	protein_coding	hypothetical protein
NCU00884	CM002236:6,872,527..6,874,636(+)	protein_coding	NAD-epimerase/dehydratase-2
NCU00879	CM002236:6,884,760..6,887,564(+)	protein_coding	WD domain-containing protein
NCU00878	CM002236:6,887,780..6,888,894(+)	protein_coding	hypothetical protein
NCU00838	CM002236:6,996,183..6,997,951(-)	protein_coding	quinate-6
NCU00830	CM002236:7,030,363..7,032,262(-)	protein_coding	ctr copper transporter
NCU00823	CM002236:7,049,640..7,051,539(+)	protein_coding	26S proteasome regulatory subunit rpn11
NCU00814	CM002236:7,072,683..7,075,986(-)	protein_coding	hypothetical protein
NCU00792	CM002236:7,155,697..7,158,349(+)	protein_coding	branched-chain-amino-acid aminotransferase
NCU00789	CM002236:7,169,090..7,172,986(-)	protein_coding	DUF221 domain-containing protein
NCU00784	CM002236:7,185,959..7,189,332(-)	protein_coding	hypothetical protein
NCU00775	CM002236:7,214,344..7,217,183(-)	protein_coding	isocitrate dehydrogenase subunit 1
NCU00759	CM002236:7,279,481..7,283,180(+)	protein_coding	hypothetical protein
NCU00748	CM002236:7,331,956..7,334,246(-)	protein_coding	hypothetical protein
NCU00744	CM002236:7,348,489..7,351,528(+)	protein_coding	hypothetical protein
NCU00734	CM002236:7,378,848..7,381,433(-)	protein_coding	Ulp1 protease
NCU00712	CM002236:7,464,712..7,469,607(+)	protein_coding	3-hydroxy-3-methylglutaryl-coenzyme A reductase
NCU00706	CM002236:7,485,686..7,487,321(-)	protein_coding	60S ribosomal protein L44
NCU00687	CM002236:7,549,203..7,553,818(-)	protein_coding	hypothetical protein
NCU00685	CM002236:7,563,308..7,567,354(+)	protein_coding	casein kinase I isoform delta
NCU00668	CM002236:7,626,563..7,631,591(-)	protein_coding	rho guanyl nucleotide exchange factor
NCU00654	CM002236:7,679,389..7,681,411(-)	protein_coding	hypothetical protein
NCU00644	CM002236:7,721,242..7,723,313(-)	protein_coding	ATP synthase-3
NCU00634	CM002236:7,746,115..7,747,981(-)	protein_coding	Ribosomal protein L14
NCU00627	CM002236:7,772,227..7,776,413(-)	protein_coding	Septal pore-associated protein 1
NCU11188	CM002236:7,782,698..7,790,990(-)	protein_coding	phosphatidyl inositol 3-kinase
NCU00624	CM002236:7,794,129..7,795,971(+)	protein_coding	Yif1-like
NCU00621	CM002236:7,807,080..7,813,160(+)	protein_coding	TORC1 growth control complex subunit Kog1
NCU00618	CM002236:7,817,742..7,819,365(-)	protein_coding	40S ribosomal protein S27
NCU00614	CM002236:7,826,382..7,831,405(+)	protein_coding	DUF1620 domain-containing protein
NCU00600	CM002236:7,873,371..7,875,966(-)	protein_coding	Small Rho-type GTPase
NCU00576	CM002236:7,951,415..7,953,485(+)	protein_coding	hypothetical protein
NCU00573	CM002236:7,963,422..7,966,830(+)	protein_coding	heat shock protein 70, putative
NCU00571	CM002236:7,969,552..7,971,130(-)	protein_coding	hypothetical protein
NCU00551	CM002236:8,034,040..8,042,305(-)	protein_coding	myosin-3
NCU00537	CM002236:8,094,111..8,095,948(-)	protein_coding	hypothetical protein
NCU00527	CM002236:8,117,393..8,119,291(+)	protein_coding	mitochondrial genome maintenance-2
NCU00519	CM002236:8,144,075..8,145,617(-)	protein_coding	Ribulose-phosphate 3-epimerase
NCU00515	CM002236:8,155,886..8,161,446(+)	protein_coding	hypothetical protein
NCU00502	CM002236:8,201,746..8,203,621(-)	protein_coding	ATP synthase subunit 4
NCU03045	CM002236:8,309,325..8,314,749(+)	protein_coding	cellular morphogenesis protein
NCU03033	CM002236:8,374,991..8,380,277(+)	protein_coding	transcription factor-26
NCU03031	CM002236:8,385,185..8,387,224(-)	protein_coding	succinate dehydrogenase cytochrome b small subunit
NCU03006	CM002236:8,462,585..8,464,460(+)	protein_coding	sterol 24-C-methyltransferase
NCU03004	CM002236:8,465,424..8,467,754(+)	protein_coding	pyruvate dehydrogenase E1 component
NCU02978	CM002236:8,520,788..8,525,619(+)	protein_coding	cytoskeleton assembly control protein SLA1p
NCU02977	CM002236:8,526,178..8,528,683(-)	protein_coding	DUF887 domain-containing protein
NCU02972	CM002236:8,540,142..8,544,033(-)	protein_coding	Septal pore-associated protein 2
NCU02956	CM002236:8,594,082..8,596,909(+)	protein_coding	aspartic proteinase
NCU02896	CM002236:8,770,144..8,774,249(-)	protein_coding	ADA-3
NCU02840	CM002236:8,944,802..8,947,158(-)	protein_coding	26S protease regulatory subunit 7
NCU02834	CM002236:8,957,016..8,959,950(+)	protein_coding	hypothetical protein
NCU02830	CM002236:8,967,632..8,973,615(+)	protein_coding	guanine triphosphate binding-29
NCU02815	CM002236:9,024,259..9,030,833(+)	protein_coding	histidine kinase
NCU02813	CM002236:9,035,683..9,037,970(+)	protein_coding	eukaryotic translation initiation factor 3 subunit M
NCU02812	CM002236:9,037,899..9,040,495(-)	protein_coding	Uridylate kinase
NCU02810	CM002236:9,047,665..9,050,212(+)	protein_coding	eukaryotic translation initiation factor 2 gamma subunit
NCU02806	CM002236:9,061,096..9,063,589(+)	protein_coding	14-3-3 family protein 7
NCU02797	CM002236:9,090,653..9,093,660(+)	protein_coding	pentose glucuronate interconversion-2
NCU10282	CM002236:9,153,854..9,162,004(-)	protein_coding	hypothetical protein
NCU02789	CM002236:9,184,315..9,191,423(-)	protein_coding	hypothetical protein
NCU02786	CM002236:9,199,811..9,201,898(-)	protein_coding	hypothetical protein
NCU02783	CM002236:9,209,219..9,211,958(-)	protein_coding	general amino-acid permease GAP1
NCU02778	CM002236:9,221,754..9,224,912(+)	protein_coding	Mannosyl-oligosaccharide 1,2-alpha-mannosidase
NCU09269	CM002236:9,338,769..9,340,815(+)	protein_coding	GTP-binding nuclear protein GSP1/Ran
NCU09253	CM002236:9,392,348..9,397,527(-)	protein_coding	DUF907 domain-containing protein
NCU09249	CM002236:9,410,469..9,413,139(+)	protein_coding	prefoldin subunit 2
NCU09235	CM002236:9,463,799..9,465,488(-)	protein_coding	conidiation-specific protein-8
NCU08597	CM002236:9,526,845..9,532,900(+)	protein_coding	hypothetical protein
NCU08602	CM002236:9,559,109..9,560,485(+)	protein_coding	hypothetical protein
NCU08611	CM002236:9,599,876..9,605,142(+)	protein_coding	rtg2-like protein
NCU08620	CM002236:9,625,326..9,626,742(-)	protein_coding	40S ribosomal protein S16
NCU09595	CM002237:96,532..100,907(-)	protein_coding	serine/threonine protein kinase
NCU03572	CM002237:185,816..189,321(-)	protein_coding	SWI-SNF complex subunit
NCU03559	CM002237:230,862..233,611(+)	protein_coding	ubiquinol-cytochrome c reductase complex core protein 2
NCU03554	CM002237:246,107..248,791(+)	protein_coding	hypothetical protein
NCU03546	CM002237:285,602..290,710(+)	protein_coding	hypothetical protein
NCU03543	CM002237:305,951..308,861(+)	protein_coding	hypothetical protein
NCU03461	CM002237:636,290..639,759(-)	protein_coding	hypothetical protein
NCU03445	CM002237:691,749..693,918(-)	protein_coding	prolyl 4-hydroxylase
NCU03433	CM002237:733,348..737,055(-)	protein_coding	Septal pore-associated protein 17
NCU03425	CM002237:761,761..764,565(+)	protein_coding	threonine-2
NCU03407	CM002237:827,657..830,881(-)	protein_coding	rho1
NCU03396	CM002237:857,266..859,846(-)	protein_coding	nucleolar protein nop-58
NCU03393	CM002237:863,476..865,793(+)	protein_coding	ribosome-associated protein
NCU03366	CM002237:949,013..952,399(+)	protein_coding	hypothetical protein
NCU03364	CM002237:958,864..963,452(+)	protein_coding	DENN domain-containing protein
NCU03336	CM002237:1,053,305..1,057,801(-)	protein_coding	hypothetical protein
NCU05363	CM002237:1,422,896..1,425,225(+)	protein_coding	26S protease regulatory subunit 8
NCU05375	CM002237:1,447,499..1,454,001(+)	protein_coding	hypothetical protein
NCU05386	CM002237:1,482,553..1,485,785(+)	protein_coding	hypothetical protein
NCU05390	CM002237:1,500,683..1,503,006(-)	protein_coding	mitochondrial phosphate carrier protein
NCU10346	CM002237:1,567,943..1,577,345(-)	protein_coding	hypothetical protein
NCU05425	CM002237:1,595,588..1,599,855(+)	protein_coding	2-oxoglutarate dehydrogenase E1 component
NCU05435	CM002237:1,621,874..1,624,421(-)	protein_coding	hypothetical protein
NCU16541	CM002237:1,697,090..1,699,283(-)	protein_coding	hypothetical protein
NCU06856	CM002237:1,742,814..1,744,552(-)	protein_coding	ubiquitin-3
NCU06838	CM002237:1,810,818..1,815,042(+)	protein_coding	hypothetical protein
NCU06836	CM002237:1,822,777..1,826,393(+)	protein_coding	acetyl-coenzyme A synthetase
NCU06832	CM002237:1,837,210..1,844,886(-)	protein_coding	kinesin
NCU06815	CM002237:1,868,644..1,871,504(+)	protein_coding	hypothetical protein
NCU06783	CM002237:1,947,078..1,950,289(+)	protein_coding	acetate utilization-19
NCU06779	CM002237:1,958,928..1,961,485(-)	protein_coding	alpha-1,2-mannosyltransferase alg11
NCU06760	CM002237:2,027,845..2,031,163(-)	protein_coding	pyruvate dehydrogenase kinase
NCU06754	CM002237:2,053,109..2,056,766(+)	protein_coding	zinc finger transcription factor-1
NCU06746	CM002237:2,072,837..2,074,616(+)	protein_coding	hypothetical protein
NCU06743	CM002237:2,084,680..2,086,624(-)	protein_coding	hypothetical protein
NCU06738	CM002237:2,092,609..2,097,550(+)	protein_coding	protein transporter sec-31
NCU06737	CM002237:2,097,643..2,102,457(-)	protein_coding	hypothetical protein
NCU10430	CM002237:2,111,818..2,113,428(-)	protein_coding	SNF7 family protein
NCU01839	CM002237:2,203,152..2,206,327(+)	protein_coding	carboxylesterase
NCU01827	CM002237:2,266,974..2,268,834(+)	protein_coding	60S ribosomal protein L27
NCU01804	CM002237:2,363,917..2,366,684(-)	protein_coding	nudix/MutT family protein
NCU01793	CM002237:2,394,043..2,397,574(+)	protein_coding	mRNA surveillance-7
NCU01792	CM002237:2,400,757..2,402,857(-)	protein_coding	heat shock protein 90-associated
NCU01768	CM002237:2,500,846..2,505,844(-)	protein_coding	hypothetical protein
NCU01766	CM002237:2,510,230..2,512,365(+)	protein_coding	hypothetical protein
NCU01765	CM002237:2,512,545..2,516,036(-)	protein_coding	NADH:ubiquinone oxidoreductase 78
NCU01759	CM002237:2,527,979..2,529,405(-)	protein_coding	aldo-keto reductase family 1 member C13
NCU01748	CM002237:2,553,455..2,556,801(-)	protein_coding	hypothetical protein
NCU01744	CM002237:2,567,182..2,576,313(-)	protein_coding	glutamate synthase
NCU01740	CM002237:2,585,927..2,587,191(-)	protein_coding	histone H2A.Z-specific chaperone chz-1
NCU01739	CM002237:2,587,195..2,588,791(-)	protein_coding	hypothetical protein
NCU01737	CM002237:2,592,729..2,597,160(+)	protein_coding	hypothetical protein
NCU01731	CM002237:2,607,929..2,611,456(+)	protein_coding	VeA-like protein
NCU01702	CM002237:2,677,435..2,681,558(-)	protein_coding	nucleoporin-7
NCU01692	CM002237:2,704,177..2,706,814(+)	protein_coding	mitochondrial citrate synthase
NCU01689	CM002237:2,708,181..2,710,811(+)	protein_coding	mitochondrial DNA replication protein YHM2
NCU01665	CM002237:2,763,390..2,766,543(+)	protein_coding	KH domain-containing protein
NCU01654	CM002237:2,797,974..2,801,265(-)	protein_coding	long-chain-fatty-acid-CoA ligase 1
NCU01646	CM002237:2,820,783..2,824,240(+)	protein_coding	hypothetical protein
NCU01638	CM002237:2,864,458..2,870,350(-)	protein_coding	DNA-directed RNA polymerase I subunit RPA1
NCU01635	CM002237:2,874,241..2,875,647(-)	protein_coding	Histone H3
NCU01614	CM002237:2,952,972..2,954,651(+)	protein_coding	small nuclear ribonucleoprotein-22
NCU01601	CM002237:2,981,484..2,982,817(-)	protein_coding	hypothetical protein
NCU01599	CM002237:2,983,076..2,985,994(+)	protein_coding	hypothetical protein
NCU01565	CM002237:3,068,629..3,072,190(-)	protein_coding	hypothetical protein
NCU01564	CM002237:3,072,629..3,076,914(-)	protein_coding	calcium dependent mitochondrial carrier protein
NCU01560	CM002237:3,085,087..3,086,503(-)	protein_coding	hypothetical protein
NCU01550	CM002237:3,109,506..3,111,625(+)	protein_coding	adenylate kinase cytosolic
NCU01547	CM002237:3,118,042..3,119,873(+)	protein_coding	26S proteasome regulatory subunit rpn-8
NCU01545	CM002237:3,124,675..3,126,054(+)	protein_coding	autophagy protein 8
NCU01543	CM002237:3,127,769..3,133,622(-)	protein_coding	PTAB
NCU01539	CM002237:3,147,265..3,151,235(+)	protein_coding	vacuolar morphogenesis protein AvaB
NCU15834	CM002237:3,151,597..3,155,789(-)	protein_coding	hypothetical protein
NCU01525	CM002237:3,188,786..3,192,710(-)	protein_coding	histone deacetylase HDA1
NCU01524	CM002237:3,193,424..3,195,243(-)	protein_coding	ribosome biogenesis-50
NCU01510	CM002237:3,227,828..3,233,310(-)	protein_coding	meiotically up-regulated-3
NCU01498	CM002237:3,264,427..3,269,512(-)	protein_coding	serine/threonine-protein kinase MAK
NCU01484	CM002237:3,342,200..3,344,700(+)	protein_coding	Rho-type GTPase
NCU08502	CM002237:3,435,340..3,437,667(+)	protein_coding	40S ribosomal protein S6
NCU08471	CM002237:3,548,557..3,550,855(-)	protein_coding	succinyl-CoA ligase beta-chain
NCU08468	CM002237:3,556,059..3,560,450(-)	protein_coding	actin-interacting protein
NCU08709	CM002237:3,756,943..3,760,900(-)	protein_coding	hypothetical protein
NCU08743	CM002237:3,862,002..3,863,390(-)	protein_coding	inorganic phosphate transporter
NCU08420	CM002237:4,001,876..4,007,129(+)	protein_coding	hypothetical protein
NCU08421	CM002237:4,008,238..4,010,214(-)	protein_coding	hypothetical protein
NCU08423	CM002237:4,013,287..4,018,727(+)	protein_coding	bromodomain protein-3
NCU08434	CM002237:4,053,447..4,055,704(-)	protein_coding	5-methyltetrahydropteroyltriglutamate- homocysteine methyltransferase
NCU09347	CM002237:4,190,016..4,192,784(-)	protein_coding	Fructose-2,6-bisphosphatase
NCU09468	CM002237:4,376,995..4,380,245(+)	protein_coding	alpha-tubulin
NCU09476	CM002237:4,401,667..4,403,088(+)	protein_coding	40S ribosomal protein S25
NCU09477	CM002237:4,405,532..4,407,556(+)	protein_coding	ADP/ATP carrier protein
NCU09492	CM002237:4,457,764..4,465,976(+)	protein_coding	hypothetical protein
NCU09521	CM002238:19,915..22,496(+)	protein_coding	Ribosome biogenesis protein
NCU09500	CM002238:109,551..114,307(-)	protein_coding	hypothetical protein
NCU09175	CM002238:257,676..259,807(+)	protein_coding	GPI-anchored cell wall beta-1,3-endoglucanase EglC
NCU10001	CM002238:330,511..333,488(-)	protein_coding	Septal pore-associated protein 16
NCU05685	CM002238:495,590..502,216(+)	protein_coding	hypothetical protein
NCU05686	CM002238:505,565..508,417(+)	protein_coding	Cell wall glucanase
NCU05714	CM002238:605,738..607,565(+)	protein_coding	50S ribosomal subunit protein L15
NCU05715	CM002238:607,914..612,129(+)	protein_coding	sorting nexin mvp-1
NCU05720	CM002238:625,156..627,550(-)	protein_coding	chitin synthase export chaperone
NCU05721	CM002238:627,911..634,467(-)	protein_coding	arrestin domain-containing protein
NCU05731	CM002238:673,232..674,187(+)	protein_coding	thioredoxin I
NCU07826	CM002238:991,635..993,299(-)	protein_coding	40S ribosomal protein S19
NCU07832	CM002238:1,007,087..1,015,086(+)	protein_coding	pre-mRNA processing splicing factor 8
NCU07839	CM002238:1,037,469..1,041,521(+)	protein_coding	ATP-dependent RNA helicase dbp-2
NCU07846	CM002238:1,077,781..1,080,168(-)	protein_coding	Telomere binding protein
NCU07850	CM002238:1,099,742..1,103,951(-)	protein_coding	NADPH oxidase regulator NoxR
NCU07852	CM002238:1,109,181..1,110,819(+)	protein_coding	ribosomal protein L13
NCU07854	CM002238:1,114,298..1,120,162(+)	protein_coding	cytosolic regulator Pianissimo
NCU07857	CM002238:1,126,884..1,128,609(+)	protein_coding	60S ribosomal protein L34
NCU07868	CM002238:1,167,737..1,174,136(+)	protein_coding	hypothetical protein
NCU07872	CM002238:1,188,639..1,192,368(-)	protein_coding	protein kinase Yak1
NCU07874	CM002238:1,196,594..1,200,310(-)	protein_coding	nuclear and cytoplasmic polyadenylated RNA-binding protein pub1
NCU07879	CM002238:1,217,921..1,220,752(-)	protein_coding	transport of metals-30
NCU07881	CM002238:1,222,446..1,225,915(-)	protein_coding	hypothetical protein
NCU06410	CM002238:1,304,312..1,305,920(+)	protein_coding	guanine triphosphate binding-13
NCU06425	CM002238:1,369,012..1,370,586(-)	protein_coding	hypothetical protein
NCU06447	CM002238:1,440,197..1,441,905(-)	protein_coding	RER1 protein
NCU06459	CM002238:1,478,836..1,483,746(+)	protein_coding	differentiation regulator
NCU06482	CM002238:1,563,211..1,566,050(-)	protein_coding	pyruvate dehydrogenase E1 component alpha subunit
NCU06488	CM002238:1,598,874..1,605,246(-)	protein_coding	SNF2-family ATP dependent chromatin remodeling factor snf21
NCU16638	CM002238:1,623,487..1,625,633(+)	protein_coding	DSBA family oxidoreductase
NCU06495	CM002238:1,627,355..1,628,799(-)	protein_coding	mitochondrial inner membrane organization protein mio10
NCU06500	CM002238:1,642,109..1,648,023(-)	protein_coding	cell division control protein 25
NCU06503	CM002238:1,661,120..1,665,202(+)	protein_coding	zinc finger transcription factor-24
NCU06173	CM002238:1,761,479..1,765,658(+)	protein_coding	hypothetical protein
NCU06179	CM002238:1,785,065..1,790,028(+)	protein_coding	serine/threonine-protein kinase hal4
NCU06185	CM002238:1,817,033..1,819,468(-)	protein_coding	ACW-9
NCU06202	CM002238:1,883,165..1,887,524(+)	protein_coding	serine/threonine protein kinase
NCU06205	CM002238:1,904,221..1,907,451(-)	protein_coding	transcriptional repressor rco-1
NCU06210	CM002238:1,918,218..1,920,002(+)	protein_coding	hypothetical protein
NCU06214	CM002238:1,928,122..1,929,353(+)	protein_coding	hypothetical protein
NCU06233	CM002238:1,994,089..1,997,860(-)	protein_coding	hypothetical protein
NCU06240	CM002238:2,018,007..2,021,587(-)	protein_coding	cAMP-dependent protein kinase type 3
NCU06242	CM002238:2,022,201..2,024,292(-)	protein_coding	lectin family integral membrane protein
NCU06253	CM002238:2,074,611..2,079,106(+)	protein_coding	Septal pore-associated protein 18
NCU06277	CM002238:2,171,963..2,175,679(-)	protein_coding	microtubule associated protein
NCU06278	CM002238:2,177,702..2,182,182(-)	protein_coding	elongation factor 2
NCU06279	CM002238:2,182,654..2,185,249(+)	protein_coding	eukaryotic translation initiation factor 3
NCU00008	CM002238:2,261,281..2,264,004(+)	protein_coding	longevity-assurance protein 1
NCU00010	CM002238:2,266,554..2,272,856(-)	protein_coding	transport of metals-59
NCU00018	CM002238:2,306,105..2,309,826(+)	protein_coding	cell division control protein Cdc48
NCU00021	CM002238:2,316,983..2,322,094(-)	protein_coding	hypothetical protein
NCU00023	CM002238:2,329,756..2,332,744(+)	protein_coding	ferric reductase-2
NCU11012	CM002238:2,367,170..2,368,718(+)	protein_coding	DNA-directed RNA polymerase I
NCU00040	CM002238:2,373,641..2,377,997(-)	protein_coding	eukaryotic translation initiation factor 3 110 kDa subunit
NCU00046	CM002238:2,398,123..2,403,722(-)	protein_coding	leucine Rich Repeat domain-containing protein
NCU00050	CM002238:2,413,211..2,415,726(-)	protein_coding	pyruvate dehydrogenase X component
NCU00064	CM002238:2,482,832..2,488,057(+)	protein_coding	hypothetical protein
NCU00080	CM002238:2,539,273..2,541,148(-)	protein_coding	DUF1295 domain-containing protein
NCU00121	CM002238:2,686,906..2,691,445(+)	protein_coding	chloride channel-1
NCU00126	CM002238:2,711,676..2,714,403(-)	protein_coding	hypothetical protein
NCU00150	CM002238:2,791,470..2,793,296(-)	protein_coding	phosphoribosylformimino-5-aminoimidazole carboxamide ribotide isomerase
NCU00162	CM002238:2,848,537..2,850,855(-)	protein_coding	hypothetical protein
NCU11173	CM002238:2,863,287..2,865,839(+)	protein_coding	thiamine-phosphate pyrophosphorylase
NCU00170	CM002238:2,876,791..2,881,091(-)	protein_coding	DnaJ domain-containing protein
NCU00195	CM002238:2,952,414..2,955,195(-)	protein_coding	MFS transporter
NCU00199	CM002238:2,977,148..2,983,556(-)	protein_coding	hypothetical protein
NCU00225	CM002238:3,076,569..3,079,028(+)	protein_coding	hypothetical protein
NCU00243	CM002238:3,150,556..3,153,265(-)	protein_coding	microtubule-associated protein RP/EB family member 1
NCU00285	CM002238:3,312,491..3,317,402(+)	protein_coding	hypothetical protein
NCU16676	CM002238:3,367,960..3,371,294(+)	protein_coding	hypothetical protein
NCU00311	CM002238:3,399,873..3,404,312(-)	protein_coding	VTS1
NCU00315	CM002238:3,414,069..3,415,299(-)	protein_coding	60S ribosomal protein L29
NCU00326	CM002238:3,461,359..3,464,313(-)	protein_coding	calcium homeostasis protein Regucalcin
NCU00340	CM002238:3,507,722..3,512,003(-)	protein_coding	transcription factor steA
NCU11181	CM002238:3,652,007..3,653,996(-)	protein_coding	Ras superfamily GTPase
NCU00388	CM002238:3,674,815..3,681,396(+)	protein_coding	Septal pore-associated protein, putative
NCU00406	CM002238:3,747,790..3,751,837(+)	protein_coding	protein kinase CHM1
NCU00413	CM002238:3,769,771..3,771,556(+)	protein_coding	60S ribosomal protein L2
NCU00420	CM002238:3,789,880..3,793,933(+)	protein_coding	hypothetical protein
NCU00422	CM002238:3,798,572..3,800,777(+)	protein_coding	curved DNA-binding protein
NCU00424	CM002238:3,809,450..3,815,350(-)	protein_coding	nuclear division-52
NCU00434	CM002238:3,847,356..3,850,962(-)	protein_coding	protein phosphatase-8
NCU00443	CM002238:3,878,726..3,880,982(+)	protein_coding	ran-specific GTPase-activating protein 1
NCU00444	CM002238:3,881,590..3,884,539(+)	protein_coding	transcription initiation factor-8
NCU00464	CM002238:3,957,227..3,958,584(-)	protein_coding	60S ribosomal protein L32
NCU00472	CM002238:3,977,056..3,979,744(+)	protein_coding	CDC37
NCU00473	CM002238:3,979,889..3,981,905(+)	protein_coding	hypothetical protein
NCU00480	CM002238:4,003,903..4,010,505(-)	protein_coding	ubiquitin terminal hydrolase-6
NCU00481	CM002238:4,011,505..4,016,201(-)	protein_coding	a-pheromone processing metallopeptidase Ste23
NCU00486	CM002238:4,023,140..4,027,332(+)	protein_coding	hypothetical protein
NCU00495	CM002238:4,055,332..4,060,544(+)	protein_coding	SipA3
NCU08973	CM002238:4,098,010..4,099,683(-)	protein_coding	SNARE protein Ykt6
NCU08976	CM002238:4,106,640..4,109,251(-)	protein_coding	fatty acid metabolism-1
NCU08980	CM002238:4,123,902..4,126,697(+)	protein_coding	alternative NADH-dehydrogenase
NCU09001	CM002238:4,182,367..4,185,651(-)	protein_coding	Ccr4-NOT transcription complex-3
NCU09004	CM002238:4,191,241..4,193,199(-)	protein_coding	eukaryotic translation initiation factor 6
NCU09005	CM002238:4,193,469..4,196,370(-)	protein_coding	hypothetical protein
NCU09010	CM002238:4,215,183..4,219,746(-)	protein_coding	hypothetical protein
NCU09017	CM002238:4,249,920..4,253,052(+)	protein_coding	hypothetical protein
NCU07580	CM002238:4,282,002..4,284,777(+)	protein_coding	Cyclin-dependent protein kinase
NCU07574	CM002238:4,300,744..4,304,108(+)	protein_coding	hypothetical protein
NCU07568	CM002238:4,325,132..4,327,356(-)	protein_coding	hypothetical protein
NCU07562	CM002238:4,350,299..4,352,229(+)	protein_coding	60S ribosomal protein L43
NCU07560	CM002238:4,358,026..4,360,279(+)	protein_coding	50S ribosomal subunit L30
NCU07554	CM002238:4,382,412..4,387,041(+)	protein_coding	chromosome segregation protein sudA
NCU07542	CM002238:4,431,973..4,434,643(-)	protein_coding	rad23-like protein
NCU07521	CM002238:4,517,914..4,522,071(-)	protein_coding	F-box/WD-40 domain-containing protein 2
NCU08195	CM002238:4,613,759..4,617,279(+)	protein_coding	arginyl-tRNA synthetase
NCU08566	CM002238:4,884,046..4,888,035(+)	protein_coding	nuclear distribution protein RO11
NCU08565	CM002238:4,888,366..4,894,772(-)	protein_coding	hypothetical protein
NCU08563	CM002238:4,898,254..4,902,879(+)	protein_coding	sulfur controller-2 protein
NCU08550	CM002238:4,958,375..4,960,441(+)	protein_coding	hypothetical protein
NCU08549	CM002238:4,961,444..4,962,886(-)	protein_coding	galactose epimerase-1
NCU04855	CM002239:480,300..482,576(+)	protein_coding	zinc finger transcription factor-38
NCU16742	CM002239:697,923..699,081(-)	protein_coding	hypothetical protein
NCU04924	CM002239:749,584..752,599(+)	protein_coding	HAD-superfamily hydrolase
NCU04954	CM002239:852,769..855,527(+)	protein_coding	hypothetical protein
NCU04963	CM002239:872,084..874,450(+)	protein_coding	sugar transporter-9
NCU04990	CM002239:1,118,725..1,122,244(-)	protein_coding	Protein serine/threonine kinase
NCU07952	CM002239:1,238,524..1,241,926(+)	protein_coding	zinc finger transcription factor-37
NCU10400	CM002239:1,261,965..1,265,743(+)	protein_coding	phospholipase-8
NCU07930	CM002239:1,318,044..1,320,440(-)	protein_coding	Adenosylhomocysteinase
NCU07922	CM002239:1,342,442..1,346,953(-)	protein_coding	elongation factor 3
NCU07911	CM002239:1,375,105..1,379,167(+)	protein_coding	mitochondrial outer membrane protein iml-2
NCU16757	CM002239:1,401,245..1,403,435(+)	protein_coding	H/ACA ribonucleoprotein complex subunit 1
NCU06530	CM002239:1,538,375..1,540,181(-)	protein_coding	palmitoyl-protein thioesterase
NCU06534	CM002239:1,553,158..1,558,948(-)	protein_coding	hypothetical protein
NCU06540	CM002239:1,576,641..1,580,898(-)	protein_coding	topisomerase II associated protein
NCU06541	CM002239:1,582,348..1,584,941(+)	protein_coding	alpha-1,2 mannosyltransferase KTR1
NCU06544	CM002239:1,590,805..1,595,694(+)	protein_coding	protein kinase C-like protein
NCU06560	CM002239:1,630,183..1,632,914(-)	protein_coding	hypothetical protein
NCU06565	CM002239:1,639,590..1,644,641(+)	protein_coding	Septal pore-associated protein, putative
NCU06566	CM002239:1,645,635..1,650,031(-)	protein_coding	Septal pore-associated protein, putative
NCU06578	CM002239:1,684,897..1,689,054(+)	protein_coding	nuclear division-45
NCU06588	CM002239:1,729,248..1,730,877(+)	protein_coding	hypothetical protein
NCU06593	CM002239:1,740,832..1,745,290(-)	protein_coding	MAP kinase activator
NCU06605	CM002239:1,782,124..1,786,149(+)	protein_coding	DNA damage-binding protein 1
NCU06606	CM002239:1,786,406..1,788,604(+)	protein_coding	ubiquinol-cytochrome c reductase iron-sulfur subunit
NCU06619	CM002239:1,825,042..1,827,519(-)	protein_coding	neutral amino acid permease
NCU06626	CM002239:1,845,214..1,850,760(-)	protein_coding	phosphoinositide 3-kinase regulatory subunit 4
NCU06630	CM002239:1,867,266..1,870,286(-)	protein_coding	serine/threonine-protein phosphatase PP2A catalytic subunit
NCU16769	CM002239:1,875,613..1,878,613(-)	protein_coding	monooxygenase-6
NCU09748	CM002239:1,933,839..1,935,448(-)	protein_coding	transcription initiation factor-1
NCU09741	CM002239:1,953,258..1,956,585(-)	protein_coding	NADPH-cytochrome P450 reductase
NCU09740	CM002239:1,959,762..1,969,100(+)	protein_coding	cell wall-5
NCU07735	CM002239:2,053,089..2,055,781(+)	protein_coding	Grp1p
NCU07719	CM002239:2,095,910..2,097,952(+)	protein_coding	terpenoid-3
NCU07707	CM002239:2,134,191..2,139,535(+)	protein_coding	hypothetical protein
NCU16775	CM002239:2,141,844..2,144,364(-)	protein_coding	Septal pore-associated protein 6
NCU07697	CM002239:2,190,696..2,193,186(+)	protein_coding	isocitrate dehydrogenase subunit 2
NCU07688	CM002239:2,225,922..2,230,623(+)	protein_coding	rho GTPase activator Rga
NCU07662	CM002239:2,330,219..2,332,277(+)	protein_coding	peroxisome biogenesis factor 7
NCU08324	CM002239:2,400,387..2,402,972(-)	protein_coding	DNA-binding protein HGH1
NCU08307	CM002239:2,460,694..2,465,048(-)	protein_coding	hypothetical protein
NCU08303	CM002239:2,477,229..2,481,210(-)	protein_coding	serine protease-16
NCU08300	CM002239:2,488,125..2,489,358(-)	protein_coding	hypothetical protein
NCU08298	CM002239:2,492,352..2,495,592(-)	protein_coding	phospholipase-3
NCU08297	CM002239:2,497,777..2,502,302(+)	protein_coding	cell division control protein 3
NCU08291	CM002239:2,517,661..2,520,262(-)	protein_coding	porphyrin-7
NCU08289	CM002239:2,523,268..2,527,973(+)	protein_coding	DNA methylation modulator-2
NCU08287	CM002239:2,536,775..2,543,372(-)	protein_coding	pyrABCN
NCU08277	CM002239:2,570,093..2,572,067(-)	protein_coding	eukaryotic translation initiation factor 2 alpha subunit
NCU06404	CM002239:2,623,215..2,625,708(-)	protein_coding	guanine triphosphate binding-10
NCU06399	CM002239:2,637,340..2,641,355(+)	protein_coding	hypothetical protein
NCU06380	CM002239:2,714,109..2,716,288(+)	protein_coding	zinc transporter YKE4
NCU06362	CM002239:2,781,989..2,787,027(+)	protein_coding	guanine triphosphate binding-22
NCU06355	CM002239:2,803,609..2,808,095(-)	protein_coding	Karyopherin
NCU06352	CM002239:2,811,127..2,814,687(+)	protein_coding	oligopeptide transporter-4
NCU06351	CM002239:2,815,146..2,817,977(+)	protein_coding	Phytase
NCU06346	CM002239:2,827,380..2,828,781(+)	protein_coding	hypothetical protein
NCU06344	CM002239:2,831,511..2,835,170(+)	protein_coding	disulfide isomerase-2
NCU06338	CM002239:2,862,291..2,869,082(+)	protein_coding	DNA topoisomerase 2
NCU06317	CM002239:2,936,289..2,937,767(+)	protein_coding	stress response RCI peptide
NCU06300	CM002239:2,989,364..2,991,020(+)	protein_coding	Guanylate kinase
NCU06285	CM002239:3,032,145..3,036,404(+)	protein_coding	dipeptidase-5
NCU04516	CM002239:3,113,922..3,118,231(-)	protein_coding	hypothetical protein
NCU04502	CM002239:3,156,117..3,157,381(-)	protein_coding	hypothetical protein
NCU16806	CM002239:3,195,504..3,197,236(-)	protein_coding	hypothetical protein
NCU04487	CM002239:3,199,564..3,201,537(-)	protein_coding	hypothetical protein
NCU04468	CM002239:3,256,263..3,258,830(+)	protein_coding	proline-specific permease
NCU04467	CM002239:3,260,030..3,261,644(+)	protein_coding	hypothetical protein
NCU04466	CM002239:3,262,395..3,264,360(+)	protein_coding	cyanamide hydratase
NCU04463	CM002239:3,273,140..3,278,640(-)	protein_coding	non-repetitive nucleoporin
NCU04427	CM002239:3,398,800..3,402,458(-)	protein_coding	hypothetical protein
NCU04425	CM002239:3,406,041..3,410,040(+)	protein_coding	hypothetical protein
NCU04404	CM002239:3,472,755..3,476,554(+)	protein_coding	coatomer beta subunit
NCU04390	CM002239:3,518,539..3,523,558(+)	protein_coding	fungal specific transcription factor
NCU04389	CM002239:3,524,933..3,529,965(-)	protein_coding	SET-4
NCU04385	CM002239:3,538,104..3,541,737(-)	protein_coding	3-isopropylmalate dehydratase
NCU04380	CM002239:3,558,790..3,562,145(+)	protein_coding	acyl-CoA synthetase-1
NCU04379	CM002239:3,562,528..3,565,120(-)	protein_coding	neuronal calcium sensor 1
NCU04373	CM002239:3,589,960..3,595,771(-)	protein_coding	hypothetical protein
NCU04355	CM002239:3,653,521..3,657,439(-)	protein_coding	phosphatidylinositol 4-kinase type II subunit alpha
NCU04352	CM002239:3,672,145..3,678,922(-)	protein_coding	chitin synthase C
NCU04336	CM002239:3,734,693..3,735,941(+)	protein_coding	60S ribosomal protein L19
NCU04334	CM002239:3,741,341..3,742,770(+)	protein_coding	chaperonin-9
NCU07994	CM002239:3,838,049..3,840,444(+)	protein_coding	hypothetical protein
NCU08002	CM002239:3,880,638..3,883,392(-)	protein_coding	carnitine-2
NCU08003	CM002239:3,885,570..3,888,635(-)	protein_coding	porin-binding domain protein-3
NCU08046	CM002239:4,018,914..4,021,068(-)	protein_coding	eukaryotic translation initiation factor 3
NCU08694	CM002239:4,067,261..4,071,054(-)	protein_coding	tRNA-processing-7
NCU08693	CM002239:4,072,108..4,075,127(+)	protein_coding	Hsp70-like protein
NCU16833	CM002239:4,113,262..4,114,751(+)	protein_coding	hypothetical protein
NCU07296	CM002239:4,484,163..4,487,321(-)	protein_coding	serine/threonine-protein kinase orb6
NCU07282	CM002239:4,527,570..4,532,017(+)	protein_coding	hypothetical protein
NCU06968	CM002239:4,695,116..4,697,711(+)	protein_coding	hypothetical protein
NCU06970	CM002239:4,701,406..4,704,264(+)	protein_coding	ribose-phosphate pyrophosphokinase II
NCU06989	CM002239:4,797,546..4,800,058(-)	protein_coding	hypothetical protein
NCU07002	CM002239:4,841,025..4,850,302(+)	protein_coding	THO complex component
NCU07010	CM002239:4,891,614..4,898,342(-)	protein_coding	cortical actin cytoskeleton protein asp1
NCU07011	CM002239:4,899,811..4,903,611(+)	protein_coding	WD repeat containing protein 36
NCU07018	CM002239:4,923,067..4,927,938(+)	protein_coding	histone deacetylase HosB
NCU07019	CM002239:4,928,278..4,930,684(+)	protein_coding	COP9 signalosome complex subunit 6
NCU07024	CM002239:4,948,586..4,952,179(-)	protein_coding	mitogen-activated protein kinase
NCU08844	CM002239:5,045,579..5,049,674(-)	protein_coding	hypothetical protein
NCU08824	CM002239:5,114,407..5,116,167(+)	protein_coding	molybdopterin binding domain-containing protein
NCU08823	CM002239:5,117,048..5,119,860(-)	protein_coding	Ras-like protein
NCU09935	CM002239:5,257,016..5,259,223(-)	protein_coding	hypothetical protein
NCU05314	CM002239:5,368,034..5,371,018(-)	protein_coding	hypothetical protein
NCU05313	CM002239:5,371,696..5,373,286(-)	protein_coding	mitochondria fission 1 protein
NCU05303	CM002239:5,403,585..5,405,926(-)	protein_coding	hypothetical protein
NCU05295	CM002239:5,428,646..5,430,506(+)	protein_coding	proteasome component PUP2
NCU05288	CM002239:5,450,123..5,452,609(-)	protein_coding	rab GDP-dissociation inhibitor
NCU05285	CM002239:5,458,170..5,462,816(-)	protein_coding	zinc finger transcription factor-34
NCU05274	CM002239:5,501,864..5,503,584(-)	protein_coding	initiation factor 5a
NCU05269	CM002239:5,521,208..5,524,962(-)	protein_coding	heat shock protein 88
NCU05266	CM002239:5,538,220..5,543,313(-)	protein_coding	KH domain-containing protein
NCU05261	CM002239:5,555,651..5,559,899(+)	protein_coding	ATP-dependent protease La
NCU05254	CM002239:5,589,860..5,592,280(-)	protein_coding	Ribose-phosphate pyrophosphokinase
NCU05250	CM002239:5,598,616..5,605,645(+)	protein_coding	nuclear division-76
NCU05246	CM002239:5,620,059..5,625,413(+)	protein_coding	DNA repair-13
NCU05219	CM002239:5,708,273..5,714,330(+)	protein_coding	hypothetical protein
NCU05204	CM002239:5,761,057..5,764,690(-)	protein_coding	Cullin 1
NCU05196	CM002239:5,790,221..5,793,688(-)	protein_coding	mitochondrial DnaJ chaperone
NCU05182	CM002239:5,837,767..5,841,680(-)	protein_coding	hypothetical protein
NCU08882	CM002240:18,907..20,499(+)	protein_coding	NAD binding Rossmann fold oxidoreductase
NCU08869	CM002240:65,303..69,088(-)	protein_coding	hypothetical protein
NCU08847	CM002240:172,745..176,668(+)	protein_coding	hypothetical protein
NCU07807	CM002240:220,460..223,264(+)	protein_coding	Fructose-bisphosphate aldolase
NCU07802	CM002240:240,090..242,945(+)	protein_coding	hypothetical protein
NCU08920	CM002240:622,553..625,503(-)	protein_coding	ATP-binding cassette sub-family F member 2
NCU08909	CM002240:672,325..674,860(+)	protein_coding	beta-1,3-glucanosyltransferase
NCU08897	CM002240:723,311..725,843(-)	protein_coding	protein transporter SEC61 subunit alpha
NCU09686	CM002240:840,771..844,153(+)	protein_coding	clock-controlled protein 8
NCU09681	CM002240:855,791..858,064(+)	protein_coding	hypothetical protein
NCU04673	CM002240:1,233,631..1,237,658(-)	protein_coding	zinc finger transcription factor-26
NCU04669	CM002240:1,253,677..1,257,315(+)	protein_coding	hypothetical protein
NCU04667	CM002240:1,259,817..1,262,554(+)	protein_coding	hypothetical protein
NCU04651	CM002240:1,331,840..1,334,285(+)	protein_coding	Tetratricopeptide repeat domain-containing protein
NCU04640	CM002240:1,364,084..1,366,757(-)	protein_coding	eukaryotic translation initiation factor 2 beta subunit
NCU04637	CM002240:1,375,240..1,378,339(-)	protein_coding	BAR adaptor protein RVS167
NCU04617	CM002240:1,474,985..1,478,569(-)	protein_coding	hypothetical protein
NCU04615	CM002240:1,488,267..1,493,840(+)	protein_coding	osmolarity two-component system protein sln1
NCU04600	CM002240:1,550,655..1,554,417(+)	protein_coding	protein phosphatase-9
NCU04597	CM002240:1,561,132..1,564,619(-)	protein_coding	mitogen-activated protein kinase MAF1
NCU03593	CM002240:1,776,617..1,780,279(-)	protein_coding	homeobox domain-containing protein
NCU03611	CM002240:1,835,177..1,839,458(-)	protein_coding	Chitin synthase
NCU03627	CM002240:1,893,061..1,895,888(-)	protein_coding	hypothetical protein
NCU03647	CM002240:1,948,763..1,953,026(-)	protein_coding	hypothetical protein
NCU03651	CM002240:1,969,741..1,974,490(+)	protein_coding	malate dehydrogenase-2
NCU03662	CM002240:2,007,368..2,010,677(-)	protein_coding	hypothetical protein
NCU03669	CM002240:2,022,685..2,025,709(+)	protein_coding	AdoMet-dependent rRNA methyltransferase spb1
NCU11259	CM002240:2,037,100..2,039,157(+)	protein_coding	hypothetical protein
NCU03681	CM002240:2,049,336..2,052,590(-)	protein_coding	Septal pore-associated protein 8
NCU03686	CM002240:2,069,903..2,074,521(-)	protein_coding	oxidase assembly protein 2
NCU03695	CM002240:2,103,103..2,106,014(+)	protein_coding	phosphatidylserine decarboxylase proenzyme 1
NCU03697	CM002240:2,109,020..2,111,906(-)	protein_coding	FAD binding domain-containing protein
NCU03699	CM002240:2,119,401..2,122,975(-)	protein_coding	zinc finger transcription factor-13
NCU03702	CM002240:2,139,694..2,142,246(-)	protein_coding	rRNA 2'-O-methyltransferase fibrillarin
NCU03703	CM002240:2,142,319..2,144,554(+)	protein_coding	60S ribosomal protein L17
NCU03711	CM002240:2,172,985..2,174,752(-)	protein_coding	guanine triphosphate binding-14
NCU03716	CM002240:2,186,960..2,188,879(-)	protein_coding	hypothetical protein
NCU03725	CM002240:2,215,819..2,219,221(+)	protein_coding	VIB-1
NCU03738	CM002240:2,254,968..2,256,313(-)	protein_coding	40S ribosomal protein S29
NCU03749	CM002240:2,292,401..2,294,704(+)	protein_coding	hydroxyacylglutathione hydrolase, putative
NCU03770	CM002240:2,359,294..2,361,695(+)	protein_coding	cell wall glycosyl hydrolase Dfg5
NCU03783	CM002240:2,393,851..2,397,375(-)	protein_coding	transmembrane domain transporter
NCU03786	CM002240:2,407,951..2,411,450(-)	protein_coding	serine/threonine protein phosphatase 2A
NCU03797	CM002240:2,446,606..2,451,879(+)	protein_coding	ubiquitin terminal hydrolase-7
NCU03799	CM002240:2,454,253..2,456,509(-)	protein_coding	pre-mRNA splicing factor prp45
NCU03806	CM002240:2,472,282..2,474,017(-)	protein_coding	ribosomal protein L27a.e
NCU03811	CM002240:2,483,006..2,489,436(+)	protein_coding	hypothetical protein
NCU00998	CM002240:2,629,942..2,634,566(-)	protein_coding	RNA polymerase-32
NCU01024	CM002240:2,706,774..2,708,551(+)	protein_coding	hypothetical protein
NCU01036	CM002240:2,729,505..2,733,680(+)	protein_coding	DUF907 domain-containing protein
NCU01068	CM002240:2,819,401..2,821,928(-)	protein_coding	BAR domain-containing protein
NCU01069	CM002240:2,824,318..2,826,648(-)	protein_coding	amphiphysin-like lipid raft protein
NCU01140	CM002240:3,000,439..3,005,417(+)	protein_coding	nicotinic acid-11
NCU01146	CM002240:3,020,122..3,022,041(-)	protein_coding	signal sequence receptor alpha chain
NCU01150	CM002240:3,031,287..3,034,598(+)	protein_coding	UBA domain-containing protein 3
NCU01154	CM002240:3,059,102..3,062,061(+)	protein_coding	submerged protoperithecia-1
NCU01160	CM002240:3,084,208..3,087,348(-)	protein_coding	ATP-dependent RNA helicase dbp-5
NCU01178	CM002240:3,143,615..3,146,767(-)	protein_coding	embden-meyerhof pathway-17
NCU01179	CM002240:3,147,220..3,149,869(+)	protein_coding	outer membrane translocase 40 kDa subunit
NCU01197	CM002240:3,209,437..3,214,882(-)	protein_coding	cell wall biogenesis protein phosphatase Ssd1
NCU01200	CM002240:3,220,550..3,222,418(+)	protein_coding	peptidyl-prolyl cis-trans isomerase B
NCU01213	CM002240:3,262,280..3,265,413(+)	protein_coding	superoxide dismutase
NCU01216	CM002240:3,271,670..3,275,778(-)	protein_coding	ubiquitin ligase complex F-box protein GRR1
NCU01221	CM002240:3,285,268..3,287,447(+)	protein_coding	60S ribosomal protein L16
NCU01227	CM002240:3,294,297..3,296,682(-)	protein_coding	succinyl-CoA ligase alpha-chain
NCU01234	CM002240:3,308,067..3,310,171(-)	protein_coding	eukaryotic initiation factor 4A-12
NCU01238	CM002240:3,315,669..3,322,912(+)	protein_coding	phd transcription factor
NCU01240	CM002240:3,328,232..3,331,836(+)	protein_coding	hypothetical protein
NCU01243	CM002240:3,349,052..3,352,526(+)	protein_coding	zinc finger transcription factor-41
NCU01249	CM002240:3,367,761..3,370,827(+)	protein_coding	importin alpha subunit
NCU01252	CM002240:3,373,621..3,377,882(-)	protein_coding	MYND domain-containing protein
NCU01254	CM002240:3,383,833..3,386,361(+)	protein_coding	Zinc transporter zrg17
NCU01258	CM002240:3,397,870..3,399,150(-)	protein_coding	cyanate-1
NCU01267	CM002240:3,455,171..3,458,425(-)	protein_coding	palmitoyltransferase pfa3
NCU01272	CM002240:3,475,012..3,480,227(-)	protein_coding	mitochondrial presequence protease
NCU01300	CM002240:3,571,449..3,572,738(-)	protein_coding	Imidazoleglycerol-phosphate dehydratase
NCU01305	CM002240:3,584,540..3,587,798(-)	protein_coding	rhomboid family membrane protein
NCU01309	CM002240:3,597,376..3,601,028(+)	protein_coding	hypothetical protein
NCU01317	CM002240:3,640,958..3,642,935(-)	protein_coding	60S ribosomal protein L12
NCU01332	CM002240:3,684,275..3,686,333(+)	protein_coding	vacuolar ATP synthase proteolipid subunit
NCU01335	CM002240:3,692,753..3,700,051(-)	protein_coding	cell division control protein 15
NCU01360	CM002240:3,769,059..3,770,375(-)	protein_coding	NADH:ubiquinone oxidoreductase 11.5kD subunit
NCU01418	CM002240:4,007,434..4,009,736(-)	protein_coding	clock-controlled gene-6
NCU06651	CM002240:4,126,141..4,127,681(-)	protein_coding	zinc finger transcription factor-3
NCU06656	CM002240:4,145,313..4,149,139(-)	protein_coding	transcriptional activator protein acu-15
NCU06678	CM002240:4,229,535..4,234,972(-)	protein_coding	exonuclease Kem1
NCU06684	CM002240:4,263,047..4,267,333(+)	protein_coding	RNA binding protein
NCU06687	CM002240:4,278,032..4,282,081(+)	protein_coding	glycogen synthase
NCU06694	CM002240:4,300,693..4,303,059(-)	protein_coding	fatty acid elongase
NCU06695	CM002240:4,305,553..4,307,277(+)	protein_coding	cytochrome c oxidase polypeptide VI
NCU06709	CM002240:4,350,372..4,353,052(-)	protein_coding	hypothetical protein
NCU06718	CM002240:4,375,552..4,379,635(-)	protein_coding	zinc knuckle domain-containing protein
NCU09529	CM002240:4,479,425..4,483,762(-)	protein_coding	hypothetical protein
NCU01479	CM002240:4,594,146..4,598,010(-)	protein_coding	matrix AAA protease MAP-1
NCU01477	CM002240:4,605,706..4,609,263(-)	protein_coding	hypothetical protein
NCU01471	CM002240:4,628,534..4,631,799(-)	protein_coding	nuclear protein SNF4
NCU01465	CM002240:4,647,463..4,653,590(-)	protein_coding	hypothetical protein
NCU01459	CM002240:4,673,281..4,676,687(+)	protein_coding	tan spore protein
NCU01452	CM002240:4,694,538..4,696,530(-)	protein_coding	40S ribosomal protein S1
NCU01449	CM002240:4,705,718..4,709,289(-)	protein_coding	GTP cyclohydrolase II
NCU01445	CM002240:4,713,859..4,717,467(+)	protein_coding	hypothetical protein
NCU01440	CM002240:4,734,286..4,741,305(-)	protein_coding	myosin-2
NCU01438	CM002240:4,746,171..4,748,649(-)	protein_coding	nucleosome assembly protein
NCU01431	CM002240:4,768,952..4,776,086(+)	protein_coding	cytokinesis protein sepA
NCU04105	CM002240:4,849,715..4,856,856(+)	protein_coding	hypothetical protein
NCU04111	CM002240:4,874,846..4,878,046(-)	protein_coding	phosphoesterase
NCU04120	CM002240:4,911,110..4,913,296(+)	protein_coding	calmodulin A
NCU04133	CM002240:4,953,442..4,957,912(+)	protein_coding	peptidase family M28
NCU04140	CM002240:4,970,561..4,972,617(-)	protein_coding	peptidyl-prolyl cis-trans isomerase fkr-2
NCU04158	CM002240:5,027,349..5,030,561(+)	protein_coding	nitrogen metabolic regulation protein nmr
NCU04160	CM002240:5,033,352..5,035,745(+)	protein_coding	hypothetical protein
NCU04173	CM002240:5,086,770..5,089,247(+)	protein_coding	actin
NCU04179	CM002240:5,114,339..5,117,351(+)	protein_coding	C2H2 transcription factor
NCU04181	CM002240:5,120,314..5,121,433(-)	protein_coding	TOM7
NCU04185	CM002240:5,131,989..5,137,468(+)	protein_coding	protein kinase gsk3
NCU04188	CM002240:5,141,014..5,143,092(-)	protein_coding	UPF0220 domain-containing protein
NCU04189	CM002240:5,143,236..5,146,931(-)	protein_coding	glucan synthesis regulatory protein
NCU04192	CM002240:5,158,477..5,160,714(+)	protein_coding	vacuolar aspartyl aminopeptidase Lap4
NCU04199	CM002240:5,176,750..5,179,200(-)	protein_coding	hypothetical protein
NCU04216	CM002240:5,238,007..5,241,064(-)	protein_coding	amidophosphoribosyltransferase
NCU04224	CM002240:5,271,805..5,274,172(+)	protein_coding	hypothetical protein
NCU04227	CM002240:5,278,577..5,283,048(+)	protein_coding	hypothetical protein
NCU04232	CM002240:5,294,906..5,297,571(-)	protein_coding	hypothetical protein
NCU04242	CM002240:5,327,537..5,332,820(-)	protein_coding	ATP-dependent helicase NAM7
NCU04245	CM002240:5,339,948..5,343,181(-)	protein_coding	outer mitochondrial membrane translocase
NCU04246	CM002240:5,343,856..5,345,634(+)	protein_coding	hypothetical protein
NCU04251	CM002240:5,359,920..5,364,389(-)	protein_coding	chitin synthase 3
NCU04256	CM002240:5,384,409..5,386,831(+)	protein_coding	hypothetical protein
NCU04270	CM002240:5,443,265..5,447,322(+)	protein_coding	hypothetical protein
NCU04272	CM002240:5,453,542..5,457,423(+)	protein_coding	zinc finger transcription factor-55
NCU04290	CM002240:5,513,494..5,517,225(+)	protein_coding	hypothetical protein
NCU04304	CM002240:5,562,346..5,564,796(+)	protein_coding	outer mitochondrial membrane protein porin
NCU04307	CM002240:5,569,688..5,572,021(+)	protein_coding	phenylalanine-7
NCU04316	CM002240:5,592,737..5,595,296(-)	protein_coding	serine protease-15
NCU04333	CM002240:5,650,474..5,655,176(-)	protein_coding	ubiquitin terminal hydrolase-10
NCU08936	CM002240:5,755,664..5,759,137(-)	protein_coding	clock-controlled gene-15
NCU08939	CM002240:5,767,719..5,770,861(+)	protein_coding	mannan polymerase II complex ANP1 subunit
NCU08940	CM002240:5,771,454..5,773,175(-)	protein_coding	ubiquinol-cytochrome c reductase complex protein
NCU08944	CM002240:5,782,504..5,784,122(+)	protein_coding	N-acetyltransferase-6
NCU08960	CM002240:5,824,643..5,826,543(+)	protein_coding	hypothetical protein
NCU08962	CM002240:5,841,047..5,844,006(-)	protein_coding	hypothetical protein
NCU08964	CM002240:5,848,075..5,849,919(+)	protein_coding	60S ribosomal protein L10
NCU08965	CM002240:5,853,577..5,856,873(+)	protein_coding	hypothetical protein
NCU10061	CM002240:5,882,968..5,884,919(-)	protein_coding	proteasome subunit alpha type 6
NCU07238	CM002240:6,133,756..6,138,665(+)	protein_coding	Hyphal anastamosis-14 protein
NCU07221	CM002240:6,207,513..6,211,631(+)	protein_coding	two-component system protein A
NCU07178	CM002240:6,334,421..6,337,376(-)	protein_coding	hypothetical protein
NCU07173	CM002240:6,352,180..6,354,748(+)	protein_coding	ADP-ribosylation factor 6
NCU04718	CM002241:514,083..518,246(+)	protein_coding	hypothetical protein
NCU04720	CM002241:534,862..539,145(-)	protein_coding	nitrite reductase
NCU04730	CM002241:574,929..579,388(-)	protein_coding	post-transcriptional silencing protein QDE-2
NCU04731	CM002241:581,298..586,798(-)	protein_coding	Sterol regulatory element binding protein sah-2, putative
NCU04736	CM002241:614,672..620,621(+)	protein_coding	plasma membrane calcium-transporting ATPase 3
NCU04742	CM002241:634,718..638,173(+)	protein_coding	hypothetical protein
NCU04747	CM002241:653,582..657,867(+)	protein_coding	serine/threonine protein kinase Kin1
NCU04754	CM002241:683,635..685,707(-)	protein_coding	branched-chain-amino-acid aminotransferase
NCU04759	CM002241:700,717..702,805(+)	protein_coding	nuclear transport factor 2
NCU04799	CM002241:862,886..866,709(-)	protein_coding	polyadenylate-binding protein
NCU04803	CM002241:879,199..880,994(-)	protein_coding	nitropropane dioxygenase-2
NCU04807	CM002241:891,711..895,789(+)	protein_coding	universal stress protein family domain-containing protein
NCU04826	CM002241:955,744..961,340(+)	protein_coding	hypothetical protein
NCU04840	CM002241:1,017,917..1,022,176(+)	protein_coding	autophagy-17
NCU04841	CM002241:1,022,784..1,026,751(+)	protein_coding	endosome-16
NCU09789	CM002241:1,125,094..1,129,467(-)	protein_coding	adenylosuccinate synthetase
NCU09792	CM002241:1,142,553..1,145,119(+)	protein_coding	mitochondrial carrier-40
NCU05599	CM002241:1,376,428..1,377,631(+)	protein_coding	40S ribosomal protein S28
NCU05521	CM002241:1,629,166..1,631,845(-)	protein_coding	pathogenicity protein
NCU05498	CM002241:1,720,685..1,722,278(-)	protein_coding	hypothetical protein
NCU05485	CM002241:1,760,710..1,762,755(+)	protein_coding	casein kinase II regulatory subunit
NCU10011	CM002241:1,785,232..1,787,767(-)	protein_coding	hypothetical protein
NCU10012	CM002241:1,788,363..1,790,419(+)	protein_coding	hypothetical protein
NCU03870	CM002241:1,965,578..1,970,769(+)	protein_coding	hypothetical protein
NCU11263	CM002241:1,971,381..1,974,542(+)	protein_coding	RING-15 protein
NCU03875	CM002241:1,991,144..1,995,568(+)	protein_coding	chromatin remodelling complex ATPase chain ISW1
NCU03877	CM002241:1,998,032..2,003,189(+)	protein_coding	folate-5
NCU03880	CM002241:2,016,824..2,019,543(-)	protein_coding	phosphorylcholine transferase
NCU03892	CM002241:2,063,308..2,067,252(+)	protein_coding	hypothetical protein
NCU03893	CM002241:2,073,560..2,075,786(+)	protein_coding	short-chain dehydrogenase/reductase SDR
NCU03894	CM002241:2,076,684..2,081,610(-)	protein_coding	serine/threonine-protein kinase ste-20
NCU03901	CM002241:2,099,470..2,101,485(+)	protein_coding	peroxisomal membrane anchor protein
NCU03924	CM002241:2,147,712..2,150,945(-)	protein_coding	DNA repair-18
NCU03947	CM002241:2,207,074..2,211,218(+)	protein_coding	ubiquitin-6
NCU03949	CM002241:2,214,190..2,216,356(-)	protein_coding	FMN-dependent 2-nitropropane dioxygenase
NCU03967	CM002241:2,268,533..2,271,812(-)	protein_coding	vivid PAS protein VVD
NCU03975	CM002241:2,305,955..2,311,022(+)	protein_coding	zinc finger transcription factor-17
NCU03995	CM002241:2,377,506..2,379,310(+)	protein_coding	tiny-4
NCU04005	CM002241:2,412,444..2,417,023(-)	protein_coding	casein kinase 1b
NCU04007	CM002241:2,424,766..2,430,173(-)	protein_coding	hypothetical protein
NCU12111	CM002241:2,437,693..2,440,341(+)	protein_coding	hypothetical protein
NCU04017	CM002241:2,457,115..2,459,498(-)	protein_coding	heterochromatin protein 1
NCU04022	CM002241:2,480,625..2,483,180(-)	protein_coding	zinc finger transcription factor-27
NCU04059	CM002241:2,607,354..2,614,670(-)	protein_coding	hypotonic-1
NCU04074	CM002241:2,656,057..2,657,861(+)	protein_coding	NADH:ubiquinone oxidoreductase 30.4 kDa subunit
NCU04087	CM002241:2,697,582..2,700,145(-)	protein_coding	co-chaperone-1
NCU04090	CM002241:2,712,109..2,717,099(-)	protein_coding	niemann-Pick C1 protein
NCU09860	CM002241:2,751,714..2,756,677(+)	protein_coding	telomere silencing protein Zds1
NCU09861	CM002241:2,757,147..2,760,955(+)	protein_coding	serine-threonine protein phosphatase-6
NCU09862	CM002241:2,761,152..2,762,931(-)	protein_coding	ubiquinone biosynthesis methyltransferase coq5
NCU09866	CM002241:2,768,752..2,777,757(+)	protein_coding	thyroid hormone receptor interactor 12
NCU05989	CM002241:3,170,285..3,172,622(-)	protein_coding	ubiquinol-cytochrome C reductase 6
NCU05974	CM002241:3,243,390..3,245,797(+)	protein_coding	cell wall glucanosyltransferase Mwg1
NCU05937	CM002241:3,393,459..3,395,883(-)	protein_coding	GDP-mannose pyrophosphorylase-1
NCU05926	CM002241:3,442,077..3,447,125(-)	protein_coding	hypothetical protein
NCU05157	CM002241:3,542,966..3,545,802(+)	protein_coding	cation diffusion facilitator 10
NCU05136	CM002241:3,604,415..3,607,109(+)	protein_coding	endo alpha-1,4 polygalactosaminidase precursor
NCU05120	CM002241:3,685,809..3,690,826(+)	protein_coding	DNA-dependent RNA polymerase II RPB140
NCU05118	CM002241:3,692,136..3,694,162(+)	protein_coding	vacuolar membrane ATPase 10
NCU05077	CM002241:3,819,182..3,821,665(-)	protein_coding	metal homeostatis protein bsd2
NCU05066	CM002241:3,851,636..3,854,244(+)	protein_coding	hypothetical protein
NCU05008	CM002241:4,100,025..4,102,194(+)	protein_coding	acp-1
NCU05006	CM002241:4,112,027..4,114,294(-)	protein_coding	Cytochrome P450
NCU09288	CM002242:64,250..67,930(+)	protein_coding	hypothetical protein
NCU09435	CM002242:173,694..178,281(-)	protein_coding	mRNA 3'-end-processing protein RNA-14
NCU09449	CM002242:227,948..232,807(-)	protein_coding	hypothetical protein
NCU09450	CM002242:233,814..238,132(+)	protein_coding	26S proteasome regulatory subunit Rpn2
NCU09460	CM002242:272,261..273,883(-)	protein_coding	NADH:ubiquinone oxidoreductase 20.1kD subunit
NCU11000	CM002242:525,789..529,607(-)	protein_coding	hypothetical protein
NCU06863	CM002242:546,038..548,166(-)	protein_coding	Histone H1
NCU06871	CM002242:600,470..608,294(-)	protein_coding	1,3-beta-glucan synthase component GLS1
NCU06890	CM002242:677,887..678,677(+)	protein_coding	hypothetical protein
NCU06910	CM002242:739,939..743,321(+)	protein_coding	Cell wall integrity and stress response component 1
NCU06922	CM002242:774,661..776,720(-)	protein_coding	endosome-2
NCU06923	CM002242:776,981..779,246(-)	protein_coding	methionine aminopeptidase-1
NCU09573	CM002242:960,314..963,672(-)	protein_coding	hypothetical protein
NCU09707	CM002242:1,397,874..1,399,729(-)	protein_coding	hypothetical protein
NCU12023	CM002242:1,427,047..1,429,110(-)	protein_coding	mito ribosomal protein S2
NCU04558	CM002242:1,446,175..1,449,276(+)	protein_coding	hypothetical protein
NCU06166	CM002242:1,584,050..1,585,946(+)	protein_coding	Alpha-1,2-mannosyltransferase
NCU06123	CM002242:1,724,781..1,728,670(-)	protein_coding	phosphoketolase-2
NCU06122	CM002242:1,730,407..1,735,499(-)	protein_coding	guanine triphosphate binding-24
NCU06108	CM002242:1,776,093..1,778,522(-)	protein_coding	UPF0135 protein
NCU06107	CM002242:1,778,699..1,779,966(+)	protein_coding	hypothetical protein
NCU06099	CM002242:1,795,942..1,799,783(-)	protein_coding	hypothetical protein
NCU06095	CM002242:1,812,241..1,816,456(-)	protein_coding	CP2 transcription factor
NCU10715	CM002242:1,841,954..1,844,712(+)	protein_coding	oxysterol-binding protein-5
NCU06091	CM002242:1,844,831..1,847,877(-)	protein_coding	vacuolar protein sorting-associated protein 74
NCU06065	CM002242:1,927,024..1,932,678(+)	protein_coding	hypothetical protein
NCU06054	CM002242:1,962,715..1,966,114(-)	protein_coding	squalene synthetase
NCU06043	CM002242:1,995,870..1,997,946(+)	protein_coding	GPR/FUN34 family protein
NCU06029	CM002242:2,038,175..2,040,112(+)	protein_coding	hypothetical protein
NCU06021	CM002242:2,058,205..2,060,259(-)	protein_coding	WD repeat-containing protein jip-5
NCU02453	CM002242:2,126,457..2,128,039(-)	protein_coding	hypothetical protein
NCU02431	CM002242:2,511,301..2,514,134(+)	protein_coding	RING-14 protein
NCU02423	CM002242:2,544,165..2,547,136(-)	protein_coding	mitoferrin-1
NCU02422	CM002242:2,548,220..2,552,045(-)	protein_coding	ATG9 protein
NCU02421	CM002242:2,552,980..2,555,986(+)	protein_coding	hypothetical protein
NCU02404	CM002242:2,615,513..2,620,447(-)	protein_coding	RNP domain-containing protein, RNP domain-containing protein, variant 1, RNP domain-containing protein, variant 2, RNP domain-containing protein, variant 3
NCU02371	CM002242:2,721,886..2,724,084(-)	protein_coding	rhomboid protein 2
NCU02354	CM002242:2,780,125..2,785,750(-)	protein_coding	RSC complex subunit
NCU02351	CM002242:2,790,800..2,795,451(-)	protein_coding	chitin synthase-11
NCU17239	CM002242:2,879,472..2,885,770(+)	protein_coding	kinetochore protein-10
NCU02318	CM002242:2,943,678..2,946,327(-)	protein_coding	hypothetical protein
NCU02316	CM002242:2,948,481..2,951,389(-)	protein_coding	hypothetical protein
NCU02310	CM002242:2,968,033..2,971,950(-)	protein_coding	hypothetical protein
NCU02295	CM002242:3,021,233..3,026,878(+)	protein_coding	phosphatidylinositol-4-phosphate 5-kinase its3
NCU02289	CM002242:3,040,583..3,042,569(+)	protein_coding	ubiquitin-conjugating enzyme-6
NCU02283	CM002242:3,063,441..3,066,068(+)	protein_coding	Calcium/calmodulin-dependent protein kinase type II
NCU02281	CM002242:3,076,189..3,081,052(-)	protein_coding	hypothetical protein
NCU02274	CM002242:3,099,945..3,102,584(-)	protein_coding	Serine hydroxymethyltransferase
NCU02265	CM002242:3,131,640..3,136,464(+)	protein_coding	period clock protein FRQ
NCU02264	CM002242:3,137,333..3,139,322(+)	protein_coding	prefoldin subunit 3
NCU02263	CM002242:3,139,434..3,141,963(+)	protein_coding	SEC14 cytosolic factor
NCU02234	CM002242:3,240,259..3,247,655(-)	protein_coding	MAP kinase kinase kinase, variant
NCU02224	CM002242:3,274,567..3,277,340(-)	protein_coding	26S proteasome non-ATPase regulatory subunit 3
NCU02209	CM002242:3,323,904..3,326,503(-)	protein_coding	fatty acid metabolism-4
NCU02208	CM002242:3,330,050..3,333,117(-)	protein_coding	eukaryotic translation initiation factor 3
NCU02207	CM002242:3,333,896..3,336,315(+)	protein_coding	T-complex protein 1 subunit beta
NCU02193	CM002242:3,384,904..3,387,654(+)	protein_coding	Pyruvate decarboxylase
NCU08132	CM002242:3,472,885..3,481,930(+)	protein_coding	alpha-1,3-glucan synthase 1
NCU08135	CM002242:3,488,861..3,493,245(-)	protein_coding	DNA mismatch repair protein msh6
NCU08148	CM002242:3,538,191..3,542,376(-)	protein_coding	H+/nucleoside cotransporter
NCU05752	CM002242:3,709,837..3,712,768(-)	protein_coding	indoleamine 2,3-dioxygenase
NCU05772	CM002242:3,771,568..3,772,556(+)	protein_coding	TOM6
NCU05778	CM002242:3,798,607..3,800,495(+)	protein_coding	iron-sulfur subunit-8
NCU05791	CM002242:3,838,855..3,844,758(-)	protein_coding	SOM1 protein
NCU05800	CM002242:3,863,844..3,867,230(+)	protein_coding	zinc knuckle domain-containing protein
NCU05804	CM002242:3,891,401..3,894,015(+)	protein_coding	60S ribosomal protein L19
NCU05816	CM002242:3,923,939..3,925,296(+)	protein_coding	hypothetical protein
NCU05846	CM002242:4,035,638..4,038,540(-)	protein_coding	hypothetical protein
NCU05889	CM002242:4,174,511..4,177,028(-)	protein_coding	eukaryotic translation initiation factor 3 subunit 6
NCU05890	CM002242:4,177,264..4,178,951(+)	protein_coding	hypothetical protein
NCU05891	CM002242:4,179,144..4,186,474(-)	protein_coding	arid/bright domain-containing protein

## Sheet: this_study_rep1
MACS2_peak_label	chr	start_coord	end_coord	length_peak	abs_summit_coord	pileup_height	neg_10*log10_pvalue	gene_3UTR	UTR_start	UTR_end	UTR_strand
sample_1_wt_rep1_peak_21	1	160431	160538	108	160489	49	16.3938	NCU08067	160387	161116	+
sample_1_wt_rep1_peak_22	1	160952	161093	142	161024	383	425.569	NCU08067	160387	161116	+
sample_1_wt_rep1_peak_23	1	169900	170009	110	169952	242	223.352	NCU08070	169835	171262	-
sample_1_wt_rep1_peak_24	1	170316	170401	86	170358	276	269.471	NCU08070	169835	171262	-
sample_1_wt_rep1_peak_25	1	174285	174362	78	174322	69	30.8404	NCU08071	174121	174938	+
sample_1_wt_rep1_peak_26	1	174756	174885	130	174791	39	10.3825	NCU08071	174121	174938	+
sample_1_wt_rep1_peak_36a	1	305329	305562	234	305375	336	355.157	NCU08110	305342	305702	-
sample_1_wt_rep1_peak_36b	1	305329	305562	234	305510	59	23.2596	NCU08110	305342	305702	-
sample_1_wt_rep1_peak_44a	1	343131	343730	600	343168	63	26.2124	NCU08119	343085	343487	+
sample_1_wt_rep1_peak_44b	1	343131	343730	600	343261	109	66.6274	NCU08119	343085	343487	+
sample_1_wt_rep1_peak_44c	1	343131	343730	600	343341	124	81.8204	NCU08119	343085	343487	+
sample_1_wt_rep1_peak_47	1	357510	357585	76	357563	62	25.4639	NCU07509	357543	357891	+
sample_1_wt_rep1_peak_48	1	357808	357883	76	357845	101	58.8784	NCU07509	357543	357891	+
sample_1_wt_rep1_peak_54a	1	386982	387386	405	387052	125	82.862	NCU07503	386939	387494	-
sample_1_wt_rep1_peak_54b	1	386982	387386	405	387147	129	87.0624	NCU07503	386939	387494	-
sample_1_wt_rep1_peak_54c	1	386982	387386	405	387255	388	433.212	NCU07503	386939	387494	-
sample_1_wt_rep1_peak_54d	1	386982	387386	405	387347	102	59.8326	NCU07503	386939	387494	-
sample_1_wt_rep1_peak_73a	1	533192	533415	224	533221	32	6.78864	NCU07468	532756	533414	+
sample_1_wt_rep1_peak_73b	1	533192	533415	224	533357	233	211.477	NCU07468	532756	533414	+
sample_1_wt_rep1_peak_78	1	555109	555183	75	555165	40	10.94	NCU07460	554965	555385	+
sample_1_wt_rep1_peak_79	1	555304	555378	75	555340	58	22.5389	NCU07460	554965	555385	+
sample_1_wt_rep1_peak_90a	1	614800	615131	332	614834	62	25.4639	NCU07443	614450	615081	+
sample_1_wt_rep1_peak_90b	1	614800	615131	332	615025	458	542.993	NCU07443	614450	615081	+
sample_1_wt_rep1_peak_101a	1	654983	655174	192	655026	154	114.461	NCU07430	654409	655451	+
sample_1_wt_rep1_peak_101b	1	654983	655174	192	655128	188	154.484	NCU07430	654409	655451	+
sample_1_wt_rep1_peak_102	1	655365	655462	98	655419	456	539.789	NCU07430	654409	655451	+
sample_1_wt_rep1_peak_117	1	774194	774281	88	774237	182	147.214	NCU09079	774193	775359	-
sample_1_wt_rep1_peak_118	1	774782	774865	84	774826	818	1169.7	NCU09079	774193	775359	-
sample_1_wt_rep1_peak_121a	1	819350	819569	220	819391	391	54.5072	NCU09088	819221	819586	-
sample_1_wt_rep1_peak_121b	1	819350	819569	220	819533	286	19.6387	NCU09088	819221	819586	-
sample_1_wt_rep1_peak_122a	1	822725	822979	255	822781	19098	31506	NCU09089	822401	823194	+
sample_1_wt_rep1_peak_122b	1	822725	822979	255	822938	639	180.11	NCU09089	822401	823194	+
sample_1_wt_rep1_peak_128a	1	858174	858443	270	858234	294	294.635	NCU09101	858079	858451	+
sample_1_wt_rep1_peak_128b	1	858174	858443	270	858405	44	13.2705	NCU09101	858079	858451	+
sample_1_wt_rep1_peak_131	1	863464	863538	75	863500	37	9.29913	NCU09104	863464	864345	-
sample_1_wt_rep1_peak_132	1	863922	864003	82	863965	122	79.7476	NCU09104	863464	864345	-
sample_1_wt_rep1_peak_133a	1	928665	928890	226	928706	710	972.66	NCU02187	928570	929260	-
sample_1_wt_rep1_peak_133b	1	928665	928890	226	928868	54	19.7297	NCU02187	928570	929260	-
sample_1_wt_rep1_peak_134	1	929205	929281	77	929242	135	93.4622	NCU02187	928570	929260	-
sample_1_wt_rep1_peak_135	1	943183	943297	115	943249	574	734.846	NCU02184	943070	943577	+
sample_1_wt_rep1_peak_136a	1	943407	943572	166	943444	77	37.3515	NCU02184	943070	943577	+
sample_1_wt_rep1_peak_136b	1	943407	943572	166	943540	30	5.86997	NCU02184	943070	943577	+
sample_1_wt_rep1_peak_175a	1	1127160	1127445	286	1127265	1338	1595.11	NCU02136	1126296	1127421	-
sample_1_wt_rep1_peak_175b	1	1127160	1127445	286	1127392	1753	2290.21	NCU02136	1126296	1127421	-
sample_1_wt_rep1_peak_200	1	1236621	1236739	119	1236682	652	674.865	NCU02114	1235389	1237074	+
sample_1_wt_rep1_peak_201	1	1236983	1237063	81	1237024	161	77.9158	NCU02114	1235389	1237074	+
sample_1_wt_rep1_peak_204a	1	1246767	1247010	244	1246809	301	304.552	NCU02111	1246770	1247097	-
sample_1_wt_rep1_peak_204b	1	1246767	1247010	244	1246952	340	361.044	NCU02111	1246770	1247097	-
sample_1_wt_rep1_peak_211a	1	1277053	1277291	239	1277086	60	23.9874	NCU02103	1276891	1277586	+
sample_1_wt_rep1_peak_211b	1	1277053	1277291	239	1277247	394	442.421	NCU02103	1276891	1277586	+
sample_1_wt_rep1_peak_212	1	1277474	1277650	177	1277568	317	327.479	NCU02103	1276891	1277586	+
sample_1_wt_rep1_peak_215a	1	1296282	1296529	248	1296343	80	27.2241	NCU02099	1296167	1296535	+
sample_1_wt_rep1_peak_215b	1	1296282	1296529	248	1296478	691	810.347	NCU02099	1296167	1296535	+
sample_1_wt_rep1_peak_227	1	1437823	1437917	95	1437871	175	138.84	NCU02079	1437773	1438493	-
sample_1_wt_rep1_peak_228	1	1438296	1438375	80	1438334	77	37.3515	NCU02079	1437773	1438493	-
sample_1_wt_rep1_peak_229a	1	1443503	1443827	325	1443539	52	18.3711	NCU02078	1443320	1443859	+
sample_1_wt_rep1_peak_229b	1	1443503	1443827	325	1443737	260	247.528	NCU02078	1443320	1443859	+
sample_1_wt_rep1_peak_230	1	1447899	1447977	79	1447938	940	1399.71	NCU02076	1447740	1448502	-
sample_1_wt_rep1_peak_231	1	1448056	1448228	173	1448091	32	6.78864	NCU02076	1447740	1448502	-
sample_1_wt_rep1_peak_237a	1	1491902	1492164	263	1491981	1537	2412.76	NCU02064	1491850	1492150	-
sample_1_wt_rep1_peak_237b	1	1491902	1492164	263	1492125	270	227.58	NCU02064	1491850	1492150	-
sample_1_wt_rep1_peak_245a	1	1539602	1539863	262	1539655	127	84.9555	NCU10806	1539599	1539993	-
sample_1_wt_rep1_peak_245b	1	1539602	1539863	262	1539794	164	125.926	NCU10806	1539599	1539993	-
sample_1_wt_rep1_peak_257	1	1625908	1626086	179	1625980	78	38.1909	NCU02031	1625847	1626629	+
sample_1_wt_rep1_peak_258	1	1626179	1626275	97	1626226	58	22.5389	NCU02031	1625847	1626629	+
sample_1_wt_rep1_peak_269	1	1675366	1675450	85	1675407	48	14.385	NCU02012	1675354	1675804	-
sample_1_wt_rep1_peak_270	1	1675583	1675725	143	1675666	132	85.722	NCU02012	1675354	1675804	-
sample_1_wt_rep1_peak_271	1	1679872	1680000	129	1679957	230	207.552	NCU02011	1679855	1680783	-
sample_1_wt_rep1_peak_272	1	1680196	1680294	99	1680248	155	115.595	NCU02011	1679855	1680783	-
sample_1_wt_rep1_peak_273a	1	1685890	1686257	368	1685914	25	3.81243	NCU02010	1685685	1686358	-
sample_1_wt_rep1_peak_273b	1	1685890	1686257	368	1686085	278	272.243	NCU02010	1685685	1686358	-
sample_1_wt_rep1_peak_273c	1	1685890	1686257	368	1686211	316	326.035	NCU02010	1685685	1686358	-
sample_1_wt_rep1_peak_274a	1	1690529	1690833	305	1690574	180	144.809	NCU02009	1690523	1690864	-
sample_1_wt_rep1_peak_274b	1	1690529	1690833	305	1690701	28	5.00434	NCU02009	1690523	1690864	-
sample_1_wt_rep1_peak_274c	1	1690529	1690833	305	1690803	31	6.32286	NCU02009	1690523	1690864	-
sample_1_wt_rep1_peak_286a	1	1751824	1752266	443	1751872	73	32.4943	NCU01992	1751806	1752239	-
sample_1_wt_rep1_peak_286b	1	1751824	1752266	443	1752014	56	19.9983	NCU01992	1751806	1752239	-
sample_1_wt_rep1_peak_286c	1	1751824	1752266	443	1752106	546	674.322	NCU01992	1751806	1752239	-
sample_1_wt_rep1_peak_287b	1	1755800	1756008	209	1755973	37	9.29913	NCU01991	1755857	1756242	-
sample_1_wt_rep1_peak_288	1	1756103	1756179	77	1756154	55	20.4207	NCU01991	1755857	1756242	-
sample_1_wt_rep1_peak_298b	1	1818868	1819152	285	1818997	29	5.43034	NCU01972	1818997	1819379	-
sample_1_wt_rep1_peak_298c	1	1818868	1819152	285	1819119	77	37.3515	NCU01972	1818997	1819379	-
sample_1_wt_rep1_peak_306b	1	1837021	1837469	449	1837177	5948	9062.55	NCU01966	1836873	1837557	-
sample_1_wt_rep1_peak_306c	1	1837021	1837469	449	1837305	141	15.2672	NCU01966	1836873	1837557	-
sample_1_wt_rep1_peak_306d	1	1837021	1837469	449	1837426	760	506.351	NCU01966	1836873	1837557	-
sample_1_wt_rep1_peak_307a	1	1847326	1847664	339	1847366	218	80.1659	NCU01964	1847284	1847697	+
sample_1_wt_rep1_peak_307b	1	1847326	1847664	339	1847506	133	28.0787	NCU01964	1847284	1847697	+
sample_1_wt_rep1_peak_307c	1	1847326	1847664	339	1847625	104	15.0767	NCU01964	1847284	1847697	+
sample_1_wt_rep1_peak_319	1	1899341	1899450	110	1899390	3132	3361.76	NCU01948	1899267	1900281	+
sample_1_wt_rep1_peak_320	1	1899586	1899662	77	1899624	1313	940.051	NCU01948	1899267	1900281	+
sample_1_wt_rep1_peak_321	1	1904257	1904366	110	1904326	86	10.6773	NCU01947	1904145	1905242	+
sample_1_wt_rep1_peak_322	1	1905057	1905138	82	1905097	139	97.7926	NCU01947	1904145	1905242	+
sample_1_wt_rep1_peak_325	1	1939337	1939422	86	1939379	162	123.611	NCU01939	1939316	1940023	-
sample_1_wt_rep1_peak_326	1	1939684	1939811	128	1939754	291	290.407	NCU01939	1939316	1940023	-
sample_1_wt_rep1_peak_327	1	1948220	1948326	107	1948273	167	129.417	NCU01938	1948134	1950530	-
sample_1_wt_rep1_peak_328	1	1949605	1949691	87	1949645	135	93.4622	NCU01938	1948134	1950530	-
sample_1_wt_rep1_peak_330a	1	1970723	1971130	408	1970760	73	34.0495	NCU01932	1970618	1971203	-
sample_1_wt_rep1_peak_330b	1	1970723	1971130	408	1970864	28	5.00434	NCU01932	1970618	1971203	-
sample_1_wt_rep1_peak_330c	1	1970723	1971130	408	1970983	191	158.15	NCU01932	1970618	1971203	-
sample_1_wt_rep1_peak_333	1	1993783	1993888	106	1993835	87	45.9828	NCU01927	1993661	1994771	+
sample_1_wt_rep1_peak_334	1	1994663	1994757	95	1994715	66	28.4977	NCU01927	1993661	1994771	+
sample_1_wt_rep1_peak_343a	1	2054834	2055211	378	2054905	405	459.405	NCU01912	2054865	2055370	+
sample_1_wt_rep1_peak_343b	1	2054834	2055211	378	2055145	454	536.588	NCU01912	2054865	2055370	+
sample_1_wt_rep1_peak_346a	1	2069649	2069897	249	2069699	116	73.6144	NCU01908	2069608	2070019	-
sample_1_wt_rep1_peak_346b	1	2069649	2069897	249	2069854	91	49.5755	NCU01908	2069608	2070019	-
sample_1_wt_rep1_peak_361b	1	2121769	2122002	234	2121952	617	808.667	NCU01893	2121862	2122415	-
sample_1_wt_rep1_peak_362	1	2122144	2122238	95	2122189	120	77.6889	NCU01893	2121862	2122415	-
sample_1_wt_rep1_peak_363a	1	2129005	2129213	209	2129064	63	26.2124	NCU01891	2128881	2129251	-
sample_1_wt_rep1_peak_363b	1	2129005	2129213	209	2129169	98	56.0412	NCU01891	2128881	2129251	-
sample_1_wt_rep1_peak_371a	1	2167522	2167863	342	2167564	241	222.025	NCU01881	2167484	2167840	-
sample_1_wt_rep1_peak_371b	1	2167522	2167863	342	2167786	209	180.563	NCU01881	2167484	2167840	-
sample_1_wt_rep1_peak_381	1	2233515	2233613	99	2233566	62	25.4639	NCU01859	2233083	2233970	-
sample_1_wt_rep1_peak_382a	1	2233718	2233896	179	2233752	53	19.0465	NCU01859	2233083	2233970	-
sample_1_wt_rep1_peak_382b	1	2233718	2233896	179	2233847	1200	1911.86	NCU01859	2233083	2233970	-
sample_1_wt_rep1_peak_401	1	2418949	2419023	75	2418985	45	13.8771	NCU02468	2418977	2419501	+
sample_1_wt_rep1_peak_402a	1	2419133	2419604	472	2419192	101	58.8784	NCU02468	2418977	2419501	+
sample_1_wt_rep1_peak_402b	1	2419133	2419604	472	2419313	42	12.0856	NCU02468	2418977	2419501	+
sample_1_wt_rep1_peak_402c	1	2419133	2419604	472	2419446	187	153.266	NCU02468	2418977	2419501	+
sample_1_wt_rep1_peak_403a	1	2428874	2429188	315	2428950	147	106.6	NCU02472	2428436	2429264	-
sample_1_wt_rep1_peak_403b	1	2428874	2429188	315	2429111	81	40.7415	NCU02472	2428436	2429264	-
sample_1_wt_rep1_peak_404d	1	2432383	2432888	506	2432849	165	127.087	NCU02474	2432597	2433043	-
sample_1_wt_rep1_peak_405	1	2432999	2433077	79	2433036	69	30.8404	NCU02474	2432597	2433043	-
sample_1_wt_rep1_peak_419a	1	2503186	2503497	312	2503231	184	82.7448	NCU02492	2503157	2503493	+
sample_1_wt_rep1_peak_419b	1	2503186	2503497	312	2503353	818	848.327	NCU02492	2503157	2503493	+
sample_1_wt_rep1_peak_419c	1	2503186	2503497	312	2503468	82	20.9643	NCU02492	2503157	2503493	+
sample_1_wt_rep1_peak_436a	1	2579662	2579902	241	2579700	89	29.6768	NCU02514	2579582	2580025	-
sample_1_wt_rep1_peak_436b	1	2579662	2579902	241	2579848	1886	2918.05	NCU02514	2579582	2580025	-
sample_1_wt_rep1_peak_441a	1	2599405	2599664	260	2599457	239	219.377	NCU02520	2599397	2599740	+
sample_1_wt_rep1_peak_441b	1	2599405	2599664	260	2599606	88	46.8738	NCU02520	2599397	2599740	+
sample_1_wt_rep1_peak_443b	1	2608407	2608699	293	2608556	108	65.6446	NCU02522	2608465	2608686	+
sample_1_wt_rep1_peak_443c	1	2608407	2608699	293	2608673	49	16.3938	NCU02522	2608465	2608686	+
sample_1_wt_rep1_peak_446a	1	2620577	2620785	209	2620614	48	15.7514	NCU02524	2620296	2620811	+
sample_1_wt_rep1_peak_446b	1	2620577	2620785	209	2620748	79	39.0358	NCU02524	2620296	2620811	+
sample_1_wt_rep1_peak_470	1	2725527	2725613	87	2725568	177	141.22	NCU02556	2725327	2726005	+
sample_1_wt_rep1_peak_471	1	2725908	2725994	87	2725954	133	91.316	NCU02556	2725327	2726005	+
sample_1_wt_rep1_peak_483	1	2786095	2786276	182	2786186	212	184.365	NCU02576	2785577	2786433	+
sample_1_wt_rep1_peak_484	1	2786360	2786490	131	2786401	190	156.926	NCU02576	2785577	2786433	+
sample_1_wt_rep1_peak_487	1	2788733	2788814	82	2788775	196	164.305	NCU02578	2788725	2789266	-
sample_1_wt_rep1_peak_488	1	2788946	2789030	85	2788986	171	134.108	NCU02578	2788725	2789266	-
sample_1_wt_rep1_peak_512a	1	2878292	2878483	192	2878337	147	106.6	NCU02605	2878056	2878864	+
sample_1_wt_rep1_peak_512b	1	2878292	2878483	192	2878449	93	51.4002	NCU02605	2878056	2878864	+
sample_1_wt_rep1_peak_513a	1	2878658	2878896	239	2878700	363	395.282	NCU02605	2878056	2878864	+
sample_1_wt_rep1_peak_513b	1	2878658	2878896	239	2878802	151	111.075	NCU02605	2878056	2878864	+
sample_1_wt_rep1_peak_516a	1	2902302	2902527	226	2902342	192	159.377	NCU02609	2901357	2902528	+
sample_1_wt_rep1_peak_516b	1	2902302	2902527	226	2902486	133	91.316	NCU02609	2901357	2902528	+
sample_1_wt_rep1_peak_524a	1	2925675	2925879	205	2925714	55	20.4207	NCU02616	2925665	2926033	-
sample_1_wt_rep1_peak_524b	1	2925675	2925879	205	2925837	44	13.2705	NCU02616	2925665	2926033	-
sample_1_wt_rep1_peak_526a	1	2935248	2935552	305	2935296	244	226.01	NCU02618	2934486	2935552	+
sample_1_wt_rep1_peak_526b	1	2935248	2935552	305	2935416	70	31.6337	NCU02618	2934486	2935552	+
sample_1_wt_rep1_peak_526c	1	2935248	2935552	305	2935506	77	37.3515	NCU02618	2934486	2935552	+
sample_1_wt_rep1_peak_527a	1	2942362	2942605	244	2942411	48	15.7514	NCU02620	2942339	2942854	+
sample_1_wt_rep1_peak_527b	1	2942362	2942605	244	2942570	49	16.3938	NCU02620	2942339	2942854	+
sample_1_wt_rep1_peak_535a	1	2986127	2986390	264	2986173	555	644.63	NCU02629	2986087	2986584	-
sample_1_wt_rep1_peak_535b	1	2986127	2986390	264	2986340	1011	1430.02	NCU02629	2986087	2986584	-
sample_1_wt_rep1_peak_545a	1	3010083	3010373	291	3010128	1874	2920.48	NCU02637	3010082	3010511	-
sample_1_wt_rep1_peak_545b	1	3010083	3010373	291	3010333	50	8.77412	NCU02637	3010082	3010511	-
sample_1_wt_rep1_peak_548a	1	3046123	3046357	235	3046163	128	86.0073	NCU02644	3045986	3047360	+
sample_1_wt_rep1_peak_548b	1	3046123	3046357	235	3046298	157	117.872	NCU02644	3045986	3047360	+
sample_1_wt_rep1_peak_553a	1	3067566	3067832	267	3067680	103	60.7911	NCU02650	3067431	3067876	+
sample_1_wt_rep1_peak_553b	1	3067566	3067832	267	3067794	38	9.83541	NCU02650	3067431	3067876	+
sample_1_wt_rep1_peak_555	1	3091673	3091749	77	3091712	93	48.0542	NCU02657	3091094	3092486	-
sample_1_wt_rep1_peak_556a	1	3091895	3092095	201	3091955	1367	1985.45	NCU02657	3091094	3092486	-
sample_1_wt_rep1_peak_556b	1	3091895	3092095	201	3092064	50	9.71617	NCU02657	3091094	3092486	-
sample_1_wt_rep1_peak_557	1	3092208	3092370	163	3092244	62	15.751	NCU02657	3091094	3092486	-
sample_1_wt_rep1_peak_560a	1	3102620	3103015	396	3102782	75	35.6892	NCU02661	3102202	3103046	+
sample_1_wt_rep1_peak_560b	1	3102620	3103015	396	3102966	76	36.5175	NCU02661	3102202	3103046	+
sample_1_wt_rep1_peak_565a	1	3135517	3135870	354	3135561	298	300.293	NCU02668	3135445	3135871	+
sample_1_wt_rep1_peak_565b	1	3135517	3135870	354	3135663	330	346.365	NCU02668	3135445	3135871	+
sample_1_wt_rep1_peak_565c	1	3135517	3135870	354	3135831	246	228.676	NCU02668	3135445	3135871	+
sample_1_wt_rep1_peak_576a	1	3190150	3190376	227	3190213	346	315.005	NCU02684	3189891	3190746	-
sample_1_wt_rep1_peak_576b	1	3190150	3190376	227	3190327	88	34.4703	NCU02684	3189891	3190746	-
sample_1_wt_rep1_peak_587a	1	3243051	3243389	339	3243101	84	41.0057	NCU02699	3242555	3243393	+
sample_1_wt_rep1_peak_587b	1	3243051	3243389	339	3243354	46	13.3643	NCU02699	3242555	3243393	+
sample_1_wt_rep1_peak_595	1	3268991	3269072	82	3269030	3774	4488.28	NCU10498	3268861	3269533	+
sample_1_wt_rep1_peak_596	1	3269199	3269332	134	3269254	2482	2516.53	NCU10498	3268861	3269533	+
sample_1_wt_rep1_peak_597a	1	3272674	3272836	163	3272712	217	64.3833	NCU10497	3272686	3272893	+
sample_1_wt_rep1_peak_597b	1	3272674	3272836	163	3272796	241	79.8151	NCU10497	3272686	3272893	+
sample_1_wt_rep1_peak_600a	1	3283800	3284094	295	3283837	61	7.2317	NCU02712	3283805	3284141	+
sample_1_wt_rep1_peak_600b	1	3283800	3284094	295	3283970	348	240.401	NCU02712	3283805	3284141	+
sample_1_wt_rep1_peak_600c	1	3283800	3284094	295	3284053	160	64.2511	NCU02712	3283805	3284141	+
sample_1_wt_rep1_peak_603a	1	3298389	3298622	234	3298427	48	15.7514	NCU02716	3298324	3298782	-
sample_1_wt_rep1_peak_603b	1	3298389	3298622	234	3298582	36	8.77386	NCU02716	3298324	3298782	-
sample_1_wt_rep1_peak_610	1	3332931	3333011	81	3332971	158	105.593	NCU02724	3332481	3333280	+
sample_1_wt_rep1_peak_611	1	3333105	3333211	107	3333161	1468	2331.93	NCU02724	3332481	3333280	+
sample_1_wt_rep1_peak_613a	1	3340013	3340385	373	3340051	51	17.7037	NCU02726	3339899	3341886	+
sample_1_wt_rep1_peak_613b	1	3340013	3340385	373	3340205	99	56.9826	NCU02726	3339899	3341886	+
sample_1_wt_rep1_peak_620a	1	3360920	3361163	244	3360978	403	456.307	NCU02733	3360914	3361210	-
sample_1_wt_rep1_peak_620b	1	3360920	3361163	244	3361124	90	48.6702	NCU02733	3360914	3361210	-
sample_1_wt_rep1_peak_623	1	3376713	3376787	75	3376753	263	66.9948	NCU02738	3376706	3377115	+
sample_1_wt_rep1_peak_624	1	3376906	3376988	83	3376949	305	92.5282	NCU02738	3376706	3377115	+
sample_1_wt_rep1_peak_625a	1	3384680	3385055	376	3384732	124	81.8204	NCU02739	3384224	3385064	+
sample_1_wt_rep1_peak_625b	1	3384680	3385055	376	3384898	401	453.214	NCU02739	3384224	3385064	+
sample_1_wt_rep1_peak_625c	1	3384680	3385055	376	3384992	235	214.103	NCU02739	3384224	3385064	+
sample_1_wt_rep1_peak_629a	1	3400656	3400925	270	3400706	5056	6804.73	NCU02744	3400613	3401441	+
sample_1_wt_rep1_peak_629b	1	3400656	3400925	270	3400876	4112	5172.7	NCU02744	3400613	3401441	+
sample_1_wt_rep1_peak_630	1	3401027	3401103	77	3401064	740	412.174	NCU02744	3400613	3401441	+
sample_1_wt_rep1_peak_632a	1	3407495	3407743	249	3407562	1259	1512.92	NCU02746	3407497	3407805	+
sample_1_wt_rep1_peak_632b	1	3407495	3407743	249	3407707	85	16.1923	NCU02746	3407497	3407805	+
sample_1_wt_rep1_peak_642a	1	3451574	3451819	246	3451616	243	224.68	NCU02754	3451337	3452077	+
sample_1_wt_rep1_peak_642b	1	3451574	3451819	246	3451775	459	544.597	NCU02754	3451337	3452077	+
sample_1_wt_rep1_peak_648a	1	3465995	3466284	290	3466060	226	180.704	NCU02761	3465987	3466559	-
sample_1_wt_rep1_peak_648b	1	3465995	3466284	290	3466176	172	119.1	NCU02761	3465987	3466559	-
sample_1_wt_rep1_peak_656a	1	3523004	3523235	232	3523054	185	150.838	NCU09377	3522966	3523572	-
sample_1_wt_rep1_peak_656b	1	3523004	3523235	232	3523191	367	401.302	NCU09377	3522966	3523572	-
sample_1_wt_rep1_peak_659a	1	3531329	3531875	547	3531365	47	15.1178	NCU09375	3531306	3531746	+
sample_1_wt_rep1_peak_659b	1	3531329	3531875	547	3531497	72	33.2384	NCU09375	3531306	3531746	+
sample_1_wt_rep1_peak_659c	1	3531329	3531875	547	3531662	56	21.1193	NCU09375	3531306	3531746	+
sample_1_wt_rep1_peak_669	1	3676480	3676556	77	3676515	274	54.2019	NCU09995	3676307	3676902	+
sample_1_wt_rep1_peak_670	1	3676687	3676856	170	3676770	10978	18161.4	NCU09995	3676307	3676902	+
sample_1_wt_rep1_peak_676a	1	3992398	3992662	265	3992476	71	19.9605	NCU09895	3992420	3992764	+
sample_1_wt_rep1_peak_676b	1	3992398	3992662	265	3992626	145	75.8551	NCU09895	3992420	3992764	+
sample_1_wt_rep1_peak_678a	1	4000930	4001278	349	4000981	75	35.6892	NCU09898	4000853	4001318	+
sample_1_wt_rep1_peak_678b	1	4000930	4001278	349	4001131	93	51.4002	NCU09898	4000853	4001318	+
sample_1_wt_rep1_peak_678c	1	4000930	4001278	349	4001229	68	30.0533	NCU09898	4000853	4001318	+
sample_1_wt_rep1_peak_684a	1	4099964	4100187	224	4100014	359	386.023	NCU09803	4099943	4100551	+
sample_1_wt_rep1_peak_684b	1	4099964	4100187	224	4100146	87	45.2668	NCU09803	4099943	4100551	+
sample_1_wt_rep1_peak_685	1	4100439	4100513	75	4100482	60	23.5232	NCU09803	4099943	4100551	+
sample_1_wt_rep1_peak_693	1	4135070	4135239	170	4135130	320	331.817	NCU09813	4135019	4135561	-
sample_1_wt_rep1_peak_694	1	4135479	4135583	105	4135541	327	341.987	NCU09813	4135019	4135561	-
sample_1_wt_rep1_peak_695a	1	4141759	4141970	212	4141787	34	4.14846	NCU09814	4141653	4142009	+
sample_1_wt_rep1_peak_695b	1	4141759	4141970	212	4141922	59	15.5335	NCU09814	4141653	4142009	+
sample_1_wt_rep1_peak_696	1	4145554	4145675	122	4145618	1811	2631.02	NCU09816	4145268	4145879	-
sample_1_wt_rep1_peak_697	1	4145837	4145919	83	4145878	99	30.3479	NCU09816	4145268	4145879	-
sample_1_wt_rep1_peak_705a	1	4200879	4201084	206	4200927	784	988.491	NCU09333	4200668	4201223	+
sample_1_wt_rep1_peak_705b	1	4200879	4201084	206	4201044	365	344.176	NCU09333	4200668	4201223	+
sample_1_wt_rep1_peak_715	1	4251376	4251450	75	4251412	60	23.9874	NCU09322	4250624	4251744	+
sample_1_wt_rep1_peak_716	1	4251661	4251735	75	4251697	111	68.6046	NCU09322	4250624	4251744	+
sample_1_wt_rep1_peak_717	1	4251985	4252065	81	4252023	115	72.6049	NCU09321	4251989	4252459	-
sample_1_wt_rep1_peak_718	1	4252293	4252367	75	4252323	34	7.75748	NCU09321	4251989	4252459	-
sample_1_wt_rep1_peak_725	1	4289396	4289476	81	4289434	167	129.417	NCU09312	4289315	4289737	+
sample_1_wt_rep1_peak_726	1	4289563	4289704	142	4289626	326	340.53	NCU09312	4289315	4289737	+
sample_1_wt_rep1_peak_728	1	4303754	4303828	75	4303797	44	13.2705	NCU09310	4303304	4304419	+
sample_1_wt_rep1_peak_729a	1	4304058	4304362	305	4304151	80	39.886	NCU09310	4303304	4304419	+
sample_1_wt_rep1_peak_729b	1	4304058	4304362	305	4304303	305	310.25	NCU09310	4303304	4304419	+
sample_1_wt_rep1_peak_733	1	4360472	4360550	79	4360511	84	43.3394	NCU03055	4360081	4360841	+
sample_1_wt_rep1_peak_734	1	4360631	4360770	140	4360758	72	33.2384	NCU03055	4360081	4360841	+
sample_1_wt_rep1_peak_738	1	4377600	4377689	90	4377644	238	218.056	NCU03060	4377599	4378266	-
sample_1_wt_rep1_peak_739	1	4377781	4377855	75	4377814	42	12.0856	NCU03060	4377599	4378266	-
sample_1_wt_rep1_peak_740	1	4378028	4378122	95	4378074	124	81.8204	NCU03060	4377599	4378266	-
sample_1_wt_rep1_peak_744a	1	4398457	4398960	504	4398586	79	39.0358	NCU03064	4398398	4399724	-
sample_1_wt_rep1_peak_744b	1	4398457	4398960	504	4398756	102	59.8326	NCU03064	4398398	4399724	-
sample_1_wt_rep1_peak_744c	1	4398457	4398960	504	4398915	814	1162.29	NCU03064	4398398	4399724	-
sample_1_wt_rep1_peak_751a	1	4439144	4439408	265	4439201	172	126.2	NCU03070	4438307	4439402	+
sample_1_wt_rep1_peak_751b	1	4439144	4439408	265	4439344	233	198.945	NCU03070	4438307	4439402	+
sample_1_wt_rep1_peak_752a	1	4442177	4442416	240	4442230	974	1435.93	NCU03071	4442191	4442954	-
sample_1_wt_rep1_peak_752b	1	4442177	4442416	240	4442368	131	85.5443	NCU03071	4442191	4442954	-
sample_1_wt_rep1_peak_754	1	4456086	4456180	95	4456130	110	67.614	NCU03074	4456106	4456798	-
sample_1_wt_rep1_peak_755	1	4456295	4456369	75	4456331	45	13.8771	NCU03074	4456106	4456798	-
sample_1_wt_rep1_peak_781	1	4561147	4561221	75	4561181	326	83.9	NCU03102	4560893	4561692	-
sample_1_wt_rep1_peak_782	1	4561444	4561610	167	4561521	10583	17451	NCU03102	4560893	4561692	-
sample_1_wt_rep1_peak_788b	1	4584082	4584427	346	4584288	472	565.529	NCU03107	4584244	4584596	-
sample_1_wt_rep1_peak_788c	1	4584082	4584427	346	4584384	231	208.859	NCU03107	4584244	4584596	-
sample_1_wt_rep1_peak_793	1	4601629	4601731	103	4601675	131	56.7238	NCU03113	4601409	4602204	-
sample_1_wt_rep1_peak_794	1	4601944	4602038	95	4601991	128	54.2584	NCU03113	4601409	4602204	-
sample_1_wt_rep1_peak_796	1	4613549	4613623	75	4613586	41	11.5078	NCU03115	4613065	4614172	+
sample_1_wt_rep1_peak_797a	1	4614016	4614292	277	4614059	92	50.4855	NCU03115	4613065	4614172	+
sample_1_wt_rep1_peak_799a	1	4624484	4624817	334	4624534	128	53.956	NCU03118	4624441	4624864	-
sample_1_wt_rep1_peak_799b	1	4624484	4624817	334	4624682	335	262.937	NCU03118	4624441	4624864	-
sample_1_wt_rep1_peak_799c	1	4624484	4624817	334	4624779	87	25.5406	NCU03118	4624441	4624864	-
sample_1_wt_rep1_peak_805a	1	4656975	4657202	228	4657016	805	1118.05	NCU03126	4656610	4657337	+
sample_1_wt_rep1_peak_805b	1	4656975	4657202	228	4657151	214	179.852	NCU03126	4656610	4657337	+
sample_1_wt_rep1_peak_818	1	4721188	4721271	84	4721227	104	61.5346	NCU03145	4721169	4721704	+
sample_1_wt_rep1_peak_819a	1	4721436	4721688	253	4721475	118	75.3927	NCU03145	4721169	4721704	+
sample_1_wt_rep1_peak_819b	1	4721436	4721688	253	4721619	95	53.0213	NCU03145	4721169	4721704	+
sample_1_wt_rep1_peak_826a	1	4749265	4749509	245	4749310	193	101.661	NCU03156	4749204	4749915	+
sample_1_wt_rep1_peak_826b	1	4749265	4749509	245	4749460	152	66.9106	NCU03156	4749204	4749915	+
sample_1_wt_rep1_peak_831	1	4771316	4771455	140	4771373	164	125.926	NCU03166	4771247	4771873	-
sample_1_wt_rep1_peak_832a	1	4771602	4771774	173	4771645	85	44.2155	NCU03166	4771247	4771873	-
sample_1_wt_rep1_peak_832b	1	4771602	4771774	173	4771736	204	174.267	NCU03166	4771247	4771873	-
sample_1_wt_rep1_peak_838a	1	4803484	4803819	336	4803531	132	90.2477	NCU03175	4803481	4803863	-
sample_1_wt_rep1_peak_838b	1	4803484	4803819	336	4803677	46	14.4929	NCU03175	4803481	4803863	-
sample_1_wt_rep1_peak_838c	1	4803484	4803819	336	4803784	70	31.6337	NCU03175	4803481	4803863	-
sample_1_wt_rep1_peak_839a	1	4807885	4808301	417	4807974	79	39.0358	NCU03176	4807880	4808278	-
sample_1_wt_rep1_peak_839b	1	4807885	4808301	417	4808115	41	11.5078	NCU03176	4807880	4808278	-
sample_1_wt_rep1_peak_839c	1	4807885	4808301	417	4808264	51	17.7037	NCU03176	4807880	4808278	-
sample_1_wt_rep1_peak_840a	1	4812165	4812454	290	4812230	150	109.952	NCU03177	4812144	4812480	-
sample_1_wt_rep1_peak_840b	1	4812165	4812454	290	4812418	65	27.7294	NCU03177	4812144	4812480	-
sample_1_wt_rep1_peak_848a	1	4863098	4863545	448	4863138	62	25.4639	NCU03193	4863093	4863889	-
sample_1_wt_rep1_peak_848b	1	4863098	4863545	448	4863231	36	8.77386	NCU03193	4863093	4863889	-
sample_1_wt_rep1_peak_848c	1	4863098	4863545	448	4863324	64	26.9676	NCU03193	4863093	4863889	-
sample_1_wt_rep1_peak_848d	1	4863098	4863545	448	4863487	192	159.377	NCU03193	4863093	4863889	-
sample_1_wt_rep1_peak_854	1	4887573	4887757	185	4887624	1841	2262.44	NCU03199	4887577	4888112	+
sample_1_wt_rep1_peak_855	1	4887926	4888070	145	4887986	1108	1125.37	NCU03199	4887577	4888112	+
sample_1_wt_rep1_peak_856a	1	4888992	4889611	620	4889038	666	537.367	NCU03200	4888873	4889733	-
sample_1_wt_rep1_peak_856b	1	4888992	4889611	620	4889153	687	562.989	NCU03200	4888873	4889733	-
sample_1_wt_rep1_peak_856c	1	4888992	4889611	620	4889387	261	116.42	NCU03200	4888873	4889733	-
sample_1_wt_rep1_peak_856d	1	4888992	4889611	620	4889536	116	21.4681	NCU03200	4888873	4889733	-
sample_1_wt_rep1_peak_859	1	4908717	4908897	181	4908757	103	60.7911	NCU03207	4908748	4909125	+
sample_1_wt_rep1_peak_860	1	4909002	4909117	116	4909070	119	76.6648	NCU03207	4908748	4909125	+
sample_1_wt_rep1_peak_864a	1	4931160	4931446	287	4931197	47	15.1178	NCU03216	4931151	4931628	-
sample_1_wt_rep1_peak_864b	1	4931160	4931446	287	4931329	175	138.84	NCU03216	4931151	4931628	-
sample_1_wt_rep1_peak_921a	1	5195930	5196139	210	5195992	125	82.862	NCU03290	5195848	5196176	+
sample_1_wt_rep1_peak_921b	1	5195930	5196139	210	5196098	275	268.088	NCU03290	5195848	5196176	+
sample_1_wt_rep1_peak_932	1	5247066	5247305	240	5247254	616	806.936	NCU03300	5246962	5247659	+
sample_1_wt_rep1_peak_933a	1	5247435	5247661	227	5247458	33	7.26696	NCU03300	5246962	5247659	+
sample_1_wt_rep1_peak_933b	1	5247435	5247661	227	5247616	112	69.599	NCU03300	5246962	5247659	+
sample_1_wt_rep1_peak_948a	1	5294194	5294397	204	5294242	77	26.1779	NCU03318	5294156	5294396	+
sample_1_wt_rep1_peak_948b	1	5294194	5294397	204	5294357	147	82.9743	NCU03318	5294156	5294396	+
sample_1_wt_rep1_peak_956a	1	5346426	5346998	573	5346519	610	796.559	NCU09108	5346432	5347159	-
sample_1_wt_rep1_peak_956b	1	5346426	5346998	573	5346653	48	15.7514	NCU09108	5346432	5347159	-
sample_1_wt_rep1_peak_956c	1	5346426	5346998	573	5346818	161	122.458	NCU09108	5346432	5347159	-
sample_1_wt_rep1_peak_956d	1	5346426	5346998	573	5346959	43	12.6732	NCU09108	5346432	5347159	-
sample_1_wt_rep1_peak_957a	1	5354032	5354317	286	5354093	8907	13526.1	NCU09109	5353969	5354361	-
sample_1_wt_rep1_peak_957b	1	5354032	5354317	286	5354276	4257	5124.29	NCU09109	5353969	5354361	-
sample_1_wt_rep1_peak_958a	1	5359835	5360251	417	5359874	81	20.6521	NCU09111	5359780	5360293	+
sample_1_wt_rep1_peak_958b	1	5359835	5360251	417	5360054	1223	1588.75	NCU09111	5359780	5360293	+
sample_1_wt_rep1_peak_958c	1	5359835	5360251	417	5360195	1508	2093.11	NCU09111	5359780	5360293	+
sample_1_wt_rep1_peak_961a	1	5369639	5369867	229	5369684	253	238.06	NCU16397	5369646	5370051	-
sample_1_wt_rep1_peak_961b	1	5369639	5369867	229	5369827	200	169.269	NCU16397	5369646	5370051	-
sample_1_wt_rep1_peak_966a	1	5404197	5404519	323	5404283	283	279.199	NCU09119	5404220	5404521	+
sample_1_wt_rep1_peak_966b	1	5404197	5404519	323	5404452	454	536.588	NCU09119	5404220	5404521	+
sample_1_wt_rep1_peak_968a	1	5410427	5410735	309	5410465	88	46.8738	NCU09121	5410375	5410757	-
sample_1_wt_rep1_peak_968b	1	5410427	5410735	309	5410552	329	344.904	NCU09121	5410375	5410757	-
sample_1_wt_rep1_peak_968c	1	5410427	5410735	309	5410694	75	35.6892	NCU09121	5410375	5410757	-
sample_1_wt_rep1_peak_983	1	5477812	5477892	81	5477851	497	606.217	NCU09143	5477700	5478213	+
sample_1_wt_rep1_peak_984	1	5478139	5478213	75	5478175	63	26.2124	NCU09143	5477700	5478213	+
sample_1_wt_rep1_peak_993a	1	5551430	5551604	175	5551468	30	5.86997	NCU08380	5550708	5552014	+
sample_1_wt_rep1_peak_993b	1	5551430	5551604	175	5551563	41	11.5078	NCU08380	5550708	5552014	+
sample_1_wt_rep1_peak_994	1	5551774	5551848	75	5551820	46	14.4929	NCU08380	5550708	5552014	+
sample_1_wt_rep1_peak_997	1	5564480	5564577	98	5564531	101	45.453	NCU08377	5564501	5565489	-
sample_1_wt_rep1_peak_998	1	5565014	5565111	98	5565067	1133	1605.45	NCU08377	5564501	5565489	-
sample_1_wt_rep1_peak_999	1	5565440	5565518	79	5565479	259	208.287	NCU08377	5564501	5565489	-
sample_1_wt_rep1_peak_1011a	1	5622149	5622368	220	5622188	76	36.5175	NCU08362	5622015	5622537	-
sample_1_wt_rep1_peak_1011b	1	5622149	5622368	220	5622324	141	99.9764	NCU08362	5622015	5622537	-
sample_1_wt_rep1_peak_1014a	1	5647441	5647681	241	5647477	43	12.6732	NCU08357	5647178	5647847	+
sample_1_wt_rep1_peak_1014b	1	5647441	5647681	241	5647632	111	68.6046	NCU08357	5647178	5647847	+
sample_1_wt_rep1_peak_1015	1	5647771	5647846	76	5647806	51	17.7037	NCU08357	5647178	5647847	+
sample_1_wt_rep1_peak_1026a	1	5694145	5694612	468	5694208	225	143.576	NCU08340	5694093	5694812	-
sample_1_wt_rep1_peak_1026b	1	5694145	5694612	468	5694349	683	741.739	NCU08340	5694093	5694812	-
sample_1_wt_rep1_peak_1026c	1	5694145	5694612	468	5694432	598	616.398	NCU08340	5694093	5694812	-
sample_1_wt_rep1_peak_1026d	1	5694145	5694612	468	5694577	46	5.86744	NCU08340	5694093	5694812	-
sample_1_wt_rep1_peak_1027	1	5694721	5694795	75	5694784	83	23.7941	NCU08340	5694093	5694812	-
sample_1_wt_rep1_peak_1031	1	5710070	5710183	114	5710125	119	76.6648	NCU11324	5710066	5710526	-
sample_1_wt_rep1_peak_1032	1	5710404	5710495	92	5710450	615	805.204	NCU11324	5710066	5710526	-
sample_1_wt_rep1_peak_1037a	1	5776510	5776710	201	5776555	156	114.091	NCU09191	5776500	5776746	+
sample_1_wt_rep1_peak_1037b	1	5776510	5776710	201	5776666	140	96.5329	NCU09191	5776500	5776746	+
sample_1_wt_rep1_peak_1040a	1	5790301	5790527	227	5790346	68	30.0533	NCU09195	5790086	5791279	+
sample_1_wt_rep1_peak_1040b	1	5790301	5790527	227	5790474	51	17.7037	NCU09195	5790086	5791279	+
sample_1_wt_rep1_peak_1043	1	5812671	5812757	87	5812713	277	270.856	NCU09201	5812132	5813552	+
sample_1_wt_rep1_peak_1044	1	5813074	5813148	75	5813114	50	17.0446	NCU09201	5812132	5813552	+
sample_1_wt_rep1_peak_1045	1	5813436	5813544	109	5813481	337	356.627	NCU09201	5812132	5813552	+
sample_1_wt_rep1_peak_1046a	1	5819302	5819691	390	5819396	830	1116.57	NCU09202	5819166	5820220	+
sample_1_wt_rep1_peak_1046b	1	5819302	5819691	390	5819484	110	58.5469	NCU09202	5819166	5820220	+
sample_1_wt_rep1_peak_1046c	1	5819302	5819691	390	5819583	40	8.29805	NCU09202	5819166	5820220	+
sample_1_wt_rep1_peak_1046d	1	5819302	5819691	390	5819651	44	10.2644	NCU09202	5819166	5820220	+
sample_1_wt_rep1_peak_1047	1	5819801	5819911	111	5819865	291	257.723	NCU09202	5819166	5820220	+
sample_1_wt_rep1_peak_1048a	1	5820135	5820281	147	5820173	48	11.4942	NCU09202	5819166	5820220	+
sample_1_wt_rep1_peak_1053	1	5841350	5841452	103	5841400	138	62.2733	NCU09207	5841378	5841713	+
sample_1_wt_rep1_peak_1054a	1	5841531	5841712	182	5841575	187	105.033	NCU09207	5841378	5841713	+
sample_1_wt_rep1_peak_1054b	1	5841531	5841712	182	5841660	251	169.299	NCU09207	5841378	5841713	+
sample_1_wt_rep1_peak_1056	1	5851496	5851604	109	5851543	441	515.877	NCU09210	5851511	5852150	+
sample_1_wt_rep1_peak_1057	1	5852052	5852135	84	5852095	60	23.9874	NCU09210	5851511	5852150	+
sample_1_wt_rep1_peak_1058a	1	5864038	5864293	256	5864086	429	496.906	NCU09212	5863721	5864300	+
sample_1_wt_rep1_peak_1058b	1	5864038	5864293	256	5864241	112	69.599	NCU09212	5863721	5864300	+
sample_1_wt_rep1_peak_1065	1	5898056	5898182	127	5898141	624	686.217	NCU09222	5898045	5898381	-
sample_1_wt_rep1_peak_1066	1	5898274	5898349	76	5898311	79	24.631	NCU09222	5898045	5898381	-
sample_1_wt_rep1_peak_1075	1	5991300	5991465	166	5991409	2382	3087.87	NCU07420	5991254	5991948	-
sample_1_wt_rep1_peak_1076	1	5991566	5991660	95	5991612	2014	2458.39	NCU07420	5991254	5991948	-
sample_1_wt_rep1_peak_1083b	1	6014629	6014898	270	6014848	217	190.742	NCU07412	6014673	6015340	-
sample_1_wt_rep1_peak_1084	1	6015100	6015174	75	6015165	47	15.1178	NCU07412	6014673	6015340	-
sample_1_wt_rep1_peak_1091a	1	6057374	6057549	176	6057417	150	92.1569	NCU07403	6056898	6057663	-
sample_1_wt_rep1_peak_1091b	1	6057374	6057549	176	6057507	272	230.398	NCU07403	6056898	6057663	-
sample_1_wt_rep1_peak_1106a	1	6147311	6147480	170	6147353	262	193.484	NCU07380	6147310	6147805	-
sample_1_wt_rep1_peak_1106b	1	6147311	6147480	170	6147425	184	110.712	NCU07380	6147310	6147805	-
sample_1_wt_rep1_peak_1107a	1	6147571	6147802	232	6147659	436	411.366	NCU07380	6147310	6147805	-
sample_1_wt_rep1_peak_1107b	1	6147571	6147802	232	6147791	43	5.94098	NCU07380	6147310	6147805	-
sample_1_wt_rep1_peak_1110a	1	6166296	6166668	373	6166337	114	71.5992	NCU07378	6166132	6166641	+
sample_1_wt_rep1_peak_1110b	1	6166296	6166668	373	6166473	194	161.837	NCU07378	6166132	6166641	+
sample_1_wt_rep1_peak_1110c	1	6166296	6166668	373	6166613	324	337.62	NCU07378	6166132	6166641	+
sample_1_wt_rep1_peak_1128a	1	6289312	6289480	169	6289347	68	30.0533	NCU07347	6289284	6289962	-
sample_1_wt_rep1_peak_1128b	1	6289312	6289480	169	6289442	63	26.2124	NCU07347	6289284	6289962	-
sample_1_wt_rep1_peak_1129	1	6289667	6289793	127	6289715	151	111.075	NCU07347	6289284	6289962	-
sample_1_wt_rep1_peak_1140	1	6358975	6359081	107	6359017	414	386.696	NCU09880	6358376	6359634	-
sample_1_wt_rep1_peak_1141	1	6359315	6359392	78	6359359	86	29.4105	NCU09880	6358376	6359634	-
sample_1_wt_rep1_peak_1163	1	6556327	6556423	97	6556374	83	42.4683	NCU00965	6556239	6556586	+
sample_1_wt_rep1_peak_1164a	1	6556503	6556738	236	6556550	70	31.6337	NCU00965	6556239	6556586	+
sample_1_wt_rep1_peak_1169a	1	6576495	6576760	266	6576565	337	356.627	NCU00959	6576079	6576917	-
sample_1_wt_rep1_peak_1169b	1	6576495	6576760	266	6576715	324	337.62	NCU00959	6576079	6576917	-
sample_1_wt_rep1_peak_1184	1	6650869	6651018	150	6650909	109	66.6274	NCU00939	6650854	6651564	-
sample_1_wt_rep1_peak_1185	1	6651111	6651198	88	6651153	200	169.269	NCU00939	6650854	6651564	-
sample_1_wt_rep1_peak_1186	1	6651438	6651512	75	6651492	53	19.0465	NCU00939	6650854	6651564	-
sample_1_wt_rep1_peak_1192	1	6688638	6688742	105	6688692	204	156.366	NCU00930	6688663	6689172	+
sample_1_wt_rep1_peak_1193a	1	6688922	6689288	367	6688976	1129	1665.31	NCU00930	6688663	6689172	+
sample_1_wt_rep1_peak_1193b	1	6688922	6689288	367	6689105	51	14.0232	NCU00930	6688663	6689172	+
sample_1_wt_rep1_peak_1210a	1	6778892	6779246	355	6778954	1486	2364.89	NCU00911	6778872	6779673	-
sample_1_wt_rep1_peak_1210b	1	6778892	6779246	355	6779059	87	38.9134	NCU00911	6778872	6779673	-
sample_1_wt_rep1_peak_1210c	1	6778892	6779246	355	6779187	124	71.286	NCU00911	6778872	6779673	-
sample_1_wt_rep1_peak_1211	1	6779509	6779586	78	6779546	93	43.7692	NCU00911	6778872	6779673	-
sample_1_wt_rep1_peak_1220a	1	6831941	6832225	285	6831984	68	30.0533	NCU00899	6831495	6832236	+
sample_1_wt_rep1_peak_1220b	1	6831941	6832225	285	6832181	147	106.6	NCU00899	6831495	6832236	+
sample_1_wt_rep1_peak_1230a	1	6874250	6874583	334	6874308	2160	3459.15	NCU00884	6874258	6874636	+
sample_1_wt_rep1_peak_1230b	1	6874250	6874583	334	6874414	128	58.0822	NCU00884	6874258	6874636	+
sample_1_wt_rep1_peak_1230c	1	6874250	6874583	334	6874514	261	188.323	NCU00884	6874258	6874636	+
sample_1_wt_rep1_peak_1233a	1	6887263	6887487	225	6887311	242	129.101	NCU00879	6886692	6887564	+
sample_1_wt_rep1_peak_1233b	1	6887263	6887487	225	6887436	650	600.31	NCU00879	6886692	6887564	+
sample_1_wt_rep1_peak_1234a	1	6888446	6888821	376	6888518	232	119.301	NCU00878	6888425	6888894	+
sample_1_wt_rep1_peak_1234b	1	6888446	6888821	376	6888634	340	224.255	NCU00878	6888425	6888894	+
sample_1_wt_rep1_peak_1234c	1	6888446	6888821	376	6888795	72	10.3082	NCU00878	6888425	6888894	+
sample_1_wt_rep1_peak_1259a	1	6996484	6996760	277	6996553	372	408.854	NCU00838	6996183	6996763	-
sample_1_wt_rep1_peak_1259b	1	6996484	6996760	277	6996705	172	135.287	NCU00838	6996183	6996763	-
sample_1_wt_rep1_peak_1265a	1	7030361	7030643	283	7030401	179	143.61	NCU00830	7030363	7030696	-
sample_1_wt_rep1_peak_1265b	1	7030361	7030643	283	7030603	68	30.0533	NCU00830	7030363	7030696	-
sample_1_wt_rep1_peak_1271a	1	7051125	7051452	328	7051158	57	15.4079	NCU00823	7051153	7051539	+
sample_1_wt_rep1_peak_1271b	1	7051125	7051452	328	7051259	89	36.7771	NCU00823	7051153	7051539	+
sample_1_wt_rep1_peak_1271c	1	7051125	7051452	328	7051382	50	11.5952	NCU00823	7051153	7051539	+
sample_1_wt_rep1_peak_1277a	1	7073525	7073714	190	7073563	66	25.968	NCU00814	7073217	7074244	-
sample_1_wt_rep1_peak_1277b	1	7073525	7073714	190	7073679	40	9.59514	NCU00814	7073217	7074244	-
sample_1_wt_rep1_peak_1278	1	7074000	7074179	180	7074119	159	113.369	NCU00814	7073217	7074244	-
sample_1_wt_rep1_peak_1292	1	7158005	7158120	116	7158062	369	355.35	NCU00792	7157925	7158349	+
sample_1_wt_rep1_peak_1293	1	7158258	7158334	77	7158294	77	28.4618	NCU00792	7157925	7158349	+
sample_1_wt_rep1_peak_1295a	1	7169104	7169379	276	7169149	103	52.3683	NCU00789	7169090	7169618	-
sample_1_wt_rep1_peak_1295b	1	7169104	7169379	276	7169235	48	12.3883	NCU00789	7169090	7169618	-
sample_1_wt_rep1_peak_1295c	1	7169104	7169379	276	7169338	1587	2573.55	NCU00789	7169090	7169618	-
sample_1_wt_rep1_peak_1298	1	7185972	7186054	83	7186011	110	67.614	NCU00784	7185959	7186401	-
sample_1_wt_rep1_peak_1299	1	7186252	7186386	135	7186347	52	18.3711	NCU00784	7185959	7186401	-
sample_1_wt_rep1_peak_1307a	1	7215008	7215233	226	7215100	1109	1457.94	NCU00775	7214344	7215427	-
sample_1_wt_rep1_peak_1307b	1	7215008	7215233	226	7215189	712	802.615	NCU00775	7214344	7215427	-
sample_1_wt_rep1_peak_1317a	1	7282885	7283165	281	7282935	88	46.8738	NCU00759	7282504	7283180	+
sample_1_wt_rep1_peak_1317b	1	7282885	7283165	281	7283120	68	30.0533	NCU00759	7282504	7283180	+
sample_1_wt_rep1_peak_1328a	1	7332480	7332686	207	7332534	212	184.365	NCU00748	7331956	7332879	-
sample_1_wt_rep1_peak_1328b	1	7332480	7332686	207	7332645	443	519.053	NCU00748	7331956	7332879	-
sample_1_wt_rep1_peak_1329a	1	7351012	7351275	264	7351133	121	78.7165	NCU00744	7350604	7351528	+
sample_1_wt_rep1_peak_1329b	1	7351012	7351275	264	7351209	104	61.7536	NCU00744	7350604	7351528	+
sample_1_wt_rep1_peak_1330a	1	7351371	7351529	159	7351410	163	124.767	NCU00744	7350604	7351528	+
sample_1_wt_rep1_peak_1330b	1	7351371	7351529	159	7351489	204	174.267	NCU00744	7350604	7351528	+
sample_1_wt_rep1_peak_1337	1	7379037	7379159	123	7379080	351	377.338	NCU00734	7378848	7379707	-
sample_1_wt_rep1_peak_1338	1	7379242	7379323	82	7379280	109	66.6274	NCU00734	7378848	7379707	-
sample_1_wt_rep1_peak_1353	1	7469219	7469373	155	7469327	66	27.4293	NCU00712	7469174	7469607	+
sample_1_wt_rep1_peak_1354	1	7469464	7469613	150	7469548	1306	2099.57	NCU00712	7469174	7469607	+
sample_1_wt_rep1_peak_1357	1	7485765	7485847	83	7485805	1066	762.732	NCU00706	7485686	7486262	-
sample_1_wt_rep1_peak_1358	1	7485981	7486132	152	7486055	9488	15493	NCU00706	7485686	7486262	-
sample_1_wt_rep1_peak_1367a	1	7549192	7549527	336	7549252	140	98.883	NCU00687	7549203	7549855	-
sample_1_wt_rep1_peak_1367b	1	7549192	7549527	336	7549398	258	244.814	NCU00687	7549203	7549855	-
sample_1_wt_rep1_peak_1367c	1	7549192	7549527	336	7549486	114	71.5992	NCU00687	7549203	7549855	-
sample_1_wt_rep1_peak_1368a	1	7566489	7566790	302	7566544	128	54.8704	NCU00685	7565615	7567354	+
sample_1_wt_rep1_peak_1368b	1	7566489	7566790	302	7566712	54	8.86533	NCU00685	7565615	7567354	+
sample_1_wt_rep1_peak_1369	1	7566914	7567028	115	7566971	2232	3538.57	NCU00685	7565615	7567354	+
sample_1_wt_rep1_peak_1379	1	7626628	7626702	75	7626663	36	8.77386	NCU00668	7626563	7627234	-
sample_1_wt_rep1_peak_1380	1	7626804	7626878	75	7626836	45	13.8771	NCU00668	7626563	7627234	-
sample_1_wt_rep1_peak_1389a	1	7679390	7679601	212	7679428	141	93.4189	NCU00654	7679389	7680029	-
sample_1_wt_rep1_peak_1389b	1	7679390	7679601	212	7679564	84	39.6547	NCU00654	7679389	7680029	-
sample_1_wt_rep1_peak_1396	1	7721348	7721422	75	7721380	50	17.0446	NCU00644	7721242	7722288	-
sample_1_wt_rep1_peak_1397	1	7721908	7722046	139	7721984	301	304.552	NCU00644	7721242	7722288	-
sample_1_wt_rep1_peak_1405	1	7746371	7746542	172	7746425	2604	3009.3	NCU00634	7746115	7747037	-
sample_1_wt_rep1_peak_1406	1	7746747	7746919	173	7746798	2609	3017.91	NCU00634	7746115	7747037	-
sample_1_wt_rep1_peak_1412a	1	7772452	7772685	234	7772501	836	1023.63	NCU00627	7772227	7772873	-
sample_1_wt_rep1_peak_1412b	1	7772452	7772685	234	7772620	1527	2259.94	NCU00627	7772227	7772873	-
sample_1_wt_rep1_peak_1414a	1	7782733	7782959	227	7782776	78	38.1909	NCU11188	7782698	7782940	-
sample_1_wt_rep1_peak_1414b	1	7782733	7782959	227	7782939	33	7.26696	NCU11188	7782698	7782940	-
sample_1_wt_rep1_peak_1416a	1	7795549	7795771	223	7795587	123	80.7823	NCU00624	7795403	7795971	+
sample_1_wt_rep1_peak_1416b	1	7795549	7795771	223	7795718	44	13.2705	NCU00624	7795403	7795971	+
sample_1_wt_rep1_peak_1419a	1	7812864	7813064	201	7812929	126	83.907	NCU00621	7812349	7813160	+
sample_1_wt_rep1_peak_1419b	1	7812864	7813064	201	7813014	85	44.2155	NCU00621	7812349	7813160	+
sample_1_wt_rep1_peak_1420a	1	7817911	7818231	321	7817960	577	262.449	NCU00618	7817742	7818609	-
sample_1_wt_rep1_peak_1420b	1	7817911	7818231	321	7818186	7754	11822.3	NCU00618	7817742	7818609	-
sample_1_wt_rep1_peak_1421	1	7818392	7818568	177	7818516	2285	2299.68	NCU00618	7817742	7818609	-
sample_1_wt_rep1_peak_1423a	1	7829639	7829906	268	7829702	356	384.793	NCU00614	7829630	7831405	+
sample_1_wt_rep1_peak_1423b	1	7829639	7829906	268	7829860	77	37.3515	NCU00614	7829630	7831405	+
sample_1_wt_rep1_peak_1429a	1	7873373	7873715	343	7873523	969	1260.48	NCU00600	7873371	7874253	-
sample_1_wt_rep1_peak_1429b	1	7873373	7873715	343	7873668	951	1229.69	NCU00600	7873371	7874253	-
sample_1_wt_rep1_peak_1448a	1	7953289	7953453	165	7953326	53	11.2453	NCU00576	7953053	7953485	+
sample_1_wt_rep1_peak_1448b	1	7953289	7953453	165	7953409	90	35.1249	NCU00576	7953053	7953485	+
sample_1_wt_rep1_peak_1451a	1	7966390	7966720	331	7966475	453	534.989	NCU00573	7966410	7966830	+
sample_1_wt_rep1_peak_1451b	1	7966390	7966720	331	7966647	380	420.997	NCU00573	7966410	7966830	+
sample_1_wt_rep1_peak_1452	1	7969553	7969636	84	7969594	90	48.6702	NCU00571	7969552	7969895	-
sample_1_wt_rep1_peak_1453	1	7969800	7969886	87	7969843	199	168.025	NCU00571	7969552	7969895	-
sample_1_wt_rep1_peak_1468	1	8034039	8034124	86	8034084	727	417.95	NCU00551	8034040	8034348	-
sample_1_wt_rep1_peak_1469	1	8034219	8034293	75	8034254	183	22.579	NCU00551	8034040	8034348	-
sample_1_wt_rep1_peak_1479	1	8094118	8094225	108	8094160	585	679.02	NCU00537	8094111	8094560	-
sample_1_wt_rep1_peak_1480	1	8094379	8094454	76	8094416	820	1068.23	NCU00537	8094111	8094560	-
sample_1_wt_rep1_peak_1484a	1	8118294	8118624	331	8118335	242	223.352	NCU00527	8118250	8119291	+
sample_1_wt_rep1_peak_1484b	1	8118294	8118624	331	8118423	49	16.3938	NCU00527	8118250	8119291	+
sample_1_wt_rep1_peak_1484c	1	8118294	8118624	331	8118591	35	8.25988	NCU00527	8118250	8119291	+
sample_1_wt_rep1_peak_1488	1	8144078	8144180	103	8144134	95	53.2432	NCU00519	8144075	8144384	-
sample_1_wt_rep1_peak_1489	1	8144276	8144380	105	8144330	375	413.399	NCU00519	8144075	8144384	-
sample_1_wt_rep1_peak_1492	1	8160820	8161071	252	8160904	162	123.611	NCU00515	8159747	8161320	+
sample_1_wt_rep1_peak_1493	1	8161197	8161292	96	8161241	122	79.7476	NCU00515	8159747	8161320	+
sample_1_wt_rep1_peak_1500	1	8201848	8201992	145	8201917	469	475.293	NCU00502	8201746	8202475	-
sample_1_wt_rep1_peak_1501	1	8202104	8202258	155	8202169	600	668.631	NCU00502	8201746	8202475	-
sample_1_wt_rep1_peak_1502	1	8202377	8202532	156	8202417	325	280.038	NCU00502	8201746	8202475	-
sample_1_wt_rep1_peak_1516	1	8313870	8313964	95	8313919	152	112.201	NCU03045	8313790	8314749	+
sample_1_wt_rep1_peak_1517	1	8314162	8314236	75	8314197	38	9.83541	NCU03045	8313790	8314749	+
sample_1_wt_rep1_peak_1518	1	8314655	8314739	85	8314697	205	175.522	NCU03045	8313790	8314749	+
sample_1_wt_rep1_peak_1528	1	8379919	8380120	202	8380049	252	236.714	NCU03033	8379215	8380277	+
sample_1_wt_rep1_peak_1529	1	8380210	8380285	76	8380247	134	92.3875	NCU03033	8379215	8380277	+
sample_1_wt_rep1_peak_1531a	1	8385411	8385638	228	8385450	118	75.6444	NCU03031	8385185	8386152	-
sample_1_wt_rep1_peak_1531b	1	8385411	8385638	228	8385573	215	188.185	NCU03031	8385185	8386152	-
sample_1_wt_rep1_peak_1532	1	8385913	8385994	82	8385952	332	349.291	NCU03031	8385185	8386152	-
sample_1_wt_rep1_peak_1552a	1	8464243	8464440	198	8464279	43	5.50223	NCU03006	8464115	8464460	+
sample_1_wt_rep1_peak_1552b	1	8464243	8464440	198	8464400	245	170.487	NCU03006	8464115	8464460	+
sample_1_wt_rep1_peak_1553a	1	8467219	8467624	406	8467296	1355	2008.26	NCU03004	8467210	8467754	+
sample_1_wt_rep1_peak_1553b	1	8467219	8467624	406	8467438	346	315.069	NCU03004	8467210	8467754	+
sample_1_wt_rep1_peak_1567a	1	8525398	8525624	227	8525436	68	30.0533	NCU02978	8525158	8525619	+
sample_1_wt_rep1_peak_1567b	1	8525398	8525624	227	8525572	155	115.595	NCU02978	8525158	8525619	+
sample_1_wt_rep1_peak_1568a	1	8526180	8526434	255	8526225	186	152.051	NCU02977	8526178	8526939	-
sample_1_wt_rep1_peak_1568b	1	8526180	8526434	255	8526377	215	188.185	NCU02977	8526178	8526939	-
sample_1_wt_rep1_peak_1571b	1	8540024	8540481	458	8540177	268	166.745	NCU02972	8540142	8540533	-
sample_1_wt_rep1_peak_1571c	1	8540024	8540481	458	8540365	1756	2449.05	NCU02972	8540142	8540533	-
sample_1_wt_rep1_peak_1584a	1	8596659	8596921	263	8596718	92	27.851	NCU02956	8596556	8596909	+
sample_1_wt_rep1_peak_1584b	1	8596659	8596921	263	8596860	2278	3599.32	NCU02956	8596556	8596909	+
sample_1_wt_rep1_peak_1619a	1	8770176	8770509	334	8770220	92	50.4855	NCU02896	8770144	8770438	-
sample_1_wt_rep1_peak_1619b	1	8770176	8770509	334	8770427	117	74.6275	NCU02896	8770144	8770438	-
sample_1_wt_rep1_peak_1642a	1	8944809	8945030	222	8944870	174	137.653	NCU02840	8944802	8945059	-
sample_1_wt_rep1_peak_1642b	1	8944809	8945030	222	8944981	113	70.5972	NCU02840	8944802	8945059	-
sample_1_wt_rep1_peak_1646a	1	8959670	8959950	281	8959711	49	11.1508	NCU02834	8959378	8959950	+
sample_1_wt_rep1_peak_1646b	1	8959670	8959950	281	8959869	273	228.209	NCU02834	8959378	8959950	+
sample_1_wt_rep1_peak_1648a	1	8973362	8973596	235	8973404	164	125.926	NCU02830	8972682	8973615	+
sample_1_wt_rep1_peak_1648b	1	8973362	8973596	235	8973555	179	143.61	NCU02830	8972682	8973615	+
sample_1_wt_rep1_peak_1654	1	9030306	9030474	169	9030390	418	474.817	NCU02815	9030061	9030833	+
sample_1_wt_rep1_peak_1655	1	9030651	9030821	171	9030761	423	482.589	NCU02815	9030061	9030833	+
sample_1_wt_rep1_peak_1657a	1	9037551	9037862	312	9037690	188	124.253	NCU02813	9037516	9037970	+
sample_1_wt_rep1_peak_1657b	1	9037551	9037862	312	9037824	274	221.624	NCU02813	9037516	9037970	+
sample_1_wt_rep1_peak_1658a	1	9037955	9038265	311	9038063	452	457.566	NCU02812	9037899	9038340	-
sample_1_wt_rep1_peak_1658b	1	9037955	9038265	311	9038223	290	241.156	NCU02812	9037899	9038340	-
sample_1_wt_rep1_peak_1660a	1	9049901	9050195	295	9049948	893	1310.23	NCU02810	9049753	9050212	+
sample_1_wt_rep1_peak_1660b	1	9049901	9050195	295	9050152	188	154.484	NCU02810	9049753	9050212	+
sample_1_wt_rep1_peak_1666a	1	9063177	9063437	261	9063230	2454	3750.07	NCU02806	9063093	9063589	+
sample_1_wt_rep1_peak_1666b	1	9063177	9063437	261	9063395	788	825.423	NCU02806	9063093	9063589	+
sample_1_wt_rep1_peak_1673a	1	9093301	9093557	257	9093360	1295	1613.58	NCU02797	9093248	9093660	+
sample_1_wt_rep1_peak_1673b	1	9093301	9093557	257	9093515	1586	2112.4	NCU02797	9093248	9093660	+
sample_1_wt_rep1_peak_1683a	1	9154001	9154339	339	9154037	33	7.26696	NCU10282	9153854	9154454	-
sample_1_wt_rep1_peak_1683b	1	9154001	9154339	339	9154159	60	23.9874	NCU10282	9153854	9154454	-
sample_1_wt_rep1_peak_1683c	1	9154001	9154339	339	9154296	38	9.83541	NCU10282	9153854	9154454	-
sample_1_wt_rep1_peak_1686a	1	9184323	9184674	352	9184352	38	9.83541	NCU02789	9184315	9184697	-
sample_1_wt_rep1_peak_1686b	1	9184323	9184674	352	9184443	123	80.7823	NCU02789	9184315	9184697	-
sample_1_wt_rep1_peak_1686c	1	9184323	9184674	352	9184606	57	21.8254	NCU02789	9184315	9184697	-
sample_1_wt_rep1_peak_1689c	1	9199627	9200042	416	9199915	249	142.168	NCU02786	9199811	9200219	-
sample_1_wt_rep1_peak_1689d	1	9199627	9200042	416	9200000	1196	1443.26	NCU02786	9199811	9200219	-
sample_1_wt_rep1_peak_1693a	1	9209219	9209404	186	9209266	131	89.1827	NCU02783	9209219	9209535	-
sample_1_wt_rep1_peak_1693b	1	9209219	9209404	186	9209366	92	50.4855	NCU02783	9209219	9209535	-
sample_1_wt_rep1_peak_1695a	1	9224648	9224860	213	9224687	57	21.8254	NCU02778	9224560	9224912	+
sample_1_wt_rep1_peak_1695b	1	9224648	9224860	213	9224806	252	236.714	NCU02778	9224560	9224912	+
sample_1_wt_rep1_peak_1706a	1	9340176	9340725	550	9340231	1906	2533.32	NCU09269	9340116	9340815	+
sample_1_wt_rep1_peak_1706b	1	9340176	9340725	550	9340393	1014	1077.9	NCU09269	9340116	9340815	+
sample_1_wt_rep1_peak_1706c	1	9340176	9340725	550	9340507	612	523.149	NCU09269	9340116	9340815	+
sample_1_wt_rep1_peak_1706d	1	9340176	9340725	550	9340682	714	655.307	NCU09269	9340116	9340815	+
sample_1_wt_rep1_peak_1718a	1	9392479	9392792	314	9392526	80	39.886	NCU09253	9392348	9392786	-
sample_1_wt_rep1_peak_1718b	1	9392479	9392792	314	9392624	186	152.051	NCU09253	9392348	9392786	-
sample_1_wt_rep1_peak_1718c	1	9392479	9392792	314	9392701	57	21.8254	NCU09253	9392348	9392786	-
sample_1_wt_rep1_peak_1722a	1	9411925	9412159	235	9411966	96	54.1714	NCU09249	9411684	9413139	+
sample_1_wt_rep1_peak_1722b	1	9411925	9412159	235	9412107	129	87.0624	NCU09249	9411684	9413139	+
sample_1_wt_rep1_peak_1733a	1	9463905	9464223	319	9463980	45810	71054.3	NCU09235	9463799	9464339	-
sample_1_wt_rep1_peak_1733b	1	9463905	9464223	319	9464162	4495	2630.31	NCU09235	9463799	9464339	-
sample_1_wt_rep1_peak_1740a	1	9532663	9532908	246	9532712	1757	2865.75	NCU08597	9531908	9532900	+
sample_1_wt_rep1_peak_1740b	1	9532663	9532908	246	9532864	211	157.966	NCU08597	9531908	9532900	+
sample_1_wt_rep1_peak_1745a	1	9560224	9560483	260	9560268	344	366.952	NCU08602	9559800	9560485	+
sample_1_wt_rep1_peak_1745b	1	9560224	9560483	260	9560431	84	43.3394	NCU08602	9559800	9560485	+
sample_1_wt_rep1_peak_1754	1	9604744	9604886	143	9604838	56	21.1193	NCU08611	9602590	9605142	+
sample_1_wt_rep1_peak_1755	1	9605023	9605138	116	9605079	125	82.862	NCU08611	9602590	9605142	+
sample_1_wt_rep1_peak_1757	1	9625331	9625416	86	9625376	550	435.882	NCU08620	9625326	9625842	-
sample_1_wt_rep1_peak_1758	1	9625500	9625648	149	9625594	2450	3424.85	NCU08620	9625326	9625842	-
sample_1_wt_rep1_peak_1786a	2	96542	96761	220	96588	265	196.683	NCU09595	96532	97366	-
sample_1_wt_rep1_peak_1786b	2	96542	96761	220	96717	105	41.7987	NCU09595	96532	97366	-
sample_1_wt_rep1_peak_1795	2	185828	185902	75	185867	47	15.1178	NCU03572	185816	186335	-
sample_1_wt_rep1_peak_1796	2	186106	186263	158	186181	74	34.8665	NCU03572	185816	186335	-
sample_1_wt_rep1_peak_1804a	2	233126	233490	365	233168	374	323.52	NCU03559	233133	233611	+
sample_1_wt_rep1_peak_1804b	2	233126	233490	365	233277	44	5.87755	NCU03559	233133	233611	+
sample_1_wt_rep1_peak_1804c	2	233126	233490	365	233440	779	909.925	NCU03559	233133	233611	+
sample_1_wt_rep1_peak_1808a	2	248450	248795	346	248516	591	763.87	NCU03554	248424	248791	+
sample_1_wt_rep1_peak_1808b	2	248450	248795	346	248722	141	99.9764	NCU03554	248424	248791	+
sample_1_wt_rep1_peak_1815a	2	290381	290682	302	290433	185	150.838	NCU03546	290235	290710	+
sample_1_wt_rep1_peak_1815b	2	290381	290682	302	290640	59	23.2596	NCU03546	290235	290710	+
sample_1_wt_rep1_peak_1818a	2	308483	308653	171	308523	66	28.4977	NCU03543	308272	308861	+
sample_1_wt_rep1_peak_1818b	2	308483	308653	171	308622	30	5.86997	NCU03543	308272	308861	+
sample_1_wt_rep1_peak_1819	2	308755	308852	98	308811	180	144.809	NCU03543	308272	308861	+
sample_1_wt_rep1_peak_1875b	2	636139	636384	246	636344	49	16.3938	NCU03461	636290	636674	-
sample_1_wt_rep1_peak_1876	2	636554	636628	75	636590	50	17.0446	NCU03461	636290	636674	-
sample_1_wt_rep1_peak_1881a	2	692125	692331	207	692165	101	58.8784	NCU03445	691749	692319	-
sample_1_wt_rep1_peak_1881b	2	692125	692331	207	692288	870	1266.84	NCU03445	691749	692319	-
sample_1_wt_rep1_peak_1889a	2	733348	733582	235	733402	194	161.837	NCU03433	733348	735240	-
sample_1_wt_rep1_peak_1889b	2	733348	733582	235	733543	125	82.862	NCU03433	733348	735240	-
sample_1_wt_rep1_peak_1894a	2	764101	764527	427	764138	49	16.3938	NCU03425	764106	764565	+
sample_1_wt_rep1_peak_1894b	2	764101	764527	427	764253	627	826.025	NCU03425	764106	764565	+
sample_1_wt_rep1_peak_1894c	2	764101	764527	427	764471	94	52.3194	NCU03425	764106	764565	+
sample_1_wt_rep1_peak_1903a	2	827664	827917	254	827715	117	74.6275	NCU03407	827657	828610	-
sample_1_wt_rep1_peak_1903b	2	827664	827917	254	827876	60	23.9874	NCU03407	827657	828610	-
sample_1_wt_rep1_peak_1909a	2	857278	857534	257	857325	982	1242.32	NCU03396	857266	857660	-
sample_1_wt_rep1_peak_1909b	2	857278	857534	257	857486	145	72.2041	NCU03396	857266	857660	-
sample_1_wt_rep1_peak_1911a	2	864860	865061	202	864897	248	116.085	NCU03393	864897	865479	+
sample_1_wt_rep1_peak_1911b	2	864860	865061	202	865007	857	818.469	NCU03393	864897	865479	+
sample_1_wt_rep1_peak_1912	2	865174	865286	113	865237	2516	3543.23	NCU03393	864897	865479	+
sample_1_wt_rep1_peak_1928a	2	951965	952183	219	952005	226	202.345	NCU03366	951440	952399	+
sample_1_wt_rep1_peak_1928b	2	951965	952183	219	952139	98	56.0412	NCU03366	951440	952399	+
sample_1_wt_rep1_peak_1930	2	962823	962946	124	962884	231	208.859	NCU03364	962662	963452	+
sample_1_wt_rep1_peak_1931	2	963139	963269	131	963229	37	9.29913	NCU03364	962662	963452	+
sample_1_wt_rep1_peak_1951	2	1053248	1053402	155	1053323	717	934.976	NCU03336	1053305	1053745	-
sample_1_wt_rep1_peak_1952	2	1053488	1053571	84	1053531	200	144.744	NCU03336	1053305	1053745	-
sample_1_wt_rep1_peak_1972	2	1424469	1424570	102	1424515	561	712.798	NCU05363	1424457	1425225	+
sample_1_wt_rep1_peak_1973	2	1424656	1424740	85	1424696	60	23.9874	NCU05363	1424457	1425225	+
sample_1_wt_rep1_peak_1974a	2	1424875	1425093	219	1424934	101	58.8784	NCU05363	1424457	1425225	+
sample_1_wt_rep1_peak_1974b	2	1424875	1425093	219	1425054	81	40.7415	NCU05363	1424457	1425225	+
sample_1_wt_rep1_peak_1980	2	1453675	1453801	127	1453727	75	35.6892	NCU05375	1453511	1454001	+
sample_1_wt_rep1_peak_1981	2	1453890	1454000	111	1453957	1258	2029.65	NCU05375	1453511	1454001	+
sample_1_wt_rep1_peak_1986	2	1485297	1485374	78	1485335	56	21.1193	NCU05386	1485141	1485785	+
sample_1_wt_rep1_peak_1987	2	1485682	1485769	88	1485724	97	55.1041	NCU05386	1485141	1485785	+
sample_1_wt_rep1_peak_1990a	2	1500812	1501066	255	1500917	1139	1654.79	NCU05390	1500683	1501261	-
sample_1_wt_rep1_peak_1990b	2	1500812	1501066	255	1501007	532	602.041	NCU05390	1500683	1501261	-
sample_1_wt_rep1_peak_2001b	2	1567792	1568211	420	1567999	194	161.837	NCU10346	1567943	1568511	-
sample_1_wt_rep1_peak_2001c	2	1567792	1568211	420	1568162	108	65.6446	NCU10346	1567943	1568511	-
sample_1_wt_rep1_peak_2007a	2	1599412	1599626	215	1599457	990	995.372	NCU05425	1599252	1599855	+
sample_1_wt_rep1_peak_2007b	2	1599412	1599626	215	1599580	3189	4785.14	NCU05425	1599252	1599855	+
sample_1_wt_rep1_peak_2014	2	1621857	1621965	109	1621912	1001	1517.35	NCU05435	1621874	1622588	-
sample_1_wt_rep1_peak_2015	2	1622070	1622147	78	1622108	120	77.6889	NCU05435	1621874	1622588	-
sample_1_wt_rep1_peak_2028a	2	1697108	1697328	221	1697153	171	134.108	NCU16541	1697090	1697539	-
sample_1_wt_rep1_peak_2028b	2	1697108	1697328	221	1697270	996	1507.64	NCU16541	1697090	1697539	-
sample_1_wt_rep1_peak_2031a	2	1742822	1743023	202	1742867	98	56.0412	NCU06856	1742814	1743096	-
sample_1_wt_rep1_peak_2031b	2	1742822	1743023	202	1742977	75	35.6892	NCU06856	1742814	1743096	-
sample_1_wt_rep1_peak_2045	2	1814361	1814435	75	1814422	51	17.7037	NCU06838	1813696	1815042	+
sample_1_wt_rep1_peak_2046	2	1814943	1815056	114	1815000	208	179.299	NCU06838	1813696	1815042	+
sample_1_wt_rep1_peak_2049a	2	1826189	1826394	206	1826215	28	5.00434	NCU06836	1825860	1826393	+
sample_1_wt_rep1_peak_2049b	2	1826189	1826394	206	1826342	412	470.281	NCU06836	1825860	1826393	+
sample_1_wt_rep1_peak_2051	2	1837211	1837292	82	1837251	110	67.614	NCU06832	1837210	1838432	-
sample_1_wt_rep1_peak_2052	2	1837914	1837991	78	1837953	66	28.4977	NCU06832	1837210	1838432	-
sample_1_wt_rep1_peak_2056	2	1871159	1871237	79	1871197	191	158.15	NCU06815	1870730	1871504	+
sample_1_wt_rep1_peak_2057	2	1871416	1871490	75	1871448	67	29.2723	NCU06815	1870730	1871504	+
sample_1_wt_rep1_peak_2068a	2	1950029	1950294	266	1950082	1246	1887.74	NCU06783	1949963	1950289	+
sample_1_wt_rep1_peak_2068b	2	1950029	1950294	266	1950249	375	378.918	NCU06783	1949963	1950289	+
sample_1_wt_rep1_peak_2073a	2	1958940	1959154	215	1958988	563	457.937	NCU06779	1958928	1959243	-
sample_1_wt_rep1_peak_2073b	2	1958940	1959154	215	1959117	155	51.2536	NCU06779	1958928	1959243	-
sample_1_wt_rep1_peak_2091	2	2027956	2028032	77	2027994	234	169.796	NCU06760	2027845	2028811	-
sample_1_wt_rep1_peak_2092	2	2028381	2028455	75	2028416	62	15.9475	NCU06760	2027845	2028811	-
sample_1_wt_rep1_peak_2097a	2	2056523	2056749	227	2056571	319	330.37	NCU06754	2056425	2056766	+
sample_1_wt_rep1_peak_2097b	2	2056523	2056749	227	2056709	150	109.952	NCU06754	2056425	2056766	+
sample_1_wt_rep1_peak_2102a	2	2074403	2074599	197	2074459	196	164.305	NCU06746	2074351	2074616	+
sample_1_wt_rep1_peak_2102b	2	2074403	2074599	197	2074561	76	36.5175	NCU06746	2074351	2074616	+
sample_1_wt_rep1_peak_2105	2	2085005	2085108	104	2085056	7234	10268.1	NCU06743	2084680	2085482	-
sample_1_wt_rep1_peak_2106a	2	2085194	2085438	245	2085290	2207	2028.02	NCU06743	2084680	2085482	-
sample_1_wt_rep1_peak_2106b	2	2085194	2085438	245	2085394	528	192.768	NCU06743	2084680	2085482	-
sample_1_wt_rep1_peak_2109	2	2096933	2097012	80	2096971	383	425.569	NCU06738	2096932	2097550	+
sample_1_wt_rep1_peak_2110a	2	2097103	2097314	212	2097173	183	148.42	NCU06738	2096932	2097550	+
sample_1_wt_rep1_peak_2110b	2	2097103	2097314	212	2097276	38	9.83541	NCU06738	2096932	2097550	+
sample_1_wt_rep1_peak_2111	2	2097643	2097717	75	2097676	48	15.7514	NCU06737	2097643	2098587	-
sample_1_wt_rep1_peak_2112a	2	2098388	2098596	209	2098430	137	95.6212	NCU06737	2097643	2098587	-
sample_1_wt_rep1_peak_2112b	2	2098388	2098596	209	2098551	92	50.4855	NCU06737	2097643	2098587	-
sample_1_wt_rep1_peak_2113b	2	2111636	2112109	474	2111893	181	146.01	NCU10430	2111818	2112108	-
sample_1_wt_rep1_peak_2113c	2	2111636	2112109	474	2112068	36	8.77386	NCU10430	2111818	2112108	-
sample_1_wt_rep1_peak_2122a	2	2205950	2206238	289	2205992	167	129.417	NCU01839	2205951	2206327	+
sample_1_wt_rep1_peak_2122b	2	2205950	2206238	289	2206091	42	12.0856	NCU01839	2205951	2206327	+
sample_1_wt_rep1_peak_2122c	2	2205950	2206238	289	2206200	132	90.2477	NCU01839	2205951	2206327	+
sample_1_wt_rep1_peak_2131	2	2268156	2268302	147	2268233	2874	4077.41	NCU01827	2268141	2268834	+
sample_1_wt_rep1_peak_2132	2	2268444	2268545	102	2268485	1196	1253.55	NCU01827	2268141	2268834	+
sample_1_wt_rep1_peak_2151	2	2364412	2364540	129	2364493	238	218.056	NCU01804	2363917	2365216	-
sample_1_wt_rep1_peak_2152	2	2364999	2365076	78	2365034	69	30.8404	NCU01804	2363917	2365216	-
sample_1_wt_rep1_peak_2160	2	2396325	2396425	101	2396367	528	501.461	NCU01793	2396235	2397574	+
sample_1_wt_rep1_peak_2162	2	2397459	2397572	114	2397513	192	105.66	NCU01793	2396235	2397574	+
sample_1_wt_rep1_peak_2163a	2	2400770	2400999	230	2400811	1379	1889.34	NCU01792	2400757	2401004	-
sample_1_wt_rep1_peak_2163b	2	2400770	2400999	230	2400950	248	164.271	NCU01792	2400757	2401004	-
sample_1_wt_rep1_peak_2184a	2	2500997	2501215	219	2501044	425	462.961	NCU01768	2500846	2501308	-
sample_1_wt_rep1_peak_2184b	2	2500997	2501215	219	2501149	1074	1589.19	NCU01768	2500846	2501308	-
sample_1_wt_rep1_peak_2186	2	2511975	2512065	91	2512022	93	51.4002	NCU01766	2511782	2512365	+
sample_1_wt_rep1_peak_2187a	2	2512166	2512365	200	2512202	45	13.8771	NCU01766	2511782	2512365	+
sample_1_wt_rep1_peak_2187b	2	2512166	2512365	200	2512312	134	92.3875	NCU01766	2511782	2512365	+
sample_1_wt_rep1_peak_2188a	2	2512656	2513088	433	2512749	345	368.432	NCU01765	2512545	2513141	-
sample_1_wt_rep1_peak_2188b	2	2512656	2513088	433	2512903	49	16.3938	NCU01765	2512545	2513141	-
sample_1_wt_rep1_peak_2188c	2	2512656	2513088	433	2513044	34	7.75748	NCU01765	2512545	2513141	-
sample_1_wt_rep1_peak_2191a	2	2527987	2528204	218	2528017	38	6.98928	NCU01759	2527979	2528211	-
sample_1_wt_rep1_peak_2191b	2	2527987	2528204	218	2528161	948	1314.18	NCU01759	2527979	2528211	-
sample_1_wt_rep1_peak_2197b	2	2553431	2553596	166	2553554	223	198.46	NCU01748	2553455	2554534	-
sample_1_wt_rep1_peak_2198	2	2553701	2553901	201	2553829	181	146.01	NCU01748	2553455	2554534	-
sample_1_wt_rep1_peak_2199	2	2554060	2554175	116	2554098	79	39.0358	NCU01748	2553455	2554534	-
sample_1_wt_rep1_peak_2203a	2	2567182	2567396	215	2567222	497	554.273	NCU01744	2567182	2567521	-
sample_1_wt_rep1_peak_2203b	2	2567182	2567396	215	2567352	266	228.612	NCU01744	2567182	2567521	-
sample_1_wt_rep1_peak_2206a	2	2585966	2586183	218	2586024	873	1096.21	NCU01740	2585927	2586362	-
sample_1_wt_rep1_peak_2206b	2	2585966	2586183	218	2586106	262	199.295	NCU01740	2585927	2586362	-
sample_1_wt_rep1_peak_2207	2	2586279	2586354	76	2586316	83	28.2001	NCU01740	2585927	2586362	-
sample_1_wt_rep1_peak_2208a	2	2587484	2587731	248	2587523	83	28.2585	NCU01739	2587195	2587727	-
sample_1_wt_rep1_peak_2208b	2	2587484	2587731	248	2587664	114	51.0713	NCU01739	2587195	2587727	-
sample_1_wt_rep1_peak_2210a	2	2596875	2597120	246	2596934	200	169.269	NCU01737	2596668	2597160	+
sample_1_wt_rep1_peak_2210b	2	2596875	2597120	246	2597078	89	47.7696	NCU01737	2596668	2597160	+
sample_1_wt_rep1_peak_2212	2	2610612	2610714	103	2610654	97	55.1041	NCU01731	2610417	2611456	+
sample_1_wt_rep1_peak_2213	2	2610971	2611270	300	2611181	504	617.708	NCU01731	2610417	2611456	+
sample_1_wt_rep1_peak_2227	2	2677427	2677532	106	2677473	208	179.299	NCU01702	2677435	2677839	-
sample_1_wt_rep1_peak_2228	2	2677616	2677782	167	2677695	228	204.945	NCU01702	2677435	2677839	-
sample_1_wt_rep1_peak_2234a	2	2706553	2706808	256	2706592	362	284.134	NCU01692	2706519	2706814	+
sample_1_wt_rep1_peak_2234b	2	2706553	2706808	256	2706765	2115	3218.91	NCU01692	2706519	2706814	+
sample_1_wt_rep1_peak_2235a	2	2710371	2710589	219	2710407	87	23.7357	NCU01689	2710248	2710811	+
sample_1_wt_rep1_peak_2235b	2	2710371	2710589	219	2710560	121	45.8565	NCU01689	2710248	2710811	+
sample_1_wt_rep1_peak_2236	2	2710705	2710790	86	2710749	394	324.123	NCU01689	2710248	2710811	+
sample_1_wt_rep1_peak_2245	2	2765999	2766115	117	2766075	82	41.6023	NCU01665	2765796	2766543	+
sample_1_wt_rep1_peak_2246	2	2766442	2766516	75	2766478	76	36.5175	NCU01665	2765796	2766543	+
sample_1_wt_rep1_peak_2253a	2	2797970	2798217	248	2798031	893	1254.31	NCU01654	2797974	2798234	-
sample_1_wt_rep1_peak_2253b	2	2797970	2798217	248	2798176	190	145.284	NCU01654	2797974	2798234	-
sample_1_wt_rep1_peak_2259a	2	2823955	2824234	280	2823985	53	9.12582	NCU01646	2823755	2824240	+
sample_1_wt_rep1_peak_2259b	2	2823955	2824234	280	2824159	153	77.9054	NCU01646	2823755	2824240	+
sample_1_wt_rep1_peak_2267b	2	2864351	2864670	320	2864492	314	252.178	NCU01638	2864458	2864767	-
sample_1_wt_rep1_peak_2267c	2	2864351	2864670	320	2864630	116	49.4886	NCU01638	2864458	2864767	-
sample_1_wt_rep1_peak_2269a	2	2874284	2874579	296	2874354	2016	1480.9	NCU01635	2874241	2874853	-
sample_1_wt_rep1_peak_2269b	2	2874284	2874579	296	2874531	5150	5772.42	NCU01635	2874241	2874853	-
sample_1_wt_rep1_peak_2277a	2	2954315	2954730	416	2954372	82	41.6023	NCU01614	2953868	2954651	+
sample_1_wt_rep1_peak_2277b	2	2954315	2954730	416	2954512	77	37.3515	NCU01614	2953868	2954651	+
sample_1_wt_rep1_peak_2284a	2	2981491	2981705	215	2981528	204	174.267	NCU01601	2981484	2981787	-
sample_1_wt_rep1_peak_2284b	2	2981491	2981705	215	2981641	36	8.77386	NCU01601	2981484	2981787	-
sample_1_wt_rep1_peak_2285a	2	2985763	2986199	437	2985814	315	324.593	NCU01599	2985471	2985994	+
sample_1_wt_rep1_peak_2285b	2	2985763	2986199	437	2985949	47	15.1178	NCU01599	2985471	2985994	+
sample_1_wt_rep1_peak_2301a	2	3068630	3069010	381	3068667	79	39.0358	NCU01565	3068629	3069091	-
sample_1_wt_rep1_peak_2301b	2	3068630	3069010	381	3068790	427	493.759	NCU01565	3068629	3069091	-
sample_1_wt_rep1_peak_2301c	2	3068630	3069010	381	3068929	189	155.704	NCU01565	3068629	3069091	-
sample_1_wt_rep1_peak_2302a	2	3072629	3072908	280	3072697	307	313.107	NCU01564	3072629	3073534	-
sample_1_wt_rep1_peak_2302b	2	3072629	3072908	280	3072870	125	82.862	NCU01564	3072629	3073534	-
sample_1_wt_rep1_peak_2304	2	3085084	3085167	84	3085123	1796	2989.47	NCU01560	3085087	3086152	-
sample_1_wt_rep1_peak_2305	2	3085305	3085379	75	3085342	59	18.3702	NCU01560	3085087	3086152	-
sample_1_wt_rep1_peak_2310	2	3111027	3111101	75	3111064	47	15.1178	NCU01550	3110920	3111625	+
sample_1_wt_rep1_peak_2311a	2	3111404	3111720	317	3111448	493	599.67	NCU01550	3110920	3111625	+
sample_1_wt_rep1_peak_2313a	2	3119576	3119781	206	3119622	236	163.156	NCU01547	3119543	3119873	+
sample_1_wt_rep1_peak_2313b	2	3119576	3119781	206	3119730	264	194.118	NCU01547	3119543	3119873	+
sample_1_wt_rep1_peak_2315a	2	3125686	3125853	168	3125724	794	675.9	NCU01545	3125519	3126054	+
sample_1_wt_rep1_peak_2315b	2	3125686	3125853	168	3125812	3968	6063.03	NCU01545	3125519	3126054	+
sample_1_wt_rep1_peak_2316	2	3125942	3126021	80	3125986	146	33.7416	NCU01545	3125519	3126054	+
sample_1_wt_rep1_peak_2317	2	3127749	3127841	93	3127794	325	168.32	NCU01543	3127769	3129156	-
sample_1_wt_rep1_peak_2318a	2	3128007	3128187	181	3128029	81	7.50018	NCU01543	3127769	3129156	-
sample_1_wt_rep1_peak_2318b	2	3128007	3128187	181	3128149	93	11.4283	NCU01543	3127769	3129156	-
sample_1_wt_rep1_peak_2323a	2	3150996	3151281	286	3151056	482	581.737	NCU01539	3150967	3151235	+
sample_1_wt_rep1_peak_2323b	2	3150996	3151281	286	3151202	191	158.15	NCU01539	3150967	3151235	+
sample_1_wt_rep1_peak_2324	2	3151596	3151673	78	3151635	116	73.6144	NCU15834	3151597	3152052	-
sample_1_wt_rep1_peak_2325a	2	3151778	3152044	267	3151817	125	82.862	NCU15834	3151597	3152052	-
sample_1_wt_rep1_peak_2325b	2	3151778	3152044	267	3151993	242	223.352	NCU15834	3151597	3152052	-
sample_1_wt_rep1_peak_2330a	2	3188800	3189091	292	3188882	195	163.07	NCU01525	3188786	3189128	-
sample_1_wt_rep1_peak_2330b	2	3188800	3189091	292	3189047	287	284.791	NCU01525	3188786	3189128	-
sample_1_wt_rep1_peak_2331	2	3193425	3193524	100	3193471	111	68.6046	NCU01524	3193424	3193967	-
sample_1_wt_rep1_peak_2332	2	3193776	3193852	77	3193814	58	22.5389	NCU01524	3193424	3193967	-
sample_1_wt_rep1_peak_2342a	2	3227979	3228337	359	3228028	703	865.857	NCU01510	3227828	3228372	-
sample_1_wt_rep1_peak_2342b	2	3227979	3228337	359	3228183	130	72.0605	NCU01510	3227828	3228372	-
sample_1_wt_rep1_peak_2342c	2	3227979	3228337	359	3228295	383	374.982	NCU01510	3227828	3228372	-
sample_1_wt_rep1_peak_2349	2	3264421	3264586	166	3264485	1817	2901.86	NCU01498	3264427	3265533	-
sample_1_wt_rep1_peak_2350a	2	3264953	3265145	193	3264992	157	92.6439	NCU01498	3264427	3265533	-
sample_1_wt_rep1_peak_2350b	2	3264953	3265145	193	3265107	36	4.65216	NCU01498	3264427	3265533	-
sample_1_wt_rep1_peak_2360a	2	3344193	3344590	398	3344264	1289	1294.98	NCU01484	3343822	3344700	+
sample_1_wt_rep1_peak_2360b	2	3344193	3344590	398	3344394	1872	2173.39	NCU01484	3343822	3344700	+
sample_1_wt_rep1_peak_2360c	2	3344193	3344590	398	3344546	624	442.597	NCU01484	3343822	3344700	+
sample_1_wt_rep1_peak_2382a	2	3436887	3437325	439	3436958	3943	4850.81	NCU08502	3436824	3437667	+
sample_1_wt_rep1_peak_2382b	2	3436887	3437325	439	3437119	3053	3425.99	NCU08502	3436824	3437667	+
sample_1_wt_rep1_peak_2382c	2	3436887	3437325	439	3437271	2040	1945.59	NCU08502	3436824	3437667	+
sample_1_wt_rep1_peak_2395a	2	3548571	3548960	390	3548633	1089	1580.3	NCU08471	3548557	3548971	-
sample_1_wt_rep1_peak_2395b	2	3548571	3548960	390	3548777	272	237.367	NCU08471	3548557	3548971	-
sample_1_wt_rep1_peak_2395c	2	3548571	3548960	390	3548916	295	267.434	NCU08471	3548557	3548971	-
sample_1_wt_rep1_peak_2397	2	3556120	3556222	103	3556179	155	115.595	NCU08468	3556059	3556645	-
sample_1_wt_rep1_peak_2398	2	3556300	3556385	86	3556342	108	65.6446	NCU08468	3556059	3556645	-
sample_1_wt_rep1_peak_2414	2	3756928	3757070	143	3756980	409	465.614	NCU08709	3756943	3757672	-
sample_1_wt_rep1_peak_2415a	2	3757345	3757547	203	3757410	313	321.714	NCU08709	3756943	3757672	-
sample_1_wt_rep1_peak_2415b	2	3757345	3757547	203	3757507	77	37.3515	NCU08709	3756943	3757672	-
sample_1_wt_rep1_peak_2431	2	3862038	3862125	88	3862081	1208	1843.39	NCU08743	3862002	3862358	-
sample_1_wt_rep1_peak_2432	2	3862314	3862389	76	3862350	126	75.796	NCU08743	3862002	3862358	-
sample_1_wt_rep1_peak_2453a	2	4006923	4007136	214	4006956	43	12.6732	NCU08420	4006851	4007129	+
sample_1_wt_rep1_peak_2453b	2	4006923	4007136	214	4007089	305	310.25	NCU08420	4006851	4007129	+
sample_1_wt_rep1_peak_2454a	2	4008220	4008442	223	4008261	92	50.4855	NCU08421	4008238	4008521	-
sample_1_wt_rep1_peak_2454b	2	4008220	4008442	223	4008403	91	49.5755	NCU08421	4008238	4008521	-
sample_1_wt_rep1_peak_2455	2	4018331	4018424	94	4018380	118	75.6444	NCU08423	4017658	4018727	+
sample_1_wt_rep1_peak_2456	2	4018589	4018664	76	4018626	132	90.2477	NCU08423	4017658	4018727	+
sample_1_wt_rep1_peak_2463a	2	4053453	4053697	245	4053493	40	10.94	NCU08434	4053447	4053825	-
sample_1_wt_rep1_peak_2463b	2	4053453	4053697	245	4053624	1300	2115.68	NCU08434	4053447	4053825	-
sample_1_wt_rep1_peak_2478a	2	4190010	4190191	182	4190055	435	506.374	NCU09347	4190016	4190468	-
sample_1_wt_rep1_peak_2478b	2	4190010	4190191	182	4190182	45	13.8771	NCU09347	4190016	4190468	-
sample_1_wt_rep1_peak_2503a	2	4379909	4380219	311	4379959	227	107.102	NCU09468	4379819	4380245	+
sample_1_wt_rep1_peak_2503b	2	4379909	4380219	311	4380157	2775	4139.85	NCU09468	4379819	4380245	+
sample_1_wt_rep1_peak_2508	2	4402544	4402696	153	4402585	6837	6555.38	NCU09476	4402401	4403088	+
sample_1_wt_rep1_peak_2509	2	4402784	4402864	81	4402823	9571	10523.7	NCU09476	4402401	4403088	+
sample_1_wt_rep1_peak_2510a	2	4407330	4407524	195	4407374	3042	2441.22	NCU09477	4407190	4407556	+
sample_1_wt_rep1_peak_2510b	2	4407330	4407524	195	4407485	4729	4654.32	NCU09477	4407190	4407556	+
sample_1_wt_rep1_peak_2521	2	4465347	4465421	75	4465384	54	19.7297	NCU09492	4465090	4465976	+
sample_1_wt_rep1_peak_2522	2	4465880	4465964	85	4465920	104	61.7536	NCU09492	4465090	4465976	+
sample_1_wt_rep1_peak_2530	3	21727	21832	106	21769	142	101.073	NCU09521	21688	22496	+
sample_1_wt_rep1_peak_2531	3	22417	22505	89	22459	112	69.599	NCU09521	21688	22496	+
sample_1_wt_rep1_peak_2546a	3	109561	109803	243	109605	70	31.6337	NCU09500	109551	109813	-
sample_1_wt_rep1_peak_2546b	3	109561	109803	243	109761	52	18.3711	NCU09500	109551	109813	-
sample_1_wt_rep1_peak_2565a	3	259544	259773	230	259592	4075	6448.01	NCU09175	259481	259807	+
sample_1_wt_rep1_peak_2565b	3	259544	259773	230	259730	559	419.455	NCU09175	259481	259807	+
sample_1_wt_rep1_peak_2569a	3	330521	330846	326	330681	105	62.7203	NCU10001	330511	330941	-
sample_1_wt_rep1_peak_2569b	3	330521	330846	326	330806	91	49.5755	NCU10001	330511	330941	-
sample_1_wt_rep1_peak_2577	3	501618	501836	219	501780	273	265.326	NCU05685	501282	502216	+
sample_1_wt_rep1_peak_2578	3	502107	502235	129	502169	431	500.058	NCU05685	501282	502216	+
sample_1_wt_rep1_peak_2579a	3	508123	508418	296	508174	397	447.04	NCU05686	508089	508417	+
sample_1_wt_rep1_peak_2579b	3	508123	508418	296	508264	469	560.685	NCU05686	508089	508417	+
sample_1_wt_rep1_peak_2579c	3	508123	508418	296	508371	525	652.432	NCU05686	508089	508417	+
sample_1_wt_rep1_peak_2592b	3	606873	607204	332	607034	350	375.85	NCU05714	606927	607565	+
sample_1_wt_rep1_peak_2592c	3	606873	607204	332	607166	44	10.7283	NCU05714	606927	607565	+
sample_1_wt_rep1_peak_2593a	3	611874	612079	206	611925	348	307.432	NCU05715	611503	612129	+
sample_1_wt_rep1_peak_2593b	3	611874	612079	206	612021	719	890.767	NCU05715	611503	612129	+
sample_1_wt_rep1_peak_2598	3	625153	625270	118	625210	464	395.262	NCU05720	625156	625690	-
sample_1_wt_rep1_peak_2599	3	625375	625457	83	625417	120	41.2765	NCU05720	625156	625690	-
sample_1_wt_rep1_peak_2601	3	627892	628019	128	627956	749	785.161	NCU05721	627911	628502	-
sample_1_wt_rep1_peak_2602	3	628110	628246	137	628174	1080	1301.8	NCU05721	627911	628502	-
sample_1_wt_rep1_peak_2605a	3	673878	674187	310	673983	169	131.758	NCU05731	673845	674187	+
sample_1_wt_rep1_peak_2605b	3	673878	674187	310	674128	178	142.414	NCU05731	673845	674187	+
sample_1_wt_rep1_peak_2612a	3	992098	992352	255	992146	550	479.618	NCU07826	991635	992318	-
sample_1_wt_rep1_peak_2612b	3	992098	992352	255	992309	2796	4348.72	NCU07826	991635	992318	-
sample_1_wt_rep1_peak_2616a	3	1014828	1015066	239	1014897	111	68.6046	NCU07832	1014770	1015086	+
sample_1_wt_rep1_peak_2616b	3	1014828	1015066	239	1015025	427	493.759	NCU07832	1014770	1015086	+
sample_1_wt_rep1_peak_2618	3	1040936	1041052	117	1041005	85	44.2155	NCU07839	1040640	1041521	+
sample_1_wt_rep1_peak_2619a	3	1041234	1041521	288	1041333	189	155.704	NCU07839	1040640	1041521	+
sample_1_wt_rep1_peak_2619b	3	1041234	1041521	288	1041481	202	171.764	NCU07839	1040640	1041521	+
sample_1_wt_rep1_peak_2624a	3	1077778	1078057	280	1077818	764	1070.35	NCU07846	1077781	1078269	-
sample_1_wt_rep1_peak_2624b	3	1077778	1078057	280	1078012	202	171.764	NCU07846	1077781	1078269	-
sample_1_wt_rep1_peak_2626a	3	1099756	1099991	236	1099804	61	24.7222	NCU07850	1099742	1100461	-
sample_1_wt_rep1_peak_2626b	3	1099756	1099991	236	1099959	40	10.94	NCU07850	1099742	1100461	-
sample_1_wt_rep1_peak_2628	3	1110256	1110388	133	1110305	276	254.84	NCU07852	1110205	1110819	+
sample_1_wt_rep1_peak_2629	3	1110522	1110633	112	1110574	201	160.027	NCU07852	1110205	1110819	+
sample_1_wt_rep1_peak_2631	3	1119826	1119955	130	1119887	760	1063.06	NCU07854	1119490	1120162	+
sample_1_wt_rep1_peak_2632	3	1120082	1120156	75	1120119	107	64.6659	NCU07854	1119490	1120162	+
sample_1_wt_rep1_peak_2635	3	1128224	1128367	144	1128311	1512	1240.46	NCU07857	1128122	1128609	+
sample_1_wt_rep1_peak_2636	3	1128452	1128612	161	1128522	6790	9853.71	NCU07857	1128122	1128609	+
sample_1_wt_rep1_peak_2644	3	1173465	1173690	226	1173581	473	567.146	NCU07868	1173378	1174136	+
sample_1_wt_rep1_peak_2645	3	1174036	1174110	75	1174072	78	38.1909	NCU07868	1173378	1174136	+
sample_1_wt_rep1_peak_2651a	3	1188623	1189016	394	1188658	31	6.32286	NCU07872	1188639	1189066	-
sample_1_wt_rep1_peak_2651b	3	1188623	1189016	394	1188796	408	464.06	NCU07872	1188639	1189066	-
sample_1_wt_rep1_peak_2651c	3	1188623	1189016	394	1188970	85	44.2155	NCU07872	1188639	1189066	-
sample_1_wt_rep1_peak_2652	3	1196641	1196718	78	1196679	60	23.9874	NCU07874	1196594	1197601	-
sample_1_wt_rep1_peak_2653	3	1197066	1197164	99	1197117	369	404.32	NCU07874	1196594	1197601	-
sample_1_wt_rep1_peak_2656a	3	1217990	1218296	307	1218125	95	53.2432	NCU07879	1217921	1218307	-
sample_1_wt_rep1_peak_2656b	3	1217990	1218296	307	1218254	94	52.3194	NCU07879	1217921	1218307	-
sample_1_wt_rep1_peak_2658	3	1223544	1223670	127	1223612	638	845.198	NCU07881	1222446	1224156	-
sample_1_wt_rep1_peak_2659a	3	1223772	1223992	221	1223801	35	8.25988	NCU07881	1222446	1224156	-
sample_1_wt_rep1_peak_2659b	3	1223772	1223992	221	1223953	117	74.6275	NCU07881	1222446	1224156	-
sample_1_wt_rep1_peak_2676a	3	1305645	1305917	273	1305718	479	572.616	NCU06410	1305463	1305920	+
sample_1_wt_rep1_peak_2676b	3	1305645	1305917	273	1305860	665	874.547	NCU06410	1305463	1305920	+
sample_1_wt_rep1_peak_2689	3	1369010	1369093	84	1369053	442	517.464	NCU06425	1369012	1369653	-
sample_1_wt_rep1_peak_2690	3	1369186	1369444	259	1369266	408	464.06	NCU06425	1369012	1369653	-
sample_1_wt_rep1_peak_2704	3	1440303	1440401	99	1440354	240	176.295	NCU06447	1440197	1440823	-
sample_1_wt_rep1_peak_2705	3	1440550	1440628	79	1440590	145	78.5841	NCU06447	1440197	1440823	-
sample_1_wt_rep1_peak_2714a	3	1482800	1483048	249	1482844	135	93.4622	NCU06459	1482530	1483746	+
sample_1_wt_rep1_peak_2714b	3	1482800	1483048	249	1483008	159	120.159	NCU06459	1482530	1483746	+
sample_1_wt_rep1_peak_2715	3	1483171	1483245	75	1483215	45	13.8771	NCU06459	1482530	1483746	+
sample_1_wt_rep1_peak_2716	3	1483382	1483457	76	1483439	111	68.6046	NCU06459	1482530	1483746	+
sample_1_wt_rep1_peak_2717	3	1483638	1483762	125	1483708	165	127.087	NCU06459	1482530	1483746	+
sample_1_wt_rep1_peak_2735a	3	1563325	1563671	347	1563343	29	5.43034	NCU06482	1563211	1563652	-
sample_1_wt_rep1_peak_2735b	3	1563325	1563671	347	1563462	49	16.3938	NCU06482	1563211	1563652	-
sample_1_wt_rep1_peak_2735c	3	1563325	1563671	347	1563626	269	259.82	NCU06482	1563211	1563652	-
sample_1_wt_rep1_peak_2740	3	1598998	1599089	92	1599047	1345	2089.29	NCU06488	1598874	1599517	-
sample_1_wt_rep1_peak_2741	3	1599180	1599308	129	1599228	155	102.776	NCU06488	1598874	1599517	-
sample_1_wt_rep1_peak_2745a	3	1625365	1625589	225	1625398	40	10.94	NCU16638	1625220	1625633	+
sample_1_wt_rep1_peak_2745b	3	1625365	1625589	225	1625534	57	21.8254	NCU16638	1625220	1625633	+
sample_1_wt_rep1_peak_2746a	3	1627441	1627768	328	1627501	1051	1614.98	NCU06495	1627355	1627855	-
sample_1_wt_rep1_peak_2746b	3	1627441	1627768	328	1627613	52	18.3711	NCU06495	1627355	1627855	-
sample_1_wt_rep1_peak_2746c	3	1627441	1627768	328	1627730	54	19.7297	NCU06495	1627355	1627855	-
sample_1_wt_rep1_peak_2750b	3	1642023	1642318	296	1642148	100	57.9284	NCU06500	1642109	1643006	-
sample_1_wt_rep1_peak_2750c	3	1642023	1642318	296	1642266	129	87.0624	NCU06500	1642109	1643006	-
sample_1_wt_rep1_peak_2752a	3	1664619	1664792	174	1664652	35	8.25988	NCU06503	1664264	1665202	+
sample_1_wt_rep1_peak_2752b	3	1664619	1664792	174	1664750	115	72.6049	NCU06503	1664264	1665202	+
sample_1_wt_rep1_peak_2753	3	1665068	1665207	140	1665151	851	1231.19	NCU06503	1664264	1665202	+
sample_1_wt_rep1_peak_2761a	3	1765384	1765548	165	1765420	43	12.6732	NCU06173	1764496	1765658	+
sample_1_wt_rep1_peak_2761b	3	1765384	1765548	165	1765522	44	13.2705	NCU06173	1764496	1765658	+
sample_1_wt_rep1_peak_2765	3	1788960	1789034	75	1789004	105	62.7203	NCU06179	1788875	1790028	+
sample_1_wt_rep1_peak_2766	3	1789343	1789417	75	1789378	43	12.6732	NCU06179	1788875	1790028	+
sample_1_wt_rep1_peak_2767	3	1789497	1789611	115	1789565	451	531.794	NCU06179	1788875	1790028	+
sample_1_wt_rep1_peak_2768	3	1789900	1790028	129	1789954	124	81.8204	NCU06179	1788875	1790028	+
sample_1_wt_rep1_peak_2772a	3	1817073	1817439	367	1817115	397	308.554	NCU06185	1817033	1817663	-
sample_1_wt_rep1_peak_2772b	3	1817073	1817439	367	1817330	2724	4311.32	NCU06185	1817033	1817663	-
sample_1_wt_rep1_peak_2785a	3	1887219	1887611	393	1887267	199	168.025	NCU06202	1887225	1887524	+
sample_1_wt_rep1_peak_2785b	3	1887219	1887611	393	1887443	120	77.6889	NCU06202	1887225	1887524	+
sample_1_wt_rep1_peak_2788	3	1904218	1904323	106	1904264	364	396.786	NCU06205	1904221	1904755	-
sample_1_wt_rep1_peak_2789	3	1904509	1904613	105	1904562	733	1014.06	NCU06205	1904221	1904755	-
sample_1_wt_rep1_peak_2794	3	1919321	1919432	112	1919367	7211	10883.9	NCU06210	1919184	1920002	+
sample_1_wt_rep1_peak_2795	3	1919854	1919940	87	1919894	362	110.203	NCU06210	1919184	1920002	+
sample_1_wt_rep1_peak_2799	3	1929006	1929121	116	1929068	288	286.193	NCU06214	1928631	1929353	+
sample_1_wt_rep1_peak_2800	3	1929262	1929353	92	1929307	98	56.0412	NCU06214	1928631	1929353	+
sample_1_wt_rep1_peak_2812	3	1994080	1994167	88	1994124	48	15.7514	NCU06233	1994089	1994455	-
sample_1_wt_rep1_peak_2813	3	1994246	1994320	75	1994281	45	13.8771	NCU06233	1994089	1994455	-
sample_1_wt_rep1_peak_2816a	3	2018098	2018309	212	2018142	461	450.007	NCU06240	2018007	2018640	-
sample_1_wt_rep1_peak_2816b	3	2018098	2018309	212	2018271	74	21.6669	NCU06240	2018007	2018640	-
sample_1_wt_rep1_peak_2817	3	2022360	2022548	189	2022472	1520	2132.16	NCU06242	2022201	2022703	-
sample_1_wt_rep1_peak_2818	3	2022634	2022708	75	2022666	91	27.2349	NCU06242	2022201	2022703	-
sample_1_wt_rep1_peak_2830a	3	2078856	2079070	215	2078898	254	170.739	NCU06253	2078198	2079106	+
sample_1_wt_rep1_peak_2830b	3	2078856	2079070	215	2079014	179	96.4977	NCU06253	2078198	2079106	+
sample_1_wt_rep1_peak_2850a	3	2172023	2172268	246	2172098	86	45.0967	NCU06277	2171963	2172455	-
sample_1_wt_rep1_peak_2850b	3	2172023	2172268	246	2172226	206	176.779	NCU06277	2171963	2172455	-
sample_1_wt_rep1_peak_2851	3	2177857	2178009	153	2177887	32	6.78864	NCU06278	2177702	2178320	-
sample_1_wt_rep1_peak_2852	3	2178231	2178344	114	2178280	347	371.395	NCU06278	2177702	2178320	-
sample_1_wt_rep1_peak_2853	3	2184553	2184629	77	2184590	59	23.2596	NCU06279	2184463	2185249	+
sample_1_wt_rep1_peak_2854a	3	2184743	2185127	385	2184809	194	161.837	NCU06279	2184463	2185249	+
sample_1_wt_rep1_peak_2854b	3	2184743	2185127	385	2184994	263	251.611	NCU06279	2184463	2185249	+
sample_1_wt_rep1_peak_2854c	3	2184743	2185127	385	2185086	59	23.2596	NCU06279	2184463	2185249	+
sample_1_wt_rep1_peak_2859	3	2263330	2263408	79	2263368	72	29.3632	NCU00008	2263278	2264004	+
sample_1_wt_rep1_peak_2860	3	2263554	2263629	76	2263591	199	156.209	NCU00008	2263278	2264004	+
sample_1_wt_rep1_peak_2861b	3	2266420	2266673	254	2266622	771	1083.14	NCU00010	2266554	2267849	-
sample_1_wt_rep1_peak_2862	3	2267019	2267093	75	2267055	43	12.6732	NCU00010	2266554	2267849	-
sample_1_wt_rep1_peak_2863	3	2267417	2267539	123	2267475	126	83.907	NCU00010	2266554	2267849	-
sample_1_wt_rep1_peak_2865a	3	2309372	2309634	263	2309430	2844	4664.57	NCU00018	2309347	2309826	+
sample_1_wt_rep1_peak_2865b	3	2309372	2309634	263	2309529	177	88.8122	NCU00018	2309347	2309826	+
sample_1_wt_rep1_peak_2866	3	2316981	2317055	75	2317017	55	20.4207	NCU00021	2316983	2317534	-
sample_1_wt_rep1_peak_2867	3	2317212	2317295	84	2317247	39	10.3825	NCU00021	2316983	2317534	-
sample_1_wt_rep1_peak_2869	3	2332359	2332434	76	2332425	141	78.1951	NCU00023	2332361	2332744	+
sample_1_wt_rep1_peak_2870	3	2332612	2332703	92	2332653	649	756.663	NCU00023	2332361	2332744	+
sample_1_wt_rep1_peak_2884	3	2368311	2368407	97	2368352	177	141.22	NCU11012	2368188	2368718	+
sample_1_wt_rep1_peak_2885	3	2368520	2368600	81	2368558	91	49.5755	NCU11012	2368188	2368718	+
sample_1_wt_rep1_peak_2886a	3	2373721	2374072	352	2373803	189	155.704	NCU00040	2373641	2374109	-
sample_1_wt_rep1_peak_2886b	3	2373721	2374072	352	2373994	641	850.441	NCU00040	2373641	2374109	-
sample_1_wt_rep1_peak_2896a	3	2398199	2398501	303	2398239	190	156.926	NCU00046	2398123	2399201	-
sample_1_wt_rep1_peak_2896b	3	2398199	2398501	303	2398415	373	410.368	NCU00046	2398123	2399201	-
sample_1_wt_rep1_peak_2897a	3	2413710	2413981	272	2413747	73	34.0495	NCU00050	2413211	2413997	-
sample_1_wt_rep1_peak_2897b	3	2413710	2413981	272	2413849	174	137.653	NCU00050	2413211	2413997	-
sample_1_wt_rep1_peak_2904a	3	2487524	2487894	371	2487561	50	17.0446	NCU00064	2487115	2488057	+
sample_1_wt_rep1_peak_2904b	3	2487524	2487894	371	2487692	63	26.2124	NCU00064	2487115	2488057	+
sample_1_wt_rep1_peak_2904c	3	2487524	2487894	371	2487833	410	467.168	NCU00064	2487115	2488057	+
sample_1_wt_rep1_peak_2917a	3	2539296	2539617	322	2539347	190	156.926	NCU00080	2539273	2539739	-
sample_1_wt_rep1_peak_2917b	3	2539296	2539617	322	2539426	453	534.989	NCU00080	2539273	2539739	-
sample_1_wt_rep1_peak_2917c	3	2539296	2539617	322	2539560	249	232.687	NCU00080	2539273	2539739	-
sample_1_wt_rep1_peak_2949a	3	2690993	2691478	486	2691040	51	17.7037	NCU00121	2690890	2691445	+
sample_1_wt_rep1_peak_2949b	3	2690993	2691478	486	2691107	48	15.7514	NCU00121	2690890	2691445	+
sample_1_wt_rep1_peak_2949c	3	2690993	2691478	486	2691189	86	45.0967	NCU00121	2690890	2691445	+
sample_1_wt_rep1_peak_2953a	3	2711729	2711947	219	2711782	42	12.0856	NCU00126	2711676	2712283	-
sample_1_wt_rep1_peak_2953b	3	2711729	2711947	219	2711888	54	19.7297	NCU00126	2711676	2712283	-
sample_1_wt_rep1_peak_2972	3	2791513	2791611	99	2791559	86	42.9576	NCU00150	2791470	2791904	-
sample_1_wt_rep1_peak_2973	3	2791734	2791871	138	2791816	218	192.023	NCU00150	2791470	2791904	-
sample_1_wt_rep1_peak_2983a	3	2848633	2848813	181	2848678	195	163.07	NCU00162	2848537	2848885	-
sample_1_wt_rep1_peak_2983b	3	2848633	2848813	181	2848781	39	10.3825	NCU00162	2848537	2848885	-
sample_1_wt_rep1_peak_2987a	3	2865624	2865828	205	2865671	148	107.715	NCU11173	2865563	2865839	+
sample_1_wt_rep1_peak_2987b	3	2865624	2865828	205	2865791	43	12.6732	NCU11173	2865563	2865839	+
sample_1_wt_rep1_peak_2992a	3	2876810	2877026	217	2876872	204	170.545	NCU00170	2876791	2877702	-
sample_1_wt_rep1_peak_2992b	3	2876810	2877026	217	2876992	40	10.3689	NCU00170	2876791	2877702	-
sample_1_wt_rep1_peak_2993	3	2877202	2877299	98	2877250	46	13.8075	NCU00170	2876791	2877702	-
sample_1_wt_rep1_peak_3008a	3	2952425	2952638	214	2952506	60	23.9874	NCU00195	2952414	2952676	-
sample_1_wt_rep1_peak_3008b	3	2952425	2952638	214	2952589	147	106.6	NCU00195	2952414	2952676	-
sample_1_wt_rep1_peak_3012a	3	2977148	2977368	221	2977191	181	146.01	NCU00199	2977148	2977466	-
sample_1_wt_rep1_peak_3012b	3	2977148	2977368	221	2977319	492	598.035	NCU00199	2977148	2977466	-
sample_1_wt_rep1_peak_3031	3	3078377	3078552	176	3078479	4971	7931.1	NCU00225	3078249	3079028	+
sample_1_wt_rep1_peak_3032	3	3078698	3078775	78	3078739	126	21.374	NCU00225	3078249	3079028	+
sample_1_wt_rep1_peak_3049a	3	3150667	3150965	299	3150730	415	474.958	NCU00243	3150556	3151183	-
sample_1_wt_rep1_peak_3049b	3	3150667	3150965	299	3150927	131	89.1827	NCU00243	3150556	3151183	-
sample_1_wt_rep1_peak_3080a	3	3317042	3317407	366	3317097	117	74.6275	NCU00285	3316380	3317402	+
sample_1_wt_rep1_peak_3080b	3	3317042	3317407	366	3317207	117	74.6275	NCU00285	3316380	3317402	+
sample_1_wt_rep1_peak_3080c	3	3317042	3317407	366	3317288	81	40.7415	NCU00285	3316380	3317402	+
sample_1_wt_rep1_peak_3093	3	3370664	3370741	78	3370701	168	130.586	NCU16676	3370228	3371294	+
sample_1_wt_rep1_peak_3094	3	3371189	3371292	104	3371235	273	265.326	NCU16676	3370228	3371294	+
sample_1_wt_rep1_peak_3102a	3	3399818	3400200	383	3400037	113	70.5972	NCU00311	3399873	3400383	-
sample_1_wt_rep1_peak_3102b	3	3399818	3400200	383	3400161	170	132.932	NCU00311	3399873	3400383	-
sample_1_wt_rep1_peak_3103	3	3414076	3414150	75	3414112	208	87.9137	NCU00315	3414069	3414805	-
sample_1_wt_rep1_peak_3104	3	3414620	3414825	206	3414764	3877	6257.16	NCU00315	3414069	3414805	-
sample_1_wt_rep1_peak_3112a	3	3461479	3461667	189	3461517	47	15.1178	NCU00326	3461359	3461625	-
sample_1_wt_rep1_peak_3112b	3	3461479	3461667	189	3461618	459	544.597	NCU00326	3461359	3461625	-
sample_1_wt_rep1_peak_3120a	3	3507723	3508044	322	3507764	225	201.048	NCU00340	3507722	3508176	-
sample_1_wt_rep1_peak_3120b	3	3507723	3508044	322	3507858	229	206.248	NCU00340	3507722	3508176	-
sample_1_wt_rep1_peak_3120c	3	3507723	3508044	322	3507997	173	136.469	NCU00340	3507722	3508176	-
sample_1_wt_rep1_peak_3145a	3	3652125	3652426	302	3652208	238	164.348	NCU11181	3652007	3652426	-
sample_1_wt_rep1_peak_3145b	3	3652125	3652426	302	3652339	1063	1386.86	NCU11181	3652007	3652426	-
sample_1_wt_rep1_peak_3149	3	3681036	3681203	168	3681082	793	1072.78	NCU00388	3680821	3681396	+
sample_1_wt_rep1_peak_3150	3	3681305	3681398	94	3681354	305	291.189	NCU00388	3680821	3681396	+
sample_1_wt_rep1_peak_3162a	3	3751588	3751905	318	3751634	454	536.588	NCU00406	3751401	3751837	+
sample_1_wt_rep1_peak_3162b	3	3751588	3751905	318	3751808	248	231.348	NCU00406	3751401	3751837	+
sample_1_wt_rep1_peak_3166a	3	3771075	3771564	490	3771114	5688	7551.46	NCU00413	3771004	3771556	+
sample_1_wt_rep1_peak_3166b	3	3771075	3771564	490	3771282	4215	5059.38	NCU00413	3771004	3771556	+
sample_1_wt_rep1_peak_3166c	3	3771075	3771564	490	3771412	828	445.649	NCU00413	3771004	3771556	+
sample_1_wt_rep1_peak_3166d	3	3771075	3771564	490	3771518	627	272.784	NCU00413	3771004	3771556	+
sample_1_wt_rep1_peak_3171a	3	3793650	3793888	239	3793710	1039	1591.45	NCU00420	3793252	3793933	+
sample_1_wt_rep1_peak_3171b	3	3793650	3793888	239	3793845	78	38.1909	NCU00420	3793252	3793933	+
sample_1_wt_rep1_peak_3173	3	3800308	3800419	112	3800362	842	1214.36	NCU00422	3800312	3800777	+
sample_1_wt_rep1_peak_3174	3	3800639	3800723	85	3800679	163	124.767	NCU00422	3800312	3800777	+
sample_1_wt_rep1_peak_3176a	3	3809463	3809687	225	3809497	41	11.5078	NCU00424	3809450	3809978	-
sample_1_wt_rep1_peak_3176b	3	3809463	3809687	225	3809591	68	30.0533	NCU00424	3809450	3809978	-
sample_1_wt_rep1_peak_3177	3	3809784	3809916	133	3809846	119	76.6648	NCU00424	3809450	3809978	-
sample_1_wt_rep1_peak_3183a	3	3847454	3847766	313	3847493	71	32.4331	NCU00434	3847356	3847988	-
sample_1_wt_rep1_peak_3183b	3	3847454	3847766	313	3847614	25	3.81243	NCU00434	3847356	3847988	-
sample_1_wt_rep1_peak_3183c	3	3847454	3847766	313	3847723	261	248.887	NCU00434	3847356	3847988	-
sample_1_wt_rep1_peak_3191a	3	3880531	3880983	453	3880577	300	204.949	NCU00443	3880564	3880982	+
sample_1_wt_rep1_peak_3191b	3	3880531	3880983	453	3880813	330	237.758	NCU00443	3880564	3880982	+
sample_1_wt_rep1_peak_3191c	3	3880531	3880983	453	3880940	1169	1450.02	NCU00443	3880564	3880982	+
sample_1_wt_rep1_peak_3192	3	3883767	3883841	75	3883802	71	20.7423	NCU00444	3883520	3884539	+
sample_1_wt_rep1_peak_3193	3	3884017	3884091	75	3884054	257	194.086	NCU00444	3883520	3884539	+
sample_1_wt_rep1_peak_3194	3	3884222	3884317	96	3884274	165	96.3637	NCU00444	3883520	3884539	+
sample_1_wt_rep1_peak_3209	3	3957227	3957305	79	3957266	758	364.984	NCU00464	3957227	3957582	-
sample_1_wt_rep1_peak_3210	3	3957393	3957491	99	3957444	12786	21076	NCU00464	3957227	3957582	-
sample_1_wt_rep1_peak_3217a	3	3979048	3979367	320	3979099	222	197.169	NCU00472	3979016	3979439	+
sample_1_wt_rep1_peak_3217b	3	3979048	3979367	320	3979229	27	4.5924	NCU00472	3979016	3979439	+
sample_1_wt_rep1_peak_3218a	3	3981654	3981895	242	3981697	73	34.0495	NCU00473	3981681	3981905	+
sample_1_wt_rep1_peak_3218b	3	3981654	3981895	242	3981840	281	276.412	NCU00473	3981681	3981905	+
sample_1_wt_rep1_peak_3221a	3	4003833	4004182	350	4003947	110	67.614	NCU00480	4003903	4004489	-
sample_1_wt_rep1_peak_3221b	3	4003833	4004182	350	4004138	160	121.307	NCU00480	4003903	4004489	-
sample_1_wt_rep1_peak_3223	3	4011549	4011706	158	4011649	241	222.025	NCU00481	4011505	4011934	-
sample_1_wt_rep1_peak_3224	3	4011824	4011948	125	4011902	475	570.382	NCU00481	4011505	4011934	-
sample_1_wt_rep1_peak_3227a	3	4026865	4027218	354	4026931	130	88.1209	NCU00486	4026804	4027332	+
sample_1_wt_rep1_peak_3227b	3	4026865	4027218	354	4027034	44	13.2705	NCU00486	4026804	4027332	+
sample_1_wt_rep1_peak_3227c	3	4026865	4027218	354	4027177	68	30.0533	NCU00486	4026804	4027332	+
sample_1_wt_rep1_peak_3235a	3	4060305	4060544	240	4060373	163	124.767	NCU00495	4060224	4060544	+
sample_1_wt_rep1_peak_3235b	3	4060305	4060544	240	4060507	93	51.4002	NCU00495	4060224	4060544	+
sample_1_wt_rep1_peak_3239	3	4098146	4098240	95	4098187	429	496.906	NCU08973	4098010	4098464	-
sample_1_wt_rep1_peak_3240	3	4098401	4098491	91	4098447	68	30.0533	NCU08973	4098010	4098464	-
sample_1_wt_rep1_peak_3242	3	4106716	4106835	120	4106789	806	1105.17	NCU08976	4106640	4107338	-
sample_1_wt_rep1_peak_3243	3	4107113	4107187	75	4107149	59	20.6179	NCU08976	4106640	4107338	-
sample_1_wt_rep1_peak_3246a	3	4126391	4126623	233	4126434	208	179.299	NCU08980	4126175	4126697	+
sample_1_wt_rep1_peak_3246b	3	4126391	4126623	233	4126577	47	15.1178	NCU08980	4126175	4126697	+
sample_1_wt_rep1_peak_3261c	3	4182137	4182587	451	4182427	75	30.8042	NCU09001	4182367	4183422	-
sample_1_wt_rep1_peak_3261d	3	4182137	4182587	451	4182549	62	21.5728	NCU09001	4182367	4183422	-
sample_1_wt_rep1_peak_3262	3	4182733	4182807	75	4182769	46	11.8215	NCU09001	4182367	4183422	-
sample_1_wt_rep1_peak_3264a	3	4191321	4191591	271	4191368	313	211.97	NCU09004	4191241	4191727	-
sample_1_wt_rep1_peak_3264b	3	4191321	4191591	271	4191550	1606	2169.97	NCU09004	4191241	4191727	-
sample_1_wt_rep1_peak_3265	3	4193652	4193726	75	4193688	68	21.752	NCU09005	4193469	4194165	-
sample_1_wt_rep1_peak_3266	3	4193881	4193955	75	4193918	55	14.051	NCU09005	4193469	4194165	-
sample_1_wt_rep1_peak_3269a	3	4215191	4215400	210	4215217	63	5.05471	NCU09010	4215183	4216195	-
sample_1_wt_rep1_peak_3269b	3	4215191	4215400	210	4215351	4160	6828.74	NCU09010	4215183	4216195	-
sample_1_wt_rep1_peak_3270	3	4215598	4215726	129	4215642	124	30.947	NCU09010	4215183	4216195	-
sample_1_wt_rep1_peak_3273	3	4252757	4252835	79	4252797	76	36.5175	NCU09017	4252671	4253052	+
sample_1_wt_rep1_peak_3274	3	4252932	4253015	84	4252970	201	170.515	NCU09017	4252671	4253052	+
sample_1_wt_rep1_peak_3276	3	4284068	4284156	89	4284115	113	70.5972	NCU07580	4283567	4284777	+
sample_1_wt_rep1_peak_3277	3	4284616	4284725	110	4284675	191	158.15	NCU07580	4283567	4284777	+
sample_1_wt_rep1_peak_3282a	3	4303430	4303618	189	4303476	705	963.703	NCU07574	4303093	4304108	+
sample_1_wt_rep1_peak_3282b	3	4303430	4303618	189	4303604	48	15.7514	NCU07574	4303093	4304108	+
sample_1_wt_rep1_peak_3283	3	4304030	4304104	75	4304066	64	26.9676	NCU07574	4303093	4304108	+
sample_1_wt_rep1_peak_3287a	3	4325196	4325371	176	4325240	273	265.326	NCU07568	4325132	4325575	-
sample_1_wt_rep1_peak_3287b	3	4325196	4325371	176	4325326	301	304.552	NCU07568	4325132	4325575	-
sample_1_wt_rep1_peak_3291a	3	4351412	4351678	267	4351468	3876	4744.76	NCU07562	4351385	4352229	+
sample_1_wt_rep1_peak_3291b	3	4351412	4351678	267	4351631	6436	9268.03	NCU07562	4351385	4352229	+
sample_1_wt_rep1_peak_3294a	3	4359857	4360043	187	4359907	119	76.6648	NCU07560	4359715	4360279	+
sample_1_wt_rep1_peak_3294b	3	4359857	4360043	187	4359984	85	44.2155	NCU07560	4359715	4360279	+
sample_1_wt_rep1_peak_3295	3	4360145	4360265	121	4360208	111	68.6046	NCU07560	4359715	4360279	+
sample_1_wt_rep1_peak_3299a	3	4386830	4387044	215	4386881	124	81.8204	NCU07554	4386695	4387041	+
sample_1_wt_rep1_peak_3299b	3	4386830	4387044	215	4386993	99	56.9826	NCU07554	4386695	4387041	+
sample_1_wt_rep1_peak_3309b	3	4431886	4432134	249	4432055	168	98.0575	NCU07542	4431973	4432472	-
sample_1_wt_rep1_peak_3310	3	4432217	4432348	132	4432294	1938	3080.38	NCU07542	4431973	4432472	-
sample_1_wt_rep1_peak_3326	3	4517943	4518092	150	4518051	211	183.095	NCU07521	4517914	4518706	-
sample_1_wt_rep1_peak_3327a	3	4518264	4518429	166	4518307	50	17.0446	NCU07521	4517914	4518706	-
sample_1_wt_rep1_peak_3327b	3	4518264	4518429	166	4518398	29	5.43034	NCU07521	4517914	4518706	-
sample_1_wt_rep1_peak_3338a	3	4616600	4616769	170	4616637	38	9.83541	NCU08195	4616294	4617279	+
sample_1_wt_rep1_peak_3338b	3	4616600	4616769	170	4616728	192	159.377	NCU08195	4616294	4617279	+
sample_1_wt_rep1_peak_3351	3	4887579	4887653	75	4887636	47	15.1178	NCU08566	4887480	4888035	+
sample_1_wt_rep1_peak_3352	3	4887776	4887957	182	4887813	153	113.329	NCU08566	4887480	4888035	+
sample_1_wt_rep1_peak_3353c	3	4888070	4888454	385	4888405	377	416.434	NCU08565	4888366	4889010	-
sample_1_wt_rep1_peak_3354	3	4888925	4889004	80	4888964	167	129.417	NCU08565	4888366	4889010	-
sample_1_wt_rep1_peak_3355a	3	4902591	4902876	286	4902660	1631	2597	NCU08563	4902095	4902879	+
sample_1_wt_rep1_peak_3355b	3	4902591	4902876	286	4902832	154	95.6211	NCU08563	4902095	4902879	+
sample_1_wt_rep1_peak_3368	3	4960104	4960204	101	4960148	391	404.422	NCU08550	4959809	4960441	+
sample_1_wt_rep1_peak_3369	3	4960343	4960417	75	4960390	55	16.5846	NCU08550	4959809	4960441	+
sample_1_wt_rep1_peak_3370a	3	4961550	4961792	243	4961595	386	397.202	NCU08549	4961444	4961777	-
sample_1_wt_rep1_peak_3370b	3	4961550	4961792	243	4961743	684	867.071	NCU08549	4961444	4961777	-
sample_1_wt_rep1_peak_3452a	4	482211	482428	218	482255	246	228.676	NCU04855	482210	482576	+
sample_1_wt_rep1_peak_3452b	4	482211	482428	218	482368	107	64.6659	NCU04855	482210	482576	+
sample_1_wt_rep1_peak_3480a	4	697967	698182	216	698007	847	905.783	NCU16742	697923	698368	-
sample_1_wt_rep1_peak_3480b	4	697967	698182	216	698142	783	776.016	NCU16742	697923	698368	-
sample_1_wt_rep1_peak_3488a	4	752348	752542	195	752387	152	112.201	NCU04924	752112	752599	+
sample_1_wt_rep1_peak_3488b	4	752348	752542	195	752502	846	1221.83	NCU04924	752112	752599	+
sample_1_wt_rep1_peak_3506a	4	855115	855399	285	855189	50	17.0446	NCU04954	854903	855527	+
sample_1_wt_rep1_peak_3506b	4	855115	855399	285	855321	271	262.57	NCU04954	854903	855527	+
sample_1_wt_rep1_peak_3508a	4	874197	874412	216	874251	216	189.462	NCU04963	874192	874450	+
sample_1_wt_rep1_peak_3508b	4	874197	874412	216	874361	143	102.172	NCU04963	874192	874450	+
sample_1_wt_rep1_peak_3516a	4	1118750	1118950	201	1118800	311	318.839	NCU04990	1118725	1120010	-
sample_1_wt_rep1_peak_3516b	4	1118750	1118950	201	1118907	37	9.29913	NCU04990	1118725	1120010	-
sample_1_wt_rep1_peak_3517	4	1119154	1119269	116	1119207	625	822.548	NCU04990	1118725	1120010	-
sample_1_wt_rep1_peak_3533a	4	1241632	1242038	407	1241695	712	935.958	NCU07952	1241527	1241926	+
sample_1_wt_rep1_peak_3533b	4	1241632	1242038	407	1241834	316	308.209	NCU07952	1241527	1241926	+
sample_1_wt_rep1_peak_3538a	4	1265531	1265744	214	1265568	56	21.1193	NCU10400	1265478	1265743	+
sample_1_wt_rep1_peak_3538b	4	1265531	1265744	214	1265700	439	512.705	NCU10400	1265478	1265743	+
sample_1_wt_rep1_peak_3550	4	1318058	1318194	137	1318134	1145	1544.67	NCU07930	1318044	1318586	-
sample_1_wt_rep1_peak_3551	4	1318310	1318384	75	1318355	82	26.135	NCU07930	1318044	1318586	-
sample_1_wt_rep1_peak_3558	4	1342423	1342558	136	1342485	7256	12044.2	NCU07922	1342442	1342822	-
sample_1_wt_rep1_peak_3559	4	1342665	1342739	75	1342698	178	35.541	NCU07922	1342442	1342822	-
sample_1_wt_rep1_peak_3568a	4	1378861	1379237	377	1378903	163	124.767	NCU07911	1378743	1379167	+
sample_1_wt_rep1_peak_3568b	4	1378861	1379237	377	1379058	483	583.363	NCU07911	1378743	1379167	+
sample_1_wt_rep1_peak_3573	4	1402503	1402635	133	1402568	681	920.922	NCU16757	1402320	1403435	+
sample_1_wt_rep1_peak_3574	4	1403334	1403422	89	1403375	349	374.364	NCU16757	1402320	1403435	+
sample_1_wt_rep1_peak_3593	4	1538432	1538566	135	1538514	310	317.404	NCU06530	1538375	1538962	-
sample_1_wt_rep1_peak_3594	4	1538724	1538842	119	1538779	235	214.103	NCU06530	1538375	1538962	-
sample_1_wt_rep1_peak_3598	4	1553164	1553247	84	1553207	138	96.7053	NCU06534	1553158	1553554	-
sample_1_wt_rep1_peak_3599a	4	1553362	1553534	173	1553400	134	92.3875	NCU06534	1553158	1553554	-
sample_1_wt_rep1_peak_3599b	4	1553362	1553534	173	1553502	28	5.00434	NCU06534	1553158	1553554	-
sample_1_wt_rep1_peak_3602b	4	1576796	1577063	268	1577025	35	8.25988	NCU06540	1576641	1577517	-
sample_1_wt_rep1_peak_3603	4	1577222	1577300	79	1577261	79	39.0358	NCU06540	1576641	1577517	-
sample_1_wt_rep1_peak_3604a	4	1584439	1585072	634	1584493	695	676.805	NCU06541	1584397	1584941	+
sample_1_wt_rep1_peak_3604b	4	1584439	1585072	634	1584715	379	275.477	NCU06541	1584397	1584941	+
sample_1_wt_rep1_peak_3606a	4	1595339	1595819	481	1595410	527	655.758	NCU06544	1595195	1595694	+
sample_1_wt_rep1_peak_3606b	4	1595339	1595819	481	1595553	348	372.879	NCU06544	1595195	1595694	+
sample_1_wt_rep1_peak_3615a	4	1630233	1630483	251	1630274	405	459.405	NCU06560	1630183	1630840	-
sample_1_wt_rep1_peak_3615b	4	1630233	1630483	251	1630439	401	453.214	NCU06560	1630183	1630840	-
sample_1_wt_rep1_peak_3616	4	1630575	1630655	81	1630616	69	30.8404	NCU06560	1630183	1630840	-
sample_1_wt_rep1_peak_3618a	4	1644307	1644503	197	1644342	59	23.2596	NCU06565	1644074	1644641	+
sample_1_wt_rep1_peak_3618b	4	1644307	1644503	197	1644459	98	56.0412	NCU06565	1644074	1644641	+
sample_1_wt_rep1_peak_3619a	4	1645669	1645843	175	1645713	79	39.0358	NCU06566	1645635	1646430	-
sample_1_wt_rep1_peak_3619b	4	1645669	1645843	175	1645796	119	76.6648	NCU06566	1645635	1646430	-
sample_1_wt_rep1_peak_3627a	4	1688778	1689040	263	1688857	51	17.7037	NCU06578	1688655	1689054	+
sample_1_wt_rep1_peak_3627b	4	1688778	1689040	263	1688983	349	374.364	NCU06578	1688655	1689054	+
sample_1_wt_rep1_peak_3633	4	1730010	1730091	82	1730048	494	601.305	NCU06588	1729975	1730877	+
sample_1_wt_rep1_peak_3634	4	1730179	1730253	75	1730214	45	13.8771	NCU06588	1729975	1730877	+
sample_1_wt_rep1_peak_3636a	4	1740824	1741110	287	1740864	125	82.862	NCU06593	1740832	1741836	-
sample_1_wt_rep1_peak_3636b	4	1740824	1741110	287	1740942	146	105.489	NCU06593	1740832	1741836	-
sample_1_wt_rep1_peak_3636c	4	1740824	1741110	287	1741068	142	101.073	NCU06593	1740832	1741836	-
sample_1_wt_rep1_peak_3642a	4	1785890	1786134	245	1785939	99	56.9826	NCU06605	1785926	1786149	+
sample_1_wt_rep1_peak_3642b	4	1785890	1786134	245	1786084	201	170.515	NCU06605	1785926	1786149	+
sample_1_wt_rep1_peak_3643	4	1787856	1787930	75	1787890	77	34.775	NCU06606	1787877	1788604	+
sample_1_wt_rep1_peak_3644a	4	1788016	1788373	358	1788113	538	643.302	NCU06606	1787877	1788604	+
sample_1_wt_rep1_peak_3644b	4	1788016	1788373	358	1788197	92	45.7547	NCU06606	1787877	1788604	+
sample_1_wt_rep1_peak_3644c	4	1788016	1788373	358	1788317	285	265.979	NCU06606	1787877	1788604	+
sample_1_wt_rep1_peak_3652a	4	1824885	1825256	372	1825107	953	1237.98	NCU06619	1825042	1825659	-
sample_1_wt_rep1_peak_3652b	4	1824885	1825256	372	1825213	1201	1677.94	NCU06619	1825042	1825659	-
sample_1_wt_rep1_peak_3658a	4	1845219	1845424	206	1845258	52	18.3711	NCU06626	1845214	1845522	-
sample_1_wt_rep1_peak_3658b	4	1845219	1845424	206	1845371	248	231.348	NCU06626	1845214	1845522	-
sample_1_wt_rep1_peak_3661	4	1867546	1867630	85	1867584	53	19.0465	NCU06630	1867266	1867952	-
sample_1_wt_rep1_peak_3662a	4	1867708	1867930	223	1867752	65	27.7294	NCU06630	1867266	1867952	-
sample_1_wt_rep1_peak_3662b	4	1867708	1867930	223	1867890	161	122.458	NCU06630	1867266	1867952	-
sample_1_wt_rep1_peak_3665a	4	1875647	1875897	251	1875694	68	28.1528	NCU16769	1875613	1875869	-
sample_1_wt_rep1_peak_3665b	4	1875647	1875897	251	1875825	330	346.365	NCU16769	1875613	1875869	-
sample_1_wt_rep1_peak_3667	4	1933988	1934069	82	1934028	255	240.757	NCU09748	1933839	1934659	-
sample_1_wt_rep1_peak_3668	4	1934167	1934245	79	1934205	222	197.169	NCU09748	1933839	1934659	-
sample_1_wt_rep1_peak_3672	4	1953263	1953377	115	1953314	82	41.6023	NCU09741	1953258	1953738	-
sample_1_wt_rep1_peak_3673	4	1953474	1953640	167	1953575	202	171.764	NCU09741	1953258	1953738	-
sample_1_wt_rep1_peak_3674a	4	1968796	1969101	306	1968848	109	66.6274	NCU09740	1968536	1969100	+
sample_1_wt_rep1_peak_3674b	4	1968796	1969101	306	1968955	135	93.4622	NCU09740	1968536	1969100	+
sample_1_wt_rep1_peak_3674c	4	1968796	1969101	306	1969061	43	12.6732	NCU09740	1968536	1969100	+
sample_1_wt_rep1_peak_3684a	4	2055499	2055783	285	2055538	5884	9408.55	NCU07735	2055247	2055781	+
sample_1_wt_rep1_peak_3684b	4	2055499	2055783	285	2055711	409	204.874	NCU07735	2055247	2055781	+
sample_1_wt_rep1_peak_3696	4	2097016	2097146	131	2097098	115	72.6049	NCU07719	2097019	2097952	+
sample_1_wt_rep1_peak_3697	4	2097349	2097553	205	2097513	75	35.6892	NCU07719	2097019	2097952	+
sample_1_wt_rep1_peak_3704a	4	2139383	2139556	174	2139420	291	258.024	NCU07707	2139003	2139535	+
sample_1_wt_rep1_peak_3704b	4	2139383	2139556	174	2139517	59	17.7867	NCU07707	2139003	2139535	+
sample_1_wt_rep1_peak_3705a	4	2141852	2142193	342	2141940	1171	1714.1	NCU16775	2141844	2142273	-
sample_1_wt_rep1_peak_3705b	4	2141852	2142193	342	2142152	186	131.11	NCU16775	2141844	2142273	-
sample_1_wt_rep1_peak_3710a	4	2192375	2192942	568	2192543	512	630.893	NCU07697	2192428	2193186	+
sample_1_wt_rep1_peak_3710b	4	2192375	2192942	568	2192703	101	58.8784	NCU07697	2192428	2193186	+
sample_1_wt_rep1_peak_3710c	4	2192375	2192942	568	2192904	51	17.7037	NCU07697	2192428	2193186	+
sample_1_wt_rep1_peak_3717	4	2230102	2230177	76	2230139	100	57.9284	NCU07688	2230056	2230623	+
sample_1_wt_rep1_peak_3718	4	2230311	2230536	226	2230488	269	259.82	NCU07688	2230056	2230623	+
sample_1_wt_rep1_peak_3741a	4	2332095	2332406	312	2332145	135	93.4622	NCU07662	2331715	2332277	+
sample_1_wt_rep1_peak_3741b	4	2332095	2332406	312	2332277	222	197.169	NCU07662	2331715	2332277	+
sample_1_wt_rep1_peak_3747a	4	2400672	2400932	261	2400704	38	9.83541	NCU08324	2400387	2401533	-
sample_1_wt_rep1_peak_3747b	4	2400672	2400932	261	2400881	78	38.1909	NCU08324	2400387	2401533	-
sample_1_wt_rep1_peak_3758	4	2460672	2460752	81	2460710	225	201.048	NCU08307	2460694	2461486	-
sample_1_wt_rep1_peak_3759	4	2460865	2461000	136	2460928	148	107.715	NCU08307	2460694	2461486	-
sample_1_wt_rep1_peak_3760	4	2461110	2461254	145	2461153	77	37.3515	NCU08307	2460694	2461486	-
sample_1_wt_rep1_peak_3761	4	2461332	2461407	76	2461369	86	45.0967	NCU08307	2460694	2461486	-
sample_1_wt_rep1_peak_3762a	4	2477228	2477468	241	2477268	147	106.6	NCU08303	2477229	2477578	-
sample_1_wt_rep1_peak_3762b	4	2477228	2477468	241	2477392	101	58.8784	NCU08303	2477229	2477578	-
sample_1_wt_rep1_peak_3764a	4	2488219	2488459	241	2488265	210	164.965	NCU08300	2488142	2488524	-
sample_1_wt_rep1_peak_3764b	4	2488219	2488459	241	2488410	230	189.091	NCU08300	2488142	2488524	-
sample_1_wt_rep1_peak_3766a	4	2492365	2492580	216	2492399	55	17.4344	NCU08298	2492352	2492696	-
sample_1_wt_rep1_peak_3766b	4	2492365	2492580	216	2492527	585	716.09	NCU08298	2492352	2492696	-
sample_1_wt_rep1_peak_3767	4	2501413	2501491	79	2501453	67	29.2723	NCU08297	2501111	2502302	+
sample_1_wt_rep1_peak_3768	4	2502056	2502139	84	2502100	460	546.201	NCU08297	2501111	2502302	+
sample_1_wt_rep1_peak_3774a	4	2518284	2518537	254	2518313	33	7.26696	NCU08291	2517661	2518521	-
sample_1_wt_rep1_peak_3774b	4	2518284	2518537	254	2518493	269	259.82	NCU08291	2517661	2518521	-
sample_1_wt_rep1_peak_3776a	4	2527656	2527886	231	2527692	45	13.8771	NCU08289	2527241	2527973	+
sample_1_wt_rep1_peak_3776b	4	2527656	2527886	231	2527846	81	40.7415	NCU08289	2527241	2527973	+
sample_1_wt_rep1_peak_3778	4	2536777	2536857	81	2536816	179	143.61	NCU08287	2536775	2537247	-
sample_1_wt_rep1_peak_3779	4	2537025	2537195	171	2537145	326	340.53	NCU08287	2536775	2537247	-
sample_1_wt_rep1_peak_3786a	4	2570094	2570375	282	2570187	328	343.445	NCU08277	2570093	2570483	-
sample_1_wt_rep1_peak_3786b	4	2570094	2570375	282	2570337	191	158.15	NCU08277	2570093	2570483	-
sample_1_wt_rep1_peak_3795a	4	2623235	2623482	248	2623304	105	62.7203	NCU06404	2623215	2624081	-
sample_1_wt_rep1_peak_3795b	4	2623235	2623482	248	2623439	534	667.426	NCU06404	2623215	2624081	-
sample_1_wt_rep1_peak_3796	4	2624032	2624106	75	2624069	85	44.2155	NCU06404	2623215	2624081	-
sample_1_wt_rep1_peak_3799	4	2640939	2641014	76	2640976	208	179.299	NCU06399	2640827	2641355	+
sample_1_wt_rep1_peak_3800	4	2641220	2641299	80	2641260	89	47.7696	NCU06399	2640827	2641355	+
sample_1_wt_rep1_peak_3814a	4	2715854	2716165	312	2715951	199	168.025	NCU06380	2715897	2716288	+
sample_1_wt_rep1_peak_3814b	4	2715854	2716165	312	2716112	890	1304.56	NCU06380	2715897	2716288	+
sample_1_wt_rep1_peak_3826a	4	2786773	2787027	255	2786855	141	64.9218	NCU06362	2786572	2787027	+
sample_1_wt_rep1_peak_3826b	4	2786773	2787027	255	2786987	89	27.1695	NCU06362	2786572	2787027	+
sample_1_wt_rep1_peak_3830	4	2803611	2803730	120	2803659	711	974.454	NCU06355	2803609	2804387	-
sample_1_wt_rep1_peak_3831	4	2804141	2804236	96	2804193	87	45.9828	NCU06355	2803609	2804387	-
sample_1_wt_rep1_peak_3833a	4	2814400	2814683	284	2814443	35	8.25988	NCU06352	2814407	2814687	+
sample_1_wt_rep1_peak_3833b	4	2814400	2814683	284	2814532	181	146.01	NCU06352	2814407	2814687	+
sample_1_wt_rep1_peak_3834a	4	2817596	2817787	192	2817636	93	51.4002	NCU06351	2817610	2817977	+
sample_1_wt_rep1_peak_3834b	4	2817596	2817787	192	2817744	82	41.6023	NCU06351	2817610	2817977	+
sample_1_wt_rep1_peak_3839a	4	2828380	2828752	373	2828420	1073	1400.9	NCU06346	2828411	2828781	+
sample_1_wt_rep1_peak_3839b	4	2828380	2828752	373	2828636	357	302.978	NCU06346	2828411	2828781	+
sample_1_wt_rep1_peak_3840a	4	2834704	2834978	275	2834790	215	188.185	NCU06344	2834498	2835170	+
sample_1_wt_rep1_peak_3840b	4	2834704	2834978	275	2834922	125	82.862	NCU06344	2834498	2835170	+
sample_1_wt_rep1_peak_3841	4	2835092	2835219	128	2835162	100	57.9284	NCU06344	2834498	2835170	+
sample_1_wt_rep1_peak_3845a	4	2868802	2869257	456	2868875	232	183.97	NCU06338	2868801	2869082	+
sample_1_wt_rep1_peak_3845b	4	2868802	2869257	456	2869025	1419	2194.94	NCU06338	2868801	2869082	+
sample_1_wt_rep1_peak_3857a	4	2937479	2937684	206	2937526	984	1484.39	NCU06317	2937082	2937767	+
sample_1_wt_rep1_peak_3857b	4	2937479	2937684	206	2937620	225	201.048	NCU06317	2937082	2937767	+
sample_1_wt_rep1_peak_3868	4	2990220	2990295	76	2990277	101	58.8784	NCU06300	2990248	2991020	+
sample_1_wt_rep1_peak_3869	4	2990941	2991034	94	2990983	206	176.779	NCU06300	2990248	2991020	+
sample_1_wt_rep1_peak_3874a	4	3035718	3035925	208	3035754	44	13.2705	NCU06285	3035628	3036404	+
sample_1_wt_rep1_peak_3874b	4	3035718	3035925	208	3035887	42	12.0856	NCU06285	3035628	3036404	+
sample_1_wt_rep1_peak_3884a	4	3114142	3114352	211	3114181	136	82.8813	NCU04516	3113922	3114457	-
sample_1_wt_rep1_peak_3884b	4	3114142	3114352	211	3114303	1680	2761.91	NCU04516	3113922	3114457	-
sample_1_wt_rep1_peak_3895	4	3156114	3156227	114	3156158	1085	1533.55	NCU04502	3156117	3156762	-
sample_1_wt_rep1_peak_3896	4	3156314	3156507	194	3156354	374	360.671	NCU04502	3156117	3156762	-
sample_1_wt_rep1_peak_3906b	4	3195397	3195782	386	3195582	255	240.757	NCU16806	3195504	3195750	-
sample_1_wt_rep1_peak_3906c	4	3195397	3195782	386	3195732	154	114.461	NCU16806	3195504	3195750	-
sample_1_wt_rep1_peak_3909	4	3199529	3199603	75	3199588	63	22.7338	NCU04487	3199564	3200059	-
sample_1_wt_rep1_peak_3910	4	3199979	3200065	87	3200022	100	51.7604	NCU04487	3199564	3200059	-
sample_1_wt_rep1_peak_3926	4	3258475	3258559	85	3258520	243	222.765	NCU04468	3258445	3258830	+
sample_1_wt_rep1_peak_3927	4	3258730	3258813	84	3258771	155	114.364	NCU04468	3258445	3258830	+
sample_1_wt_rep1_peak_3928a	4	3261400	3261653	254	3261438	146	105.489	NCU04467	3261321	3261644	+
sample_1_wt_rep1_peak_3928b	4	3261400	3261653	254	3261600	165	127.087	NCU04467	3261321	3261644	+
sample_1_wt_rep1_peak_3929	4	3263764	3263864	101	3263826	92	50.4855	NCU04466	3263720	3264360	+
sample_1_wt_rep1_peak_3930	4	3263974	3264064	91	3264022	230	207.552	NCU04466	3263720	3264360	+
sample_1_wt_rep1_peak_3932a	4	3273134	3273374	241	3273176	528	657.423	NCU04463	3273140	3273609	-
sample_1_wt_rep1_peak_3932b	4	3273134	3273374	241	3273328	73	34.0495	NCU04463	3273140	3273609	-
sample_1_wt_rep1_peak_3957	4	3398813	3398887	75	3398849	68	30.0533	NCU04427	3398800	3399142	-
sample_1_wt_rep1_peak_3958	4	3398981	3399109	129	3399035	219	193.307	NCU04427	3398800	3399142	-
sample_1_wt_rep1_peak_3960a	4	3409734	3409998	265	3409772	127	84.9555	NCU04425	3409549	3410040	+
sample_1_wt_rep1_peak_3960b	4	3409734	3409998	265	3409867	64	26.9676	NCU04425	3409549	3410040	+
sample_1_wt_rep1_peak_3960c	4	3409734	3409998	265	3409952	46	14.4929	NCU04425	3409549	3410040	+
sample_1_wt_rep1_peak_3974	4	3476222	3476383	162	3476265	159	120.159	NCU04404	3476200	3476554	+
sample_1_wt_rep1_peak_3975	4	3476470	3476546	77	3476507	115	72.6049	NCU04404	3476200	3476554	+
sample_1_wt_rep1_peak_3978	4	3523167	3523241	75	3523207	38	9.83541	NCU04390	3523036	3523558	+
sample_1_wt_rep1_peak_3979a	4	3523322	3523557	236	3523367	64	26.9676	NCU04390	3523036	3523558	+
sample_1_wt_rep1_peak_3979b	4	3523322	3523557	236	3523505	177	141.22	NCU04390	3523036	3523558	+
sample_1_wt_rep1_peak_3980a	4	3525093	3525381	289	3525126	26	4.19495	NCU04389	3524933	3526045	-
sample_1_wt_rep1_peak_3980b	4	3525093	3525381	289	3525324	430	498.482	NCU04389	3524933	3526045	-
sample_1_wt_rep1_peak_3981	4	3525552	3525645	94	3525597	104	61.7536	NCU04389	3524933	3526045	-
sample_1_wt_rep1_peak_3983b	4	3538050	3538312	263	3538247	1522	1923.42	NCU04385	3538104	3538550	-
sample_1_wt_rep1_peak_3984	4	3538510	3538584	75	3538546	156	56.7447	NCU04385	3538104	3538550	-
sample_1_wt_rep1_peak_3987a	4	3561580	3561802	223	3561616	83	42.4683	NCU04380	3561500	3562145	+
sample_1_wt_rep1_peak_3987b	4	3561580	3561802	223	3561739	179	143.61	NCU04380	3561500	3562145	+
sample_1_wt_rep1_peak_3988	4	3561932	3562018	87	3561973	87	45.9828	NCU04380	3561500	3562145	+
sample_1_wt_rep1_peak_3989a	4	3562632	3562822	191	3562669	147	106.6	NCU04379	3562528	3563465	-
sample_1_wt_rep1_peak_3989b	4	3562632	3562822	191	3562768	149	108.832	NCU04379	3562528	3563465	-
sample_1_wt_rep1_peak_3990	4	3563077	3563169	93	3563124	68	30.0533	NCU04379	3562528	3563465	-
sample_1_wt_rep1_peak_3995	4	3589949	3590083	135	3590006	510	627.591	NCU04373	3589960	3590857	-
sample_1_wt_rep1_peak_3996	4	3590393	3590557	165	3590449	251	235.37	NCU04373	3589960	3590857	-
sample_1_wt_rep1_peak_4004a	4	3653605	3653835	231	3653692	284	280.595	NCU04355	3653521	3653984	-
sample_1_wt_rep1_peak_4004b	4	3653605	3653835	231	3653798	62	25.4639	NCU04355	3653521	3653984	-
sample_1_wt_rep1_peak_4007a	4	3672156	3672407	252	3672211	769	1079.49	NCU04352	3672145	3672619	-
sample_1_wt_rep1_peak_4007b	4	3672156	3672407	252	3672363	101	58.8784	NCU04352	3672145	3672619	-
sample_1_wt_rep1_peak_4019a	4	3735480	3735945	466	3735556	623	799.739	NCU04336	3735407	3735941	+
sample_1_wt_rep1_peak_4019b	4	3735480	3735945	466	3735701	27	3.97728	NCU04336	3735407	3735941	+
sample_1_wt_rep1_peak_4019c	4	3735480	3735945	466	3735808	43	11.4798	NCU04336	3735407	3735941	+
sample_1_wt_rep1_peak_4019d	4	3735480	3735945	466	3735899	130	83.5771	NCU04336	3735407	3735941	+
sample_1_wt_rep1_peak_4022a	4	3742352	3742748	397	3742458	321	319.519	NCU04334	3742373	3742770	+
sample_1_wt_rep1_peak_4022b	4	3742352	3742748	397	3742574	34	6.71876	NCU04334	3742373	3742770	+
sample_1_wt_rep1_peak_4022c	4	3742352	3742748	397	3742703	43	11.5466	NCU04334	3742373	3742770	+
sample_1_wt_rep1_peak_4034	4	3839501	3839612	112	3839554	561	600.33	NCU07994	3839510	3840444	+
sample_1_wt_rep1_peak_4036	4	3840331	3840448	118	3840394	198	128.889	NCU07994	3839510	3840444	+
sample_1_wt_rep1_peak_4043a	4	3880645	3880998	354	3880686	112	69.599	NCU08002	3880638	3881021	-
sample_1_wt_rep1_peak_4043b	4	3880645	3880998	354	3880819	138	96.7053	NCU08002	3880638	3881021	-
sample_1_wt_rep1_peak_4043c	4	3880645	3880998	354	3880924	204	174.267	NCU08002	3880638	3881021	-
sample_1_wt_rep1_peak_4044	4	3885581	3885663	83	3885623	167	129.417	NCU08003	3885570	3886035	-
sample_1_wt_rep1_peak_4045a	4	3885804	3886008	205	3885846	339	344.522	NCU08003	3885570	3886035	-
sample_1_wt_rep1_peak_4045b	4	3885804	3886008	205	3885973	47	15.1178	NCU08003	3885570	3886035	-
sample_1_wt_rep1_peak_4070b	4	4018838	4019354	517	4019060	296	297.461	NCU08046	4018914	4019427	-
sample_1_wt_rep1_peak_4070c	4	4018838	4019354	517	4019204	117	74.6275	NCU08046	4018914	4019427	-
sample_1_wt_rep1_peak_4070d	4	4018838	4019354	517	4019310	152	112.201	NCU08046	4018914	4019427	-
sample_1_wt_rep1_peak_4074	4	4067261	4067341	81	4067300	271	262.57	NCU08694	4067261	4067758	-
sample_1_wt_rep1_peak_4075	4	4067560	4067661	102	4067612	91	49.5755	NCU08694	4067261	4067758	-
sample_1_wt_rep1_peak_4076	4	4074750	4074836	87	4074793	2418	3409.71	NCU08693	4074562	4075127	+
sample_1_wt_rep1_peak_4077	4	4074940	4075076	137	4075004	1482	1781.86	NCU08693	4074562	4075127	+
sample_1_wt_rep1_peak_4084	4	4114293	4114367	75	4114329	57	21.8254	NCU16833	4114160	4114751	+
sample_1_wt_rep1_peak_4085	4	4114637	4114751	115	4114696	167	129.417	NCU16833	4114160	4114751	+
sample_1_wt_rep1_peak_4138a	4	4484185	4484491	307	4484236	229	206.248	NCU07296	4484163	4484625	-
sample_1_wt_rep1_peak_4138b	4	4484185	4484491	307	4484416	96	54.1714	NCU07296	4484163	4484625	-
sample_1_wt_rep1_peak_4147a	4	4531783	4531948	166	4531822	370	159.866	NCU07282	4531181	4532017	+
sample_1_wt_rep1_peak_4147b	4	4531783	4531948	166	4531907	781	559.754	NCU07282	4531181	4532017	+
sample_1_wt_rep1_peak_4170a	4	4697346	4697620	275	4697405	720	853.047	NCU06968	4697110	4697711	+
sample_1_wt_rep1_peak_4170b	4	4697346	4697620	275	4697552	1281	1830.11	NCU06968	4697110	4697711	+
sample_1_wt_rep1_peak_4172a	4	4703932	4704180	249	4703969	159	120.159	NCU06970	4703713	4704264	+
sample_1_wt_rep1_peak_4172b	4	4703932	4704180	249	4704117	253	238.06	NCU06970	4703713	4704264	+
sample_1_wt_rep1_peak_4185a	4	4797548	4797783	236	4797602	178	142.414	NCU06989	4797546	4797793	-
sample_1_wt_rep1_peak_4185b	4	4797548	4797783	236	4797741	91	49.5755	NCU06989	4797546	4797793	-
sample_1_wt_rep1_peak_4197a	4	4849880	4850294	415	4849922	64	26.9676	NCU07002	4849649	4850302	+
sample_1_wt_rep1_peak_4197b	4	4849880	4850294	415	4850052	49	16.3938	NCU07002	4849649	4850302	+
sample_1_wt_rep1_peak_4197c	4	4849880	4850294	415	4850196	59	23.2596	NCU07002	4849649	4850302	+
sample_1_wt_rep1_peak_4202	4	4891656	4891798	143	4891710	329	344.904	NCU07010	4891614	4892431	-
sample_1_wt_rep1_peak_4203	4	4892389	4892464	76	4892425	105	62.7203	NCU07010	4891614	4892431	-
sample_1_wt_rep1_peak_4204	4	4903374	4903448	75	4903410	48	15.7514	NCU07011	4903254	4903611	+
sample_1_wt_rep1_peak_4205	4	4903540	4903620	81	4903579	98	56.0412	NCU07011	4903254	4903611	+
sample_1_wt_rep1_peak_4211	4	4927514	4927597	84	4927556	189	155.704	NCU07018	4927466	4927938	+
sample_1_wt_rep1_peak_4212	4	4927695	4927938	244	4927889	109	66.6274	NCU07018	4927466	4927938	+
sample_1_wt_rep1_peak_4213	4	4930121	4930227	107	4930166	177	141.22	NCU07019	4930150	4930684	+
sample_1_wt_rep1_peak_4214	4	4930571	4930658	88	4930611	142	101.073	NCU07019	4930150	4930684	+
sample_1_wt_rep1_peak_4218	4	4948612	4948711	100	4948671	919	1341.37	NCU07024	4948586	4949363	-
sample_1_wt_rep1_peak_4219	4	4948979	4949086	108	4949029	527	645.258	NCU07024	4948586	4949363	-
sample_1_wt_rep1_peak_4228a	4	5045578	5045796	219	5045627	236	215.419	NCU08844	5045579	5046218	-
sample_1_wt_rep1_peak_4228b	4	5045578	5045796	219	5045758	125	82.862	NCU08844	5045579	5046218	-
sample_1_wt_rep1_peak_4238a	4	5115950	5116166	217	5115991	121	59.4927	NCU08824	5115814	5116167	+
sample_1_wt_rep1_peak_4238b	4	5115950	5116166	217	5116124	347	312.072	NCU08824	5115814	5116167	+
sample_1_wt_rep1_peak_4239a	4	5117055	5117376	322	5117180	988	1337.12	NCU08823	5117048	5118003	-
sample_1_wt_rep1_peak_4239b	4	5117055	5117376	322	5117321	123	63.2506	NCU08823	5117048	5118003	-
sample_1_wt_rep1_peak_4251a	4	5257267	5257477	211	5257316	318	328.924	NCU09935	5257016	5257696	-
sample_1_wt_rep1_peak_4251b	4	5257267	5257477	211	5257428	104	61.7536	NCU09935	5257016	5257696	-
sample_1_wt_rep1_peak_4267a	4	5368040	5368506	467	5368100	36	8.77386	NCU05314	5368034	5368526	-
sample_1_wt_rep1_peak_4267b	4	5368040	5368506	467	5368342	113	70.5972	NCU05314	5368034	5368526	-
sample_1_wt_rep1_peak_4267c	4	5368040	5368506	467	5368466	50	17.0446	NCU05314	5368034	5368526	-
sample_1_wt_rep1_peak_4268a	4	5371996	5372240	245	5372034	48	15.7514	NCU05313	5371696	5372321	-
sample_1_wt_rep1_peak_4268b	4	5371996	5372240	245	5372168	470	562.299	NCU05313	5371696	5372321	-
sample_1_wt_rep1_peak_4275a	4	5403566	5403861	296	5403623	704	961.913	NCU05303	5403585	5404264	-
sample_1_wt_rep1_peak_4275b	4	5403566	5403861	296	5403801	383	425.569	NCU05303	5403585	5404264	-
sample_1_wt_rep1_peak_4282a	4	5430184	5430504	321	5430243	559	709.417	NCU05295	5430126	5430506	+
sample_1_wt_rep1_peak_4282b	4	5430184	5430504	321	5430370	77	37.3515	NCU05295	5430126	5430506	+
sample_1_wt_rep1_peak_4288	4	5450160	5450235	76	5450195	129	35.8131	NCU05288	5450123	5450439	-
sample_1_wt_rep1_peak_4289	4	5450343	5450442	100	5450388	1722	2216.52	NCU05288	5450123	5450439	-
sample_1_wt_rep1_peak_4291	4	5458169	5458269	101	5458226	1817	2836.95	NCU05285	5458170	5460821	-
sample_1_wt_rep1_peak_4292	4	5458829	5458903	75	5458889	59	16.8686	NCU05285	5458170	5460821	-
sample_1_wt_rep1_peak_4293	4	5460207	5460281	75	5460271	52	12.8979	NCU05285	5458170	5460821	-
sample_1_wt_rep1_peak_4300	4	5501884	5502093	210	5501949	1577	1539.18	NCU05274	5501864	5502488	-
sample_1_wt_rep1_peak_4301a	4	5502193	5502454	262	5502286	332	115.383	NCU05274	5501864	5502488	-
sample_1_wt_rep1_peak_4301b	4	5502193	5502454	262	5502374	3666	4778.27	NCU05274	5501864	5502488	-
sample_1_wt_rep1_peak_4306	4	5521209	5521310	102	5521262	1308	1623.72	NCU05269	5521208	5521778	-
sample_1_wt_rep1_peak_4307	4	5521402	5521596	195	5521473	139	49.8455	NCU05269	5521208	5521778	-
sample_1_wt_rep1_peak_4309	4	5538212	5538373	162	5538256	678	915.599	NCU05266	5538220	5539227	-
sample_1_wt_rep1_peak_4310	4	5538553	5538633	81	5538593	122	79.7476	NCU05266	5538220	5539227	-
sample_1_wt_rep1_peak_4314	4	5559594	5559674	81	5559633	82	41.6023	NCU05261	5559564	5559899	+
sample_1_wt_rep1_peak_4315	4	5559811	5559898	88	5559855	72	33.2384	NCU05261	5559564	5559899	+
sample_1_wt_rep1_peak_4322	4	5589856	5589932	77	5589893	131	89.1827	NCU05254	5589860	5590664	-
sample_1_wt_rep1_peak_4323	4	5590372	5590474	103	5590433	232	210.167	NCU05254	5589860	5590664	-
sample_1_wt_rep1_peak_4326a	4	5605433	5605638	206	5605475	58	22.5389	NCU05250	5605221	5605645	+
sample_1_wt_rep1_peak_4326b	4	5605433	5605638	206	5605606	57	21.8254	NCU05250	5605221	5605645	+
sample_1_wt_rep1_peak_4328	4	5625130	5625207	78	5625168	108	65.6446	NCU05246	5624876	5625413	+
sample_1_wt_rep1_peak_4329a	4	5625320	5625540	221	5625364	182	147.214	NCU05246	5624876	5625413	+
sample_1_wt_rep1_peak_4353	4	5714040	5714138	99	5714084	124	81.8204	NCU05219	5713506	5714330	+
sample_1_wt_rep1_peak_4354	4	5714239	5714330	92	5714281	185	150.838	NCU05219	5713506	5714330	+
sample_1_wt_rep1_peak_4364a	4	5761069	5761313	245	5761109	169	131.758	NCU05204	5761057	5761407	-
sample_1_wt_rep1_peak_4364b	4	5761069	5761313	245	5761270	227	203.644	NCU05204	5761057	5761407	-
sample_1_wt_rep1_peak_4369	4	5790943	5791018	76	5790987	111	68.6046	NCU05196	5790734	5791566	-
sample_1_wt_rep1_peak_4370	4	5791103	5791301	199	5791223	153	113.329	NCU05196	5790734	5791566	-
sample_1_wt_rep1_peak_4376	4	5837768	5837866	99	5837810	607	791.38	NCU05182	5837767	5838744	-
sample_1_wt_rep1_peak_4377	4	5838148	5838222	75	5838184	48	15.7514	NCU05182	5837767	5838744	-
sample_1_wt_rep1_peak_4387a	5	20305	20501	197	20340	55	20.4207	NCU08882	20233	20499	+
sample_1_wt_rep1_peak_4387b	5	20305	20501	197	20448	338	358.098	NCU08882	20233	20499	+
sample_1_wt_rep1_peak_4396a	5	65312	65538	227	65344	35	8.25988	NCU08869	65303	65534	-
sample_1_wt_rep1_peak_4396b	5	65312	65538	227	65488	867	1261.2	NCU08869	65303	65534	-
sample_1_wt_rep1_peak_4411a	5	176270	176458	189	176310	3633	5533.58	NCU08847	175913	176668	+
sample_1_wt_rep1_peak_4411b	5	176270	176458	189	176408	659	532.665	NCU08847	175913	176668	+
sample_1_wt_rep1_peak_4412	5	176557	176673	117	176608	979	950.406	NCU08847	175913	176668	+
sample_1_wt_rep1_peak_4416	5	222212	222286	75	222248	425	101.466	NCU07807	222245	223264	+
sample_1_wt_rep1_peak_4417	5	222426	222514	89	222466	10442	15722.2	NCU07807	222245	223264	+
sample_1_wt_rep1_peak_4422a	5	242727	242939	213	242774	111	68.6046	NCU07802	242749	242945	+
sample_1_wt_rep1_peak_4422b	5	242727	242939	213	242898	64	26.9676	NCU07802	242749	242945	+
sample_1_wt_rep1_peak_4473	5	622578	622702	125	622636	2819	4373.28	NCU08920	622553	623039	-
sample_1_wt_rep1_peak_4474a	5	622790	623007	218	622834	558	485.632	NCU08920	622553	623039	-
sample_1_wt_rep1_peak_4474b	5	622790	623007	218	622969	376	267.675	NCU08920	622553	623039	-
sample_1_wt_rep1_peak_4477	5	674411	674556	146	674452	15183	25356.9	NCU08909	674345	674860	+
sample_1_wt_rep1_peak_4478	5	674721	674797	77	674760	369	73.4913	NCU08909	674345	674860	+
sample_1_wt_rep1_peak_4486	5	723496	723607	112	723562	1251	1979.16	NCU08897	723311	723875	-
sample_1_wt_rep1_peak_4487	5	723692	723794	103	723746	179	138.698	NCU08897	723311	723875	-
sample_1_wt_rep1_peak_4506a	5	843728	844177	450	843767	111	68.6046	NCU09686	843569	844153	+
sample_1_wt_rep1_peak_4506b	5	843728	844177	450	843981	164	125.926	NCU09686	843569	844153	+
sample_1_wt_rep1_peak_4506c	5	843728	844177	450	844120	363	395.282	NCU09686	843569	844153	+
sample_1_wt_rep1_peak_4508a	5	857907	858096	190	857947	63	26.2124	NCU09681	857752	858064	+
sample_1_wt_rep1_peak_4508b	5	857907	858096	190	858037	783	1105.13	NCU09681	857752	858064	+
sample_1_wt_rep1_peak_4518a	5	1233685	1233895	211	1233739	108	65.6446	NCU04673	1233631	1234018	-
sample_1_wt_rep1_peak_4518b	5	1233685	1233895	211	1233844	54	19.7297	NCU04673	1233631	1234018	-
sample_1_wt_rep1_peak_4521a	5	1256985	1257208	224	1257070	91	49.5755	NCU04669	1256886	1257315	+
sample_1_wt_rep1_peak_4521b	5	1256985	1257208	224	1257167	131	89.1827	NCU04669	1256886	1257315	+
sample_1_wt_rep1_peak_4522a	5	1262098	1262336	239	1262135	686	639.629	NCU04667	1261829	1262554	+
sample_1_wt_rep1_peak_4522b	5	1262098	1262336	239	1262289	3211	5134.64	NCU04667	1261829	1262554	+
sample_1_wt_rep1_peak_4532	5	1333297	1333371	75	1333333	42	12.0856	NCU04651	1333257	1334285	+
sample_1_wt_rep1_peak_4533	5	1333925	1334010	86	1333967	112	69.599	NCU04651	1333257	1334285	+
sample_1_wt_rep1_peak_4544	5	1364133	1364211	79	1364171	967	637.027	NCU04640	1364084	1364730	-
sample_1_wt_rep1_peak_4545	5	1364476	1364553	78	1364512	390	126.08	NCU04640	1364084	1364730	-
sample_1_wt_rep1_peak_4549	5	1375461	1375628	168	1375501	158	119.014	NCU04637	1375240	1375984	-
sample_1_wt_rep1_peak_4550	5	1375922	1376010	89	1375965	96	54.1714	NCU04637	1375240	1375984	-
sample_1_wt_rep1_peak_4563a	5	1474986	1475447	462	1475026	54	19.7297	NCU04617	1474985	1475625	-
sample_1_wt_rep1_peak_4563b	5	1474986	1475447	462	1475243	31	6.32286	NCU04617	1474985	1475625	-
sample_1_wt_rep1_peak_4563c	5	1474986	1475447	462	1475409	33	7.26696	NCU04617	1474985	1475625	-
sample_1_wt_rep1_peak_4565a	5	1493643	1493840	198	1493686	96	54.1714	NCU04615	1493088	1493840	+
sample_1_wt_rep1_peak_4565b	5	1493643	1493840	198	1493796	86	45.0967	NCU04615	1493088	1493840	+
sample_1_wt_rep1_peak_4573	5	1554075	1554173	99	1554122	202	121.605	NCU04600	1553369	1554417	+
sample_1_wt_rep1_peak_4574	5	1554266	1554390	125	1554329	1747	2600.72	NCU04600	1553369	1554417	+
sample_1_wt_rep1_peak_4577	5	1561159	1561279	121	1561222	524	644.404	NCU04597	1561132	1562309	-
sample_1_wt_rep1_peak_4578	5	1561471	1561615	145	1561528	294	294.635	NCU04597	1561132	1562309	-
sample_1_wt_rep1_peak_4603	5	1776628	1776728	101	1776681	1056	1624.8	NCU03593	1776617	1777466	-
sample_1_wt_rep1_peak_4604	5	1777222	1777312	91	1777267	67	29.2723	NCU03593	1776617	1777466	-
sample_1_wt_rep1_peak_4616a	5	1835194	1835679	486	1835249	91	38.0949	NCU03611	1835177	1835793	-
sample_1_wt_rep1_peak_4616b	5	1835194	1835679	486	1835364	668	801.976	NCU03611	1835177	1835793	-
sample_1_wt_rep1_peak_4616c	5	1835194	1835679	486	1835470	145	84.9909	NCU03611	1835177	1835793	-
sample_1_wt_rep1_peak_4616d	5	1835194	1835679	486	1835632	600	693.349	NCU03611	1835177	1835793	-
sample_1_wt_rep1_peak_4625a	5	1893310	1893592	283	1893367	87	45.9828	NCU03627	1893061	1893782	-
sample_1_wt_rep1_peak_4625b	5	1893310	1893592	283	1893544	101	58.8784	NCU03627	1893061	1893782	-
sample_1_wt_rep1_peak_4637a	5	1948765	1949028	264	1948812	706	965.493	NCU03647	1948763	1949111	-
sample_1_wt_rep1_peak_4637b	5	1948765	1949028	264	1948982	96	46.4502	NCU03647	1948763	1949111	-
sample_1_wt_rep1_peak_4642	5	1974104	1974195	92	1974153	57	21.8254	NCU03651	1973940	1974490	+
sample_1_wt_rep1_peak_4643	5	1974359	1974478	120	1974423	147	106.6	NCU03651	1973940	1974490	+
sample_1_wt_rep1_peak_4651a	5	2007368	2007621	254	2007407	172	135.287	NCU03662	2007368	2007965	-
sample_1_wt_rep1_peak_4651b	5	2007368	2007621	254	2007561	77	37.3515	NCU03662	2007368	2007965	-
sample_1_wt_rep1_peak_4652	5	2007760	2007839	80	2007798	74	34.8665	NCU03662	2007368	2007965	-
sample_1_wt_rep1_peak_4656a	5	2025524	2025706	183	2025563	55	20.4207	NCU03669	2025537	2025709	+
sample_1_wt_rep1_peak_4656b	5	2025524	2025706	183	2025663	96	54.1714	NCU03669	2025537	2025709	+
sample_1_wt_rep1_peak_4658	5	2038708	2038808	101	2038759	196	101.468	NCU11259	2038703	2039157	+
sample_1_wt_rep1_peak_4659	5	2039055	2039157	103	2039113	805	869.619	NCU11259	2038703	2039157	+
sample_1_wt_rep1_peak_4662	5	2049417	2049535	119	2049474	221	195.88	NCU03681	2049336	2050018	-
sample_1_wt_rep1_peak_4663	5	2049650	2049724	75	2049686	54	19.7297	NCU03681	2049336	2050018	-
sample_1_wt_rep1_peak_4666	5	2069918	2070036	119	2069990	192	159.377	NCU03686	2069903	2071355	-
sample_1_wt_rep1_peak_4667	5	2070130	2070321	192	2070242	300	303.131	NCU03686	2069903	2071355	-
sample_1_wt_rep1_peak_4673a	5	2105691	2105970	280	2105753	146	105.489	NCU03695	2105594	2106014	+
sample_1_wt_rep1_peak_4673b	5	2105691	2105970	280	2105891	403	456.307	NCU03695	2105594	2106014	+
sample_1_wt_rep1_peak_4675a	5	2109035	2109381	347	2109107	122	79.7476	NCU03697	2109020	2109529	-
sample_1_wt_rep1_peak_4675b	5	2109035	2109381	347	2109226	164	125.926	NCU03697	2109020	2109529	-
sample_1_wt_rep1_peak_4675c	5	2109035	2109381	347	2109356	36	8.77386	NCU03697	2109020	2109529	-
sample_1_wt_rep1_peak_4677a	5	2119422	2119641	220	2119463	60	23.9874	NCU03699	2119401	2120060	-
sample_1_wt_rep1_peak_4677b	5	2119422	2119641	220	2119575	143	102.172	NCU03699	2119401	2120060	-
sample_1_wt_rep1_peak_4678	5	2139824	2139911	88	2139871	740	486.898	NCU03702	2139694	2140509	-
sample_1_wt_rep1_peak_4679	5	2140344	2140425	82	2140384	614	359.293	NCU03702	2139694	2140509	-
sample_1_wt_rep1_peak_4680a	5	2143625	2143897	273	2143671	5223	7672.09	NCU03703	2143543	2144554	+
sample_1_wt_rep1_peak_4680b	5	2143625	2143897	273	2143853	767	514.438	NCU03703	2143543	2144554	+
sample_1_wt_rep1_peak_4685a	5	2173021	2173360	340	2173087	340	334.363	NCU03711	2172985	2173405	-
sample_1_wt_rep1_peak_4685b	5	2173021	2173360	340	2173314	284	258.462	NCU03711	2172985	2173405	-
sample_1_wt_rep1_peak_4688b	5	2187041	2187216	176	2187178	32	6.78864	NCU03716	2186960	2187712	-
sample_1_wt_rep1_peak_4689	5	2187666	2187740	75	2187699	32	6.78864	NCU03716	2186960	2187712	-
sample_1_wt_rep1_peak_4692a	5	2218856	2219122	267	2218918	334	352.221	NCU03725	2218505	2219221	+
sample_1_wt_rep1_peak_4692b	5	2218856	2219122	267	2219074	232	210.167	NCU03725	2218505	2219221	+
sample_1_wt_rep1_peak_4700	5	2254967	2255067	101	2255022	14604	23392.4	NCU03738	2254968	2255513	-
sample_1_wt_rep1_peak_4701	5	2255374	2255452	79	2255414	1310	782.661	NCU03738	2254968	2255513	-
sample_1_wt_rep1_peak_4708a	5	2294133	2294438	306	2294181	282	277.805	NCU03749	2294162	2294704	+
sample_1_wt_rep1_peak_4708b	5	2294133	2294438	306	2294270	60	23.9874	NCU03749	2294162	2294704	+
sample_1_wt_rep1_peak_4708c	5	2294133	2294438	306	2294394	55	20.4207	NCU03749	2294162	2294704	+
sample_1_wt_rep1_peak_4709	5	2294636	2294726	91	2294683	122	79.7476	NCU03749	2294162	2294704	+
sample_1_wt_rep1_peak_4722a	5	2361391	2361654	264	2361458	99	56.9826	NCU03770	2361360	2361695	+
sample_1_wt_rep1_peak_4722b	5	2361391	2361654	264	2361605	235	214.103	NCU03770	2361360	2361695	+
sample_1_wt_rep1_peak_4734a	5	2393847	2394108	262	2393890	313	321.714	NCU03783	2393851	2394217	-
sample_1_wt_rep1_peak_4734b	5	2393847	2394108	262	2394009	216	189.462	NCU03783	2393851	2394217	-
sample_1_wt_rep1_peak_4736a	5	2407973	2408217	245	2408012	62	25.4639	NCU03786	2407951	2408495	-
sample_1_wt_rep1_peak_4736b	5	2407973	2408217	245	2408157	233	211.477	NCU03786	2407951	2408495	-
sample_1_wt_rep1_peak_4744	5	2451303	2451379	77	2451340	109	66.6274	NCU03797	2451326	2451879	+
sample_1_wt_rep1_peak_4745a	5	2451501	2451775	275	2451619	221	195.88	NCU03797	2451326	2451879	+
sample_1_wt_rep1_peak_4745b	5	2451501	2451775	275	2451721	324	337.62	NCU03797	2451326	2451879	+
sample_1_wt_rep1_peak_4747a	5	2454348	2454527	180	2454389	80	35.5864	NCU03799	2454253	2454496	-
sample_1_wt_rep1_peak_4747b	5	2454348	2454527	180	2454486	65	24.3635	NCU03799	2454253	2454496	-
sample_1_wt_rep1_peak_4753a	5	2472626	2472873	248	2472672	3130	3748.57	NCU03806	2472282	2473008	-
sample_1_wt_rep1_peak_4753b	5	2472626	2472873	248	2472833	5180	7313.54	NCU03806	2472282	2473008	-
sample_1_wt_rep1_peak_4757a	5	2489171	2489444	274	2489206	50	17.0446	NCU03811	2489078	2489436	+
sample_1_wt_rep1_peak_4757b	5	2489171	2489444	274	2489319	159	120.159	NCU03811	2489078	2489436	+
sample_1_wt_rep1_peak_4785a	5	2630048	2630242	195	2630086	66	28.4977	NCU00998	2629942	2630223	-
sample_1_wt_rep1_peak_4785b	5	2630048	2630242	195	2630194	137	95.6212	NCU00998	2629942	2630223	-
sample_1_wt_rep1_peak_4801	5	2708081	2708206	126	2708150	176	140.029	NCU01024	2708051	2708551	+
sample_1_wt_rep1_peak_4802	5	2708375	2708566	192	2708501	157	117.872	NCU01024	2708051	2708551	+
sample_1_wt_rep1_peak_4805a	5	2733391	2733672	282	2733433	265	254.341	NCU01036	2732854	2733680	+
sample_1_wt_rep1_peak_4805b	5	2733391	2733672	282	2733631	113	70.5972	NCU01036	2732854	2733680	+
sample_1_wt_rep1_peak_4820a	5	2819457	2819684	228	2819516	1238	1937.33	NCU01068	2819401	2819789	-
sample_1_wt_rep1_peak_4820b	5	2819457	2819684	228	2819636	103	56.92	NCU01068	2819401	2819789	-
sample_1_wt_rep1_peak_4821a	5	2824910	2825103	194	2824950	96	54.1714	NCU01069	2824318	2825202	-
sample_1_wt_rep1_peak_4821b	5	2824910	2825103	194	2825083	30	5.86997	NCU01069	2824318	2825202	-
sample_1_wt_rep1_peak_4860a	5	3005142	3005390	249	3005186	141	99.9764	NCU01140	3005029	3005417	+
sample_1_wt_rep1_peak_4860b	5	3005142	3005390	249	3005346	45	13.8771	NCU01140	3005029	3005417	+
sample_1_wt_rep1_peak_4865	5	3020423	3020581	159	3020524	674	908.512	NCU01146	3020122	3020864	-
sample_1_wt_rep1_peak_4866	5	3020773	3020861	89	3020817	84	43.3394	NCU01146	3020122	3020864	-
sample_1_wt_rep1_peak_4868a	5	3034165	3034598	434	3034224	161	122.458	NCU01150	3034128	3034598	+
sample_1_wt_rep1_peak_4868b	5	3034165	3034598	434	3034462	111	68.6046	NCU01150	3034128	3034598	+
sample_1_wt_rep1_peak_4869a	5	3061773	3062043	271	3061823	59	23.2596	NCU01154	3061466	3062061	+
sample_1_wt_rep1_peak_4869b	5	3061773	3062043	271	3061986	99	56.9826	NCU01154	3061466	3062061	+
sample_1_wt_rep1_peak_4873	5	3084765	3084965	201	3084886	290	289.001	NCU01160	3084208	3085194	-
sample_1_wt_rep1_peak_4874	5	3085051	3085130	80	3085090	183	148.42	NCU01160	3084208	3085194	-
sample_1_wt_rep1_peak_4887	5	3143615	3143697	83	3143656	57	21.8254	NCU01178	3143615	3143888	-
sample_1_wt_rep1_peak_4888	5	3143782	3143865	84	3143822	226	202.345	NCU01178	3143615	3143888	-
sample_1_wt_rep1_peak_4889a	5	3149548	3149886	339	3149596	744	1033.97	NCU01179	3149022	3149869	+
sample_1_wt_rep1_peak_4889b	5	3149548	3149886	339	3149834	74	34.8665	NCU01179	3149022	3149869	+
sample_1_wt_rep1_peak_4900a	5	3209432	3209807	376	3209506	988	1484.9	NCU01197	3209437	3209879	-
sample_1_wt_rep1_peak_4900b	5	3209432	3209807	376	3209602	247	228.261	NCU01197	3209437	3209879	-
sample_1_wt_rep1_peak_4900c	5	3209432	3209807	376	3209761	150	108.92	NCU01197	3209437	3209879	-
sample_1_wt_rep1_peak_4902	5	3221697	3221797	101	3221741	276	167.625	NCU01200	3221651	3222418	+
sample_1_wt_rep1_peak_4903a	5	3222204	3222400	197	3222247	217	112.162	NCU01200	3221651	3222418	+
sample_1_wt_rep1_peak_4903b	5	3222204	3222400	197	3222354	162	66.6884	NCU01200	3221651	3222418	+
sample_1_wt_rep1_peak_4912	5	3263828	3263965	138	3263923	844	1126.79	NCU01213	3263810	3265413	+
sample_1_wt_rep1_peak_4913	5	3264194	3264269	76	3264229	83	33.4626	NCU01213	3263810	3265413	+
sample_1_wt_rep1_peak_4916	5	3271671	3271786	116	3271726	62	25.4639	NCU01216	3271670	3272279	-
sample_1_wt_rep1_peak_4917	5	3271974	3272178	205	3272017	587	757.021	NCU01216	3271670	3272279	-
sample_1_wt_rep1_peak_4920a	5	3286745	3287071	327	3286825	3442	4941.75	NCU01221	3286649	3287447	+
sample_1_wt_rep1_peak_4920b	5	3286745	3287071	327	3287028	1035	962.256	NCU01221	3286649	3287447	+
sample_1_wt_rep1_peak_4922c	5	3294270	3294719	450	3294519	1442	1973.05	NCU01227	3294297	3294926	-
sample_1_wt_rep1_peak_4922d	5	3294270	3294719	450	3294680	67	13.2469	NCU01227	3294297	3294926	-
sample_1_wt_rep1_peak_4923	5	3294806	3294889	84	3294846	144	63.3207	NCU01227	3294297	3294926	-
sample_1_wt_rep1_peak_4928a	5	3308152	3308369	218	3308193	60	17.9421	NCU01234	3308067	3308360	-
sample_1_wt_rep1_peak_4928b	5	3308152	3308369	218	3308315	310	279.886	NCU01234	3308067	3308360	-
sample_1_wt_rep1_peak_4930a	5	3322651	3322913	263	3322707	292	291.815	NCU01238	3322158	3322912	+
sample_1_wt_rep1_peak_4930b	5	3322651	3322913	263	3322868	237	216.737	NCU01238	3322158	3322912	+
sample_1_wt_rep1_peak_4931	5	3331377	3331453	77	3331415	81	40.7415	NCU01240	3331396	3331836	+
sample_1_wt_rep1_peak_4932a	5	3331608	3331836	229	3331676	742	1030.35	NCU01240	3331396	3331836	+
sample_1_wt_rep1_peak_4932b	5	3331608	3331836	229	3331783	167	129.417	NCU01240	3331396	3331836	+
sample_1_wt_rep1_peak_4937a	5	3352318	3352498	181	3352354	46	14.4929	NCU01243	3351581	3352526	+
sample_1_wt_rep1_peak_4937b	5	3352318	3352498	181	3352450	134	92.3875	NCU01243	3351581	3352526	+
sample_1_wt_rep1_peak_4941	5	3370127	3370234	108	3370187	75	20.5777	NCU01249	3370069	3370827	+
sample_1_wt_rep1_peak_4942	5	3370666	3370766	101	3370719	2091	3313.22	NCU01249	3370069	3370827	+
sample_1_wt_rep1_peak_4944	5	3373655	3373737	83	3373695	137	64.8266	NCU01252	3373621	3374814	-
sample_1_wt_rep1_peak_4945	5	3373984	3374087	104	3374034	165	88.7341	NCU01252	3373621	3374814	-
sample_1_wt_rep1_peak_4947a	5	3385952	3386394	443	3386034	238	218.056	NCU01254	3385991	3386361	+
sample_1_wt_rep1_peak_4947b	5	3385952	3386394	443	3386125	68	30.0533	NCU01254	3385991	3386361	+
sample_1_wt_rep1_peak_4952	5	3397871	3397954	84	3397911	156	91.1766	NCU01258	3397870	3398312	-
sample_1_wt_rep1_peak_4953	5	3398229	3398312	84	3398271	360	328.629	NCU01258	3397870	3398312	-
sample_1_wt_rep1_peak_4956b	5	3455072	3455405	334	3455255	47	15.1178	NCU01267	3455171	3455825	-
sample_1_wt_rep1_peak_4956c	5	3455072	3455405	334	3455365	202	171.764	NCU01267	3455171	3455825	-
sample_1_wt_rep1_peak_4957a	5	3455504	3455731	228	3455551	102	59.8326	NCU01267	3455171	3455825	-
sample_1_wt_rep1_peak_4957b	5	3455504	3455731	228	3455693	61	24.7222	NCU01267	3455171	3455825	-
sample_1_wt_rep1_peak_4963	5	3475110	3475185	76	3475152	49	16.3938	NCU01272	3475012	3476308	-
sample_1_wt_rep1_peak_4964	5	3475436	3475510	75	3475472	48	15.7514	NCU01272	3475012	3476308	-
sample_1_wt_rep1_peak_4965	5	3476197	3476290	94	3476248	386	430.151	NCU01272	3475012	3476308	-
sample_1_wt_rep1_peak_4988a	5	3571539	3571866	328	3571568	30	5.86997	NCU01300	3571449	3571854	-
sample_1_wt_rep1_peak_4988b	5	3571539	3571866	328	3571710	56	21.1193	NCU01300	3571449	3571854	-
sample_1_wt_rep1_peak_4988c	5	3571539	3571866	328	3571825	154	114.461	NCU01300	3571449	3571854	-
sample_1_wt_rep1_peak_4992a	5	3584644	3584887	244	3584700	96	54.1714	NCU01305	3584540	3585060	-
sample_1_wt_rep1_peak_4992b	5	3584644	3584887	244	3584849	126	83.907	NCU01305	3584540	3585060	-
sample_1_wt_rep1_peak_4994a	5	3600651	3600842	192	3600699	188	154.484	NCU01309	3600343	3601028	+
sample_1_wt_rep1_peak_4994b	5	3600651	3600842	192	3600800	151	111.075	NCU01309	3600343	3601028	+
sample_1_wt_rep1_peak_4995	5	3600937	3601011	75	3600977	61	24.7222	NCU01309	3600343	3601028	+
sample_1_wt_rep1_peak_4999	5	3641366	3641440	75	3641402	97	10.6936	NCU01317	3640958	3641950	-
sample_1_wt_rep1_peak_5000a	5	3641695	3641921	227	3641741	2113	2616.57	NCU01317	3640958	3641950	-
sample_1_wt_rep1_peak_5000b	5	3641695	3641921	227	3641874	2944	4060.55	NCU01317	3640958	3641950	-
sample_1_wt_rep1_peak_5012	5	3685904	3686003	100	3685957	677	692.74	NCU01332	3685518	3686333	+
sample_1_wt_rep1_peak_5013a	5	3686112	3686422	311	3686168	1015	1210.27	NCU01332	3685518	3686333	+
sample_1_wt_rep1_peak_5013b	5	3686112	3686422	311	3686276	418	345.159	NCU01332	3685518	3686333	+
sample_1_wt_rep1_peak_5014b	5	3692616	3693027	412	3692808	79	39.0358	NCU01335	3692753	3693392	-
sample_1_wt_rep1_peak_5014c	5	3692616	3693027	412	3692980	130	88.1209	NCU01335	3692753	3693392	-
sample_1_wt_rep1_peak_5034a	5	3769270	3769491	222	3769312	146	105.489	NCU01360	3769059	3769528	-
sample_1_wt_rep1_peak_5034b	5	3769270	3769491	222	3769441	599	777.602	NCU01360	3769059	3769528	-
sample_1_wt_rep1_peak_5072a	5	4007871	4008255	385	4007912	3407	5081.12	NCU01418	4007434	4008408	-
sample_1_wt_rep1_peak_5072b	5	4007871	4008255	385	4008164	1298	1404.74	NCU01418	4007434	4008408	-
sample_1_wt_rep1_peak_5090a	5	4126149	4126373	225	4126201	2328	2463.22	NCU06651	4126141	4126956	-
sample_1_wt_rep1_peak_5090b	5	4126149	4126373	225	4126335	568	279.634	NCU06651	4126141	4126956	-
sample_1_wt_rep1_peak_5095a	5	4145320	4145698	379	4145382	333	350.755	NCU06656	4145313	4145820	-
sample_1_wt_rep1_peak_5095b	5	4145320	4145698	379	4145651	131	89.1827	NCU06656	4145313	4145820	-
sample_1_wt_rep1_peak_5109a	5	4229579	4229808	230	4229624	316	326.035	NCU06678	4229535	4229842	-
sample_1_wt_rep1_peak_5109b	5	4229579	4229808	230	4229770	125	82.862	NCU06678	4229535	4229842	-
sample_1_wt_rep1_peak_5113	5	4266287	4266361	75	4266323	90	42.6001	NCU06684	4266022	4267333	+
sample_1_wt_rep1_peak_5114	5	4266637	4266816	180	4266761	489	556.951	NCU06684	4266022	4267333	+
sample_1_wt_rep1_peak_5115	5	4266911	4267017	107	4266961	505	582.073	NCU06684	4266022	4267333	+
sample_1_wt_rep1_peak_5116	5	4267250	4267423	174	4267301	340	336.227	NCU06684	4266022	4267333	+
sample_1_wt_rep1_peak_5119a	5	4281773	4282077	305	4281813	539	675.785	NCU06687	4281380	4282081	+
sample_1_wt_rep1_peak_5119b	5	4281773	4282077	305	4281895	56	21.1193	NCU06687	4281380	4282081	+
sample_1_wt_rep1_peak_5119c	5	4281773	4282077	305	4281992	156	116.732	NCU06687	4281380	4282081	+
sample_1_wt_rep1_peak_5123a	5	4300710	4300948	239	4300748	336	355.157	NCU06694	4300693	4301538	-
sample_1_wt_rep1_peak_5123b	5	4300710	4300948	239	4300901	68	30.0533	NCU06694	4300693	4301538	-
sample_1_wt_rep1_peak_5125	5	4306813	4306888	76	4306849	60	23.9874	NCU06695	4306834	4307277	+
sample_1_wt_rep1_peak_5126a	5	4306966	4307415	450	4307005	50	17.0446	NCU06695	4306834	4307277	+
sample_1_wt_rep1_peak_5126b	5	4306966	4307415	450	4307104	806	1147.49	NCU06695	4306834	4307277	+
sample_1_wt_rep1_peak_5126c	5	4306966	4307415	450	4307222	276	269.471	NCU06695	4306834	4307277	+
sample_1_wt_rep1_peak_5138b	5	4350492	4350753	262	4350713	78	38.1909	NCU06709	4350372	4350934	-
sample_1_wt_rep1_peak_5139	5	4350843	4350918	76	4350879	245	227.342	NCU06709	4350372	4350934	-
sample_1_wt_rep1_peak_5146a	5	4375548	4375762	215	4375595	62	25.4639	NCU06718	4375552	4376446	-
sample_1_wt_rep1_peak_5146b	5	4375548	4375762	215	4375717	198	166.783	NCU06718	4375552	4376446	-
sample_1_wt_rep1_peak_5159a	5	4479603	4479840	238	4479678	374	410.93	NCU09529	4479425	4479962	-
sample_1_wt_rep1_peak_5159b	5	4479603	4479840	238	4479819	28	5.00434	NCU09529	4479425	4479962	-
sample_1_wt_rep1_peak_5176a	5	4594193	4594555	363	4594231	88	46.8738	NCU01479	4594146	4594614	-
sample_1_wt_rep1_peak_5176b	5	4594193	4594555	363	4594399	182	147.214	NCU01479	4594146	4594614	-
sample_1_wt_rep1_peak_5176c	5	4594193	4594555	363	4594499	90	48.6702	NCU01479	4594146	4594614	-
sample_1_wt_rep1_peak_5179	5	4605856	4605964	109	4605923	432	501.636	NCU01477	4605706	4606477	-
sample_1_wt_rep1_peak_5180	5	4606387	4606481	95	4606434	124	81.8204	NCU01477	4605706	4606477	-
sample_1_wt_rep1_peak_5187a	5	4628931	4629217	287	4628971	79	39.0358	NCU01471	4628534	4629324	-
sample_1_wt_rep1_peak_5187b	5	4628931	4629217	287	4629118	62	25.4639	NCU01471	4628534	4629324	-
sample_1_wt_rep1_peak_5192a	5	4647572	4647863	292	4647608	43	12.6732	NCU01465	4647463	4647881	-
sample_1_wt_rep1_peak_5192b	5	4647572	4647863	292	4647730	225	201.048	NCU01465	4647463	4647881	-
sample_1_wt_rep1_peak_5192c	5	4647572	4647863	292	4647823	54	19.7297	NCU01465	4647463	4647881	-
sample_1_wt_rep1_peak_5196	5	4676022	4676096	75	4676059	33	7.26696	NCU01459	4675945	4676687	+
sample_1_wt_rep1_peak_5197a	5	4676427	4676642	216	4676469	155	115.595	NCU01459	4675945	4676687	+
sample_1_wt_rep1_peak_5197b	5	4676427	4676642	216	4676598	124	81.8204	NCU01459	4675945	4676687	+
sample_1_wt_rep1_peak_5203	5	4694594	4694689	96	4694642	4564	5242.02	NCU01452	4694538	4695164	-
sample_1_wt_rep1_peak_5204a	5	4694774	4695082	309	4694832	1018	549.339	NCU01452	4694538	4695164	-
sample_1_wt_rep1_peak_5204b	5	4694774	4695082	309	4694945	302	42.1469	NCU01452	4694538	4695164	-
sample_1_wt_rep1_peak_5204c	5	4694774	4695082	309	4695037	8557	12119.7	NCU01452	4694538	4695164	-
sample_1_wt_rep1_peak_5206	5	4705705	4705806	102	4705761	643	853.94	NCU01449	4705718	4706076	-
sample_1_wt_rep1_peak_5207	5	4705884	4705994	111	4705931	110	67.614	NCU01449	4705718	4706076	-
sample_1_wt_rep1_peak_5210a	5	4717073	4717407	335	4717200	30	3.65767	NCU01445	4716904	4717467	+
sample_1_wt_rep1_peak_5210b	5	4717073	4717407	335	4717349	46	10.3987	NCU01445	4716904	4717467	+
sample_1_wt_rep1_peak_5216a	5	4734345	4734667	323	4734447	155	115.595	NCU01440	4734286	4735131	-
sample_1_wt_rep1_peak_5216b	5	4734345	4734667	323	4734536	132	90.2477	NCU01440	4734286	4735131	-
sample_1_wt_rep1_peak_5217	5	4734826	4734948	123	4734891	227	203.644	NCU01440	4734286	4735131	-
sample_1_wt_rep1_peak_5219	5	4746404	4746498	95	4746450	1584	2034.74	NCU01438	4746171	4746874	-
sample_1_wt_rep1_peak_5220	5	4746642	4746732	91	4746689	326	207.53	NCU01438	4746171	4746874	-
sample_1_wt_rep1_peak_5227a	5	4775799	4776087	289	4775896	96	54.1714	NCU01431	4775806	4776086	+
sample_1_wt_rep1_peak_5227b	5	4775799	4776087	289	4776053	113	70.5972	NCU01431	4775806	4776086	+
sample_1_wt_rep1_peak_5239	5	4856410	4856485	76	4856443	59	23.2596	NCU04105	4856194	4856856	+
sample_1_wt_rep1_peak_5240	5	4856738	4856821	84	4856776	428	495.332	NCU04105	4856194	4856856	+
sample_1_wt_rep1_peak_5246	5	4874838	4874954	117	4874900	133	80.2967	NCU04111	4874846	4875446	-
sample_1_wt_rep1_peak_5247	5	4875378	4875463	86	4875418	162	109.995	NCU04111	4874846	4875446	-
sample_1_wt_rep1_peak_5254	5	4912457	4912542	86	4912498	821	1070.29	NCU04120	4912460	4913296	+
sample_1_wt_rep1_peak_5255	5	4912697	4912807	111	4912751	328	299.264	NCU04120	4912460	4913296	+
sample_1_wt_rep1_peak_5263a	5	4957388	4957705	318	4957518	875	1276.25	NCU04133	4957400	4957912	+
sample_1_wt_rep1_peak_5263b	5	4957388	4957705	318	4957657	48	15.7514	NCU04133	4957400	4957912	+
sample_1_wt_rep1_peak_5268a	5	4971320	4971539	220	4971370	5610	9111.45	NCU04140	4970561	4971538	-
sample_1_wt_rep1_peak_5268b	5	4971320	4971539	220	4971500	311	136.891	NCU04140	4970561	4971538	-
sample_1_wt_rep1_peak_5282a	5	5030366	5030562	197	5030423	73	34.0495	NCU04158	5029944	5030561	+
sample_1_wt_rep1_peak_5282b	5	5030366	5030562	197	5030508	46	14.4929	NCU04158	5029944	5030561	+
sample_1_wt_rep1_peak_5284	5	5035327	5035481	155	5035385	640	776.472	NCU04160	5035160	5035745	+
sample_1_wt_rep1_peak_5285	5	5035664	5035745	82	5035702	132	80.0383	NCU04160	5035160	5035745	+
sample_1_wt_rep1_peak_5294	5	5088797	5088888	92	5088842	2843	3742.12	NCU04173	5088780	5089247	+
sample_1_wt_rep1_peak_5295	5	5089102	5089246	145	5089195	2880	3807.2	NCU04173	5088780	5089247	+
sample_1_wt_rep1_peak_5300	5	5117075	5117152	78	5117108	62	17.2675	NCU04179	5116643	5117351	+
sample_1_wt_rep1_peak_5301	5	5117242	5117331	90	5117283	741	907.534	NCU04179	5116643	5117351	+
sample_1_wt_rep1_peak_5303a	5	5120534	5120726	193	5120586	193	121.594	NCU04181	5120314	5120887	-
sample_1_wt_rep1_peak_5303b	5	5120534	5120726	193	5120675	354	307.756	NCU04181	5120314	5120887	-
sample_1_wt_rep1_peak_5305	5	5136982	5137078	97	5137024	2381	3351.25	NCU04185	5136262	5137468	+
sample_1_wt_rep1_peak_5306a	5	5137268	5137466	199	5137313	187	72.6246	NCU04185	5136262	5137468	+
sample_1_wt_rep1_peak_5306b	5	5137268	5137466	199	5137410	791	748.621	NCU04185	5136262	5137468	+
sample_1_wt_rep1_peak_5307b	5	5140948	5141240	293	5141182	272	122.755	NCU04188	5141014	5141785	-
sample_1_wt_rep1_peak_5308	5	5141651	5141727	77	5141688	352	192.477	NCU04188	5141014	5141785	-
sample_1_wt_rep1_peak_5309	5	5143290	5143366	77	5143328	223	168.338	NCU04189	5143236	5144121	-
sample_1_wt_rep1_peak_5310	5	5143578	5143673	96	5143622	807	1035.65	NCU04189	5143236	5144121	-
sample_1_wt_rep1_peak_5312a	5	5160416	5160676	261	5160464	915	1073.61	NCU04192	5160380	5160714	+
sample_1_wt_rep1_peak_5312b	5	5160416	5160676	261	5160622	995	1193.18	NCU04192	5160380	5160714	+
sample_1_wt_rep1_peak_5316	5	5176749	5176823	75	5176785	37	9.29913	NCU04199	5176750	5177291	-
sample_1_wt_rep1_peak_5317	5	5176914	5177050	137	5177001	98	56.0412	NCU04199	5176750	5177291	-
sample_1_wt_rep1_peak_5326a	5	5238016	5238228	213	5238061	80	39.886	NCU04216	5238007	5238498	-
sample_1_wt_rep1_peak_5326b	5	5238016	5238228	213	5238189	79	39.0358	NCU04216	5238007	5238498	-
sample_1_wt_rep1_peak_5330a	5	5273946	5274153	208	5274017	161	115.271	NCU04224	5273838	5274172	+
sample_1_wt_rep1_peak_5330b	5	5273946	5274153	208	5274112	165	119.708	NCU04224	5273838	5274172	+
sample_1_wt_rep1_peak_5332a	5	5281441	5281959	519	5281500	79	39.0358	NCU04227	5280880	5283048	+
sample_1_wt_rep1_peak_5332b	5	5281441	5281959	519	5281723	282	277.805	NCU04227	5280880	5283048	+
sample_1_wt_rep1_peak_5334b	5	5294821	5294991	171	5294954	114	26.7704	NCU04232	5294906	5295583	-
sample_1_wt_rep1_peak_5335	5	5295096	5295278	183	5295183	1337	1562.68	NCU04232	5294906	5295583	-
sample_1_wt_rep1_peak_5341	5	5327533	5327613	81	5327574	132	90.2477	NCU04242	5327537	5328783	-
sample_1_wt_rep1_peak_5342	5	5327732	5327811	80	5327771	126	83.907	NCU04242	5327537	5328783	-
sample_1_wt_rep1_peak_5345a	5	5339963	5340383	421	5340039	305	303.866	NCU04245	5339948	5340553	-
sample_1_wt_rep1_peak_5345b	5	5339963	5340383	421	5340160	46	14.4929	NCU04245	5339948	5340553	-
sample_1_wt_rep1_peak_5345c	5	5339963	5340383	421	5340332	262	244.865	NCU04245	5339948	5340553	-
sample_1_wt_rep1_peak_5346	5	5340483	5340600	118	5340531	158	112.457	NCU04245	5339948	5340553	-
sample_1_wt_rep1_peak_5348a	5	5345162	5345427	266	5345275	80	39.886	NCU04246	5345130	5345634	+
sample_1_wt_rep1_peak_5348b	5	5345162	5345427	266	5345386	49	16.3938	NCU04246	5345130	5345634	+
sample_1_wt_rep1_peak_5353a	5	5359889	5360128	240	5359967	198	166.783	NCU04251	5359920	5360353	-
sample_1_wt_rep1_peak_5353b	5	5359889	5360128	240	5360083	346	369.913	NCU04251	5359920	5360353	-
sample_1_wt_rep1_peak_5354	5	5360265	5360357	93	5360310	104	61.7536	NCU04251	5359920	5360353	-
sample_1_wt_rep1_peak_5359	5	5386515	5386589	75	5386546	51	17.7037	NCU04256	5386441	5386831	+
sample_1_wt_rep1_peak_5360	5	5386698	5386775	78	5386739	70	31.6337	NCU04256	5386441	5386831	+
sample_1_wt_rep1_peak_5369	5	5446748	5446861	114	5446804	113	70.5972	NCU04270	5446523	5447322	+
sample_1_wt_rep1_peak_5370	5	5447025	5447124	100	5447068	308	314.538	NCU04270	5446523	5447322	+
sample_1_wt_rep1_peak_5372a	5	5457019	5457430	412	5457111	981	1331.21	NCU04272	5456971	5457423	+
sample_1_wt_rep1_peak_5372b	5	5457019	5457430	412	5457194	424	426.44	NCU04272	5456971	5457423	+
sample_1_wt_rep1_peak_5372c	5	5457019	5457430	412	5457330	344	316.522	NCU04272	5456971	5457423	+
sample_1_wt_rep1_peak_5385	5	5516126	5516200	75	5516163	43	12.6732	NCU04290	5515916	5517225	+
sample_1_wt_rep1_peak_5386	5	5517140	5517224	85	5517180	104	61.7536	NCU04290	5515916	5517225	+
sample_1_wt_rep1_peak_5394	5	5564400	5564543	144	5564458	508	418.475	NCU04304	5564407	5564796	+
sample_1_wt_rep1_peak_5395	5	5564656	5564791	136	5564736	1747	2337.94	NCU04304	5564407	5564796	+
sample_1_wt_rep1_peak_5399	5	5571483	5571559	77	5571520	130	68.8941	NCU04307	5571028	5572021	+
sample_1_wt_rep1_peak_5400	5	5571910	5572091	182	5571972	1195	1705.99	NCU04307	5571028	5572021	+
sample_1_wt_rep1_peak_5405b	5	5592625	5592981	357	5592773	38	9.83541	NCU04316	5592737	5592955	-
sample_1_wt_rep1_peak_5405c	5	5592625	5592981	357	5592841	44	13.2705	NCU04316	5592737	5592955	-
sample_1_wt_rep1_peak_5405d	5	5592625	5592981	357	5592941	61	24.7222	NCU04316	5592737	5592955	-
sample_1_wt_rep1_peak_5419a	5	5650476	5650694	219	5650524	254	121.685	NCU04333	5650474	5651596	-
sample_1_wt_rep1_peak_5419b	5	5650476	5650694	219	5650615	360	219.706	NCU04333	5650474	5651596	-
sample_1_wt_rep1_peak_5433	5	5755900	5755982	83	5755941	2006	1913.11	NCU08936	5755664	5756750	-
sample_1_wt_rep1_peak_5434a	5	5756455	5756725	271	5756497	5932	8371.01	NCU08936	5755664	5756750	-
sample_1_wt_rep1_peak_5434b	5	5756455	5756725	271	5756667	1412	1143.02	NCU08936	5755664	5756750	-
sample_1_wt_rep1_peak_5437	5	5770519	5770600	82	5770559	840	1056.48	NCU08939	5769811	5770861	+
sample_1_wt_rep1_peak_5438	5	5770736	5770850	115	5770790	187	120.865	NCU08939	5769811	5770861	+
sample_1_wt_rep1_peak_5439	5	5771495	5771582	88	5771538	117	52.113	NCU08940	5771454	5772221	-
sample_1_wt_rep1_peak_5440	5	5771664	5771741	78	5771701	558	589.363	NCU08940	5771454	5772221	-
sample_1_wt_rep1_peak_5441	5	5771977	5772076	100	5772032	490	491.846	NCU08940	5771454	5772221	-
sample_1_wt_rep1_peak_5446a	5	5783697	5784016	320	5783737	118	67.642	NCU08944	5783732	5784122	+
sample_1_wt_rep1_peak_5446b	5	5783697	5784016	320	5783842	95	49.7726	NCU08944	5783732	5784122	+
sample_1_wt_rep1_peak_5446c	5	5783697	5784016	320	5783978	148	102.06	NCU08944	5783732	5784122	+
sample_1_wt_rep1_peak_5457	5	5825839	5825955	117	5825882	13682	22694.4	NCU08960	5825731	5826543	+
sample_1_wt_rep1_peak_5458	5	5826051	5826126	76	5826087	432	117.174	NCU08960	5825731	5826543	+
sample_1_wt_rep1_peak_5459a	5	5841055	5841284	230	5841093	46	14.4929	NCU08962	5841047	5841630	-
sample_1_wt_rep1_peak_5459b	5	5841055	5841284	230	5841234	81	40.7415	NCU08962	5841047	5841630	-
sample_1_wt_rep1_peak_5461	5	5849503	5849621	119	5849557	19286	30609.7	NCU08964	5849450	5849919	+
sample_1_wt_rep1_peak_5462	5	5849823	5849902	80	5849861	1029	401.995	NCU08964	5849450	5849919	+
sample_1_wt_rep1_peak_5463a	5	5856580	5856830	251	5856643	346	369.913	NCU08965	5856387	5856873	+
sample_1_wt_rep1_peak_5463b	5	5856580	5856830	251	5856764	275	268.088	NCU08965	5856387	5856873	+
sample_1_wt_rep1_peak_5469a	5	5883014	5883257	244	5883054	305	258.388	NCU10061	5882968	5883339	-
sample_1_wt_rep1_peak_5469b	5	5883014	5883257	244	5883188	321	278.562	NCU10061	5882968	5883339	-
sample_1_wt_rep1_peak_5485	5	6137587	6137668	82	6137626	388	326.668	NCU07238	6137531	6138665	+
sample_1_wt_rep1_peak_5486	5	6138001	6138093	93	6138041	2391	3837.9	NCU07238	6137531	6138665	+
sample_1_wt_rep1_peak_5493	5	6211388	6211462	75	6211427	43	12.6732	NCU07221	6211166	6211631	+
sample_1_wt_rep1_peak_5494	5	6211556	6211631	76	6211592	96	54.1714	NCU07221	6211166	6211631	+
sample_1_wt_rep1_peak_5509a	5	6334435	6334619	185	6334484	602	782.763	NCU07178	6334421	6335580	-
sample_1_wt_rep1_peak_5509b	5	6334435	6334619	185	6334579	50	17.0446	NCU07178	6334421	6335580	-
sample_1_wt_rep1_peak_5510a	5	6335036	6335214	179	6335075	49	16.3938	NCU07178	6334421	6335580	-
sample_1_wt_rep1_peak_5510b	5	6335036	6335214	179	6335176	94	52.3194	NCU07178	6334421	6335580	-
sample_1_wt_rep1_peak_5517	5	6354351	6354432	82	6354389	76	33.1219	NCU07173	6353930	6354748	+
sample_1_wt_rep1_peak_5518a	5	6354623	6354872	250	6354709	775	1050.76	NCU07173	6353930	6354748	+
sample_1_wt_rep1_peak_5599a	6	517190	517412	223	517231	123	74.74	NCU04718	516816	518246	+
sample_1_wt_rep1_peak_5599b	6	517190	517412	223	517372	75	32.2343	NCU04718	516816	518246	+
sample_1_wt_rep1_peak_5600a	6	517554	517777	224	517630	260	234.03	NCU04718	516816	518246	+
sample_1_wt_rep1_peak_5600b	6	517554	517777	224	517722	57	19.3272	NCU04718	516816	518246	+
sample_1_wt_rep1_peak_5601	6	517903	518011	109	517950	997	1456.11	NCU04718	516816	518246	+
sample_1_wt_rep1_peak_5602a	6	534856	535104	249	534896	86	45.0967	NCU04720	534862	535144	-
sample_1_wt_rep1_peak_5602b	6	534856	535104	249	535023	454	536.588	NCU04720	534862	535144	-
sample_1_wt_rep1_peak_5610a	6	574967	575326	360	575038	206	144.98	NCU04730	574929	575353	-
sample_1_wt_rep1_peak_5610b	6	574967	575326	360	575140	59	15.6266	NCU04730	574929	575353	-
sample_1_wt_rep1_peak_5611	6	581661	581735	75	581697	38	9.83541	NCU04731	581298	582164	-
sample_1_wt_rep1_peak_5612	6	581969	582060	92	582015	206	176.779	NCU04731	581298	582164	-
sample_1_wt_rep1_peak_5616	6	620097	620174	78	620134	88	46.8738	NCU04736	619987	620621	+
sample_1_wt_rep1_peak_5617	6	620454	620619	166	620570	275	268.088	NCU04736	619987	620621	+
sample_1_wt_rep1_peak_5622	6	637754	637844	91	637796	203	173.015	NCU04742	637168	638173	+
sample_1_wt_rep1_peak_5623a	6	637983	638176	194	638025	265	254.341	NCU04742	637168	638173	+
sample_1_wt_rep1_peak_5623b	6	637983	638176	194	638137	54	19.7297	NCU04742	637168	638173	+
sample_1_wt_rep1_peak_5629	6	657472	657550	79	657511	67	29.2723	NCU04747	657063	657867	+
sample_1_wt_rep1_peak_5630a	6	657667	657839	173	657714	194	161.837	NCU04747	657063	657867	+
sample_1_wt_rep1_peak_5630b	6	657667	657839	173	657828	50	17.0446	NCU04747	657063	657867	+
sample_1_wt_rep1_peak_5633a	6	683934	684136	203	683970	53	19.0465	NCU04754	683635	684126	-
sample_1_wt_rep1_peak_5633b	6	683934	684136	203	684098	45	13.8771	NCU04754	683635	684126	-
sample_1_wt_rep1_peak_5636	6	702108	702217	110	702151	239	155.084	NCU04759	702104	702805	+
sample_1_wt_rep1_peak_5637	6	702322	702421	100	702375	1703	2484.59	NCU04759	702104	702805	+
sample_1_wt_rep1_peak_5675	6	862885	862970	86	862930	713	963.188	NCU04799	862886	863686	-
sample_1_wt_rep1_peak_5676a	6	863358	863603	246	863399	99	54.8753	NCU04799	862886	863686	-
sample_1_wt_rep1_peak_5676b	6	863358	863603	246	863555	574	727.86	NCU04799	862886	863686	-
sample_1_wt_rep1_peak_5680a	6	879196	879419	224	879243	859	1207.27	NCU04803	879199	879451	-
sample_1_wt_rep1_peak_5680b	6	879196	879419	224	879378	68	27.4322	NCU04803	879199	879451	-
sample_1_wt_rep1_peak_5683a	6	895520	895790	271	895610	201	170.515	NCU04807	895395	895789	+
sample_1_wt_rep1_peak_5683b	6	895520	895790	271	895745	54	19.7297	NCU04807	895395	895789	+
sample_1_wt_rep1_peak_5698	6	960960	961037	78	960997	139	97.7926	NCU04826	960869	961340	+
sample_1_wt_rep1_peak_5699	6	961192	961341	150	961286	792	1121.67	NCU04826	960869	961340	+
sample_1_wt_rep1_peak_5710	6	1021772	1021882	111	1021818	115	72.6049	NCU04840	1021706	1022176	+
sample_1_wt_rep1_peak_5711a	6	1021992	1022169	178	1022025	40	10.94	NCU04840	1021706	1022176	+
sample_1_wt_rep1_peak_5711b	6	1021992	1022169	178	1022130	140	98.883	NCU04840	1021706	1022176	+
sample_1_wt_rep1_peak_5712a	6	1026130	1026321	192	1026179	80	39.886	NCU04841	1026007	1026751	+
sample_1_wt_rep1_peak_5712b	6	1026130	1026321	192	1026276	252	236.714	NCU04841	1026007	1026751	+
sample_1_wt_rep1_peak_5713	6	1026561	1026673	113	1026628	48	15.7514	NCU04841	1026007	1026751	+
sample_1_wt_rep1_peak_5728	6	1125145	1125233	89	1125189	85	44.2155	NCU09789	1125094	1127142	-
sample_1_wt_rep1_peak_5730	6	1126964	1127112	149	1127064	79	39.0358	NCU09789	1125094	1127142	-
sample_1_wt_rep1_peak_5732	6	1144564	1144641	78	1144602	52	18.3711	NCU09792	1144526	1145119	+
sample_1_wt_rep1_peak_5733	6	1144962	1145079	118	1145021	263	251.611	NCU09792	1144526	1145119	+
sample_1_wt_rep1_peak_5767	6	1377021	1377135	115	1377087	5809	9600.94	NCU05599	1376931	1377631	+
sample_1_wt_rep1_peak_5768	6	1377348	1377422	75	1377382	155	34.2732	NCU05599	1376931	1377631	+
sample_1_wt_rep1_peak_5816b	6	1629069	1629333	265	1629281	195	163.07	NCU05521	1629166	1629863	-
sample_1_wt_rep1_peak_5817	6	1629555	1629675	121	1629628	224	199.753	NCU05521	1629166	1629863	-
sample_1_wt_rep1_peak_5818	6	1629813	1629897	85	1629856	157	117.872	NCU05521	1629166	1629863	-
sample_1_wt_rep1_peak_5835a	6	1720745	1721007	263	1720806	5430	8630.15	NCU05498	1720685	1721046	-
sample_1_wt_rep1_peak_5835b	6	1720745	1721007	263	1720942	763	584.309	NCU05498	1720685	1721046	-
sample_1_wt_rep1_peak_5844	6	1762257	1762376	120	1762306	108	65.6446	NCU05485	1762214	1762755	+
sample_1_wt_rep1_peak_5845a	6	1762471	1762700	230	1762530	225	201.048	NCU05485	1762214	1762755	+
sample_1_wt_rep1_peak_5845b	6	1762471	1762700	230	1762657	131	89.1827	NCU05485	1762214	1762755	+
sample_1_wt_rep1_peak_5847a	6	1785509	1785692	184	1785535	33	7.26696	NCU10011	1785232	1785668	-
sample_1_wt_rep1_peak_5847b	6	1785509	1785692	184	1785642	206	176.779	NCU10011	1785232	1785668	-
sample_1_wt_rep1_peak_5848	6	1789989	1790104	116	1790060	207	178.038	NCU10012	1789749	1790419	+
sample_1_wt_rep1_peak_5849	6	1790306	1790424	119	1790363	173	136.469	NCU10012	1789749	1790419	+
sample_1_wt_rep1_peak_5869a	6	1970253	1970480	228	1970300	327	341.987	NCU03870	1970126	1970769	+
sample_1_wt_rep1_peak_5869b	6	1970253	1970480	228	1970440	231	208.859	NCU03870	1970126	1970769	+
sample_1_wt_rep1_peak_5870	6	1970592	1970729	138	1970675	148	107.715	NCU03870	1970126	1970769	+
sample_1_wt_rep1_peak_5871a	6	1974069	1974495	427	1974191	249	154.82	NCU11263	1974068	1974542	+
sample_1_wt_rep1_peak_5871b	6	1974069	1974495	427	1974347	125	46.3995	NCU11263	1974068	1974542	+
sample_1_wt_rep1_peak_5871c	6	1974069	1974495	427	1974458	63	10.4419	NCU11263	1974068	1974542	+
sample_1_wt_rep1_peak_5875a	6	1995275	1995635	361	1995312	342	288.488	NCU03875	1995069	1995568	+
sample_1_wt_rep1_peak_5875b	6	1995275	1995635	361	1995455	87	29.153	NCU03875	1995069	1995568	+
sample_1_wt_rep1_peak_5877a	6	2002563	2002867	305	2002606	584	751.893	NCU03877	2002283	2003189	+
sample_1_wt_rep1_peak_5877b	6	2002563	2002867	305	2002713	27	4.5924	NCU03877	2002283	2003189	+
sample_1_wt_rep1_peak_5877c	6	2002563	2002867	305	2002837	29	5.43034	NCU03877	2002283	2003189	+
sample_1_wt_rep1_peak_5878a	6	2016888	2017078	191	2016941	78	38.1909	NCU03880	2016824	2017166	-
sample_1_wt_rep1_peak_5878b	6	2016888	2017078	191	2017038	83	42.4683	NCU03880	2016824	2017166	-
sample_1_wt_rep1_peak_5890a	6	2066838	2067035	198	2066883	50	17.0446	NCU03892	2066777	2067252	+
sample_1_wt_rep1_peak_5890b	6	2066838	2067035	198	2067002	40	10.94	NCU03892	2066777	2067252	+
sample_1_wt_rep1_peak_5891a	6	2075454	2075768	315	2075549	166	76.4512	NCU03893	2075235	2075786	+
sample_1_wt_rep1_peak_5891b	6	2075454	2075768	315	2075688	2468	3847.09	NCU03893	2075235	2075786	+
sample_1_wt_rep1_peak_5892	6	2076685	2076787	103	2076733	311	216.3	NCU03894	2076684	2077621	-
sample_1_wt_rep1_peak_5893	6	2077292	2077366	75	2077334	103	30.6264	NCU03894	2076684	2077621	-
sample_1_wt_rep1_peak_5896a	6	2101223	2101461	239	2101263	88	36.3558	NCU03901	2101124	2101485	+
sample_1_wt_rep1_peak_5896b	6	2101223	2101461	239	2101390	171	111.488	NCU03901	2101124	2101485	+
sample_1_wt_rep1_peak_5910a	6	2147727	2147901	175	2147763	60	23.9874	NCU03924	2147712	2148043	-
sample_1_wt_rep1_peak_5910b	6	2147727	2147901	175	2147860	97	55.1041	NCU03924	2147712	2148043	-
sample_1_wt_rep1_peak_5926a	6	2210926	2211331	406	2210977	292	278.494	NCU03947	2210835	2211218	+
sample_1_wt_rep1_peak_5926b	6	2210926	2211331	406	2211107	213	176.06	NCU03947	2210835	2211218	+
sample_1_wt_rep1_peak_5928a	6	2214194	2214410	217	2214235	172	123.387	NCU03949	2214190	2214414	-
sample_1_wt_rep1_peak_5928b	6	2214194	2214410	217	2214360	687	881.361	NCU03949	2214190	2214414	-
sample_1_wt_rep1_peak_5941	6	2268600	2268773	174	2268710	1043	869.03	NCU03967	2268533	2269483	-
sample_1_wt_rep1_peak_5942	6	2269062	2269191	130	2269140	4991	7442.08	NCU03967	2268533	2269483	-
sample_1_wt_rep1_peak_5951	6	2310267	2310383	117	2310323	70	31.6337	NCU03975	2309882	2311022	+
sample_1_wt_rep1_peak_5952	6	2310847	2311006	160	2310890	144	103.275	NCU03975	2309882	2311022	+
sample_1_wt_rep1_peak_5964a	6	2379037	2379281	245	2379093	118	75.6444	NCU03995	2378916	2379310	+
sample_1_wt_rep1_peak_5964b	6	2379037	2379281	245	2379251	30	5.86997	NCU03995	2378916	2379310	+
sample_1_wt_rep1_peak_5970a	6	2412475	2412676	202	2412522	105	35.6788	NCU04005	2412444	2413536	-
sample_1_wt_rep1_peak_5970b	6	2412475	2412676	202	2412619	1921	2872.7	NCU04005	2412444	2413536	-
sample_1_wt_rep1_peak_5971	6	2413172	2413284	113	2413224	102	33.7513	NCU04005	2412444	2413536	-
sample_1_wt_rep1_peak_5972a	6	2424796	2425059	264	2424835	54	19.7297	NCU04007	2424766	2425155	-
sample_1_wt_rep1_peak_5972b	6	2424796	2425059	264	2424969	193	160.605	NCU04007	2424766	2425155	-
sample_1_wt_rep1_peak_5976	6	2438991	2439079	89	2439035	187	153.266	NCU12111	2438792	2440341	+
sample_1_wt_rep1_peak_5977	6	2440235	2440339	105	2440283	278	272.243	NCU12111	2438792	2440341	+
sample_1_wt_rep1_peak_5983	6	2457154	2457281	128	2457222	296	284.677	NCU04017	2457115	2458006	-
sample_1_wt_rep1_peak_5984	6	2457471	2457577	107	2457523	61	22.4718	NCU04017	2457115	2458006	-
sample_1_wt_rep1_peak_5989a	6	2480627	2480932	306	2480686	142	101.073	NCU04022	2480625	2480972	-
sample_1_wt_rep1_peak_5989b	6	2480627	2480932	306	2480885	293	293.225	NCU04022	2480625	2480972	-
sample_1_wt_rep1_peak_6010	6	2607383	2607467	85	2607427	239	219.377	NCU04059	2607354	2607975	-
sample_1_wt_rep1_peak_6011a	6	2607563	2607866	304	2607616	67	29.2723	NCU04059	2607354	2607975	-
sample_1_wt_rep1_peak_6011b	6	2607563	2607866	304	2607756	53	19.0465	NCU04059	2607354	2607975	-
sample_1_wt_rep1_peak_6022a	6	2657414	2657606	193	2657461	383	425.569	NCU04074	2657288	2657861	+
sample_1_wt_rep1_peak_6022b	6	2657414	2657606	193	2657564	106	63.6911	NCU04074	2657288	2657861	+
sample_1_wt_rep1_peak_6032a	6	2698125	2698357	233	2698161	148	105.783	NCU04087	2697582	2698455	-
sample_1_wt_rep1_peak_6032b	6	2698125	2698357	233	2698315	1206	1908.84	NCU04087	2697582	2698455	-
sample_1_wt_rep1_peak_6035a	6	2712126	2712488	363	2712163	397	406.401	NCU04090	2712109	2712707	-
sample_1_wt_rep1_peak_6035b	6	2712126	2712488	363	2712244	650	862.729	NCU04090	2712109	2712707	-
sample_1_wt_rep1_peak_6035c	6	2712126	2712488	363	2712408	328	343.445	NCU04090	2712109	2712707	-
sample_1_wt_rep1_peak_6039a	6	2756258	2756552	295	2756302	76	36.5175	NCU09860	2755853	2756677	+
sample_1_wt_rep1_peak_6039b	6	2756258	2756552	295	2756417	98	56.0412	NCU09860	2755853	2756677	+
sample_1_wt_rep1_peak_6040	6	2760226	2760300	75	2760277	56	19.5091	NCU09861	2760183	2760955	+
sample_1_wt_rep1_peak_6041	6	2760517	2760627	111	2760580	315	313.788	NCU09861	2760183	2760955	+
sample_1_wt_rep1_peak_6042a	6	2760749	2760932	184	2760785	35	7.3886	NCU09861	2760183	2760955	+
sample_1_wt_rep1_peak_6042b	6	2760749	2760932	184	2760897	39	9.37118	NCU09861	2760183	2760955	+
sample_1_wt_rep1_peak_6043a	6	2761155	2761540	386	2761195	198	160.134	NCU09862	2761152	2761634	-
sample_1_wt_rep1_peak_6043b	6	2761155	2761540	386	2761341	121	76.0259	NCU09862	2761152	2761634	-
sample_1_wt_rep1_peak_6043c	6	2761155	2761540	386	2761500	157	117.872	NCU09862	2761152	2761634	-
sample_1_wt_rep1_peak_6045a	6	2777113	2777346	234	2777153	74	34.8665	NCU09866	2777069	2777757	+
sample_1_wt_rep1_peak_6045b	6	2777113	2777346	234	2777303	196	164.305	NCU09866	2777069	2777757	+
sample_1_wt_rep1_peak_6069	6	3170773	3170863	91	3170819	119	76.6648	NCU05989	3170285	3171391	-
sample_1_wt_rep1_peak_6070	6	3170988	3171217	230	3171173	332	349.291	NCU05989	3170285	3171391	-
sample_1_wt_rep1_peak_6080	6	3245198	3245275	78	3245236	112	69.599	NCU05974	3244999	3245797	+
sample_1_wt_rep1_peak_6081	6	3245588	3245691	104	3245631	345	368.432	NCU05974	3244999	3245797	+
sample_1_wt_rep1_peak_6112a	6	3393589	3393911	323	3393745	114	71.5992	NCU05937	3393459	3393946	-
sample_1_wt_rep1_peak_6112b	6	3393589	3393911	323	3393854	318	328.924	NCU05937	3393459	3393946	-
sample_1_wt_rep1_peak_6118	6	3442073	3442167	95	3442123	119	76.6648	NCU05926	3442077	3442692	-
sample_1_wt_rep1_peak_6119	6	3442303	3442384	82	3442342	102	59.8326	NCU05926	3442077	3442692	-
sample_1_wt_rep1_peak_6130	6	3544625	3544749	125	3544665	138	71.5399	NCU05157	3544578	3545802	+
sample_1_wt_rep1_peak_6131	6	3544834	3544941	108	3544884	1129	1543.91	NCU05157	3544578	3545802	+
sample_1_wt_rep1_peak_6132	6	3545069	3545147	79	3545107	91	33.8679	NCU05157	3544578	3545802	+
sample_1_wt_rep1_peak_6142a	6	3606481	3606792	312	3606577	240	220.7	NCU05136	3606472	3607109	+
sample_1_wt_rep1_peak_6142b	6	3606481	3606792	312	3606721	380	420.997	NCU05136	3606472	3607109	+
sample_1_wt_rep1_peak_6155a	6	3690436	3690915	480	3690472	120	41.2161	NCU05120	3690375	3690826	+
sample_1_wt_rep1_peak_6155b	6	3690436	3690915	480	3690610	351	259.507	NCU05120	3690375	3690826	+
sample_1_wt_rep1_peak_6155c	6	3690436	3690915	480	3690740	332	238.154	NCU05120	3690375	3690826	+
sample_1_wt_rep1_peak_6156a	6	3693886	3694204	319	3693931	970	1107.22	NCU05118	3693762	3694162	+
sample_1_wt_rep1_peak_6156b	6	3693886	3694204	319	3694044	594	557.02	NCU05118	3693762	3694162	+
sample_1_wt_rep1_peak_6166a	6	3819202	3819624	423	3819325	485	517.666	NCU05077	3819182	3819636	-
sample_1_wt_rep1_peak_6166b	6	3819202	3819624	423	3819496	343	317.246	NCU05077	3819182	3819636	-
sample_1_wt_rep1_peak_6170	6	3853852	3853926	75	3853911	42	12.0856	NCU05066	3853796	3854244	+
sample_1_wt_rep1_peak_6171	6	3854131	3854237	107	3854192	233	211.477	NCU05066	3853796	3854244	+
sample_1_wt_rep1_peak_6207a	6	4101739	4101952	214	4101775	121	47.2391	NCU05008	4101731	4102194	+
sample_1_wt_rep1_peak_6207b	6	4101739	4101952	214	4101919	109	41.6205	NCU05008	4101731	4102194	+
sample_1_wt_rep1_peak_6208	6	4102058	4102141	84	4102096	1661	2443.22	NCU05008	4101731	4102194	+
sample_1_wt_rep1_peak_6210a	6	4112111	4112357	247	4112153	60	23.9874	NCU05006	4112027	4112400	-
sample_1_wt_rep1_peak_6210b	6	4112111	4112357	247	4112304	510	627.591	NCU05006	4112027	4112400	-
sample_1_wt_rep1_peak_6237	7	67326	67406	81	67365	183	148.42	NCU09288	66878	67930	+
sample_1_wt_rep1_peak_6238	7	67585	67739	155	67624	71	32.4331	NCU09288	66878	67930	+
sample_1_wt_rep1_peak_6254a	7	173754	173992	239	173812	57	21.8254	NCU09435	173694	174146	-
sample_1_wt_rep1_peak_6254b	7	173754	173992	239	173943	256	242.108	NCU09435	173694	174146	-
sample_1_wt_rep1_peak_6263	7	227943	228039	97	227986	84	43.3394	NCU09449	227948	228647	-
sample_1_wt_rep1_peak_6264	7	228125	228328	204	228218	228	204.945	NCU09449	227948	228647	-
sample_1_wt_rep1_peak_6265a	7	237824	238132	309	237892	303	307.398	NCU09450	237851	238132	+
sample_1_wt_rep1_peak_6265b	7	237824	238132	309	238058	652	869.718	NCU09450	237851	238132	+
sample_1_wt_rep1_peak_6268a	7	272437	272771	335	272477	42	12.0856	NCU09460	272261	272817	-
sample_1_wt_rep1_peak_6268b	7	272437	272771	335	272555	91	49.5755	NCU09460	272261	272817	-
sample_1_wt_rep1_peak_6268c	7	272437	272771	335	272713	405	459.405	NCU09460	272261	272817	-
sample_1_wt_rep1_peak_6302	7	525805	525879	75	525838	53	19.0465	NCU11000	525789	526385	-
sample_1_wt_rep1_peak_6303	7	526031	526110	80	526071	107	64.6659	NCU11000	525789	526385	-
sample_1_wt_rep1_peak_6308	7	546068	546148	81	546107	229	94.3172	NCU06863	546038	546794	-
sample_1_wt_rep1_peak_6309	7	546300	546431	132	546353	4425	7158.39	NCU06863	546038	546794	-
sample_1_wt_rep1_peak_6314a	7	600469	600988	520	600509	439	379.761	NCU06871	600470	601029	-
sample_1_wt_rep1_peak_6314b	7	600469	600988	520	600652	95	28.3021	NCU06871	600470	601029	-
sample_1_wt_rep1_peak_6314c	7	600469	600988	520	600767	586	576.194	NCU06871	600470	601029	-
sample_1_wt_rep1_peak_6314d	7	600469	600988	520	600910	910	1061.59	NCU06871	600470	601029	-
sample_1_wt_rep1_peak_6321	7	678351	678441	91	678394	265	184.789	NCU06890	678317	678677	+
sample_1_wt_rep1_peak_6322	7	678569	678689	121	678624	2401	3876.27	NCU06890	678317	678677	+
sample_1_wt_rep1_peak_6330	7	742507	742582	76	742544	152	53.4786	NCU06910	742296	743321	+
sample_1_wt_rep1_peak_6331	7	742698	742869	172	742810	252	133.989	NCU06910	742296	743321	+
sample_1_wt_rep1_peak_6332a	7	743011	743217	207	743043	92	18.1605	NCU06910	742296	743321	+
sample_1_wt_rep1_peak_6332b	7	743011	743217	207	743171	3457	5566.61	NCU06910	742296	743321	+
sample_1_wt_rep1_peak_6335a	7	774765	775090	326	774928	454	536.588	NCU06922	774661	775539	-
sample_1_wt_rep1_peak_6335b	7	774765	775090	326	775051	211	183.095	NCU06922	774661	775539	-
sample_1_wt_rep1_peak_6336	7	777036	777112	77	777072	93	35.6982	NCU06923	776981	777471	-
sample_1_wt_rep1_peak_6337	7	777326	777413	88	777367	102	45.8919	NCU06923	776981	777471	-
sample_1_wt_rep1_peak_6357b	7	960214	960473	260	960357	97	55.1041	NCU09573	960314	960911	-
sample_1_wt_rep1_peak_6358	7	960569	960643	75	960601	54	19.7297	NCU09573	960314	960911	-
sample_1_wt_rep1_peak_6413b	7	1397808	1398136	329	1398008	51	6.7286	NCU09707	1397874	1398563	-
sample_1_wt_rep1_peak_6413c	7	1397808	1398136	329	1398095	647	652.368	NCU09707	1397874	1398563	-
sample_1_wt_rep1_peak_6414	7	1398243	1398366	124	1398326	278	179.652	NCU09707	1397874	1398563	-
sample_1_wt_rep1_peak_6419a	7	1427048	1427257	210	1427089	177	110.861	NCU12023	1427047	1427333	-
sample_1_wt_rep1_peak_6419b	7	1427048	1427257	210	1427210	566	616.986	NCU12023	1427047	1427333	-
sample_1_wt_rep1_peak_6421a	7	1448799	1449331	533	1448842	76	36.5175	NCU04558	1448747	1449276	+
sample_1_wt_rep1_peak_6421b	7	1448799	1449331	533	1448965	204	174.267	NCU04558	1448747	1449276	+
sample_1_wt_rep1_peak_6421c	7	1448799	1449331	533	1449128	179	143.61	NCU04558	1448747	1449276	+
sample_1_wt_rep1_peak_6442a	7	1585681	1585877	197	1585722	47	15.1178	NCU06166	1585712	1585946	+
sample_1_wt_rep1_peak_6442b	7	1585681	1585877	197	1585842	34	7.75748	NCU06166	1585712	1585946	+
sample_1_wt_rep1_peak_6464	7	1724790	1724872	83	1724829	76	36.5175	NCU06123	1724781	1725415	-
sample_1_wt_rep1_peak_6465	7	1725099	1725291	193	1725206	570	728.048	NCU06123	1724781	1725415	-
sample_1_wt_rep1_peak_6467	7	1730529	1730672	144	1730577	167	129.417	NCU06122	1730407	1731854	-
sample_1_wt_rep1_peak_6468	7	1730858	1730932	75	1730895	99	56.9826	NCU06122	1730407	1731854	-
sample_1_wt_rep1_peak_6475	7	1776891	1776965	75	1776931	47	14.8766	NCU06108	1776651	1777153	-
sample_1_wt_rep1_peak_6476	7	1777079	1777169	91	1777123	101	58.2842	NCU06108	1776651	1777153	-
sample_1_wt_rep1_peak_6477a	7	1779760	1779970	211	1779813	685	846.416	NCU06107	1779615	1779966	+
sample_1_wt_rep1_peak_6477b	7	1779760	1779970	211	1779924	590	692.07	NCU06107	1779615	1779966	+
sample_1_wt_rep1_peak_6481a	7	1796504	1796903	400	1796551	197	165.543	NCU06099	1795942	1796930	-
sample_1_wt_rep1_peak_6481b	7	1796504	1796903	400	1796757	79	39.0358	NCU06099	1795942	1796930	-
sample_1_wt_rep1_peak_6481c	7	1796504	1796903	400	1796848	469	560.685	NCU06099	1795942	1796930	-
sample_1_wt_rep1_peak_6482a	7	1812240	1812550	311	1812290	1174	1859.45	NCU06095	1812241	1812912	-
sample_1_wt_rep1_peak_6482b	7	1812240	1812550	311	1812504	149	108.832	NCU06095	1812241	1812912	-
sample_1_wt_rep1_peak_6483a	7	1844398	1844708	311	1844426	30	5.86997	NCU10715	1844216	1844712	+
sample_1_wt_rep1_peak_6483b	7	1844398	1844708	311	1844558	105	62.7203	NCU10715	1844216	1844712	+
sample_1_wt_rep1_peak_6483c	7	1844398	1844708	311	1844667	359	389.282	NCU10715	1844216	1844712	+
sample_1_wt_rep1_peak_6484	7	1844836	1844996	161	1844880	107	64.6659	NCU06091	1844831	1845638	-
sample_1_wt_rep1_peak_6485	7	1845082	1845169	88	1845127	178	142.414	NCU06091	1844831	1845638	-
sample_1_wt_rep1_peak_6486	7	1845257	1845338	82	1845299	78	38.1909	NCU06091	1844831	1845638	-
sample_1_wt_rep1_peak_6503	7	1932360	1932443	84	1932402	101	58.8784	NCU06065	1932286	1932678	+
sample_1_wt_rep1_peak_6504	7	1932586	1932678	93	1932630	218	192.023	NCU06065	1932286	1932678	+
sample_1_wt_rep1_peak_6515	7	1962715	1962796	82	1962755	83	42.4683	NCU06054	1962715	1963450	-
sample_1_wt_rep1_peak_6516	7	1963080	1963160	81	1963120	297	298.876	NCU06054	1962715	1963450	-
sample_1_wt_rep1_peak_6523a	7	1997711	1997940	230	1997765	1420	2312.01	NCU06043	1997564	1997946	+
sample_1_wt_rep1_peak_6523b	7	1997711	1997940	230	1997900	77	34.9807	NCU06043	1997564	1997946	+
sample_1_wt_rep1_peak_6535a	7	2039822	2040107	286	2039861	87	45.9828	NCU06029	2039803	2040112	+
sample_1_wt_rep1_peak_6535b	7	2039822	2040107	286	2040006	45	13.8771	NCU06029	2039803	2040112	+
sample_1_wt_rep1_peak_6538	7	2058202	2058276	75	2058238	31	6.32286	NCU06021	2058205	2058605	-
sample_1_wt_rep1_peak_6539	7	2058555	2058649	95	2058600	111	68.6046	NCU06021	2058205	2058605	-
sample_1_wt_rep1_peak_6553a	7	2127044	2127307	264	2127084	96	54.1714	NCU02453	2126931	2127379	-
sample_1_wt_rep1_peak_6553b	7	2127044	2127307	264	2127249	213	185.636	NCU02453	2126931	2127379	-
sample_1_wt_rep1_peak_6559a	7	2513792	2514138	347	2513837	264	250.534	NCU02431	2513792	2514134	+
sample_1_wt_rep1_peak_6559b	7	2513792	2514138	347	2513977	145	104.218	NCU02431	2513792	2514134	+
sample_1_wt_rep1_peak_6559c	7	2513792	2514138	347	2514087	51	17.7037	NCU02431	2513792	2514134	+
sample_1_wt_rep1_peak_6566c	7	2543979	2544525	547	2544372	579	551.294	NCU02423	2544165	2545045	-
sample_1_wt_rep1_peak_6566d	7	2543979	2544525	547	2544481	75	15.496	NCU02423	2544165	2545045	-
sample_1_wt_rep1_peak_6567	7	2544659	2544758	100	2544711	214	118.962	NCU02423	2544165	2545045	-
sample_1_wt_rep1_peak_6568	7	2548265	2548376	112	2548333	494	484.615	NCU02422	2548220	2548650	-
sample_1_wt_rep1_peak_6569	7	2548464	2548546	83	2548506	172	96.9146	NCU02422	2548220	2548650	-
sample_1_wt_rep1_peak_6570a	7	2555516	2555773	258	2555554	91	49.5755	NCU02421	2555483	2555986	+
sample_1_wt_rep1_peak_6570b	7	2555516	2555773	258	2555722	282	277.805	NCU02421	2555483	2555986	+
sample_1_wt_rep1_peak_6590a	7	2615557	2615867	311	2615684	340	309.223	NCU02404	2615513	2616092	-
sample_1_wt_rep1_peak_6590b	7	2615557	2615867	311	2615773	971	1307.53	NCU02404	2615513	2616092	-
sample_1_wt_rep1_peak_6614a	7	2722045	2722237	193	2722102	122	79.7476	NCU02371	2721886	2722296	-
sample_1_wt_rep1_peak_6614b	7	2722045	2722237	193	2722188	54	19.7297	NCU02371	2721886	2722296	-
sample_1_wt_rep1_peak_6627a	7	2780144	2780411	268	2780199	66	28.4977	NCU02354	2780125	2780534	-
sample_1_wt_rep1_peak_6627b	7	2780144	2780411	268	2780327	108	65.6446	NCU02354	2780125	2780534	-
sample_1_wt_rep1_peak_6629b	7	2790681	2791298	618	2790900	50	17.0446	NCU02351	2790800	2791477	-
sample_1_wt_rep1_peak_6629c	7	2790681	2791298	618	2791043	100	57.9284	NCU02351	2790800	2791477	-
sample_1_wt_rep1_peak_6629d	7	2790681	2791298	618	2791198	514	634.197	NCU02351	2790800	2791477	-
sample_1_wt_rep1_peak_6645	7	2885268	2885349	82	2885309	100	57.9284	NCU17239	2885230	2885770	+
sample_1_wt_rep1_peak_6646	7	2885530	2885632	103	2885571	141	99.9764	NCU17239	2885230	2885770	+
sample_1_wt_rep1_peak_6656	7	2943671	2943757	87	2943709	91	46.5175	NCU02318	2943678	2944248	-
sample_1_wt_rep1_peak_6657	7	2943864	2943938	75	2943898	52	16.7849	NCU02318	2943678	2944248	-
sample_1_wt_rep1_peak_6659	7	2948494	2948572	79	2948533	68	30.0533	NCU02316	2948481	2949123	-
sample_1_wt_rep1_peak_6660	7	2949011	2949091	81	2949050	238	218.056	NCU02316	2948481	2949123	-
sample_1_wt_rep1_peak_6662	7	2968089	2968245	157	2968197	92	50.4855	NCU02310	2968033	2968684	-
sample_1_wt_rep1_peak_6663	7	2968613	2968693	81	2968653	100	57.9284	NCU02310	2968033	2968684	-
sample_1_wt_rep1_peak_6674	7	3026040	3026141	102	3026087	141	99.9764	NCU02295	3025788	3026878	+
sample_1_wt_rep1_peak_6675	7	3026680	3026878	199	3026748	676	912.055	NCU02295	3025788	3026878	+
sample_1_wt_rep1_peak_6678	7	3042087	3042161	75	3042155	107	22.5375	NCU02289	3042132	3042569	+
sample_1_wt_rep1_peak_6679	7	3042416	3042547	132	3042487	4340	7229.63	NCU02289	3042132	3042569	+
sample_1_wt_rep1_peak_6686	7	3065604	3065724	121	3065654	89	47.7696	NCU02283	3065556	3066068	+
sample_1_wt_rep1_peak_6687	7	3065823	3065901	79	3065862	146	105.489	NCU02283	3065556	3066068	+
sample_1_wt_rep1_peak_6690a	7	3076188	3076370	183	3076230	188	154.484	NCU02281	3076189	3076623	-
sample_1_wt_rep1_peak_6690b	7	3076188	3076370	183	3076338	37	9.29913	NCU02281	3076189	3076623	-
sample_1_wt_rep1_peak_6696	7	3100112	3100191	80	3100154	267	123.326	NCU02274	3099945	3100715	-
sample_1_wt_rep1_peak_6697	7	3100271	3100356	86	3100315	4293	6864.05	NCU02274	3099945	3100715	-
sample_1_wt_rep1_peak_6698	7	3100442	3100520	79	3100478	155	42.8976	NCU02274	3099945	3100715	-
sample_1_wt_rep1_peak_6709a	7	3136545	3136825	281	3136634	506	584.47	NCU02265	3136163	3136914	+
sample_1_wt_rep1_peak_6709b	7	3136545	3136825	281	3136785	198	153.671	NCU02265	3136163	3136914	+
sample_1_wt_rep1_peak_6710a	7	3138708	3138945	238	3138753	200	108.601	NCU02264	3138622	3139322	+
sample_1_wt_rep1_peak_6710b	7	3138708	3138945	238	3138917	72	14.719	NCU02264	3138622	3139322	+
sample_1_wt_rep1_peak_6711	7	3139049	3139165	117	3139107	265	172.242	NCU02264	3138622	3139322	+
sample_1_wt_rep1_peak_6712a	7	3141532	3141946	415	3141578	160	44.0476	NCU02263	3141401	3141963	+
sample_1_wt_rep1_peak_6712b	7	3141532	3141946	415	3141769	1319	1484.51	NCU02263	3141401	3141963	+
sample_1_wt_rep1_peak_6734	7	3240195	3240333	139	3240264	315	324.593	NCU02234	3240259	3240941	-
sample_1_wt_rep1_peak_6735	7	3240618	3240696	79	3240661	81	40.7415	NCU02234	3240259	3240941	-
sample_1_wt_rep1_peak_6736	7	3240847	3240921	75	3240881	39	10.3825	NCU02234	3240259	3240941	-
sample_1_wt_rep1_peak_6742a	7	3274634	3274834	201	3274674	205	175.522	NCU02224	3274567	3274860	-
sample_1_wt_rep1_peak_6742b	7	3274634	3274834	201	3274794	53	19.0465	NCU02224	3274567	3274860	-
sample_1_wt_rep1_peak_6754a	7	3324003	3324218	216	3324063	145	104.38	NCU02209	3323904	3324467	-
sample_1_wt_rep1_peak_6754b	7	3324003	3324218	216	3324164	297	298.876	NCU02209	3323904	3324467	-
sample_1_wt_rep1_peak_6755a	7	3330077	3330453	377	3330172	442	517.464	NCU02208	3330050	3330445	-
sample_1_wt_rep1_peak_6755b	7	3330077	3330453	377	3330360	720	990.622	NCU02208	3330050	3330445	-
sample_1_wt_rep1_peak_6756a	7	3335970	3336181	212	3336037	501	612.778	NCU02207	3335952	3336315	+
sample_1_wt_rep1_peak_6756b	7	3335970	3336181	212	3336143	55	20.4207	NCU02207	3335952	3336315	+
sample_1_wt_rep1_peak_6766	7	3387289	3387423	135	3387374	1453	2286.33	NCU02193	3387174	3387654	+
sample_1_wt_rep1_peak_6767	7	3387542	3387626	85	3387582	409	423.709	NCU02193	3387174	3387654	+
sample_1_wt_rep1_peak_6778a	7	3481360	3481581	222	3481402	462	399.512	NCU08132	3481144	3481930	+
sample_1_wt_rep1_peak_6778b	7	3481360	3481581	222	3481535	94	24.9446	NCU08132	3481144	3481930	+
sample_1_wt_rep1_peak_6779	7	3481839	3481930	92	3481885	422	342.76	NCU08132	3481144	3481930	+
sample_1_wt_rep1_peak_6783a	7	3488925	3489116	192	3488962	66	28.4977	NCU08135	3488861	3489093	-
sample_1_wt_rep1_peak_6783b	7	3488925	3489116	192	3489068	78	38.1909	NCU08135	3488861	3489093	-
sample_1_wt_rep1_peak_6794a	7	3539278	3539497	220	3539329	404	457.856	NCU08148	3538191	3539506	-
sample_1_wt_rep1_peak_6794b	7	3539278	3539497	220	3539445	133	91.316	NCU08148	3538191	3539506	-
sample_1_wt_rep1_peak_6822	7	3709838	3709941	104	3709886	69	30.8404	NCU05752	3709837	3710764	-
sample_1_wt_rep1_peak_6823	7	3710623	3710702	80	3710663	96	54.1714	NCU05752	3709837	3710764	-
sample_1_wt_rep1_peak_6837	7	3772135	3772219	85	3772177	217	190.742	NCU05772	3772025	3772556	+
sample_1_wt_rep1_peak_6838a	7	3772376	3772569	194	3772415	543	682.486	NCU05772	3772025	3772556	+
sample_1_wt_rep1_peak_6838b	7	3772376	3772569	194	3772530	43	12.6732	NCU05772	3772025	3772556	+
sample_1_wt_rep1_peak_6843a	7	3800300	3800477	178	3800342	2466	3750.69	NCU05778	3800031	3800495	+
sample_1_wt_rep1_peak_6843b	7	3800300	3800477	178	3800427	1172	1411.48	NCU05778	3800031	3800495	+
sample_1_wt_rep1_peak_6851a	7	3838894	3839112	219	3838967	160	121.307	NCU05791	3838855	3840105	-
sample_1_wt_rep1_peak_6851b	7	3838894	3839112	219	3839082	38	9.83541	NCU05791	3838855	3840105	-
sample_1_wt_rep1_peak_6852	7	3839345	3839434	90	3839384	149	108.832	NCU05791	3838855	3840105	-
sample_1_wt_rep1_peak_6853	7	3839516	3839596	81	3839559	50	17.0446	NCU05791	3838855	3840105	-
sample_1_wt_rep1_peak_6854	7	3839878	3839952	75	3839912	37	9.29913	NCU05791	3838855	3840105	-
sample_1_wt_rep1_peak_6859a	7	3866655	3866867	213	3866691	64	21.9786	NCU05800	3866209	3867230	+
sample_1_wt_rep1_peak_6859b	7	3866655	3866867	213	3866819	902	1251.82	NCU05800	3866209	3867230	+
sample_1_wt_rep1_peak_6860	7	3867044	3867180	137	3867089	147	100.118	NCU05800	3866209	3867230	+
sample_1_wt_rep1_peak_6864	7	3892775	3892882	108	3892819	9178	13763.8	NCU05804	3892721	3894015	+
sample_1_wt_rep1_peak_6865a	7	3892977	3893253	277	3893109	1648	1278.84	NCU05804	3892721	3894015	+
sample_1_wt_rep1_peak_6865b	7	3892977	3893253	277	3893195	1663	1296.16	NCU05804	3892721	3894015	+
sample_1_wt_rep1_peak_6871a	7	3924959	3925138	180	3924995	55	6.81579	NCU05816	3924928	3925296	+
sample_1_wt_rep1_peak_6871b	7	3924959	3925138	180	3925090	2954	4820.46	NCU05816	3924928	3925296	+
sample_1_wt_rep1_peak_6887a	7	4035646	4035833	188	4035684	39	10.3825	NCU05846	4035638	4035800	-
sample_1_wt_rep1_peak_6887b	7	4035646	4035833	188	4035795	59	23.2596	NCU05846	4035638	4035800	-
sample_1_wt_rep1_peak_6917a	7	4174540	4174955	416	4174680	489	539.426	NCU05889	4174511	4175283	-
sample_1_wt_rep1_peak_6917b	7	4174540	4174955	416	4174772	76	29.2968	NCU05889	4174511	4175283	-
sample_1_wt_rep1_peak_6917c	7	4174540	4174955	416	4174921	63	20.4501	NCU05889	4174511	4175283	-
sample_1_wt_rep1_peak_6918	7	4178662	4178736	75	4178702	44	13.2705	NCU05890	4178450	4178951	+
sample_1_wt_rep1_peak_6919a	7	4178871	4179288	418	4178909	184	149.628	NCU05890	4178450	4178951	+
sample_1_wt_rep1_peak_6919c	7	4178871	4179288	418	4179228	84	43.3394	NCU05891	4179144	4179478	-
sample_1_wt_rep1_peak_6920	7	4179401	4179478	78	4179440	227	203.644	NCU05891	4179144	4179478	-

## Sheet: this_study_rep2
MACS2_peak_label	chr	start_coord	end_coord	length_peak	abs_summit_coord	pileup_height	neg_10*log10_pvalue	gene_3UTR	UTR_start	UTR_end	UTR_strand
sample_3_wt_rep2_peak_22	1	160430	160504	75	160490	51	16.1015	NCU08067	160387	161116	+
sample_3_wt_rep2_peak_23	1	160952	161093	142	161024	296	286.126	NCU08067	160387	161116	+
sample_3_wt_rep2_peak_24	1	169900	170027	128	169954	321	320.936	NCU08070	169835	171262	-
sample_3_wt_rep2_peak_25	1	170316	170401	86	170358	272	253.566	NCU08070	169835	171262	-
sample_3_wt_rep2_peak_26	1	170856	170930	75	170901	39	9.25287	NCU08070	169835	171262	-
sample_3_wt_rep2_peak_27	1	174288	174362	75	174323	67	27.037	NCU08071	174121	174938	+
sample_3_wt_rep2_peak_28a	1	174752	174910	159	174791	58	20.6599	NCU08071	174121	174938	+
sample_3_wt_rep2_peak_28b	1	174752	174910	159	174885	42	10.8382	NCU08071	174121	174938	+
sample_3_wt_rep2_peak_38a	1	305329	305566	238	305375	313	309.702	NCU08110	305342	305702	-
sample_3_wt_rep2_peak_38b	1	305329	305566	238	305513	80	37.1352	NCU08110	305342	305702	-
sample_3_wt_rep2_peak_47a	1	343131	343730	600	343168	56	19.3195	NCU08119	343085	343487	+
sample_3_wt_rep2_peak_47b	1	343131	343730	600	343261	154	108.771	NCU08119	343085	343487	+
sample_3_wt_rep2_peak_47c	1	343131	343730	600	343342	107	60.8432	NCU08119	343085	343487	+
sample_3_wt_rep2_peak_50	1	357510	357585	76	357547	77	34.7196	NCU07509	357543	357891	+
sample_3_wt_rep2_peak_51	1	357809	357883	75	357845	85	41.2663	NCU07509	357543	357891	+
sample_3_wt_rep2_peak_57a	1	386991	387386	396	387048	118	71.3847	NCU07503	386939	387494	-
sample_3_wt_rep2_peak_57b	1	386991	387386	396	387147	113	66.5362	NCU07503	386939	387494	-
sample_3_wt_rep2_peak_57c	1	386991	387386	396	387255	506	601.313	NCU07503	386939	387494	-
sample_3_wt_rep2_peak_57d	1	386991	387386	396	387348	85	41.2663	NCU07503	386939	387494	-
sample_3_wt_rep2_peak_76	1	532930	533040	111	532987	48	14.2676	NCU07468	532756	533414	+
sample_3_wt_rep2_peak_77a	1	533193	533415	223	533221	30	5.09168	NCU07468	532756	533414	+
sample_3_wt_rep2_peak_77b	1	533193	533415	223	533360	193	153.365	NCU07468	532756	533414	+
sample_3_wt_rep2_peak_80	1	555109	555183	75	555163	51	16.1015	NCU07460	554965	555385	+
sample_3_wt_rep2_peak_81	1	555304	555378	75	555343	71	30.0392	NCU07460	554965	555385	+
sample_3_wt_rep2_peak_92a	1	614789	615131	343	614833	93	48.1334	NCU07443	614450	615081	+
sample_3_wt_rep2_peak_92b	1	614789	615131	343	615026	373	395.97	NCU07443	614450	615081	+
sample_3_wt_rep2_peak_103a	1	654983	655174	192	655025	175	132.315	NCU07430	654409	655451	+
sample_3_wt_rep2_peak_103b	1	654983	655174	192	655126	165	120.96	NCU07430	654409	655451	+
sample_3_wt_rep2_peak_104	1	655380	655465	86	655420	348	359.476	NCU07430	654409	655451	+
sample_3_wt_rep2_peak_118	1	774194	774281	88	774237	179	136.926	NCU09079	774193	775359	-
sample_3_wt_rep2_peak_119	1	774781	774865	85	774826	1108	1683.91	NCU09079	774193	775359	-
sample_3_wt_rep2_peak_122a	1	819349	819566	218	819395	501	109.442	NCU09088	819221	819586	-
sample_3_wt_rep2_peak_122b	1	819349	819566	218	819533	270	17.4256	NCU09088	819221	819586	-
sample_3_wt_rep2_peak_123a	1	822738	822996	259	822781	17814	29123	NCU09089	822401	823194	+
sample_3_wt_rep2_peak_123b	1	822738	822996	259	822939	929	392.558	NCU09089	822401	823194	+
sample_3_wt_rep2_peak_129a	1	858174	858447	274	858229	322	322.347	NCU09101	858079	858451	+
sample_3_wt_rep2_peak_129b	1	858174	858447	274	858407	50	15.4818	NCU09101	858079	858451	+
sample_3_wt_rep2_peak_132	1	863464	863538	75	863500	46	13.088	NCU09104	863464	864345	-
sample_3_wt_rep2_peak_133	1	863926	864006	81	863966	144	97.9822	NCU09104	863464	864345	-
sample_3_wt_rep2_peak_134a	1	928665	928889	225	928706	655	849.378	NCU02187	928570	929260	-
sample_3_wt_rep2_peak_134b	1	928665	928889	225	928855	52	16.7293	NCU02187	928570	929260	-
sample_3_wt_rep2_peak_135	1	929205	929283	79	929242	163	118.719	NCU02187	928570	929260	-
sample_3_wt_rep2_peak_136	1	943183	943297	115	943250	707	939.605	NCU02184	943070	943577	+
sample_3_wt_rep2_peak_137a	1	943407	943577	171	943445	84	40.4298	NCU02184	943070	943577	+
sample_3_wt_rep2_peak_137b	1	943407	943577	171	943537	50	15.4818	NCU02184	943070	943577	+
sample_3_wt_rep2_peak_178a	1	1127160	1127445	286	1127265	1457	1644.38	NCU02136	1126296	1127421	-
sample_3_wt_rep2_peak_178b	1	1127160	1127445	286	1127392	2761	3864.01	NCU02136	1126296	1127421	-
sample_3_wt_rep2_peak_203	1	1236622	1236740	119	1236684	660	667.22	NCU02114	1235389	1237074	+
sample_3_wt_rep2_peak_204	1	1236983	1237061	79	1237023	121	43.4506	NCU02114	1235389	1237074	+
sample_3_wt_rep2_peak_207a	1	1246767	1247010	244	1246809	385	413.748	NCU02111	1246770	1247097	-
sample_3_wt_rep2_peak_207b	1	1246767	1247010	244	1246950	368	388.612	NCU02111	1246770	1247097	-
sample_3_wt_rep2_peak_214a	1	1277054	1277291	238	1277087	61	22.7245	NCU02103	1276891	1277586	+
sample_3_wt_rep2_peak_214b	1	1277054	1277291	238	1277248	474	550.35	NCU02103	1276891	1277586	+
sample_3_wt_rep2_peak_215	1	1277474	1277681	208	1277571	458	525.216	NCU02103	1276891	1277586	+
sample_3_wt_rep2_peak_219a	1	1296279	1296531	253	1296330	97	39.3043	NCU02099	1296167	1296535	+
sample_3_wt_rep2_peak_219b	1	1296279	1296531	253	1296480	762	925.588	NCU02099	1296167	1296535	+
sample_3_wt_rep2_peak_233	1	1437823	1437914	92	1437871	129	82.3657	NCU02079	1437773	1438493	-
sample_3_wt_rep2_peak_234	1	1438296	1438371	76	1438333	70	29.2795	NCU02079	1437773	1438493	-
sample_3_wt_rep2_peak_235	1	1443503	1443577	75	1443540	49	14.8705	NCU02078	1443320	1443859	+
sample_3_wt_rep2_peak_236	1	1443674	1443827	154	1443741	233	202.647	NCU02078	1443320	1443859	+
sample_3_wt_rep2_peak_237	1	1447899	1447977	79	1447938	795	1096.01	NCU02076	1447740	1448502	-
sample_3_wt_rep2_peak_238a	1	1448055	1448253	199	1448091	37	8.24796	NCU02076	1447740	1448502	-
sample_3_wt_rep2_peak_238b	1	1448055	1448253	199	1448209	33	6.37209	NCU02076	1447740	1448502	-
sample_3_wt_rep2_peak_246a	1	1491890	1492164	275	1491981	1620	2513.17	NCU02064	1491850	1492150	-
sample_3_wt_rep2_peak_246b	1	1491890	1492164	275	1492125	298	251.336	NCU02064	1491850	1492150	-
sample_3_wt_rep2_peak_255a	1	1539602	1539863	262	1539654	133	86.4604	NCU10806	1539599	1539993	-
sample_3_wt_rep2_peak_255b	1	1539602	1539863	262	1539793	160	115.379	NCU10806	1539599	1539993	-
sample_3_wt_rep2_peak_268	1	1625939	1626086	148	1625988	75	33.1367	NCU02031	1625847	1626629	+
sample_3_wt_rep2_peak_269	1	1626176	1626275	100	1626231	103	57.1272	NCU02031	1625847	1626629	+
sample_3_wt_rep2_peak_281	1	1675366	1675497	132	1675411	80	33.7028	NCU02012	1675354	1675804	-
sample_3_wt_rep2_peak_282	1	1675583	1675725	143	1675670	142	89.2967	NCU02012	1675354	1675804	-
sample_3_wt_rep2_peak_283	1	1679872	1680000	129	1679955	252	227.128	NCU02011	1679855	1680783	-
sample_3_wt_rep2_peak_284	1	1680196	1680294	99	1680252	206	169.022	NCU02011	1679855	1680783	-
sample_3_wt_rep2_peak_285a	1	1685896	1686257	362	1686087	343	352.268	NCU02010	1685685	1686358	-
sample_3_wt_rep2_peak_285b	1	1685896	1686257	362	1686203	340	347.959	NCU02010	1685685	1686358	-
sample_3_wt_rep2_peak_286a	1	1690524	1690836	313	1690574	238	209.026	NCU02009	1690523	1690864	-
sample_3_wt_rep2_peak_286b	1	1690524	1690836	313	1690698	66	26.3019	NCU02009	1690523	1690864	-
sample_3_wt_rep2_peak_286c	1	1690524	1690836	313	1690798	67	27.037	NCU02009	1690523	1690864	-
sample_3_wt_rep2_peak_300a	1	1751824	1752266	443	1751870	100	48.2772	NCU01992	1751806	1752239	-
sample_3_wt_rep2_peak_300b	1	1751824	1752266	443	1752016	70	25.2604	NCU01992	1751806	1752239	-
sample_3_wt_rep2_peak_300c	1	1751824	1752266	443	1752106	669	827.707	NCU01992	1751806	1752239	-
sample_3_wt_rep2_peak_301b	1	1755801	1756011	211	1755971	49	14.8705	NCU01991	1755857	1756242	-
sample_3_wt_rep2_peak_302	1	1756103	1756177	75	1756158	46	13.088	NCU01991	1755857	1756242	-
sample_3_wt_rep2_peak_312b	1	1818846	1819152	307	1819014	28	4.30333	NCU01972	1818997	1819379	-
sample_3_wt_rep2_peak_312c	1	1818846	1819152	307	1819112	62	23.4266	NCU01972	1818997	1819379	-
sample_3_wt_rep2_peak_318b	1	1837021	1837469	449	1837177	6142	9316.1	NCU01966	1836873	1837557	-
sample_3_wt_rep2_peak_318c	1	1837021	1837469	449	1837305	166	22.4297	NCU01966	1836873	1837557	-
sample_3_wt_rep2_peak_318d	1	1837021	1837469	449	1837424	870	609.445	NCU01966	1836873	1837557	-
sample_3_wt_rep2_peak_320a	1	1847326	1847664	339	1847366	266	119.365	NCU01964	1847284	1847697	+
sample_3_wt_rep2_peak_320b	1	1847326	1847664	339	1847506	171	50.8712	NCU01964	1847284	1847697	+
sample_3_wt_rep2_peak_320c	1	1847326	1847664	339	1847626	112	19.3049	NCU01964	1847284	1847697	+
sample_3_wt_rep2_peak_332	1	1899341	1899451	111	1899390	4001	4394.81	NCU01948	1899267	1900281	+
sample_3_wt_rep2_peak_333	1	1899587	1899662	76	1899624	1317	847.631	NCU01948	1899267	1900281	+
sample_3_wt_rep2_peak_334	1	1904237	1904366	130	1904326	96	10.6623	NCU01947	1904145	1905242	+
sample_3_wt_rep2_peak_335	1	1905058	1905138	81	1905097	115	68.4644	NCU01947	1904145	1905242	+
sample_3_wt_rep2_peak_339	1	1939322	1939423	102	1939380	194	154.556	NCU01939	1939316	1940023	-
sample_3_wt_rep2_peak_340	1	1939682	1939811	130	1939746	334	339.375	NCU01939	1939316	1940023	-
sample_3_wt_rep2_peak_341	1	1948219	1948323	105	1948271	173	130.024	NCU01938	1948134	1950530	-
sample_3_wt_rep2_peak_342	1	1949606	1949692	87	1949648	202	164.166	NCU01938	1948134	1950530	-
sample_3_wt_rep2_peak_344a	1	1970723	1971122	400	1970761	89	44.6616	NCU01932	1970618	1971203	-
sample_3_wt_rep2_peak_344b	1	1970723	1971122	400	1970984	246	219.328	NCU01932	1970618	1971203	-
sample_3_wt_rep2_peak_347	1	1993783	1993887	105	1993832	92	47.2585	NCU01927	1993661	1994771	+
sample_3_wt_rep2_peak_348	1	1994487	1994566	80	1994532	43	11.3865	NCU01927	1993661	1994771	+
sample_3_wt_rep2_peak_349	1	1994663	1994757	95	1994715	89	44.6616	NCU01927	1993661	1994771	+
sample_3_wt_rep2_peak_358a	1	2054835	2055211	377	2054907	400	436.198	NCU01912	2054865	2055370	+
sample_3_wt_rep2_peak_358b	1	2054835	2055211	377	2055145	510	607.746	NCU01912	2054865	2055370	+
sample_3_wt_rep2_peak_361a	1	2069649	2069897	249	2069702	169	125.471	NCU01908	2069608	2070019	-
sample_3_wt_rep2_peak_361b	1	2069649	2069897	249	2069854	103	57.1272	NCU01908	2069608	2070019	-
sample_3_wt_rep2_peak_377b	1	2121770	2122002	233	2121953	755	1024.37	NCU01893	2121862	2122415	-
sample_3_wt_rep2_peak_378	1	2122144	2122239	96	2122191	171	127.742	NCU01893	2121862	2122415	-
sample_3_wt_rep2_peak_379a	1	2128954	2129210	257	2129064	89	44.6616	NCU01891	2128881	2129251	-
sample_3_wt_rep2_peak_379b	1	2128954	2129210	257	2129165	99	53.4776	NCU01891	2128881	2129251	-
sample_3_wt_rep2_peak_387a	1	2167522	2167855	334	2167564	200	161.75	NCU01881	2167484	2167840	-
sample_3_wt_rep2_peak_387b	1	2167522	2167855	334	2167785	209	172.686	NCU01881	2167484	2167840	-
sample_3_wt_rep2_peak_398	1	2233484	2233617	134	2233561	67	27.037	NCU01859	2233083	2233970	-
sample_3_wt_rep2_peak_399a	1	2233718	2233896	179	2233753	43	11.3865	NCU01859	2233083	2233970	-
sample_3_wt_rep2_peak_399b	1	2233718	2233896	179	2233847	910	1306.72	NCU01859	2233083	2233970	-
sample_3_wt_rep2_peak_417a	1	2419126	2419607	482	2419188	140	93.7492	NCU02468	2418977	2419501	+
sample_3_wt_rep2_peak_417b	1	2419126	2419607	482	2419314	63	24.1355	NCU02468	2418977	2419501	+
sample_3_wt_rep2_peak_417c	1	2419126	2419607	482	2419447	131	84.4065	NCU02468	2418977	2419501	+
sample_3_wt_rep2_peak_418a	1	2428879	2429187	309	2428951	151	105.504	NCU02472	2428436	2429264	-
sample_3_wt_rep2_peak_418b	1	2428879	2429187	309	2429107	81	37.951	NCU02472	2428436	2429264	-
sample_3_wt_rep2_peak_419d	1	2432383	2432888	506	2432849	162	117.603	NCU02474	2432597	2433043	-
sample_3_wt_rep2_peak_420	1	2432997	2433077	81	2433035	93	48.1334	NCU02474	2432597	2433043	-
sample_3_wt_rep2_peak_433a	1	2503187	2503497	311	2503231	187	86.1716	NCU02492	2503157	2503493	+
sample_3_wt_rep2_peak_433b	1	2503187	2503497	311	2503354	786	807.282	NCU02492	2503157	2503493	+
sample_3_wt_rep2_peak_433c	1	2503187	2503497	311	2503466	79	19.3884	NCU02492	2503157	2503493	+
sample_3_wt_rep2_peak_449a	1	2579662	2579896	235	2579698	97	30.5455	NCU02514	2579582	2580025	-
sample_3_wt_rep2_peak_449b	1	2579662	2579896	235	2579848	2146	3313.25	NCU02514	2579582	2580025	-
sample_3_wt_rep2_peak_453a	1	2599405	2599691	287	2599458	248	221.921	NCU02520	2599397	2599740	+
sample_3_wt_rep2_peak_453b	1	2599405	2599691	287	2599608	102	56.2085	NCU02520	2599397	2599740	+
sample_3_wt_rep2_peak_455b	1	2608407	2608698	292	2608558	133	86.4604	NCU02522	2608465	2608686	+
sample_3_wt_rep2_peak_455c	1	2608407	2608698	292	2608676	52	16.7293	NCU02522	2608465	2608686	+
sample_3_wt_rep2_peak_458a	1	2620577	2620784	208	2620618	52	16.7293	NCU02524	2620296	2620811	+
sample_3_wt_rep2_peak_458b	1	2620577	2620784	208	2620747	93	48.1334	NCU02524	2620296	2620811	+
sample_3_wt_rep2_peak_483	1	2725527	2725613	87	2725568	187	146.264	NCU02556	2725327	2726005	+
sample_3_wt_rep2_peak_484	1	2725908	2726013	106	2725956	183	141.577	NCU02556	2725327	2726005	+
sample_3_wt_rep2_peak_499a	1	2786084	2786491	408	2786185	299	290.256	NCU02576	2785577	2786433	+
sample_3_wt_rep2_peak_499b	1	2786084	2786491	408	2786403	148	102.263	NCU02576	2785577	2786433	+
sample_3_wt_rep2_peak_502	1	2788733	2788831	99	2788775	247	220.624	NCU02578	2788725	2789266	-
sample_3_wt_rep2_peak_503	1	2788946	2789040	95	2788987	243	215.452	NCU02578	2788725	2789266	-
sample_3_wt_rep2_peak_528a	1	2878297	2878483	187	2878336	192	152.176	NCU02605	2878056	2878864	+
sample_3_wt_rep2_peak_528b	1	2878297	2878483	187	2878446	78	35.5194	NCU02605	2878056	2878864	+
sample_3_wt_rep2_peak_529a	1	2878658	2878888	231	2878700	306	299.944	NCU02605	2878056	2878864	+
sample_3_wt_rep2_peak_529b	1	2878658	2878888	231	2878803	219	185.033	NCU02605	2878056	2878864	+
sample_3_wt_rep2_peak_533a	1	2902305	2902527	223	2902343	188	147.442	NCU02609	2901357	2902528	+
sample_3_wt_rep2_peak_533b	1	2902305	2902527	223	2902487	151	105.504	NCU02609	2901357	2902528	+
sample_3_wt_rep2_peak_541a	1	2925675	2925883	209	2925714	47	13.6734	NCU02616	2925665	2926033	-
sample_3_wt_rep2_peak_541b	1	2925675	2925883	209	2925839	58	20.6599	NCU02616	2925665	2926033	-
sample_3_wt_rep2_peak_543a	1	2935248	2935553	306	2935298	294	283.379	NCU02618	2934486	2935552	+
sample_3_wt_rep2_peak_543b	1	2935248	2935553	306	2935416	128	81.3503	NCU02618	2934486	2935552	+
sample_3_wt_rep2_peak_543c	1	2935248	2935553	306	2935505	104	58.0501	NCU02618	2934486	2935552	+
sample_3_wt_rep2_peak_545a	1	2942374	2942607	234	2942421	49	14.8705	NCU02620	2942339	2942854	+
sample_3_wt_rep2_peak_545b	1	2942374	2942607	234	2942566	77	34.7196	NCU02620	2942339	2942854	+
sample_3_wt_rep2_peak_553a	1	2986130	2986389	260	2986174	698	814.822	NCU02629	2986087	2986584	-
sample_3_wt_rep2_peak_553b	1	2986130	2986389	260	2986339	1321	1898.43	NCU02629	2986087	2986584	-
sample_3_wt_rep2_peak_563a	1	3010082	3010373	292	3010128	2007	3101.67	NCU02637	3010082	3010511	-
sample_3_wt_rep2_peak_563b	1	3010082	3010373	292	3010330	51	7.82808	NCU02637	3010082	3010511	-
sample_3_wt_rep2_peak_567a	1	3046122	3046357	236	3046162	195	155.75	NCU02644	3045986	3047360	+
sample_3_wt_rep2_peak_567b	1	3046122	3046357	236	3046302	187	146.264	NCU02644	3045986	3047360	+
sample_3_wt_rep2_peak_571a	1	3067566	3067833	268	3067676	126	79.3295	NCU02650	3067431	3067876	+
sample_3_wt_rep2_peak_571b	1	3067566	3067833	268	3067795	53	17.3652	NCU02650	3067431	3067876	+
sample_3_wt_rep2_peak_573	1	3091674	3091749	76	3091710	87	34.1078	NCU02657	3091094	3092486	-
sample_3_wt_rep2_peak_574a	1	3091899	3092122	224	3091955	1768	2589.7	NCU02657	3091094	3092486	-
sample_3_wt_rep2_peak_574b	1	3091899	3092122	224	3092068	99	32.1009	NCU02657	3091094	3092486	-
sample_3_wt_rep2_peak_575	1	3092208	3092370	163	3092242	73	16.8519	NCU02657	3091094	3092486	-
sample_3_wt_rep2_peak_578a	1	3102619	3103015	397	3102657	46	13.088	NCU02661	3102202	3103046	+
sample_3_wt_rep2_peak_578b	1	3102619	3103015	397	3102782	115	68.4644	NCU02661	3102202	3103046	+
sample_3_wt_rep2_peak_578c	1	3102619	3103015	397	3102961	66	26.3019	NCU02661	3102202	3103046	+
sample_3_wt_rep2_peak_583a	1	3135517	3135977	461	3135561	405	443.735	NCU02668	3135445	3135871	+
sample_3_wt_rep2_peak_583b	1	3135517	3135977	461	3135660	387	416.727	NCU02668	3135445	3135871	+
sample_3_wt_rep2_peak_583c	1	3135517	3135977	461	3135830	311	306.907	NCU02668	3135445	3135871	+
sample_3_wt_rep2_peak_595	1	3189838	3189962	125	3189929	45	7.81337	NCU02684	3189891	3190746	-
sample_3_wt_rep2_peak_596a	1	3190149	3190376	228	3190212	371	339.919	NCU02684	3189891	3190746	-
sample_3_wt_rep2_peak_596b	1	3190149	3190376	228	3190326	113	51.7866	NCU02684	3189891	3190746	-
sample_3_wt_rep2_peak_607a	1	3243051	3243393	343	3243094	93	48.1334	NCU02699	3242555	3243393	+
sample_3_wt_rep2_peak_607b	1	3243051	3243393	343	3243228	34	6.82361	NCU02699	3242555	3243393	+
sample_3_wt_rep2_peak_607c	1	3243051	3243393	343	3243370	45	12.5116	NCU02699	3242555	3243393	+
sample_3_wt_rep2_peak_615	1	3268991	3269072	82	3269030	4833	5645.35	NCU10498	3268861	3269533	+
sample_3_wt_rep2_peak_616	1	3269199	3269332	134	3269258	3645	3826.19	NCU10498	3268861	3269533	+
sample_3_wt_rep2_peak_617a	1	3272674	3272835	162	3272712	187	31.7234	NCU10497	3272686	3272893	+
sample_3_wt_rep2_peak_617b	1	3272674	3272835	162	3272796	239	57.4303	NCU10497	3272686	3272893	+
sample_3_wt_rep2_peak_619a	1	3283800	3284094	295	3283836	72	5.56392	NCU02712	3283805	3284141	+
sample_3_wt_rep2_peak_619b	1	3283800	3284094	295	3283970	393	237.5	NCU02712	3283805	3284141	+
sample_3_wt_rep2_peak_619c	1	3283800	3284094	295	3284054	214	81.6328	NCU02712	3283805	3284141	+
sample_3_wt_rep2_peak_622a	1	3298389	3298619	231	3298429	53	17.3652	NCU02716	3298324	3298782	-
sample_3_wt_rep2_peak_622b	1	3298389	3298619	231	3298570	42	10.8382	NCU02716	3298324	3298782	-
sample_3_wt_rep2_peak_629	1	3332554	3332663	110	3332605	72	27.2767	NCU02724	3332481	3333280	+
sample_3_wt_rep2_peak_630	1	3332931	3333011	81	3332971	158	104.634	NCU02724	3332481	3333280	+
sample_3_wt_rep2_peak_631	1	3333105	3333212	108	3333161	1414	2214.2	NCU02724	3332481	3333280	+
sample_3_wt_rep2_peak_633a	1	3340017	3340385	369	3340049	35	7.28696	NCU02726	3339899	3341886	+
sample_3_wt_rep2_peak_633b	1	3340017	3340385	369	3340202	127	80.3382	NCU02726	3339899	3341886	+
sample_3_wt_rep2_peak_639a	1	3360915	3361163	249	3360979	363	381.283	NCU02733	3360914	3361210	-
sample_3_wt_rep2_peak_639b	1	3360915	3361163	249	3361124	97	51.6785	NCU02733	3360914	3361210	-
sample_3_wt_rep2_peak_642	1	3376713	3376787	75	3376749	224	36.0617	NCU02738	3376706	3377115	+
sample_3_wt_rep2_peak_643	1	3376906	3377009	104	3376948	399	135.228	NCU02738	3376706	3377115	+
sample_3_wt_rep2_peak_644a	1	3384680	3385055	376	3384732	135	88.5271	NCU02739	3384224	3385064	+
sample_3_wt_rep2_peak_644b	1	3384680	3385055	376	3384898	557	684.326	NCU02739	3384224	3385064	+
sample_3_wt_rep2_peak_644c	1	3384680	3385055	376	3384992	283	268.38	NCU02739	3384224	3385064	+
sample_3_wt_rep2_peak_648a	1	3400651	3400925	275	3400706	6233	8802.04	NCU02744	3400613	3401441	+
sample_3_wt_rep2_peak_648b	1	3400651	3400925	275	3400876	3275	3729.66	NCU02744	3400613	3401441	+
sample_3_wt_rep2_peak_649	1	3401023	3401103	81	3401063	938	588.627	NCU02744	3400613	3401441	+
sample_3_wt_rep2_peak_651a	1	3407495	3407743	249	3407561	1028	1133.56	NCU02746	3407497	3407805	+
sample_3_wt_rep2_peak_651b	1	3407495	3407743	249	3407705	94	19.625	NCU02746	3407497	3407805	+
sample_3_wt_rep2_peak_662a	1	3451574	3451819	246	3451617	239	209.383	NCU02754	3451337	3452077	+
sample_3_wt_rep2_peak_662b	1	3451574	3451819	246	3451774	422	467.787	NCU02754	3451337	3452077	+
sample_3_wt_rep2_peak_669a	1	3466000	3466283	284	3466059	207	152.316	NCU02761	3465987	3466559	-
sample_3_wt_rep2_peak_669b	1	3466000	3466283	284	3466180	185	127.95	NCU02761	3465987	3466559	-
sample_3_wt_rep2_peak_677a	1	3523005	3523233	229	3523052	139	92.6986	NCU09377	3522966	3523572	-
sample_3_wt_rep2_peak_677b	1	3523005	3523233	229	3523190	415	458.89	NCU09377	3522966	3523572	-
sample_3_wt_rep2_peak_680a	1	3531329	3531708	380	3531362	40	9.77115	NCU09375	3531306	3531746	+
sample_3_wt_rep2_peak_680b	1	3531329	3531708	380	3531504	85	41.2663	NCU09375	3531306	3531746	+
sample_3_wt_rep2_peak_680c	1	3531329	3531708	380	3531657	58	20.6599	NCU09375	3531306	3531746	+
sample_3_wt_rep2_peak_694	1	3676474	3676556	83	3676515	386	125.018	NCU09995	3676307	3676902	+
sample_3_wt_rep2_peak_695	1	3676687	3676856	170	3676773	9907	16208.2	NCU09995	3676307	3676902	+
sample_3_wt_rep2_peak_702a	1	3992432	3992662	231	3992481	83	23.5671	NCU09895	3992420	3992764	+
sample_3_wt_rep2_peak_702b	1	3992432	3992662	231	3992624	127	53.885	NCU09895	3992420	3992764	+
sample_3_wt_rep2_peak_704a	1	4000930	4001278	349	4000987	84	40.4298	NCU09898	4000853	4001318	+
sample_3_wt_rep2_peak_704b	1	4000930	4001278	349	4001134	105	58.9771	NCU09898	4000853	4001318	+
sample_3_wt_rep2_peak_704c	1	4000930	4001278	349	4001224	85	41.2663	NCU09898	4000853	4001318	+
sample_3_wt_rep2_peak_710a	1	4099964	4100188	225	4100015	432	479.336	NCU09803	4099943	4100551	+
sample_3_wt_rep2_peak_710b	1	4099964	4100188	225	4100146	116	68.0544	NCU09803	4099943	4100551	+
sample_3_wt_rep2_peak_711	1	4100439	4100513	75	4100475	43	10.9682	NCU09803	4099943	4100551	+
sample_3_wt_rep2_peak_719b	1	4134940	4135237	298	4135124	307	301.334	NCU09813	4135019	4135561	-
sample_3_wt_rep2_peak_720	1	4135506	4135584	79	4135542	321	320.936	NCU09813	4135019	4135561	-
sample_3_wt_rep2_peak_722a	1	4141753	4141970	218	4141786	44	10.5637	NCU09814	4141653	4142009	+
sample_3_wt_rep2_peak_722b	1	4141753	4141970	218	4141930	53	15.6117	NCU09814	4141653	4142009	+
sample_3_wt_rep2_peak_724	1	4145554	4145675	122	4145617	1333	1851.07	NCU09816	4145268	4145879	-
sample_3_wt_rep2_peak_725	1	4145766	4145919	154	4145875	98	34.8892	NCU09816	4145268	4145879	-
sample_3_wt_rep2_peak_733a	1	4200886	4201084	199	4200927	740	889.352	NCU09333	4200668	4201223	+
sample_3_wt_rep2_peak_733b	1	4200886	4201084	199	4201044	367	334.441	NCU09333	4200668	4201223	+
sample_3_wt_rep2_peak_743	1	4251372	4251450	79	4251412	80	37.1352	NCU09322	4250624	4251744	+
sample_3_wt_rep2_peak_744	1	4251660	4251735	76	4251697	134	87.4921	NCU09322	4250624	4251744	+
sample_3_wt_rep2_peak_745	1	4251985	4252065	81	4252023	126	79.3295	NCU09321	4251989	4252459	-
sample_3_wt_rep2_peak_746	1	4252293	4252367	75	4252326	47	13.6734	NCU09321	4251989	4252459	-
sample_3_wt_rep2_peak_753	1	4289394	4289476	83	4289435	196	156.946	NCU09312	4289315	4289737	+
sample_3_wt_rep2_peak_754	1	4289566	4289703	138	4289625	285	271.094	NCU09312	4289315	4289737	+
sample_3_wt_rep2_peak_756a	1	4304058	4304355	298	4304133	58	20.6599	NCU09310	4303304	4304419	+
sample_3_wt_rep2_peak_756b	1	4304058	4304355	298	4304303	292	280.639	NCU09310	4303304	4304419	+
sample_3_wt_rep2_peak_760	1	4360472	4360548	77	4360510	59	21.341	NCU03055	4360081	4360841	+
sample_3_wt_rep2_peak_761	1	4360631	4360768	138	4360750	80	37.1352	NCU03055	4360081	4360841	+
sample_3_wt_rep2_peak_765	1	4377600	4377689	90	4377644	249	223.22	NCU03060	4377599	4378266	-
sample_3_wt_rep2_peak_766	1	4378028	4378121	94	4378073	135	88.5271	NCU03060	4377599	4378266	-
sample_3_wt_rep2_peak_770a	1	4398454	4399017	564	4398496	31	5.50579	NCU03064	4398398	4399724	-
sample_3_wt_rep2_peak_770b	1	4398454	4399017	564	4398584	82	38.7721	NCU03064	4398398	4399724	-
sample_3_wt_rep2_peak_770c	1	4398454	4399017	564	4398760	106	59.9081	NCU03064	4398398	4399724	-
sample_3_wt_rep2_peak_770d	1	4398454	4399017	564	4398915	903	1293.71	NCU03064	4398398	4399724	-
sample_3_wt_rep2_peak_775a	1	4439144	4439408	265	4439200	132	85.4318	NCU03070	4438307	4439402	+
sample_3_wt_rep2_peak_775b	1	4439144	4439408	265	4439342	319	318.119	NCU03070	4438307	4439402	+
sample_3_wt_rep2_peak_776a	1	4442191	4442418	228	4442230	810	1123.11	NCU03071	4442191	4442954	-
sample_3_wt_rep2_peak_776b	1	4442191	4442418	228	4442370	149	103.34	NCU03071	4442191	4442954	-
sample_3_wt_rep2_peak_778	1	4456088	4456180	93	4456129	107	60.8432	NCU03074	4456106	4456798	-
sample_3_wt_rep2_peak_779	1	4456294	4456369	76	4456330	71	30.0392	NCU03074	4456106	4456798	-
sample_3_wt_rep2_peak_803	1	4561147	4561221	75	4561181	316	62.6552	NCU03102	4560893	4561692	-
sample_3_wt_rep2_peak_804	1	4561443	4561609	167	4561521	12513	20660.8	NCU03102	4560893	4561692	-
sample_3_wt_rep2_peak_809b	1	4584082	4584427	346	4584288	477	555.089	NCU03107	4584244	4584596	-
sample_3_wt_rep2_peak_809c	1	4584082	4584427	346	4584386	256	232.362	NCU03107	4584244	4584596	-
sample_3_wt_rep2_peak_814	1	4601629	4601742	114	4601677	120	47.4957	NCU03113	4601409	4602204	-
sample_3_wt_rep2_peak_815	1	4601944	4602038	95	4601992	125	51.0797	NCU03113	4601409	4602204	-
sample_3_wt_rep2_peak_817	1	4613549	4613637	89	4613590	55	18.6604	NCU03115	4613065	4614172	+
sample_3_wt_rep2_peak_818a	1	4614017	4614427	411	4614058	81	37.951	NCU03115	4613065	4614172	+
sample_3_wt_rep2_peak_820a	1	4624483	4624827	345	4624533	152	60.759	NCU03118	4624441	4624864	-
sample_3_wt_rep2_peak_820b	1	4624483	4624827	345	4624682	391	295.182	NCU03118	4624441	4624864	-
sample_3_wt_rep2_peak_820c	1	4624483	4624827	345	4624781	163	69.131	NCU03118	4624441	4624864	-
sample_3_wt_rep2_peak_827a	1	4656975	4657200	226	4657016	1000	1409.59	NCU03126	4656610	4657337	+
sample_3_wt_rep2_peak_827b	1	4656975	4657200	226	4657151	252	210.952	NCU03126	4656610	4657337	+
sample_3_wt_rep2_peak_842	1	4721187	4721271	85	4721227	129	82.3657	NCU03145	4721169	4721704	+
sample_3_wt_rep2_peak_843a	1	4721437	4721690	254	4721475	91	46.3882	NCU03145	4721169	4721704	+
sample_3_wt_rep2_peak_843b	1	4721437	4721690	254	4721629	137	90.6066	NCU03145	4721169	4721704	+
sample_3_wt_rep2_peak_850a	1	4749265	4749509	245	4749311	221	118.604	NCU03156	4749204	4749915	+
sample_3_wt_rep2_peak_850b	1	4749265	4749509	245	4749462	170	74.9831	NCU03156	4749204	4749915	+
sample_3_wt_rep2_peak_855	1	4771309	4771494	186	4771374	145	99.0479	NCU03166	4771247	4771873	-
sample_3_wt_rep2_peak_856a	1	4771602	4771774	173	4771645	83	39.5984	NCU03166	4771247	4771873	-
sample_3_wt_rep2_peak_856b	1	4771602	4771774	173	4771736	209	172.686	NCU03166	4771247	4771873	-
sample_3_wt_rep2_peak_862a	1	4803488	4803819	332	4803535	94	49.0129	NCU03175	4803481	4803863	-
sample_3_wt_rep2_peak_862b	1	4803488	4803819	332	4803676	40	9.77115	NCU03175	4803481	4803863	-
sample_3_wt_rep2_peak_862c	1	4803488	4803819	332	4803783	64	24.8511	NCU03175	4803481	4803863	-
sample_3_wt_rep2_peak_863a	1	4807885	4808301	417	4807940	98	52.5759	NCU03176	4807880	4808278	-
sample_3_wt_rep2_peak_863b	1	4807885	4808301	417	4808114	64	24.8511	NCU03176	4807880	4808278	-
sample_3_wt_rep2_peak_863c	1	4807885	4808301	417	4808263	52	16.7293	NCU03176	4807880	4808278	-
sample_3_wt_rep2_peak_864a	1	4812165	4812456	292	4812229	147	101.188	NCU03177	4812144	4812480	-
sample_3_wt_rep2_peak_864b	1	4812165	4812456	292	4812417	86	42.1078	NCU03177	4812144	4812480	-
sample_3_wt_rep2_peak_873a	1	4863098	4863542	445	4863141	81	37.951	NCU03193	4863093	4863889	-
sample_3_wt_rep2_peak_873b	1	4863098	4863542	445	4863230	40	9.77115	NCU03193	4863093	4863889	-
sample_3_wt_rep2_peak_873c	1	4863098	4863542	445	4863322	67	27.037	NCU03193	4863093	4863889	-
sample_3_wt_rep2_peak_873d	1	4863098	4863542	445	4863487	190	149.805	NCU03193	4863093	4863889	-
sample_3_wt_rep2_peak_879	1	4887573	4887785	213	4887628	2038	2528.5	NCU03199	4887577	4888112	+
sample_3_wt_rep2_peak_880	1	4887926	4888070	145	4887986	1248	1290.93	NCU03199	4887577	4888112	+
sample_3_wt_rep2_peak_881a	1	4888992	4889271	280	4889039	692	548.292	NCU03200	4888873	4889733	-
sample_3_wt_rep2_peak_881b	1	4888992	4889271	280	4889154	655	504.493	NCU03200	4888873	4889733	-
sample_3_wt_rep2_peak_882a	1	4889349	4889658	310	4889387	299	139.955	NCU03200	4888873	4889733	-
sample_3_wt_rep2_peak_882b	1	4889349	4889658	310	4889536	149	34.9921	NCU03200	4888873	4889733	-
sample_3_wt_rep2_peak_882c	1	4889349	4889658	310	4889633	90	9.31395	NCU03200	4888873	4889733	-
sample_3_wt_rep2_peak_885	1	4908717	4908795	79	4908756	111	64.623	NCU03207	4908748	4909125	+
sample_3_wt_rep2_peak_886	1	4908991	4909117	127	4909069	142	95.8597	NCU03207	4908748	4909125	+
sample_3_wt_rep2_peak_890a	1	4931160	4931442	283	4931196	66	26.3019	NCU03216	4931151	4931628	-
sample_3_wt_rep2_peak_890b	1	4931160	4931442	283	4931332	216	181.308	NCU03216	4931151	4931628	-
sample_3_wt_rep2_peak_948a	1	5195930	5196140	211	5195999	127	80.3382	NCU03290	5195848	5196176	+
sample_3_wt_rep2_peak_948b	1	5195930	5196140	211	5196097	368	388.612	NCU03290	5195848	5196176	+
sample_3_wt_rep2_peak_961a	1	5247066	5247298	233	5247102	34	6.82361	NCU03300	5246962	5247659	+
sample_3_wt_rep2_peak_961b	1	5247066	5247298	233	5247254	499	590.088	NCU03300	5246962	5247659	+
sample_3_wt_rep2_peak_962	1	5247565	5247661	97	5247618	135	88.5271	NCU03300	5246962	5247659	+
sample_3_wt_rep2_peak_976a	1	5294194	5294397	204	5294248	73	22.9918	NCU03318	5294156	5294396	+
sample_3_wt_rep2_peak_976b	1	5294194	5294397	204	5294355	118	56.0049	NCU03318	5294156	5294396	+
sample_3_wt_rep2_peak_984a	1	5346426	5347000	575	5346519	689	908.178	NCU09108	5346432	5347159	-
sample_3_wt_rep2_peak_984b	1	5346426	5347000	575	5346652	60	22.0293	NCU09108	5346432	5347159	-
sample_3_wt_rep2_peak_984c	1	5346426	5347000	575	5346818	194	154.556	NCU09108	5346432	5347159	-
sample_3_wt_rep2_peak_984d	1	5346426	5347000	575	5346959	77	34.7196	NCU09108	5346432	5347159	-
sample_3_wt_rep2_peak_985a	1	5354032	5354318	287	5354091	9800	14931.4	NCU09109	5353969	5354361	-
sample_3_wt_rep2_peak_985b	1	5354032	5354318	287	5354276	4530	5411.17	NCU09109	5353969	5354361	-
sample_3_wt_rep2_peak_986a	1	5359848	5360251	404	5359880	85	18.8311	NCU09111	5359780	5360293	+
sample_3_wt_rep2_peak_986b	1	5359848	5360251	404	5360054	1568	2099.87	NCU09111	5359780	5360293	+
sample_3_wt_rep2_peak_986c	1	5359848	5360251	404	5360195	1647	2240.08	NCU09111	5359780	5360293	+
sample_3_wt_rep2_peak_989a	1	5369639	5369873	235	5369684	324	325.171	NCU16397	5369646	5370051	-
sample_3_wt_rep2_peak_989b	1	5369639	5369873	235	5369828	236	206.469	NCU16397	5369646	5370051	-
sample_3_wt_rep2_peak_994a	1	5404197	5404520	324	5404282	266	245.565	NCU09119	5404220	5404521	+
sample_3_wt_rep2_peak_994b	1	5404197	5404520	324	5404457	387	416.727	NCU09119	5404220	5404521	+
sample_3_wt_rep2_peak_996a	1	5410424	5410737	314	5410466	95	49.897	NCU09121	5410375	5410757	-
sample_3_wt_rep2_peak_996b	1	5410424	5410737	314	5410552	417	461.934	NCU09121	5410375	5410757	-
sample_3_wt_rep2_peak_996c	1	5410424	5410737	314	5410696	98	52.5759	NCU09121	5410375	5410757	-
sample_3_wt_rep2_peak_1010	1	5477812	5477892	81	5477851	506	601.313	NCU09143	5477700	5478213	+
sample_3_wt_rep2_peak_1011	1	5478139	5478213	75	5478182	60	22.0293	NCU09143	5477700	5478213	+
sample_3_wt_rep2_peak_1020a	1	5551423	5551604	182	5551469	53	17.3652	NCU08380	5550708	5552014	+
sample_3_wt_rep2_peak_1020b	1	5551423	5551604	182	5551558	55	18.6604	NCU08380	5550708	5552014	+
sample_3_wt_rep2_peak_1021	1	5551774	5551848	75	5551810	49	14.8705	NCU08380	5550708	5552014	+
sample_3_wt_rep2_peak_1025	1	5564480	5564578	99	5564531	109	50.4974	NCU08377	5564501	5565489	-
sample_3_wt_rep2_peak_1026	1	5565014	5565111	98	5565066	1176	1666.81	NCU08377	5564501	5565489	-
sample_3_wt_rep2_peak_1027	1	5565440	5565523	84	5565479	315	273.348	NCU08377	5564501	5565489	-
sample_3_wt_rep2_peak_1039a	1	5622146	5622368	223	5622188	94	49.0129	NCU08362	5622015	5622537	-
sample_3_wt_rep2_peak_1039b	1	5622146	5622368	223	5622323	141	94.8029	NCU08362	5622015	5622537	-
sample_3_wt_rep2_peak_1043a	1	5647440	5647680	241	5647476	55	18.6604	NCU08357	5647178	5647847	+
sample_3_wt_rep2_peak_1043b	1	5647440	5647680	241	5647633	125	78.3243	NCU08357	5647178	5647847	+
sample_3_wt_rep2_peak_1044	1	5647771	5647846	76	5647805	60	22.0293	NCU08357	5647178	5647847	+
sample_3_wt_rep2_peak_1057a	1	5694145	5694612	468	5694206	288	200.053	NCU08340	5694093	5694812	-
sample_3_wt_rep2_peak_1057b	1	5694145	5694612	468	5694350	1006	1213.85	NCU08340	5694093	5694812	-
sample_3_wt_rep2_peak_1057c	1	5694145	5694612	468	5694575	59	9.49178	NCU08340	5694093	5694812	-
sample_3_wt_rep2_peak_1058	1	5694720	5694794	75	5694787	84	21.7073	NCU08340	5694093	5694812	-
sample_3_wt_rep2_peak_1062	1	5710071	5710163	93	5710121	100	54.3837	NCU11324	5710066	5710526	-
sample_3_wt_rep2_peak_1063	1	5710407	5710495	89	5710450	600	755.897	NCU11324	5710066	5710526	-
sample_3_wt_rep2_peak_1069a	1	5776510	5776710	201	5776554	205	167.805	NCU09191	5776500	5776746	+
sample_3_wt_rep2_peak_1069b	1	5776510	5776710	201	5776665	174	131.168	NCU09191	5776500	5776746	+
sample_3_wt_rep2_peak_1073a	1	5790298	5790527	230	5790341	66	26.3019	NCU09195	5790086	5791279	+
sample_3_wt_rep2_peak_1073b	1	5790298	5790527	230	5790473	53	17.3652	NCU09195	5790086	5791279	+
sample_3_wt_rep2_peak_1076	1	5812671	5812757	87	5812712	285	271.094	NCU09201	5812132	5813552	+
sample_3_wt_rep2_peak_1077	1	5813436	5813544	109	5813482	353	366.714	NCU09201	5812132	5813552	+
sample_3_wt_rep2_peak_1078a	1	5819302	5819700	399	5819395	695	898.801	NCU09202	5819166	5820220	+
sample_3_wt_rep2_peak_1078b	1	5819302	5819700	399	5819483	121	71.1693	NCU09202	5819166	5820220	+
sample_3_wt_rep2_peak_1078c	1	5819302	5819700	399	5819569	63	22.6473	NCU09202	5819166	5820220	+
sample_3_wt_rep2_peak_1078d	1	5819302	5819700	399	5819657	61	21.2822	NCU09202	5819166	5820220	+
sample_3_wt_rep2_peak_1079	1	5819803	5819923	121	5819867	256	219.589	NCU09202	5819166	5820220	+
sample_3_wt_rep2_peak_1080a	1	5820135	5820279	145	5820170	36	6.50018	NCU09202	5819166	5820220	+
sample_3_wt_rep2_peak_1084	1	5841350	5841452	103	5841399	168	84.5414	NCU09207	5841378	5841713	+
sample_3_wt_rep2_peak_1085a	1	5841531	5841716	186	5841576	171	87.1376	NCU09207	5841378	5841713	+
sample_3_wt_rep2_peak_1085b	1	5841531	5841716	186	5841662	290	206.15	NCU09207	5841378	5841713	+
sample_3_wt_rep2_peak_1087	1	5851496	5851604	109	5851544	407	446.758	NCU09210	5851511	5852150	+
sample_3_wt_rep2_peak_1088	1	5852052	5852144	93	5852095	79	36.3246	NCU09210	5851511	5852150	+
sample_3_wt_rep2_peak_1089a	1	5864037	5864296	260	5864085	683	897.748	NCU09212	5863721	5864300	+
sample_3_wt_rep2_peak_1089b	1	5864037	5864296	260	5864245	162	117.603	NCU09212	5863721	5864300	+
sample_3_wt_rep2_peak_1096	1	5898056	5898182	127	5898141	586	623.437	NCU09222	5898045	5898381	-
sample_3_wt_rep2_peak_1097	1	5898275	5898352	78	5898317	73	20.414	NCU09222	5898045	5898381	-
sample_3_wt_rep2_peak_1106	1	5991300	5991465	166	5991409	3131	4093.9	NCU07420	5991254	5991948	-
sample_3_wt_rep2_peak_1107	1	5991567	5991661	95	5991612	2366	2802.6	NCU07420	5991254	5991948	-
sample_3_wt_rep2_peak_1114b	1	6014628	6014898	271	6014847	274	256.245	NCU07412	6014673	6015340	-
sample_3_wt_rep2_peak_1115	1	6015100	6015179	80	6015141	75	33.1367	NCU07412	6014673	6015340	-
sample_3_wt_rep2_peak_1121b	1	6056678	6056994	317	6056955	35	5.54358	NCU07403	6056898	6057663	-
sample_3_wt_rep2_peak_1122a	1	6057372	6057549	178	6057415	158	102.036	NCU07403	6056898	6057663	-
sample_3_wt_rep2_peak_1122b	1	6057372	6057549	178	6057507	180	125.273	NCU07403	6056898	6057663	-
sample_3_wt_rep2_peak_1138a	1	6147311	6147802	492	6147354	282	215.144	NCU07380	6147310	6147805	-
sample_3_wt_rep2_peak_1138b	1	6147311	6147802	492	6147659	477	465.353	NCU07380	6147310	6147805	-
sample_3_wt_rep2_peak_1138c	1	6147311	6147802	492	6147791	41	5.10915	NCU07380	6147310	6147805	-
sample_3_wt_rep2_peak_1140a	1	6166296	6166664	369	6166337	89	44.6616	NCU07378	6166132	6166641	+
sample_3_wt_rep2_peak_1140b	1	6166296	6166664	369	6166471	195	155.75	NCU07378	6166132	6166641	+
sample_3_wt_rep2_peak_1140c	1	6166296	6166664	369	6166613	345	355.147	NCU07378	6166132	6166641	+
sample_3_wt_rep2_peak_1157	1	6289313	6289481	169	6289350	116	69.4342	NCU07347	6289284	6289962	-
sample_3_wt_rep2_peak_1158	1	6289667	6289793	127	6289712	218	183.789	NCU07347	6289284	6289962	-
sample_3_wt_rep2_peak_1169	1	6358975	6359081	107	6359017	379	343.441	NCU09880	6358376	6359634	-
sample_3_wt_rep2_peak_1170	1	6359315	6359392	78	6359373	94	35.5971	NCU09880	6358376	6359634	-
sample_3_wt_rep2_peak_1192	1	6556326	6556425	100	6556375	113	66.5362	NCU00965	6556239	6556586	+
sample_3_wt_rep2_peak_1193a	1	6556503	6556738	236	6556557	91	46.3882	NCU00965	6556239	6556586	+
sample_3_wt_rep2_peak_1198a	1	6576515	6576760	246	6576566	404	442.226	NCU00959	6576079	6576917	-
sample_3_wt_rep2_peak_1198b	1	6576515	6576760	246	6576716	491	577.311	NCU00959	6576079	6576917	-
sample_3_wt_rep2_peak_1213	1	6650866	6651017	152	6650906	113	66.5362	NCU00939	6650854	6651564	-
sample_3_wt_rep2_peak_1214	1	6651107	6651194	88	6651151	163	118.719	NCU00939	6650854	6651564	-
sample_3_wt_rep2_peak_1220	1	6688638	6688741	104	6688688	189	127.312	NCU00930	6688663	6689172	+
sample_3_wt_rep2_peak_1221a	1	6688922	6689286	365	6688976	1362	2026.36	NCU00930	6688663	6689172	+
sample_3_wt_rep2_peak_1221b	1	6688922	6689286	365	6689102	59	15.7803	NCU00930	6688663	6689172	+
sample_3_wt_rep2_peak_1238a	1	6778889	6779232	344	6778954	1208	1880.43	NCU00911	6778872	6779673	-
sample_3_wt_rep2_peak_1238b	1	6778889	6779232	344	6779172	128	81.3503	NCU00911	6778872	6779673	-
sample_3_wt_rep2_peak_1239	1	6779508	6779584	77	6779546	65	25.5733	NCU00911	6778872	6779673	-
sample_3_wt_rep2_peak_1247a	1	6831942	6832230	289	6831983	75	33.1367	NCU00899	6831495	6832236	+
sample_3_wt_rep2_peak_1247b	1	6831942	6832230	289	6832181	240	211.591	NCU00899	6831495	6832236	+
sample_3_wt_rep2_peak_1257a	1	6874261	6874571	311	6874308	2483	3991.9	NCU00884	6874258	6874636	+
sample_3_wt_rep2_peak_1257b	1	6874261	6874571	311	6874411	149	68.8067	NCU00884	6874258	6874636	+
sample_3_wt_rep2_peak_1257c	1	6874261	6874571	311	6874516	290	206.76	NCU00884	6874258	6874636	+
sample_3_wt_rep2_peak_1260a	1	6887262	6887487	226	6887311	266	141.058	NCU00879	6886692	6887564	+
sample_3_wt_rep2_peak_1260b	1	6887262	6887487	226	6887436	615	528.352	NCU00879	6886692	6887564	+
sample_3_wt_rep2_peak_1261a	1	6888473	6888821	349	6888522	256	131.346	NCU00878	6888425	6888894	+
sample_3_wt_rep2_peak_1261b	1	6888473	6888821	349	6888630	392	264.9	NCU00878	6888425	6888894	+
sample_3_wt_rep2_peak_1285a	1	6996474	6996760	287	6996551	446	506.523	NCU00838	6996183	6996763	-
sample_3_wt_rep2_peak_1285b	1	6996474	6996760	287	6996706	208	171.463	NCU00838	6996183	6996763	-
sample_3_wt_rep2_peak_1291a	1	7030362	7030643	282	7030400	124	77.3224	NCU00830	7030363	7030696	-
sample_3_wt_rep2_peak_1291b	1	7030362	7030643	282	7030600	86	42.1078	NCU00830	7030363	7030696	-
sample_3_wt_rep2_peak_1296a	1	7051114	7051450	337	7051156	78	24.9234	NCU00823	7051153	7051539	+
sample_3_wt_rep2_peak_1296b	1	7051114	7051450	337	7051261	98	38.675	NCU00823	7051153	7051539	+
sample_3_wt_rep2_peak_1296c	1	7051114	7051450	337	7051363	42	6.13799	NCU00823	7051153	7051539	+
sample_3_wt_rep2_peak_1302	1	7073525	7073605	81	7073563	108	56.2844	NCU00814	7073217	7074244	-
sample_3_wt_rep2_peak_1303	1	7073996	7074182	187	7074120	195	145.259	NCU00814	7073217	7074244	-
sample_3_wt_rep2_peak_1319	1	7158005	7158131	127	7158063	491	524.65	NCU00792	7157925	7158349	+
sample_3_wt_rep2_peak_1320	1	7158259	7158333	75	7158294	53	12.9502	NCU00792	7157925	7158349	+
sample_3_wt_rep2_peak_1322a	1	7169110	7169379	270	7169156	92	47.1385	NCU00789	7169090	7169618	-
sample_3_wt_rep2_peak_1322b	1	7169110	7169379	270	7169338	1335	2133.54	NCU00789	7169090	7169618	-
sample_3_wt_rep2_peak_1327	1	7185974	7186050	77	7186011	102	56.2085	NCU00784	7185959	7186401	-
sample_3_wt_rep2_peak_1328	1	7186232	7186387	156	7186346	73	31.5763	NCU00784	7185959	7186401	-
sample_3_wt_rep2_peak_1336	1	7214420	7214499	80	7214461	105	41.4232	NCU00775	7214344	7215427	-
sample_3_wt_rep2_peak_1337a	1	7215008	7215233	226	7215100	990	1267.26	NCU00775	7214344	7215427	-
sample_3_wt_rep2_peak_1337b	1	7215008	7215233	226	7215189	707	804.646	NCU00775	7214344	7215427	-
sample_3_wt_rep2_peak_1347a	1	7282888	7283161	274	7282942	85	41.2663	NCU00759	7282504	7283180	+
sample_3_wt_rep2_peak_1347b	1	7282888	7283161	274	7283117	79	36.3246	NCU00759	7282504	7283180	+
sample_3_wt_rep2_peak_1356a	1	7332472	7332685	214	7332535	231	200.108	NCU00748	7331956	7332879	-
sample_3_wt_rep2_peak_1356b	1	7332472	7332685	214	7332644	383	410.774	NCU00748	7331956	7332879	-
sample_3_wt_rep2_peak_1358a	1	7351013	7351275	263	7351120	155	108.878	NCU00744	7350604	7351528	+
sample_3_wt_rep2_peak_1358b	1	7351013	7351275	263	7351220	82	38.2867	NCU00744	7350604	7351528	+
sample_3_wt_rep2_peak_1359a	1	7351371	7351530	160	7351410	161	115.461	NCU00744	7350604	7351528	+
sample_3_wt_rep2_peak_1359b	1	7351371	7351530	160	7351489	262	238.541	NCU00744	7350604	7351528	+
sample_3_wt_rep2_peak_1366	1	7379037	7379161	125	7379081	334	339.375	NCU00734	7378848	7379707	-
sample_3_wt_rep2_peak_1367	1	7379242	7379317	76	7379279	120	73.3498	NCU00734	7378848	7379707	-
sample_3_wt_rep2_peak_1382	1	7469221	7469375	155	7469330	70	27.1861	NCU00712	7469174	7469607	+
sample_3_wt_rep2_peak_1383	1	7469476	7469613	138	7469550	1530	2479.15	NCU00712	7469174	7469607	+
sample_3_wt_rep2_peak_1386	1	7485765	7485850	86	7485805	1300	1013.71	NCU00706	7485686	7486262	-
sample_3_wt_rep2_peak_1387	1	7485981	7486138	158	7486054	9405	15167.7	NCU00706	7485686	7486262	-
sample_3_wt_rep2_peak_1395a	1	7549191	7549527	337	7549250	204	166.59	NCU00687	7549203	7549855	-
sample_3_wt_rep2_peak_1395b	1	7549191	7549527	337	7549399	296	286.126	NCU00687	7549203	7549855	-
sample_3_wt_rep2_peak_1395c	1	7549191	7549527	337	7549484	140	93.7492	NCU00687	7549203	7549855	-
sample_3_wt_rep2_peak_1396a	1	7566489	7566826	338	7566542	156	73.0466	NCU00685	7565615	7567354	+
sample_3_wt_rep2_peak_1396b	1	7566489	7566826	338	7566707	87	23.6817	NCU00685	7565615	7567354	+
sample_3_wt_rep2_peak_1397	1	7566914	7567031	118	7566971	2366	3723.56	NCU00685	7565615	7567354	+
sample_3_wt_rep2_peak_1408	1	7626631	7626705	75	7626665	45	12.5116	NCU00668	7626563	7627234	-
sample_3_wt_rep2_peak_1409	1	7626985	7627073	89	7627026	62	23.4266	NCU00668	7626563	7627234	-
sample_3_wt_rep2_peak_1419a	1	7679390	7679603	214	7679428	124	75.3039	NCU00654	7679389	7680029	-
sample_3_wt_rep2_peak_1419b	1	7679390	7679603	214	7679564	118	69.4476	NCU00654	7679389	7680029	-
sample_3_wt_rep2_peak_1426	1	7721348	7721423	76	7721383	67	27.037	NCU00644	7721242	7722288	-
sample_3_wt_rep2_peak_1427	1	7721907	7722046	140	7721981	337	343.661	NCU00644	7721242	7722288	-
sample_3_wt_rep2_peak_1434	1	7746371	7746544	174	7746425	3137	3526.46	NCU00634	7746115	7747037	-
sample_3_wt_rep2_peak_1435	1	7746746	7746919	174	7746799	3448	4014.2	NCU00634	7746115	7747037	-
sample_3_wt_rep2_peak_1441a	1	7772454	7772685	232	7772501	740	888.29	NCU00627	7772227	7772873	-
sample_3_wt_rep2_peak_1441b	1	7772454	7772685	232	7772620	1425	2106.19	NCU00627	7772227	7772873	-
sample_3_wt_rep2_peak_1443a	1	7782733	7782959	227	7782775	77	34.7196	NCU11188	7782698	7782940	-
sample_3_wt_rep2_peak_1443b	1	7782733	7782959	227	7782939	44	11.9443	NCU11188	7782698	7782940	-
sample_3_wt_rep2_peak_1445a	1	7795550	7795755	206	7795587	87	42.9542	NCU00624	7795403	7795971	+
sample_3_wt_rep2_peak_1445b	1	7795550	7795755	206	7795704	83	39.5984	NCU00624	7795403	7795971	+
sample_3_wt_rep2_peak_1448a	1	7812864	7813066	203	7812925	134	87.4921	NCU00621	7812349	7813160	+
sample_3_wt_rep2_peak_1448b	1	7812864	7813066	203	7813015	89	44.6616	NCU00621	7812349	7813160	+
sample_3_wt_rep2_peak_1449a	1	7817913	7818231	319	7817959	521	167.398	NCU00618	7817742	7818609	-
sample_3_wt_rep2_peak_1449b	1	7817913	7818231	319	7818042	206	14.2038	NCU00618	7817742	7818609	-
sample_3_wt_rep2_peak_1449c	1	7817913	7818231	319	7818187	10867	16845.8	NCU00618	7817742	7818609	-
sample_3_wt_rep2_peak_1450	1	7818392	7818568	177	7818515	2637	2505.64	NCU00618	7817742	7818609	-
sample_3_wt_rep2_peak_1452a	1	7829639	7829898	260	7829701	395	428.687	NCU00614	7829630	7831405	+
sample_3_wt_rep2_peak_1452b	1	7829639	7829898	260	7829855	82	38.7721	NCU00614	7829630	7831405	+
sample_3_wt_rep2_peak_1457a	1	7873373	7873715	343	7873522	956	1188.45	NCU00600	7873371	7874253	-
sample_3_wt_rep2_peak_1457b	1	7873373	7873715	343	7873669	1154	1526.46	NCU00600	7873371	7874253	-
sample_3_wt_rep2_peak_1477a	1	7953289	7953454	166	7953326	63	13.5079	NCU00576	7953053	7953485	+
sample_3_wt_rep2_peak_1477b	1	7953289	7953454	166	7953411	92	31.6936	NCU00576	7953053	7953485	+
sample_3_wt_rep2_peak_1480a	1	7966390	7966724	335	7966474	421	468.034	NCU00573	7966410	7966830	+
sample_3_wt_rep2_peak_1480b	1	7966390	7966724	335	7966648	314	311.101	NCU00573	7966410	7966830	+
sample_3_wt_rep2_peak_1481	1	7969553	7969638	86	7969597	105	58.9771	NCU00571	7969552	7969895	-
sample_3_wt_rep2_peak_1482	1	7969800	7969886	87	7969843	198	159.344	NCU00571	7969552	7969895	-
sample_3_wt_rep2_peak_1499	1	8034037	8034124	88	8034083	672	381.4	NCU00551	8034040	8034348	-
sample_3_wt_rep2_peak_1500	1	8034219	8034293	75	8034254	200	32.2633	NCU00551	8034040	8034348	-
sample_3_wt_rep2_peak_1510	1	8094118	8094221	104	8094160	564	615.289	NCU00537	8094111	8094560	-
sample_3_wt_rep2_peak_1511	1	8094377	8094455	79	8094416	1052	1423.45	NCU00537	8094111	8094560	-
sample_3_wt_rep2_peak_1515a	1	8118294	8118458	165	8118336	265	244.238	NCU00527	8118250	8119291	+
sample_3_wt_rep2_peak_1515b	1	8118294	8118458	165	8118417	58	20.6599	NCU00527	8118250	8119291	+
sample_3_wt_rep2_peak_1518	1	8144086	8144180	95	8144136	96	50.7855	NCU00519	8144075	8144384	-
sample_3_wt_rep2_peak_1519	1	8144276	8144379	104	8144329	419	464.982	NCU00519	8144075	8144384	-
sample_3_wt_rep2_peak_1522a	1	8160820	8161108	289	8160904	211	175.139	NCU00515	8159747	8161320	+
sample_3_wt_rep2_peak_1522b	1	8160820	8161108	289	8161071	35	7.28696	NCU00515	8159747	8161320	+
sample_3_wt_rep2_peak_1523	1	8161200	8161296	97	8161242	127	80.3382	NCU00515	8159747	8161320	+
sample_3_wt_rep2_peak_1530	1	8201847	8201990	144	8201908	377	335.471	NCU00502	8201746	8202475	-
sample_3_wt_rep2_peak_1531	1	8202110	8202247	138	8202168	674	761.323	NCU00502	8201746	8202475	-
sample_3_wt_rep2_peak_1532	1	8202378	8202532	155	8202418	346	295.305	NCU00502	8201746	8202475	-
sample_3_wt_rep2_peak_1545	1	8313873	8313966	94	8313920	201	162.957	NCU03045	8313790	8314749	+
sample_3_wt_rep2_peak_1546	1	8314655	8314739	85	8314697	194	154.556	NCU03045	8313790	8314749	+
sample_3_wt_rep2_peak_1555a	1	8379919	8380285	367	8380049	354	368.166	NCU03033	8379215	8380277	+
sample_3_wt_rep2_peak_1555b	1	8379919	8380285	367	8380247	126	79.3295	NCU03033	8379215	8380277	+
sample_3_wt_rep2_peak_1557a	1	8385411	8385638	228	8385449	95	49.897	NCU03031	8385185	8386152	-
sample_3_wt_rep2_peak_1557b	1	8385411	8385638	228	8385571	211	175.139	NCU03031	8385185	8386152	-
sample_3_wt_rep2_peak_1558	1	8385914	8385994	81	8385953	302	294.4	NCU03031	8385185	8386152	-
sample_3_wt_rep2_peak_1577a	1	8464243	8464440	198	8464280	49	8.15086	NCU03006	8464115	8464460	+
sample_3_wt_rep2_peak_1577b	1	8464243	8464440	198	8464400	269	200.2	NCU03006	8464115	8464460	+
sample_3_wt_rep2_peak_1578a	1	8467219	8467624	406	8467296	1202	1741.82	NCU03004	8467210	8467754	+
sample_3_wt_rep2_peak_1578b	1	8467219	8467624	406	8467438	318	284.222	NCU03004	8467210	8467754	+
sample_3_wt_rep2_peak_1592a	1	8525398	8525624	227	8525437	63	24.1355	NCU02978	8525158	8525619	+
sample_3_wt_rep2_peak_1592b	1	8525398	8525624	227	8525570	142	95.8597	NCU02978	8525158	8525619	+
sample_3_wt_rep2_peak_1593a	1	8526178	8526434	257	8526222	208	171.463	NCU02977	8526178	8526939	-
sample_3_wt_rep2_peak_1593b	1	8526178	8526434	257	8526377	223	190.027	NCU02977	8526178	8526939	-
sample_3_wt_rep2_peak_1595b	1	8540029	8540481	453	8540178	349	246.211	NCU02972	8540142	8540533	-
sample_3_wt_rep2_peak_1595c	1	8540029	8540481	453	8540364	1854	2589.71	NCU02972	8540142	8540533	-
sample_3_wt_rep2_peak_1609a	1	8596656	8596921	266	8596711	97	27.4637	NCU02956	8596556	8596909	+
sample_3_wt_rep2_peak_1609b	1	8596656	8596921	266	8596860	2427	3789.42	NCU02956	8596556	8596909	+
sample_3_wt_rep2_peak_1641a	1	8770176	8770509	334	8770219	84	40.4298	NCU02896	8770144	8770438	-
sample_3_wt_rep2_peak_1641b	1	8770176	8770509	334	8770294	59	21.341	NCU02896	8770144	8770438	-
sample_3_wt_rep2_peak_1641c	1	8770176	8770509	334	8770431	88	43.8055	NCU02896	8770144	8770438	-
sample_3_wt_rep2_peak_1666a	1	8944809	8945030	222	8944876	201	162.957	NCU02840	8944802	8945059	-
sample_3_wt_rep2_peak_1666b	1	8944809	8945030	222	8944981	123	76.324	NCU02840	8944802	8945059	-
sample_3_wt_rep2_peak_1670a	1	8959674	8959951	278	8959710	46	8.77527	NCU02834	8959378	8959950	+
sample_3_wt_rep2_peak_1670b	1	8959674	8959951	278	8959868	288	239.058	NCU02834	8959378	8959950	+
sample_3_wt_rep2_peak_1672a	1	8973363	8973596	234	8973403	153	107.679	NCU02830	8972682	8973615	+
sample_3_wt_rep2_peak_1672b	1	8973363	8973596	234	8973554	176	133.464	NCU02830	8972682	8973615	+
sample_3_wt_rep2_peak_1679	1	9030306	9030474	169	9030391	555	666.453	NCU02815	9030061	9030833	+
sample_3_wt_rep2_peak_1680	1	9030651	9030820	170	9030765	429	469.086	NCU02815	9030061	9030833	+
sample_3_wt_rep2_peak_1682a	1	9037547	9037862	316	9037655	246	183.261	NCU02813	9037516	9037970	+
sample_3_wt_rep2_peak_1682b	1	9037547	9037862	316	9037824	261	200.544	NCU02813	9037516	9037970	+
sample_3_wt_rep2_peak_1683a	1	9037955	9038263	309	9038062	490	501.718	NCU02812	9037899	9038340	-
sample_3_wt_rep2_peak_1683b	1	9037955	9038263	309	9038223	258	196.97	NCU02812	9037899	9038340	-
sample_3_wt_rep2_peak_1685a	1	9049906	9050196	291	9049948	847	1190.46	NCU02810	9049753	9050212	+
sample_3_wt_rep2_peak_1685b	1	9049906	9050196	291	9050154	198	159.344	NCU02810	9049753	9050212	+
sample_3_wt_rep2_peak_1691a	1	9063177	9063437	261	9063230	2699	4114.37	NCU02806	9063093	9063589	+
sample_3_wt_rep2_peak_1691b	1	9063177	9063437	261	9063394	845	872.959	NCU02806	9063093	9063589	+
sample_3_wt_rep2_peak_1698a	1	9093301	9093557	257	9093366	1477	1802.41	NCU02797	9093248	9093660	+
sample_3_wt_rep2_peak_1698b	1	9093301	9093557	257	9093515	1896	2514.35	NCU02797	9093248	9093660	+
sample_3_wt_rep2_peak_1709a	1	9153997	9154342	346	9154036	46	13.088	NCU10282	9153854	9154454	-
sample_3_wt_rep2_peak_1709b	1	9153997	9154342	346	9154159	42	10.8382	NCU10282	9153854	9154454	-
sample_3_wt_rep2_peak_1709c	1	9153997	9154342	346	9154286	59	21.341	NCU10282	9153854	9154454	-
sample_3_wt_rep2_peak_1713a	1	9184296	9184644	349	9184338	45	12.5116	NCU02789	9184315	9184697	-
sample_3_wt_rep2_peak_1713b	1	9184296	9184644	349	9184439	114	67.4984	NCU02789	9184315	9184697	-
sample_3_wt_rep2_peak_1713c	1	9184296	9184644	349	9184597	102	56.2085	NCU02789	9184315	9184697	-
sample_3_wt_rep2_peak_1716c	1	9199628	9200042	415	9199913	234	133.755	NCU02786	9199811	9200219	-
sample_3_wt_rep2_peak_1716d	1	9199628	9200042	415	9200001	1000	1157.83	NCU02786	9199811	9200219	-
sample_3_wt_rep2_peak_1719a	1	9209219	9209404	186	9209263	138	91.651	NCU02783	9209219	9209535	-
sample_3_wt_rep2_peak_1719b	1	9209219	9209404	186	9209365	70	29.2795	NCU02783	9209219	9209535	-
sample_3_wt_rep2_peak_1721a	1	9224648	9224859	212	9224686	59	21.341	NCU02778	9224560	9224912	+
sample_3_wt_rep2_peak_1721b	1	9224648	9224859	212	9224805	199	160.546	NCU02778	9224560	9224912	+
sample_3_wt_rep2_peak_1732a	1	9340174	9340737	564	9340231	1832	2349.29	NCU09269	9340116	9340815	+
sample_3_wt_rep2_peak_1732b	1	9340174	9340737	564	9340393	1139	1232.54	NCU09269	9340116	9340815	+
sample_3_wt_rep2_peak_1732c	1	9340174	9340737	564	9340508	636	535.311	NCU09269	9340116	9340815	+
sample_3_wt_rep2_peak_1732d	1	9340174	9340737	564	9340682	900	885.703	NCU09269	9340116	9340815	+
sample_3_wt_rep2_peak_1744a	1	9392472	9392792	321	9392527	123	76.324	NCU09253	9392348	9392786	-
sample_3_wt_rep2_peak_1744b	1	9392472	9392792	321	9392622	218	183.789	NCU09253	9392348	9392786	-
sample_3_wt_rep2_peak_1744c	1	9392472	9392792	321	9392713	74	32.3537	NCU09253	9392348	9392786	-
sample_3_wt_rep2_peak_1749a	1	9411925	9412159	235	9411965	124	77.3224	NCU09249	9411684	9413139	+
sample_3_wt_rep2_peak_1749b	1	9411925	9412159	235	9412109	135	88.5271	NCU09249	9411684	9413139	+
sample_3_wt_rep2_peak_1761a	1	9463904	9464223	320	9463980	59739	93415.5	NCU09235	9463799	9464339	-
sample_3_wt_rep2_peak_1761b	1	9463904	9464223	320	9464163	4554	2276.37	NCU09235	9463799	9464339	-
sample_3_wt_rep2_peak_1769a	1	9532663	9532911	249	9532712	1687	2751.2	NCU08597	9531908	9532900	+
sample_3_wt_rep2_peak_1769b	1	9532663	9532911	249	9532866	168	113.562	NCU08597	9531908	9532900	+
sample_3_wt_rep2_peak_1774a	1	9560224	9560483	260	9560267	427	477.214	NCU08602	9559800	9560485	+
sample_3_wt_rep2_peak_1774b	1	9560224	9560483	260	9560435	109	62.7252	NCU08602	9559800	9560485	+
sample_3_wt_rep2_peak_1783	1	9604744	9604929	186	9604848	84	40.4298	NCU08611	9602590	9605142	+
sample_3_wt_rep2_peak_1784	1	9605023	9605139	117	9605079	105	58.9771	NCU08611	9602590	9605142	+
sample_3_wt_rep2_peak_1786	1	9625332	9625416	85	9625376	618	438.526	NCU08620	9625326	9625842	-
sample_3_wt_rep2_peak_1787	1	9625499	9625648	150	9625595	3687	5296.27	NCU08620	9625326	9625842	-
sample_3_wt_rep2_peak_1817a	2	96541	96763	223	96586	255	173.601	NCU09595	96532	97366	-
sample_3_wt_rep2_peak_1817b	2	96541	96763	223	96719	106	38.2013	NCU09595	96532	97366	-
sample_3_wt_rep2_peak_1824	2	185828	185906	79	185867	56	19.3195	NCU03572	185816	186335	-
sample_3_wt_rep2_peak_1825	2	186106	186263	158	186164	82	38.7721	NCU03572	185816	186335	-
sample_3_wt_rep2_peak_1834a	2	233126	233491	366	233167	355	292.216	NCU03559	233133	233611	+
sample_3_wt_rep2_peak_1834b	2	233126	233491	366	233263	49	7.12882	NCU03559	233133	233611	+
sample_3_wt_rep2_peak_1834c	2	233126	233491	366	233442	903	1091.39	NCU03559	233133	233611	+
sample_3_wt_rep2_peak_1838a	2	248415	248784	370	248516	710	944.862	NCU03554	248424	248791	+
sample_3_wt_rep2_peak_1838b	2	248415	248784	370	248727	194	154.556	NCU03554	248424	248791	+
sample_3_wt_rep2_peak_1846a	2	290382	290689	308	290434	194	154.556	NCU03546	290235	290710	+
sample_3_wt_rep2_peak_1846b	2	290382	290689	308	290526	32	5.93271	NCU03546	290235	290710	+
sample_3_wt_rep2_peak_1846c	2	290382	290689	308	290637	71	30.0392	NCU03546	290235	290710	+
sample_3_wt_rep2_peak_1849	2	308483	308627	145	308530	100	54.3837	NCU03543	308272	308861	+
sample_3_wt_rep2_peak_1850	2	308750	308852	103	308809	172	128.882	NCU03543	308272	308861	+
sample_3_wt_rep2_peak_1909b	2	636135	636379	245	636344	44	11.9443	NCU03461	636290	636674	-
sample_3_wt_rep2_peak_1910	2	636554	636628	75	636595	48	14.2676	NCU03461	636290	636674	-
sample_3_wt_rep2_peak_1916a	2	692128	692331	204	692166	112	65.5777	NCU03445	691749	692319	-
sample_3_wt_rep2_peak_1916b	2	692128	692331	204	692288	1063	1596.73	NCU03445	691749	692319	-
sample_3_wt_rep2_peak_1924a	2	733346	733583	238	733398	196	156.946	NCU03433	733348	735240	-
sample_3_wt_rep2_peak_1924b	2	733346	733583	238	733543	154	108.771	NCU03433	733348	735240	-
sample_3_wt_rep2_peak_1929a	2	764102	764527	426	764253	732	981.95	NCU03425	764106	764565	+
sample_3_wt_rep2_peak_1929b	2	764102	764527	426	764473	107	60.6762	NCU03425	764106	764565	+
sample_3_wt_rep2_peak_1938a	2	827664	827913	250	827717	133	86.4604	NCU03407	827657	828610	-
sample_3_wt_rep2_peak_1938b	2	827664	827913	250	827872	79	36.3246	NCU03407	827657	828610	-
sample_3_wt_rep2_peak_1944a	2	857270	857535	266	857325	1330	1758.57	NCU03396	857266	857660	-
sample_3_wt_rep2_peak_1944b	2	857270	857535	266	857487	167	81.2172	NCU03396	857266	857660	-
sample_3_wt_rep2_peak_1946b	2	864859	865063	205	865009	894	826.345	NCU03393	864897	865479	+
sample_3_wt_rep2_peak_1947	2	865174	865286	113	865238	2852	4027.5	NCU03393	864897	865479	+
sample_3_wt_rep2_peak_1961a	2	951965	952189	225	952004	246	219.328	NCU03366	951440	952399	+
sample_3_wt_rep2_peak_1961b	2	951965	952189	225	952142	131	84.4065	NCU03366	951440	952399	+
sample_3_wt_rep2_peak_1963	2	962823	962946	124	962886	148	102.263	NCU03364	962662	963452	+
sample_3_wt_rep2_peak_1964	2	963195	963269	75	963230	58	20.6599	NCU03364	962662	963452	+
sample_3_wt_rep2_peak_1985a	2	1053248	1053657	410	1053318	760	992.544	NCU03336	1053305	1053745	-
sample_3_wt_rep2_peak_1985b	2	1053248	1053657	410	1053532	257	205.355	NCU03336	1053305	1053745	-
sample_3_wt_rep2_peak_2009	2	1424470	1424569	100	1424516	488	572.535	NCU05363	1424457	1425225	+
sample_3_wt_rep2_peak_2010	2	1424656	1424740	85	1424696	80	37.1352	NCU05363	1424457	1425225	+
sample_3_wt_rep2_peak_2011a	2	1424875	1425093	219	1424933	115	68.4644	NCU05363	1424457	1425225	+
sample_3_wt_rep2_peak_2011b	2	1424875	1425093	219	1425054	79	36.3246	NCU05363	1424457	1425225	+
sample_3_wt_rep2_peak_2018	2	1453675	1453801	127	1453729	108	61.7822	NCU05375	1453511	1454001	+
sample_3_wt_rep2_peak_2019	2	1453904	1454000	97	1453957	1408	2283.99	NCU05375	1453511	1454001	+
sample_3_wt_rep2_peak_2025	2	1485297	1485374	78	1485334	62	23.4266	NCU05386	1485141	1485785	+
sample_3_wt_rep2_peak_2026	2	1485680	1485763	84	1485721	107	60.8432	NCU05386	1485141	1485785	+
sample_3_wt_rep2_peak_2029a	2	1500748	1501066	319	1500917	1386	2031.39	NCU05390	1500683	1501261	-
sample_3_wt_rep2_peak_2029b	2	1500748	1501066	319	1501008	568	618.684	NCU05390	1500683	1501261	-
sample_3_wt_rep2_peak_2042b	2	1567792	1568211	420	1567999	261	238.943	NCU10346	1567943	1568511	-
sample_3_wt_rep2_peak_2042c	2	1567792	1568211	420	1568163	140	93.7492	NCU10346	1567943	1568511	-
sample_3_wt_rep2_peak_2048a	2	1599413	1599626	214	1599458	1018	1001.59	NCU05425	1599252	1599855	+
sample_3_wt_rep2_peak_2048b	2	1599413	1599626	214	1599579	3433	5142.16	NCU05425	1599252	1599855	+
sample_3_wt_rep2_peak_2055	2	1621857	1621965	109	1621911	1144	1754.22	NCU05435	1621874	1622588	-
sample_3_wt_rep2_peak_2056	2	1622068	1622147	80	1622108	207	170.241	NCU05435	1621874	1622588	-
sample_3_wt_rep2_peak_2070a	2	1697109	1697328	220	1697152	190	149.805	NCU16541	1697090	1697539	-
sample_3_wt_rep2_peak_2070b	2	1697109	1697328	220	1697271	856	1206.95	NCU16541	1697090	1697539	-
sample_3_wt_rep2_peak_2073a	2	1742822	1743023	202	1742867	154	108.771	NCU06856	1742814	1743096	-
sample_3_wt_rep2_peak_2073b	2	1742822	1743023	202	1742977	94	49.0129	NCU06856	1742814	1743096	-
sample_3_wt_rep2_peak_2087	2	1814361	1814435	75	1814397	66	26.3019	NCU06838	1813696	1815042	+
sample_3_wt_rep2_peak_2088	2	1814943	1815056	114	1815000	297	287.501	NCU06838	1813696	1815042	+
sample_3_wt_rep2_peak_2091	2	1825997	1826071	75	1826031	34	6.82361	NCU06836	1825860	1826393	+
sample_3_wt_rep2_peak_2092a	2	1826181	1826394	214	1826216	52	16.7293	NCU06836	1825860	1826393	+
sample_3_wt_rep2_peak_2092b	2	1826181	1826394	214	1826342	535	648.257	NCU06836	1825860	1826393	+
sample_3_wt_rep2_peak_2094	2	1837211	1837304	94	1837253	146	100.117	NCU06832	1837210	1838432	-
sample_3_wt_rep2_peak_2095	2	1837911	1837993	83	1837953	78	35.5194	NCU06832	1837210	1838432	-
sample_3_wt_rep2_peak_2099	2	1871159	1871237	79	1871196	245	218.034	NCU06815	1870730	1871504	+
sample_3_wt_rep2_peak_2100	2	1871386	1871490	105	1871445	104	58.0501	NCU06815	1870730	1871504	+
sample_3_wt_rep2_peak_2111a	2	1950029	1950293	265	1950083	1410	2159.36	NCU06783	1949963	1950289	+
sample_3_wt_rep2_peak_2111b	2	1950029	1950293	265	1950249	298	263.027	NCU06783	1949963	1950289	+
sample_3_wt_rep2_peak_2117a	2	1958940	1959154	215	1958988	571	456.236	NCU06779	1958928	1959243	-
sample_3_wt_rep2_peak_2117b	2	1958940	1959154	215	1959116	144	41.8033	NCU06779	1958928	1959243	-
sample_3_wt_rep2_peak_2136	2	2027843	2028033	191	2027994	212	157.693	NCU06760	2027845	2028811	-
sample_3_wt_rep2_peak_2137	2	2028381	2028455	75	2028416	65	20.6713	NCU06760	2027845	2028811	-
sample_3_wt_rep2_peak_2142a	2	2056521	2056749	229	2056571	422	469.561	NCU06754	2056425	2056766	+
sample_3_wt_rep2_peak_2142b	2	2056521	2056749	229	2056709	104	58.0501	NCU06754	2056425	2056766	+
sample_3_wt_rep2_peak_2147a	2	2074403	2074600	198	2074459	205	167.805	NCU06746	2074351	2074616	+
sample_3_wt_rep2_peak_2147b	2	2074403	2074600	198	2074561	101	55.294	NCU06746	2074351	2074616	+
sample_3_wt_rep2_peak_2150	2	2085005	2085108	104	2085055	7871	11119.1	NCU06743	2084680	2085482	-
sample_3_wt_rep2_peak_2151a	2	2085194	2085438	245	2085292	2565	2409.85	NCU06743	2084680	2085482	-
sample_3_wt_rep2_peak_2151b	2	2085194	2085438	245	2085394	708	306.719	NCU06743	2084680	2085482	-
sample_3_wt_rep2_peak_2154a	2	2096934	2097316	383	2096971	355	369.618	NCU06738	2096932	2097550	+
sample_3_wt_rep2_peak_2154b	2	2096934	2097316	383	2097169	187	146.264	NCU06738	2096932	2097550	+
sample_3_wt_rep2_peak_2154c	2	2096934	2097316	383	2097278	56	19.3195	NCU06738	2096932	2097550	+
sample_3_wt_rep2_peak_2155	2	2097637	2097717	81	2097673	65	25.5733	NCU06737	2097643	2098587	-
sample_3_wt_rep2_peak_2156a	2	2098388	2098600	213	2098429	241	212.876	NCU06737	2097643	2098587	-
sample_3_wt_rep2_peak_2156b	2	2098388	2098600	213	2098550	105	58.9771	NCU06737	2097643	2098587	-
sample_3_wt_rep2_peak_2157b	2	2111623	2112109	487	2111889	231	200.108	NCU10430	2111818	2112108	-
sample_3_wt_rep2_peak_2157c	2	2111623	2112109	487	2112067	39	9.25287	NCU10430	2111818	2112108	-
sample_3_wt_rep2_peak_2166a	2	2205953	2206238	286	2205992	138	91.651	NCU01839	2205951	2206327	+
sample_3_wt_rep2_peak_2166b	2	2205953	2206238	286	2206092	47	13.6734	NCU01839	2205951	2206327	+
sample_3_wt_rep2_peak_2166c	2	2205953	2206238	286	2206200	115	68.4644	NCU01839	2205951	2206327	+
sample_3_wt_rep2_peak_2174	2	2268157	2268303	147	2268232	3392	4881.46	NCU01827	2268141	2268834	+
sample_3_wt_rep2_peak_2175	2	2268443	2268545	103	2268485	1409	1503.6	NCU01827	2268141	2268834	+
sample_3_wt_rep2_peak_2194	2	2364412	2364540	129	2364493	198	159.344	NCU01804	2363917	2365216	-
sample_3_wt_rep2_peak_2195	2	2364999	2365077	79	2365036	90	45.5225	NCU01804	2363917	2365216	-
sample_3_wt_rep2_peak_2203	2	2396325	2396417	93	2396365	584	579.602	NCU01793	2396235	2397574	+
sample_3_wt_rep2_peak_2204	2	2397456	2397572	117	2397508	217	129.668	NCU01793	2396235	2397574	+
sample_3_wt_rep2_peak_2205a	2	2400770	2400990	221	2400811	1233	1628.05	NCU01792	2400757	2401004	-
sample_3_wt_rep2_peak_2205b	2	2400770	2400990	221	2400950	288	206.893	NCU01792	2400757	2401004	-
sample_3_wt_rep2_peak_2224a	2	2500997	2501215	219	2501044	554	595.142	NCU01768	2500846	2501308	-
sample_3_wt_rep2_peak_2224b	2	2500997	2501215	219	2501149	1690	2612.16	NCU01768	2500846	2501308	-
sample_3_wt_rep2_peak_2226	2	2511984	2512061	78	2512023	71	30.0392	NCU01766	2511782	2512365	+
sample_3_wt_rep2_peak_2227a	2	2512153	2512365	213	2512193	54	18.0089	NCU01766	2511782	2512365	+
sample_3_wt_rep2_peak_2227b	2	2512153	2512365	213	2512313	154	108.771	NCU01766	2511782	2512365	+
sample_3_wt_rep2_peak_2228a	2	2512656	2513079	424	2512749	365	384.211	NCU01765	2512545	2513141	-
sample_3_wt_rep2_peak_2228b	2	2512656	2513079	424	2512905	63	24.1355	NCU01765	2512545	2513141	-
sample_3_wt_rep2_peak_2228c	2	2512656	2513079	424	2513041	31	5.50579	NCU01765	2512545	2513141	-
sample_3_wt_rep2_peak_2231a	2	2527978	2528204	227	2528009	45	10.0928	NCU01759	2527979	2528211	-
sample_3_wt_rep2_peak_2231b	2	2527978	2528204	227	2528161	802	1049.59	NCU01759	2527979	2528211	-
sample_3_wt_rep2_peak_2237	2	2553431	2553596	166	2553554	238	209.026	NCU01748	2553455	2554534	-
sample_3_wt_rep2_peak_2238a	2	2553699	2553972	274	2553743	65	25.5733	NCU01748	2553455	2554534	-
sample_3_wt_rep2_peak_2238b	2	2553699	2553972	274	2553833	178	135.77	NCU01748	2553455	2554534	-
sample_3_wt_rep2_peak_2239	2	2554052	2554139	88	2554097	118	71.3847	NCU01748	2553455	2554534	-
sample_3_wt_rep2_peak_2243a	2	2567182	2567397	216	2567222	440	477.483	NCU01744	2567182	2567521	-
sample_3_wt_rep2_peak_2243b	2	2567182	2567397	216	2567354	335	326.203	NCU01744	2567182	2567521	-
sample_3_wt_rep2_peak_2245a	2	2585966	2586183	218	2586024	948	1174.71	NCU01740	2585927	2586362	-
sample_3_wt_rep2_peak_2245b	2	2585966	2586183	218	2586112	310	241.339	NCU01740	2585927	2586362	-
sample_3_wt_rep2_peak_2246	2	2586278	2586353	76	2586316	99	35.2135	NCU01740	2585927	2586362	-
sample_3_wt_rep2_peak_2247a	2	2587478	2587726	249	2587523	130	58.4344	NCU01739	2587195	2587727	-
sample_3_wt_rep2_peak_2247b	2	2587478	2587726	249	2587655	122	52.1147	NCU01739	2587195	2587727	-
sample_3_wt_rep2_peak_2249a	2	2596876	2597123	248	2596937	193	153.365	NCU01737	2596668	2597160	+
sample_3_wt_rep2_peak_2249b	2	2596876	2597123	248	2597080	115	68.4644	NCU01737	2596668	2597160	+
sample_3_wt_rep2_peak_2251	2	2610613	2610714	102	2610658	108	61.7822	NCU01731	2610417	2611456	+
sample_3_wt_rep2_peak_2252a	2	2610970	2611270	301	2611083	59	21.341	NCU01731	2610417	2611456	+
sample_3_wt_rep2_peak_2252b	2	2610970	2611270	301	2611183	398	433.19	NCU01731	2610417	2611456	+
sample_3_wt_rep2_peak_2264a	2	2677421	2677774	354	2677473	219	185.033	NCU01702	2677435	2677839	-
sample_3_wt_rep2_peak_2264b	2	2677421	2677774	354	2677688	348	359.476	NCU01702	2677435	2677839	-
sample_3_wt_rep2_peak_2270a	2	2706553	2706808	256	2706592	435	361.821	NCU01692	2706519	2706814	+
sample_3_wt_rep2_peak_2270b	2	2706553	2706808	256	2706765	2128	3183.99	NCU01692	2706519	2706814	+
sample_3_wt_rep2_peak_2271a	2	2710368	2710790	423	2710406	85	20.8113	NCU01689	2710248	2710811	+
sample_3_wt_rep2_peak_2271b	2	2710368	2710790	423	2710552	172	82.3275	NCU01689	2710248	2710811	+
sample_3_wt_rep2_peak_2271c	2	2710368	2710790	423	2710749	437	365.997	NCU01689	2710248	2710811	+
sample_3_wt_rep2_peak_2279	2	2765982	2766130	149	2766076	97	51.6785	NCU01665	2765796	2766543	+
sample_3_wt_rep2_peak_2280	2	2766442	2766516	75	2766478	46	13.088	NCU01665	2765796	2766543	+
sample_3_wt_rep2_peak_2287a	2	2797970	2798217	248	2798031	727	966.02	NCU01654	2797974	2798234	-
sample_3_wt_rep2_peak_2287b	2	2797970	2798217	248	2798175	205	165.298	NCU01654	2797974	2798234	-
sample_3_wt_rep2_peak_2294a	2	2823943	2824234	292	2823981	72	18.9805	NCU01646	2823755	2824240	+
sample_3_wt_rep2_peak_2294b	2	2823943	2824234	292	2824160	127	57.1711	NCU01646	2823755	2824240	+
sample_3_wt_rep2_peak_2302b	2	2864351	2864670	320	2864491	314	229.669	NCU01638	2864458	2864767	-
sample_3_wt_rep2_peak_2302c	2	2864351	2864670	320	2864632	120	44.978	NCU01638	2864458	2864767	-
sample_3_wt_rep2_peak_2304a	2	2874285	2874579	295	2874352	1897	1272.16	NCU01635	2874241	2874853	-
sample_3_wt_rep2_peak_2304b	2	2874285	2874579	295	2874532	5685	6365.22	NCU01635	2874241	2874853	-
sample_3_wt_rep2_peak_2313a	2	2954315	2954730	416	2954372	89	44.6616	NCU01614	2953868	2954651	+
sample_3_wt_rep2_peak_2313b	2	2954315	2954730	416	2954531	62	23.4266	NCU01614	2953868	2954651	+
sample_3_wt_rep2_peak_2319a	2	2981491	2981705	215	2981528	236	206.469	NCU01601	2981484	2981787	-
sample_3_wt_rep2_peak_2319b	2	2981491	2981705	215	2981638	59	21.341	NCU01601	2981484	2981787	-
sample_3_wt_rep2_peak_2320a	2	2985762	2986197	436	2985814	372	394.496	NCU01599	2985471	2985994	+
sample_3_wt_rep2_peak_2320b	2	2985762	2986197	436	2985951	43	11.3865	NCU01599	2985471	2985994	+
sample_3_wt_rep2_peak_2336a	2	3068630	3069010	381	3068668	78	35.5194	NCU01565	3068629	3069091	-
sample_3_wt_rep2_peak_2336b	2	3068630	3069010	381	3068791	428	478.748	NCU01565	3068629	3069091	-
sample_3_wt_rep2_peak_2336c	2	3068630	3069010	381	3068930	210	173.912	NCU01565	3068629	3069091	-
sample_3_wt_rep2_peak_2337a	2	3072629	3072908	280	3072697	308	302.725	NCU01564	3072629	3073534	-
sample_3_wt_rep2_peak_2337b	2	3072629	3072908	280	3072870	87	42.9542	NCU01564	3072629	3073534	-
sample_3_wt_rep2_peak_2339	2	3085084	3085192	109	3085123	2652	4400.98	NCU01560	3085087	3086152	-
sample_3_wt_rep2_peak_2340	2	3085305	3085379	75	3085341	105	37.7375	NCU01560	3085087	3086152	-
sample_3_wt_rep2_peak_2345	2	3111027	3111101	75	3111062	32	5.93271	NCU01550	3110920	3111625	+
sample_3_wt_rep2_peak_2346a	2	3111400	3111725	326	3111448	520	623.888	NCU01550	3110920	3111625	+
sample_3_wt_rep2_peak_2348a	2	3119576	3119779	204	3119622	182	105.83	NCU01547	3119543	3119873	+
sample_3_wt_rep2_peak_2348b	2	3119576	3119779	204	3119728	243	168.246	NCU01547	3119543	3119873	+
sample_3_wt_rep2_peak_2350a	2	3125686	3125854	169	3125724	834	659.498	NCU01545	3125519	3126054	+
sample_3_wt_rep2_peak_2350b	2	3125686	3125854	169	3125812	5133	7976.06	NCU01545	3125519	3126054	+
sample_3_wt_rep2_peak_2351	2	3125942	3126016	75	3125995	137	21.4212	NCU01545	3125519	3126054	+
sample_3_wt_rep2_peak_2352	2	3127749	3127841	93	3127794	353	166.593	NCU01543	3127769	3129156	-
sample_3_wt_rep2_peak_2353	2	3128418	3128492	75	3128453	129	19.4297	NCU01543	3127769	3129156	-
sample_3_wt_rep2_peak_2358a	2	3150997	3151278	282	3151058	487	570.944	NCU01539	3150967	3151235	+
sample_3_wt_rep2_peak_2358b	2	3150997	3151278	282	3151203	177	134.616	NCU01539	3150967	3151235	+
sample_3_wt_rep2_peak_2359	2	3151596	3151674	79	3151635	159	114.271	NCU15834	3151597	3152052	-
sample_3_wt_rep2_peak_2360a	2	3151778	3152066	289	3151819	117	70.4076	NCU15834	3151597	3152052	-
sample_3_wt_rep2_peak_2360b	2	3151778	3152066	289	3151994	200	161.75	NCU15834	3151597	3152052	-
sample_3_wt_rep2_peak_2365a	2	3188800	3189090	291	3188882	193	153.365	NCU01525	3188786	3189128	-
sample_3_wt_rep2_peak_2365b	2	3188800	3189090	291	3189048	266	245.565	NCU01525	3188786	3189128	-
sample_3_wt_rep2_peak_2366	2	3193424	3193527	104	3193472	135	88.5271	NCU01524	3193424	3193967	-
sample_3_wt_rep2_peak_2367	2	3193776	3193852	77	3193814	69	28.5258	NCU01524	3193424	3193967	-
sample_3_wt_rep2_peak_2379	2	3227827	3227901	75	3227877	72	18.4079	NCU01510	3227828	3228372	-
sample_3_wt_rep2_peak_2380a	2	3227979	3228337	359	3228028	984	1234.95	NCU01510	3227828	3228372	-
sample_3_wt_rep2_peak_2380b	2	3227979	3228337	359	3228182	164	87.4178	NCU01510	3227828	3228372	-
sample_3_wt_rep2_peak_2380c	2	3227979	3228337	359	3228295	487	468.167	NCU01510	3227828	3228372	-
sample_3_wt_rep2_peak_2387	2	3264421	3264566	146	3264484	1932	3062.6	NCU01498	3264427	3265533	-
sample_3_wt_rep2_peak_2388a	2	3264934	3265145	212	3264991	214	144.109	NCU01498	3264427	3265533	-
sample_3_wt_rep2_peak_2388b	2	3264934	3265145	212	3265116	49	8.78519	NCU01498	3264427	3265533	-
sample_3_wt_rep2_peak_2398a	2	3344193	3344590	398	3344266	1173	1162.02	NCU01484	3343822	3344700	+
sample_3_wt_rep2_peak_2398b	2	3344193	3344590	398	3344393	1952	2350.69	NCU01484	3343822	3344700	+
sample_3_wt_rep2_peak_2398c	2	3344193	3344590	398	3344545	731	582.655	NCU01484	3343822	3344700	+
sample_3_wt_rep2_peak_2418a	2	3436887	3437325	439	3436959	4155	5118.92	NCU08502	3436824	3437667	+
sample_3_wt_rep2_peak_2418b	2	3436887	3437325	439	3437119	3280	3713.14	NCU08502	3436824	3437667	+
sample_3_wt_rep2_peak_2418c	2	3436887	3437325	439	3437271	2076	1953.44	NCU08502	3436824	3437667	+
sample_3_wt_rep2_peak_2429a	2	3548571	3548963	393	3548633	1083	1591.22	NCU08471	3548557	3548971	-
sample_3_wt_rep2_peak_2429b	2	3548571	3548963	393	3548771	230	189.857	NCU08471	3548557	3548971	-
sample_3_wt_rep2_peak_2429c	2	3548571	3548963	393	3548917	289	265.188	NCU08471	3548557	3548971	-
sample_3_wt_rep2_peak_2431a	2	3556120	3556385	266	3556178	197	158.144	NCU08468	3556059	3556645	-
sample_3_wt_rep2_peak_2431b	2	3556120	3556385	266	3556340	98	52.5759	NCU08468	3556059	3556645	-
sample_3_wt_rep2_peak_2447	2	3756929	3757059	131	3756980	398	433.19	NCU08709	3756943	3757672	-
sample_3_wt_rep2_peak_2448a	2	3757370	3757547	178	3757411	338	345.092	NCU08709	3756943	3757672	-
sample_3_wt_rep2_peak_2448b	2	3757370	3757547	178	3757507	91	46.3882	NCU08709	3756943	3757672	-
sample_3_wt_rep2_peak_2463	2	3862039	3862125	87	3862081	1269	1931.35	NCU08743	3862002	3862358	-
sample_3_wt_rep2_peak_2464	2	3862313	3862389	77	3862350	170	117.728	NCU08743	3862002	3862358	-
sample_3_wt_rep2_peak_2484a	2	4006915	4007135	221	4006955	63	24.1355	NCU08420	4006851	4007129	+
sample_3_wt_rep2_peak_2484b	2	4006915	4007135	221	4007089	234	203.919	NCU08420	4006851	4007129	+
sample_3_wt_rep2_peak_2485a	2	4008219	4008445	227	4008263	131	84.4065	NCU08421	4008238	4008521	-
sample_3_wt_rep2_peak_2485b	2	4008219	4008445	227	4008403	99	53.4776	NCU08421	4008238	4008521	-
sample_3_wt_rep2_peak_2486	2	4018333	4018424	92	4018380	138	91.651	NCU08423	4017658	4018727	+
sample_3_wt_rep2_peak_2487	2	4018589	4018664	76	4018630	127	80.3382	NCU08423	4017658	4018727	+
sample_3_wt_rep2_peak_2494a	2	4053452	4053696	245	4053494	56	19.3195	NCU08434	4053447	4053825	-
sample_3_wt_rep2_peak_2494b	2	4053452	4053696	245	4053624	1384	2234.88	NCU08434	4053447	4053825	-
sample_3_wt_rep2_peak_2510a	2	4190010	4190191	182	4190055	373	395.97	NCU09347	4190016	4190468	-
sample_3_wt_rep2_peak_2510b	2	4190010	4190191	182	4190181	51	16.1015	NCU09347	4190016	4190468	-
sample_3_wt_rep2_peak_2537a	2	4379891	4380211	321	4379958	287	166.471	NCU09468	4379819	4380245	+
sample_3_wt_rep2_peak_2537b	2	4379891	4380211	321	4380156	2521	3716.32	NCU09468	4379819	4380245	+
sample_3_wt_rep2_peak_2541	2	4402543	4402662	120	4402585	8006	7695.46	NCU09476	4402401	4403088	+
sample_3_wt_rep2_peak_2542	2	4402784	4402864	81	4402823	11735	13159	NCU09476	4402401	4403088	+
sample_3_wt_rep2_peak_2543a	2	4407330	4407523	194	4407374	3515	2732.01	NCU09477	4407190	4407556	+
sample_3_wt_rep2_peak_2543b	2	4407330	4407523	194	4407485	6665	6940.12	NCU09477	4407190	4407556	+
sample_3_wt_rep2_peak_2553	2	4465347	4465421	75	4465385	54	18.0089	NCU09492	4465090	4465976	+
sample_3_wt_rep2_peak_2554	2	4465880	4465963	84	4465921	131	84.4065	NCU09492	4465090	4465976	+
sample_3_wt_rep2_peak_2563	3	21727	21832	106	21771	147	101.188	NCU09521	21688	22496	+
sample_3_wt_rep2_peak_2564	3	22417	22505	89	22460	166	122.084	NCU09521	21688	22496	+
sample_3_wt_rep2_peak_2576	3	109561	109636	76	109603	57	19.986	NCU09500	109551	109813	-
sample_3_wt_rep2_peak_2577	3	109726	109803	78	109761	55	18.6604	NCU09500	109551	109813	-
sample_3_wt_rep2_peak_2595a	3	259544	259770	227	259591	3991	6202.7	NCU09175	259481	259807	+
sample_3_wt_rep2_peak_2595b	3	259544	259770	227	259730	715	594.376	NCU09175	259481	259807	+
sample_3_wt_rep2_peak_2600a	3	330512	330846	335	330548	49	14.8705	NCU10001	330511	330941	-
sample_3_wt_rep2_peak_2600b	3	330512	330846	335	330681	112	65.5777	NCU10001	330511	330941	-
sample_3_wt_rep2_peak_2600c	3	330512	330846	335	330808	81	37.951	NCU10001	330511	330941	-
sample_3_wt_rep2_peak_2610a	3	501617	501841	225	501640	34	6.82361	NCU05685	501282	502216	+
sample_3_wt_rep2_peak_2610b	3	501617	501841	225	501781	318	316.713	NCU05685	501282	502216	+
sample_3_wt_rep2_peak_2611	3	502105	502235	131	502168	480	559.836	NCU05685	501282	502216	+
sample_3_wt_rep2_peak_2612a	3	508126	508417	292	508174	365	384.211	NCU05686	508089	508417	+
sample_3_wt_rep2_peak_2612b	3	508126	508417	292	508263	406	445.246	NCU05686	508089	508417	+
sample_3_wt_rep2_peak_2612c	3	508126	508417	292	508371	521	625.507	NCU05686	508089	508417	+
sample_3_wt_rep2_peak_2624b	3	606873	607268	396	607031	359	375.441	NCU05714	606927	607565	+
sample_3_wt_rep2_peak_2624c	3	606873	607268	396	607169	49	12.9812	NCU05714	606927	607565	+
sample_3_wt_rep2_peak_2625a	3	611875	612079	205	611925	321	269.516	NCU05715	611503	612129	+
sample_3_wt_rep2_peak_2625b	3	611875	612079	205	612021	758	946.572	NCU05715	611503	612129	+
sample_3_wt_rep2_peak_2629	3	625153	625270	118	625207	507	430.431	NCU05720	625156	625690	-
sample_3_wt_rep2_peak_2630	3	625375	625458	84	625416	173	75.3999	NCU05720	625156	625690	-
sample_3_wt_rep2_peak_2632	3	627882	628019	138	627957	724	720.546	NCU05721	627911	628502	-
sample_3_wt_rep2_peak_2633	3	628110	628246	137	628174	1130	1338.25	NCU05721	627911	628502	-
sample_3_wt_rep2_peak_2637a	3	673791	674187	397	673984	136	89.5653	NCU05731	673845	674187	+
sample_3_wt_rep2_peak_2637b	3	673791	674187	397	674128	233	202.647	NCU05731	673845	674187	+
sample_3_wt_rep2_peak_2644a	3	992098	992352	255	992145	671	594.715	NCU07826	991635	992318	-
sample_3_wt_rep2_peak_2644b	3	992098	992352	255	992309	3273	5085.42	NCU07826	991635	992318	-
sample_3_wt_rep2_peak_2648a	3	1014829	1015066	238	1014915	108	61.7822	NCU07832	1014770	1015086	+
sample_3_wt_rep2_peak_2648b	3	1014829	1015066	238	1015025	484	566.178	NCU07832	1014770	1015086	+
sample_3_wt_rep2_peak_2650	3	1040936	1041053	118	1041006	120	73.3498	NCU07839	1040640	1041521	+
sample_3_wt_rep2_peak_2651a	3	1041234	1041523	290	1041329	239	210.308	NCU07839	1040640	1041521	+
sample_3_wt_rep2_peak_2651b	3	1041234	1041523	290	1041482	226	193.793	NCU07839	1040640	1041521	+
sample_3_wt_rep2_peak_2657a	3	1077778	1078057	280	1077818	796	1097.82	NCU07846	1077781	1078269	-
sample_3_wt_rep2_peak_2657b	3	1077778	1078057	280	1078010	247	220.624	NCU07846	1077781	1078269	-
sample_3_wt_rep2_peak_2659	3	1099756	1099831	76	1099816	77	34.7196	NCU07850	1099742	1100461	-
sample_3_wt_rep2_peak_2660	3	1100101	1100175	75	1100137	58	20.6599	NCU07850	1099742	1100461	-
sample_3_wt_rep2_peak_2662	3	1110256	1110388	133	1110306	309	304.118	NCU07852	1110205	1110819	+
sample_3_wt_rep2_peak_2663	3	1110522	1110631	110	1110572	213	177.601	NCU07852	1110205	1110819	+
sample_3_wt_rep2_peak_2665	3	1119826	1119955	130	1119887	614	779.493	NCU07854	1119490	1120162	+
sample_3_wt_rep2_peak_2666	3	1120082	1120158	77	1120119	156	110.962	NCU07854	1119490	1120162	+
sample_3_wt_rep2_peak_2670	3	1128225	1128367	143	1128313	2057	1884.53	NCU07857	1128122	1128609	+
sample_3_wt_rep2_peak_2671	3	1128449	1128612	164	1128522	6514	9130.78	NCU07857	1128122	1128609	+
sample_3_wt_rep2_peak_2679	3	1173465	1173698	234	1173582	552	664.111	NCU07868	1173378	1174136	+
sample_3_wt_rep2_peak_2680	3	1174035	1174110	76	1174071	88	42.0944	NCU07868	1173378	1174136	+
sample_3_wt_rep2_peak_2686a	3	1188742	1189016	275	1188796	376	400.399	NCU07872	1188639	1189066	-
sample_3_wt_rep2_peak_2686b	3	1188742	1189016	275	1188966	121	74.3376	NCU07872	1188639	1189066	-
sample_3_wt_rep2_peak_2687	3	1196624	1196733	110	1196679	74	32.3537	NCU07874	1196594	1197601	-
sample_3_wt_rep2_peak_2688	3	1197053	1197306	254	1197119	458	525.216	NCU07874	1196594	1197601	-
sample_3_wt_rep2_peak_2691a	3	1217989	1218296	308	1218038	51	16.1015	NCU07879	1217921	1218307	-
sample_3_wt_rep2_peak_2691b	3	1217989	1218296	308	1218126	99	53.4776	NCU07879	1217921	1218307	-
sample_3_wt_rep2_peak_2691c	3	1217989	1218296	308	1218255	96	50.7855	NCU07879	1217921	1218307	-
sample_3_wt_rep2_peak_2693	3	1223544	1223670	127	1223613	643	828.805	NCU07881	1222446	1224156	-
sample_3_wt_rep2_peak_2694a	3	1223764	1223992	229	1223802	41	10.2997	NCU07881	1222446	1224156	-
sample_3_wt_rep2_peak_2694b	3	1223764	1223992	229	1223951	114	67.4984	NCU07881	1222446	1224156	-
sample_3_wt_rep2_peak_2711a	3	1305645	1305917	273	1305731	326	328.001	NCU06410	1305463	1305920	+
sample_3_wt_rep2_peak_2711b	3	1305645	1305917	273	1305860	657	848.373	NCU06410	1305463	1305920	+
sample_3_wt_rep2_peak_2724	3	1369012	1369092	81	1369053	368	388.612	NCU06425	1369012	1369653	-
sample_3_wt_rep2_peak_2725a	3	1369220	1369484	265	1369266	422	469.561	NCU06425	1369012	1369653	-
sample_3_wt_rep2_peak_2725b	3	1369220	1369484	265	1369432	60	22.0293	NCU06425	1369012	1369653	-
sample_3_wt_rep2_peak_2739	3	1440303	1440400	98	1440354	217	147.752	NCU06447	1440197	1440823	-
sample_3_wt_rep2_peak_2740	3	1440550	1440628	79	1440589	173	102.779	NCU06447	1440197	1440823	-
sample_3_wt_rep2_peak_2749a	3	1482800	1483048	249	1482842	143	96.9194	NCU06459	1482530	1483746	+
sample_3_wt_rep2_peak_2749b	3	1482800	1483048	249	1483007	193	153.365	NCU06459	1482530	1483746	+
sample_3_wt_rep2_peak_2750	3	1483171	1483254	84	1483214	63	24.1355	NCU06459	1482530	1483746	+
sample_3_wt_rep2_peak_2751	3	1483382	1483457	76	1483432	115	68.4644	NCU06459	1482530	1483746	+
sample_3_wt_rep2_peak_2752	3	1483634	1483770	137	1483710	195	155.75	NCU06459	1482530	1483746	+
sample_3_wt_rep2_peak_2769a	3	1563393	1563671	279	1563458	64	24.8511	NCU06482	1563211	1563652	-
sample_3_wt_rep2_peak_2769b	3	1563393	1563671	279	1563627	316	313.905	NCU06482	1563211	1563652	-
sample_3_wt_rep2_peak_2775	3	1598998	1599095	98	1599046	1240	1934.07	NCU06488	1598874	1599517	-
sample_3_wt_rep2_peak_2776	3	1599180	1599291	112	1599229	196	155.441	NCU06488	1598874	1599517	-
sample_3_wt_rep2_peak_2779a	3	1625365	1625577	213	1625399	32	5.93271	NCU16638	1625220	1625633	+
sample_3_wt_rep2_peak_2779b	3	1625365	1625577	213	1625532	59	21.341	NCU16638	1625220	1625633	+
sample_3_wt_rep2_peak_2780a	3	1627441	1627764	324	1627501	740	997.732	NCU06495	1627355	1627855	-
sample_3_wt_rep2_peak_2780b	3	1627441	1627764	324	1627612	55	18.6604	NCU06495	1627355	1627855	-
sample_3_wt_rep2_peak_2783b	3	1642020	1642318	299	1642147	85	41.2663	NCU06500	1642109	1643006	-
sample_3_wt_rep2_peak_2783c	3	1642020	1642318	299	1642266	128	81.3503	NCU06500	1642109	1643006	-
sample_3_wt_rep2_peak_2785a	3	1664612	1664796	185	1664647	38	7.89453	NCU06503	1664264	1665202	+
sample_3_wt_rep2_peak_2785b	3	1664612	1664796	185	1664749	217	176	NCU06503	1664264	1665202	+
sample_3_wt_rep2_peak_2786	3	1665064	1665208	145	1665151	1259	1942.54	NCU06503	1664264	1665202	+
sample_3_wt_rep2_peak_2794a	3	1765383	1765552	170	1765420	70	29.2795	NCU06173	1764496	1765658	+
sample_3_wt_rep2_peak_2794b	3	1765383	1765552	170	1765516	62	23.4266	NCU06173	1764496	1765658	+
sample_3_wt_rep2_peak_2798	3	1788960	1789034	75	1789014	101	55.294	NCU06179	1788875	1790028	+
sample_3_wt_rep2_peak_2799	3	1789489	1789611	123	1789565	412	454.333	NCU06179	1788875	1790028	+
sample_3_wt_rep2_peak_2800	3	1789901	1790024	124	1789951	92	47.2585	NCU06179	1788875	1790028	+
sample_3_wt_rep2_peak_2804a	3	1817073	1817439	367	1817115	597	517.534	NCU06185	1817033	1817663	-
sample_3_wt_rep2_peak_2804b	3	1817073	1817439	367	1817329	3189	5010.71	NCU06185	1817033	1817663	-
sample_3_wt_rep2_peak_2817	3	1887219	1887313	95	1887267	195	155.75	NCU06202	1887225	1887524	+
sample_3_wt_rep2_peak_2818	3	1887392	1887506	115	1887443	134	87.4921	NCU06202	1887225	1887524	+
sample_3_wt_rep2_peak_2821	3	1904218	1904324	107	1904264	457	523.653	NCU06205	1904221	1904755	-
sample_3_wt_rep2_peak_2822	3	1904509	1904613	105	1904563	676	885.608	NCU06205	1904221	1904755	-
sample_3_wt_rep2_peak_2827	3	1919323	1919432	110	1919368	8633	13158.9	NCU06210	1919184	1920002	+
sample_3_wt_rep2_peak_2828	3	1919860	1919940	81	1919896	352	87.7315	NCU06210	1919184	1920002	+
sample_3_wt_rep2_peak_2832	3	1929006	1929113	108	1929067	282	267.026	NCU06214	1928631	1929353	+
sample_3_wt_rep2_peak_2833	3	1929262	1929353	92	1929305	108	61.7822	NCU06214	1928631	1929353	+
sample_3_wt_rep2_peak_2844a	3	1994078	1994320	243	1994128	72	29.3926	NCU06233	1994089	1994455	-
sample_3_wt_rep2_peak_2844b	3	1994078	1994320	243	1994281	59	20.2435	NCU06233	1994089	1994455	-
sample_3_wt_rep2_peak_2848a	3	2018098	2018309	212	2018143	557	542.462	NCU06240	2018007	2018640	-
sample_3_wt_rep2_peak_2848b	3	2018098	2018309	212	2018269	103	34.3171	NCU06240	2018007	2018640	-
sample_3_wt_rep2_peak_2849	3	2022359	2022548	190	2022472	1861	2607.2	NCU06242	2022201	2022703	-
sample_3_wt_rep2_peak_2850	3	2022634	2022708	75	2022668	87	19.1729	NCU06242	2022201	2022703	-
sample_3_wt_rep2_peak_2860a	3	2078856	2079064	209	2078898	246	151.987	NCU06253	2078198	2079106	+
sample_3_wt_rep2_peak_2860b	3	2078856	2079064	209	2079012	221	127.503	NCU06253	2078198	2079106	+
sample_3_wt_rep2_peak_2881a	3	2172023	2172268	246	2172093	133	86.4604	NCU06277	2171963	2172455	-
sample_3_wt_rep2_peak_2881b	3	2172023	2172268	246	2172226	214	178.834	NCU06277	2171963	2172455	-
sample_3_wt_rep2_peak_2882	3	2177847	2177963	117	2177888	44	11.9443	NCU06278	2177702	2178320	-
sample_3_wt_rep2_peak_2883	3	2178209	2178331	123	2178279	334	339.375	NCU06278	2177702	2178320	-
sample_3_wt_rep2_peak_2884	3	2184551	2184629	79	2184590	70	29.2795	NCU06279	2184463	2185249	+
sample_3_wt_rep2_peak_2885a	3	2184742	2185145	404	2184813	218	183.789	NCU06279	2184463	2185249	+
sample_3_wt_rep2_peak_2885b	3	2184742	2185145	404	2184995	292	280.639	NCU06279	2184463	2185249	+
sample_3_wt_rep2_peak_2885c	3	2184742	2185145	404	2185086	96	50.7855	NCU06279	2184463	2185249	+
sample_3_wt_rep2_peak_2890	3	2263331	2263415	85	2263372	80	33.0005	NCU00008	2263278	2264004	+
sample_3_wt_rep2_peak_2891	3	2263554	2263629	76	2263591	256	217.818	NCU00008	2263278	2264004	+
sample_3_wt_rep2_peak_2892b	3	2266420	2266673	254	2266622	773	1056.5	NCU00010	2266554	2267849	-
sample_3_wt_rep2_peak_2893	3	2267019	2267093	75	2267056	42	10.8382	NCU00010	2266554	2267849	-
sample_3_wt_rep2_peak_2894	3	2267418	2267539	122	2267471	106	59.9081	NCU00010	2266554	2267849	-
sample_3_wt_rep2_peak_2896a	3	2309372	2309582	211	2309430	3197	5240.51	NCU00018	2309347	2309826	+
sample_3_wt_rep2_peak_2896b	3	2309372	2309582	211	2309528	206	105.552	NCU00018	2309347	2309826	+
sample_3_wt_rep2_peak_2897	3	2316981	2317057	77	2317019	101	55.294	NCU00021	2316983	2317534	-
sample_3_wt_rep2_peak_2898	3	2317219	2317295	77	2317252	40	9.77115	NCU00021	2316983	2317534	-
sample_3_wt_rep2_peak_2900a	3	2332359	2332703	345	2332397	111	54.2448	NCU00023	2332361	2332744	+
sample_3_wt_rep2_peak_2900b	3	2332359	2332703	345	2332653	580	663.4	NCU00023	2332361	2332744	+
sample_3_wt_rep2_peak_2913	3	2368311	2368407	97	2368352	257	233.675	NCU11012	2368188	2368718	+
sample_3_wt_rep2_peak_2914	3	2368516	2368600	85	2368557	87	42.9542	NCU11012	2368188	2368718	+
sample_3_wt_rep2_peak_2915a	3	2373711	2374072	362	2373804	233	202.647	NCU00040	2373641	2374109	-
sample_3_wt_rep2_peak_2915b	3	2373711	2374072	362	2373994	982	1441.91	NCU00040	2373641	2374109	-
sample_3_wt_rep2_peak_2925a	3	2398202	2398501	300	2398240	155	109.865	NCU00046	2398123	2399201	-
sample_3_wt_rep2_peak_2925b	3	2398202	2398501	300	2398416	410	451.3	NCU00046	2398123	2399201	-
sample_3_wt_rep2_peak_2926	3	2398918	2398992	75	2398953	50	15.4818	NCU00046	2398123	2399201	-
sample_3_wt_rep2_peak_2927a	3	2413710	2413986	277	2413749	107	60.8432	NCU00050	2413211	2413997	-
sample_3_wt_rep2_peak_2927b	3	2413710	2413986	277	2413848	195	155.75	NCU00050	2413211	2413997	-
sample_3_wt_rep2_peak_2934a	3	2487547	2487976	430	2487562	49	14.8705	NCU00064	2487115	2488057	+
sample_3_wt_rep2_peak_2934b	3	2487547	2487976	430	2487693	64	24.8511	NCU00064	2487115	2488057	+
sample_3_wt_rep2_peak_2934c	3	2487547	2487976	430	2487835	435	489.511	NCU00064	2487115	2488057	+
sample_3_wt_rep2_peak_2946a	3	2539296	2539606	311	2539425	614	779.493	NCU00080	2539273	2539739	-
sample_3_wt_rep2_peak_2946b	3	2539296	2539606	311	2539559	314	311.101	NCU00080	2539273	2539739	-
sample_3_wt_rep2_peak_2978a	3	2690993	2691478	486	2691036	48	14.2676	NCU00121	2690890	2691445	+
sample_3_wt_rep2_peak_2978b	3	2690993	2691478	486	2691196	99	53.4776	NCU00121	2690890	2691445	+
sample_3_wt_rep2_peak_2982a	3	2711712	2711947	236	2711773	35	7.28696	NCU00126	2711676	2712283	-
sample_3_wt_rep2_peak_2982b	3	2711712	2711947	236	2711907	37	8.24796	NCU00126	2711676	2712283	-
sample_3_wt_rep2_peak_3002	3	2791513	2791606	94	2791558	80	36.751	NCU00150	2791470	2791904	-
sample_3_wt_rep2_peak_3003	3	2791748	2791860	113	2791813	166	122.084	NCU00150	2791470	2791904	-
sample_3_wt_rep2_peak_3015a	3	2848627	2848814	188	2848676	238	209.026	NCU00162	2848537	2848885	-
sample_3_wt_rep2_peak_3015b	3	2848627	2848814	188	2848779	46	13.088	NCU00162	2848537	2848885	-
sample_3_wt_rep2_peak_3018a	3	2865624	2865828	205	2865671	142	95.8597	NCU11173	2865563	2865839	+
sample_3_wt_rep2_peak_3018b	3	2865624	2865828	205	2865792	39	9.25287	NCU11173	2865563	2865839	+
sample_3_wt_rep2_peak_3023a	3	2876811	2877026	216	2876871	213	177.601	NCU00170	2876791	2877702	-
sample_3_wt_rep2_peak_3023b	3	2876811	2877026	216	2876991	39	9.25287	NCU00170	2876791	2877702	-
sample_3_wt_rep2_peak_3024	3	2877201	2877301	101	2877251	56	19.3195	NCU00170	2876791	2877702	-
sample_3_wt_rep2_peak_3038a	3	2952425	2952632	208	2952502	82	38.7721	NCU00195	2952414	2952676	-
sample_3_wt_rep2_peak_3038b	3	2952425	2952632	208	2952589	202	164.166	NCU00195	2952414	2952676	-
sample_3_wt_rep2_peak_3042a	3	2977148	2977369	222	2977192	191	150.989	NCU00199	2977148	2977466	-
sample_3_wt_rep2_peak_3042b	3	2977148	2977369	222	2977319	480	559.836	NCU00199	2977148	2977466	-
sample_3_wt_rep2_peak_3061	3	3078388	3078552	165	3078479	6708	10850.5	NCU00225	3078249	3079028	+
sample_3_wt_rep2_peak_3062	3	3078698	3078772	75	3078768	198	44.4883	NCU00225	3078249	3079028	+
sample_3_wt_rep2_peak_3079a	3	3150654	3150965	312	3150732	484	566.178	NCU00243	3150556	3151183	-
sample_3_wt_rep2_peak_3079b	3	3150654	3150965	312	3150927	119	72.3654	NCU00243	3150556	3151183	-
sample_3_wt_rep2_peak_3111a	3	3317043	3317405	363	3317098	159	114.271	NCU00285	3316380	3317402	+
sample_3_wt_rep2_peak_3111b	3	3317043	3317405	363	3317206	141	94.8029	NCU00285	3316380	3317402	+
sample_3_wt_rep2_peak_3111c	3	3317043	3317405	363	3317288	95	49.897	NCU00285	3316380	3317402	+
sample_3_wt_rep2_peak_3126	3	3370664	3370741	78	3370701	201	162.957	NCU16676	3370228	3371294	+
sample_3_wt_rep2_peak_3127	3	3371189	3371293	105	3371235	379	404.839	NCU16676	3370228	3371294	+
sample_3_wt_rep2_peak_3136a	3	3399930	3400200	271	3400040	158	113.165	NCU00311	3399873	3400383	-
sample_3_wt_rep2_peak_3136b	3	3399930	3400200	271	3400161	184	142.745	NCU00311	3399873	3400383	-
sample_3_wt_rep2_peak_3137	3	3414075	3414150	76	3414112	251	116.203	NCU00315	3414069	3414805	-
sample_3_wt_rep2_peak_3138a	3	3414619	3414826	208	3414664	276	137.296	NCU00315	3414069	3414805	-
sample_3_wt_rep2_peak_3138b	3	3414619	3414826	208	3414764	4118	6621.75	NCU00315	3414069	3414805	-
sample_3_wt_rep2_peak_3146a	3	3461479	3461669	191	3461516	53	17.3652	NCU00326	3461359	3461625	-
sample_3_wt_rep2_peak_3146b	3	3461479	3461669	191	3461618	597	750.86	NCU00326	3461359	3461625	-
sample_3_wt_rep2_peak_3155a	3	3507724	3508054	331	3507764	238	209.026	NCU00340	3507722	3508176	-
sample_3_wt_rep2_peak_3155b	3	3507724	3508054	331	3507860	233	202.647	NCU00340	3507722	3508176	-
sample_3_wt_rep2_peak_3155c	3	3507724	3508054	331	3507997	202	164.166	NCU00340	3507722	3508176	-
sample_3_wt_rep2_peak_3182a	3	3652125	3652426	302	3652202	241	156.675	NCU11181	3652007	3652426	-
sample_3_wt_rep2_peak_3182b	3	3652125	3652426	302	3652338	1110	1414.65	NCU11181	3652007	3652426	-
sample_3_wt_rep2_peak_3187	3	3681036	3681212	177	3681082	717	942.202	NCU00388	3680821	3681396	+
sample_3_wt_rep2_peak_3188	3	3681309	3681398	90	3681354	318	310.223	NCU00388	3680821	3681396	+
sample_3_wt_rep2_peak_3201a	3	3751459	3751915	457	3751634	381	407.804	NCU00406	3751401	3751837	+
sample_3_wt_rep2_peak_3201b	3	3751459	3751915	457	3751806	214	178.834	NCU00406	3751401	3751837	+
sample_3_wt_rep2_peak_3205a	3	3771075	3771564	490	3771114	6703	8985.66	NCU00413	3771004	3771556	+
sample_3_wt_rep2_peak_3205b	3	3771075	3771564	490	3771282	4587	5410.16	NCU00413	3771004	3771556	+
sample_3_wt_rep2_peak_3205c	3	3771075	3771564	490	3771410	772	356.46	NCU00413	3771004	3771556	+
sample_3_wt_rep2_peak_3205d	3	3771075	3771564	490	3771520	863	434.145	NCU00413	3771004	3771556	+
sample_3_wt_rep2_peak_3210a	3	3793650	3793888	239	3793711	996	1468.47	NCU00420	3793252	3793933	+
sample_3_wt_rep2_peak_3210b	3	3793650	3793888	239	3793845	82	38.7721	NCU00420	3793252	3793933	+
sample_3_wt_rep2_peak_3212	3	3800309	3800419	111	3800361	830	1159.42	NCU00422	3800312	3800777	+
sample_3_wt_rep2_peak_3213	3	3800639	3800748	110	3800680	216	181.308	NCU00422	3800312	3800777	+
sample_3_wt_rep2_peak_3215a	3	3809463	3809628	166	3809498	70	29.2795	NCU00424	3809450	3809978	-
sample_3_wt_rep2_peak_3215b	3	3809463	3809628	166	3809589	59	21.341	NCU00424	3809450	3809978	-
sample_3_wt_rep2_peak_3216	3	3809784	3809911	128	3809838	121	74.3376	NCU00424	3809450	3809978	-
sample_3_wt_rep2_peak_3223a	3	3847454	3847766	313	3847491	92	47.2585	NCU00434	3847356	3847988	-
sample_3_wt_rep2_peak_3223b	3	3847454	3847766	313	3847721	252	227.128	NCU00434	3847356	3847988	-
sample_3_wt_rep2_peak_3231a	3	3880531	3880984	454	3880577	354	266.203	NCU00443	3880564	3880982	+
sample_3_wt_rep2_peak_3231b	3	3880531	3880984	454	3880813	342	252.458	NCU00443	3880564	3880982	+
sample_3_wt_rep2_peak_3231c	3	3880531	3880984	454	3880941	1028	1223.42	NCU00443	3880564	3880982	+
sample_3_wt_rep2_peak_3232	3	3883767	3883841	75	3883801	67	18.5686	NCU00444	3883520	3884539	+
sample_3_wt_rep2_peak_3233	3	3884017	3884091	75	3884054	295	240.013	NCU00444	3883520	3884539	+
sample_3_wt_rep2_peak_3234	3	3884232	3884316	85	3884275	171	102.748	NCU00444	3883520	3884539	+
sample_3_wt_rep2_peak_3249	3	3957227	3957305	79	3957266	877	438.205	NCU00464	3957227	3957582	-
sample_3_wt_rep2_peak_3250	3	3957392	3957491	100	3957444	13936	22906.6	NCU00464	3957227	3957582	-
sample_3_wt_rep2_peak_3258a	3	3979051	3979367	317	3979101	213	177.601	NCU00472	3979016	3979439	+
sample_3_wt_rep2_peak_3258b	3	3979051	3979367	317	3979236	42	10.8382	NCU00472	3979016	3979439	+
sample_3_wt_rep2_peak_3258c	3	3979051	3979367	317	3979355	54	18.0089	NCU00472	3979016	3979439	+
sample_3_wt_rep2_peak_3259a	3	3981654	3981895	242	3981697	93	48.1334	NCU00473	3981681	3981905	+
sample_3_wt_rep2_peak_3259b	3	3981654	3981895	242	3981843	216	181.308	NCU00473	3981681	3981905	+
sample_3_wt_rep2_peak_3262a	3	4003833	4004182	350	4003949	119	72.3654	NCU00480	4003903	4004489	-
sample_3_wt_rep2_peak_3262b	3	4003833	4004182	350	4004136	175	132.315	NCU00480	4003903	4004489	-
sample_3_wt_rep2_peak_3263	3	4004423	4004501	79	4004462	62	23.4266	NCU00480	4003903	4004489	-
sample_3_wt_rep2_peak_3265	3	4011544	4011723	180	4011652	368	388.612	NCU00481	4011505	4011934	-
sample_3_wt_rep2_peak_3266	3	4011822	4011949	128	4011901	550	672.808	NCU00481	4011505	4011934	-
sample_3_wt_rep2_peak_3269a	3	4026860	4027215	356	4026929	160	115.379	NCU00486	4026804	4027332	+
sample_3_wt_rep2_peak_3269b	3	4026860	4027215	356	4027173	58	20.6599	NCU00486	4026804	4027332	+
sample_3_wt_rep2_peak_3277a	3	4060335	4060561	227	4060374	189	148.622	NCU00495	4060224	4060544	+
sample_3_wt_rep2_peak_3277b	3	4060335	4060561	227	4060506	226	193.793	NCU00495	4060224	4060544	+
sample_3_wt_rep2_peak_3281	3	4098146	4098242	97	4098187	494	582.096	NCU08973	4098010	4098464	-
sample_3_wt_rep2_peak_3282	3	4098401	4098487	87	4098445	70	29.2795	NCU08973	4098010	4098464	-
sample_3_wt_rep2_peak_3284a	3	4106716	4106953	238	4106789	966	1337.24	NCU08976	4106640	4107338	-
sample_3_wt_rep2_peak_3284b	3	4106716	4106953	238	4106917	42	8.52031	NCU08976	4106640	4107338	-
sample_3_wt_rep2_peak_3285	3	4107113	4107187	75	4107149	114	59.3884	NCU08976	4106640	4107338	-
sample_3_wt_rep2_peak_3287a	3	4126391	4126631	241	4126435	252	227.128	NCU08980	4126175	4126697	+
sample_3_wt_rep2_peak_3287b	3	4126391	4126631	241	4126580	90	45.5225	NCU08980	4126175	4126697	+
sample_3_wt_rep2_peak_3302b	3	4182145	4182591	447	4182427	84	37.6297	NCU09001	4182367	4183422	-
sample_3_wt_rep2_peak_3302c	3	4182145	4182591	447	4182549	98	49.2124	NCU09001	4182367	4183422	-
sample_3_wt_rep2_peak_3303a	3	4182733	4183018	286	4182769	70	27.0082	NCU09001	4182367	4183422	-
sample_3_wt_rep2_peak_3303b	3	4182733	4183018	286	4182969	52	15.1582	NCU09001	4182367	4183422	-
sample_3_wt_rep2_peak_3305	3	4191317	4191411	95	4191368	311	220.24	NCU09004	4191241	4191727	-
sample_3_wt_rep2_peak_3306	3	4191498	4191591	94	4191550	1364	1797.3	NCU09004	4191241	4191727	-
sample_3_wt_rep2_peak_3307	3	4193652	4193726	75	4193703	59	18.1968	NCU09005	4193469	4194165	-
sample_3_wt_rep2_peak_3308	3	4193862	4193959	98	4193915	82	34.0856	NCU09005	4193469	4194165	-
sample_3_wt_rep2_peak_3311a	3	4215190	4215400	211	4215226	82	19.1228	NCU09010	4215183	4216195	-
sample_3_wt_rep2_peak_3311b	3	4215190	4215400	211	4215351	2726	4373.79	NCU09010	4215183	4216195	-
sample_3_wt_rep2_peak_3312	3	4215598	4215749	152	4215640	161	72.7752	NCU09010	4215183	4216195	-
sample_3_wt_rep2_peak_3315	3	4252757	4252845	89	4252798	109	62.7252	NCU09017	4252671	4253052	+
sample_3_wt_rep2_peak_3316	3	4252932	4253019	88	4252971	184	142.745	NCU09017	4252671	4253052	+
sample_3_wt_rep2_peak_3318	3	4284065	4284156	92	4284115	155	109.865	NCU07580	4283567	4284777	+
sample_3_wt_rep2_peak_3319	3	4284616	4284725	110	4284676	204	166.59	NCU07580	4283567	4284777	+
sample_3_wt_rep2_peak_3325a	3	4303430	4303619	190	4303476	809	1121.3	NCU07574	4303093	4304108	+
sample_3_wt_rep2_peak_3325b	3	4303430	4303619	190	4303584	77	34.7196	NCU07574	4303093	4304108	+
sample_3_wt_rep2_peak_3326	3	4304030	4304104	75	4304066	69	28.5258	NCU07574	4303093	4304108	+
sample_3_wt_rep2_peak_3330a	3	4325196	4325371	176	4325240	307	301.334	NCU07568	4325132	4325575	-
sample_3_wt_rep2_peak_3330b	3	4325196	4325371	176	4325326	252	227.128	NCU07568	4325132	4325575	-
sample_3_wt_rep2_peak_3334a	3	4351414	4351679	266	4351469	4296	5060.7	NCU07562	4351385	4352229	+
sample_3_wt_rep2_peak_3334b	3	4351414	4351679	266	4351631	8751	12960.2	NCU07562	4351385	4352229	+
sample_3_wt_rep2_peak_3337a	3	4359858	4360042	185	4359914	102	56.2085	NCU07560	4359715	4360279	+
sample_3_wt_rep2_peak_3337b	3	4359858	4360042	185	4359983	78	35.5194	NCU07560	4359715	4360279	+
sample_3_wt_rep2_peak_3338	3	4360145	4360272	128	4360222	107	60.8432	NCU07560	4359715	4360279	+
sample_3_wt_rep2_peak_3341a	3	4386830	4387044	215	4386880	150	104.421	NCU07554	4386695	4387041	+
sample_3_wt_rep2_peak_3341b	3	4386830	4387044	215	4386998	119	72.3654	NCU07554	4386695	4387041	+
sample_3_wt_rep2_peak_3351b	3	4431871	4432134	264	4432056	159	91.7502	NCU07542	4431973	4432472	-
sample_3_wt_rep2_peak_3352	3	4432217	4432348	132	4432294	1865	2962.31	NCU07542	4431973	4432472	-
sample_3_wt_rep2_peak_3368	3	4517940	4518092	153	4518051	211	175.139	NCU07521	4517914	4518706	-
sample_3_wt_rep2_peak_3369a	3	4518263	4518430	168	4518307	72	30.8048	NCU07521	4517914	4518706	-
sample_3_wt_rep2_peak_3369b	3	4518263	4518430	168	4518386	47	13.6734	NCU07521	4517914	4518706	-
sample_3_wt_rep2_peak_3381a	3	4616600	4616769	170	4616636	51	16.1015	NCU08195	4616294	4617279	+
sample_3_wt_rep2_peak_3381b	3	4616600	4616769	170	4616728	158	113.165	NCU08195	4616294	4617279	+
sample_3_wt_rep2_peak_3394	3	4887579	4887653	75	4887617	60	22.0293	NCU08566	4887480	4888035	+
sample_3_wt_rep2_peak_3395a	3	4887774	4888454	681	4887813	160	115.379	NCU08566	4887480	4888035	+
sample_3_wt_rep2_peak_3395b	3	4887774	4888454	681	4887964	64	24.8511	NCU08566	4887480	4888035	+
sample_3_wt_rep2_peak_3395e	3	4887774	4888454	681	4888402	486	569.355	NCU08565	4888366	4889010	-
sample_3_wt_rep2_peak_3396	3	4888926	4889004	79	4888963	129	82.3657	NCU08565	4888366	4889010	-
sample_3_wt_rep2_peak_3397	3	4902406	4902480	75	4902442	70	20.6729	NCU08563	4902095	4902879	+
sample_3_wt_rep2_peak_3398a	3	4902570	4902876	307	4902659	1803	2841.3	NCU08563	4902095	4902879	+
sample_3_wt_rep2_peak_3398b	3	4902570	4902876	307	4902747	167	99.7487	NCU08563	4902095	4902879	+
sample_3_wt_rep2_peak_3398c	3	4902570	4902876	307	4902831	171	103.696	NCU08563	4902095	4902879	+
sample_3_wt_rep2_peak_3411	3	4960104	4960204	101	4960148	318	292.877	NCU08550	4959809	4960441	+
sample_3_wt_rep2_peak_3412	3	4960342	4960417	76	4960387	63	20.1919	NCU08550	4959809	4960441	+
sample_3_wt_rep2_peak_3413a	3	4961550	4961791	242	4961595	502	556.692	NCU08549	4961444	4961777	-
sample_3_wt_rep2_peak_3413b	3	4961550	4961791	242	4961743	759	973.224	NCU08549	4961444	4961777	-
sample_3_wt_rep2_peak_3499a	4	482211	482430	220	482257	203	165.377	NCU04855	482210	482576	+
sample_3_wt_rep2_peak_3499b	4	482211	482430	220	482373	120	73.3498	NCU04855	482210	482576	+
sample_3_wt_rep2_peak_3529a	4	697967	698182	216	698007	924	980.451	NCU16742	697923	698368	-
sample_3_wt_rep2_peak_3529b	4	697967	698182	216	698142	1061	1146.05	NCU16742	697923	698368	-
sample_3_wt_rep2_peak_3537a	4	752348	752542	195	752388	271	203.534	NCU04924	752112	752599	+
sample_3_wt_rep2_peak_3537b	4	752348	752542	195	752501	2034	3236.46	NCU04924	752112	752599	+
sample_3_wt_rep2_peak_3555a	4	855115	855380	266	855188	47	13.6734	NCU04954	854903	855527	+
sample_3_wt_rep2_peak_3555b	4	855115	855380	266	855322	244	216.742	NCU04954	854903	855527	+
sample_3_wt_rep2_peak_3557a	4	874200	874403	204	874248	121	74.3376	NCU04963	874192	874450	+
sample_3_wt_rep2_peak_3557b	4	874200	874403	204	874359	72	30.8048	NCU04963	874192	874450	+
sample_3_wt_rep2_peak_3565a	4	1118749	1118930	182	1118800	309	304.118	NCU04990	1118725	1120010	-
sample_3_wt_rep2_peak_3565b	4	1118749	1118930	182	1118909	29	4.69073	NCU04990	1118725	1120010	-
sample_3_wt_rep2_peak_3566	4	1119140	1119269	130	1119208	728	976.519	NCU04990	1118725	1120010	-
sample_3_wt_rep2_peak_3581a	4	1241632	1242033	402	1241692	757	998.269	NCU07952	1241527	1241926	+
sample_3_wt_rep2_peak_3581b	4	1241632	1242033	402	1241836	368	373.771	NCU07952	1241527	1241926	+
sample_3_wt_rep2_peak_3586a	4	1265531	1265746	216	1265574	65	25.5733	NCU10400	1265478	1265743	+
sample_3_wt_rep2_peak_3586b	4	1265531	1265746	216	1265700	415	458.89	NCU10400	1265478	1265743	+
sample_3_wt_rep2_peak_3599	4	1318058	1318195	138	1318132	1706	2433.18	NCU07930	1318044	1318586	-
sample_3_wt_rep2_peak_3600	4	1318310	1318384	75	1318351	113	39.4075	NCU07930	1318044	1318586	-
sample_3_wt_rep2_peak_3607a	4	1342414	1342739	326	1342484	7405	12227.8	NCU07922	1342442	1342822	-
sample_3_wt_rep2_peak_3607b	4	1342414	1342739	326	1342698	206	47.4326	NCU07922	1342442	1342822	-
sample_3_wt_rep2_peak_3616a	4	1378861	1379237	377	1378902	182	140.411	NCU07911	1378743	1379167	+
sample_3_wt_rep2_peak_3616b	4	1378861	1379237	377	1379055	597	750.86	NCU07911	1378743	1379167	+
sample_3_wt_rep2_peak_3621	4	1402503	1402636	134	1402571	790	1084.65	NCU16757	1402320	1403435	+
sample_3_wt_rep2_peak_3622	4	1403335	1403422	88	1403376	384	412.26	NCU16757	1402320	1403435	+
sample_3_wt_rep2_peak_3643	4	1538438	1538566	129	1538514	217	182.547	NCU06530	1538375	1538962	-
sample_3_wt_rep2_peak_3644	4	1538724	1538841	118	1538776	227	195.052	NCU06530	1538375	1538962	-
sample_3_wt_rep2_peak_3648	4	1553164	1553251	88	1553207	115	68.4644	NCU06534	1553158	1553554	-
sample_3_wt_rep2_peak_3649	4	1553360	1553444	85	1553399	209	172.686	NCU06534	1553158	1553554	-
sample_3_wt_rep2_peak_3652b	4	1576789	1577064	276	1577025	31	5.50579	NCU06540	1576641	1577517	-
sample_3_wt_rep2_peak_3653	4	1577222	1577300	79	1577261	85	41.2663	NCU06540	1576641	1577517	-
sample_3_wt_rep2_peak_3654a	4	1584440	1585081	642	1584496	680	664.836	NCU06541	1584397	1584941	+
sample_3_wt_rep2_peak_3654b	4	1584440	1585081	642	1584717	482	403.04	NCU06541	1584397	1584941	+
sample_3_wt_rep2_peak_3656a	4	1595339	1595817	479	1595409	428	478.748	NCU06544	1595195	1595694	+
sample_3_wt_rep2_peak_3656b	4	1595339	1595817	479	1595556	310	305.512	NCU06544	1595195	1595694	+
sample_3_wt_rep2_peak_3665a	4	1630233	1630483	251	1630275	408	448.271	NCU06560	1630183	1630840	-
sample_3_wt_rep2_peak_3665b	4	1630233	1630483	251	1630439	364	382.746	NCU06560	1630183	1630840	-
sample_3_wt_rep2_peak_3666	4	1630574	1630664	91	1630615	120	73.3498	NCU06560	1630183	1630840	-
sample_3_wt_rep2_peak_3668a	4	1644307	1644503	197	1644345	55	18.6604	NCU06565	1644074	1644641	+
sample_3_wt_rep2_peak_3668b	4	1644307	1644503	197	1644460	100	54.3837	NCU06565	1644074	1644641	+
sample_3_wt_rep2_peak_3669a	4	1645669	1645843	175	1645714	141	94.8029	NCU06566	1645635	1646430	-
sample_3_wt_rep2_peak_3669b	4	1645669	1645843	175	1645793	184	142.745	NCU06566	1645635	1646430	-
sample_3_wt_rep2_peak_3675a	4	1688818	1689039	222	1688858	72	30.8048	NCU06578	1688655	1689054	+
sample_3_wt_rep2_peak_3675b	4	1688818	1689039	222	1688984	367	387.144	NCU06578	1688655	1689054	+
sample_3_wt_rep2_peak_3680	4	1730010	1730091	82	1730048	575	714.117	NCU06588	1729975	1730877	+
sample_3_wt_rep2_peak_3681	4	1730179	1730253	75	1730212	43	11.3865	NCU06588	1729975	1730877	+
sample_3_wt_rep2_peak_3683a	4	1740823	1741110	288	1740865	158	113.165	NCU06593	1740832	1741836	-
sample_3_wt_rep2_peak_3683b	4	1740823	1741110	288	1740943	141	94.8029	NCU06593	1740832	1741836	-
sample_3_wt_rep2_peak_3683c	4	1740823	1741110	288	1741068	135	88.5271	NCU06593	1740832	1741836	-
sample_3_wt_rep2_peak_3690a	4	1785889	1786134	246	1785933	148	102.263	NCU06605	1785926	1786149	+
sample_3_wt_rep2_peak_3690b	4	1785889	1786134	246	1786083	205	167.805	NCU06605	1785926	1786149	+
sample_3_wt_rep2_peak_3691	4	1787855	1787930	76	1787890	108	60.0989	NCU06606	1787877	1788604	+
sample_3_wt_rep2_peak_3692a	4	1788016	1788373	358	1788114	516	602.421	NCU06606	1787877	1788604	+
sample_3_wt_rep2_peak_3692b	4	1788016	1788373	358	1788316	315	303.484	NCU06606	1787877	1788604	+
sample_3_wt_rep2_peak_3701a	4	1825033	1825256	224	1825108	991	1324.94	NCU06619	1825042	1825659	-
sample_3_wt_rep2_peak_3701b	4	1825033	1825256	224	1825213	1055	1438.51	NCU06619	1825042	1825659	-
sample_3_wt_rep2_peak_3707a	4	1845214	1845424	211	1845260	76	33.9254	NCU06626	1845214	1845522	-
sample_3_wt_rep2_peak_3707b	4	1845214	1845424	211	1845370	350	362.367	NCU06626	1845214	1845522	-
sample_3_wt_rep2_peak_3710	4	1867551	1867630	80	1867587	53	17.3652	NCU06630	1867266	1867952	-
sample_3_wt_rep2_peak_3711a	4	1867708	1867930	223	1867753	68	27.7783	NCU06630	1867266	1867952	-
sample_3_wt_rep2_peak_3711b	4	1867708	1867930	223	1867889	174	131.168	NCU06630	1867266	1867952	-
sample_3_wt_rep2_peak_3715a	4	1875622	1875897	276	1875690	97	50.6569	NCU16769	1875613	1875869	-
sample_3_wt_rep2_peak_3715b	4	1875622	1875897	276	1875824	342	350.831	NCU16769	1875613	1875869	-
sample_3_wt_rep2_peak_3717	4	1933988	1934069	82	1934029	326	328.001	NCU09748	1933839	1934659	-
sample_3_wt_rep2_peak_3718	4	1934166	1934245	80	1934205	208	171.463	NCU09748	1933839	1934659	-
sample_3_wt_rep2_peak_3723	4	1953272	1953377	106	1953319	83	39.5984	NCU09741	1953258	1953738	-
sample_3_wt_rep2_peak_3724	4	1953474	1953784	311	1953577	193	153.365	NCU09741	1953258	1953738	-
sample_3_wt_rep2_peak_3725a	4	1968796	1969101	306	1968846	102	56.2085	NCU09740	1968536	1969100	+
sample_3_wt_rep2_peak_3725b	4	1968796	1969101	306	1968955	171	127.742	NCU09740	1968536	1969100	+
sample_3_wt_rep2_peak_3725c	4	1968796	1969101	306	1969062	66	26.3019	NCU09740	1968536	1969100	+
sample_3_wt_rep2_peak_3735a	4	2055499	2055783	285	2055538	6600	10538.2	NCU07735	2055247	2055781	+
sample_3_wt_rep2_peak_3735b	4	2055499	2055783	285	2055709	476	243.751	NCU07735	2055247	2055781	+
sample_3_wt_rep2_peak_3748	4	2097016	2097146	131	2097102	122	75.329	NCU07719	2097019	2097952	+
sample_3_wt_rep2_peak_3749a	4	2097349	2097553	205	2097384	33	6.37209	NCU07719	2097019	2097952	+
sample_3_wt_rep2_peak_3749b	4	2097349	2097553	205	2097512	92	47.2585	NCU07719	2097019	2097952	+
sample_3_wt_rep2_peak_3757a	4	2139384	2139557	174	2139420	240	189.725	NCU07707	2139003	2139535	+
sample_3_wt_rep2_peak_3757b	4	2139384	2139557	174	2139517	68	22.4508	NCU07707	2139003	2139535	+
sample_3_wt_rep2_peak_3758a	4	2141852	2142193	342	2141941	1241	1824	NCU16775	2141844	2142273	-
sample_3_wt_rep2_peak_3758b	4	2141852	2142193	342	2142152	231	178.392	NCU16775	2141844	2142273	-
sample_3_wt_rep2_peak_3763a	4	2192374	2192942	569	2192543	615	781.184	NCU07697	2192428	2193186	+
sample_3_wt_rep2_peak_3763b	4	2192374	2192942	569	2192702	135	88.5271	NCU07697	2192428	2193186	+
sample_3_wt_rep2_peak_3763c	4	2192374	2192942	569	2192815	27	3.92987	NCU07697	2192428	2193186	+
sample_3_wt_rep2_peak_3763d	4	2192374	2192942	569	2192903	51	16.1015	NCU07697	2192428	2193186	+
sample_3_wt_rep2_peak_3770	4	2230102	2230177	76	2230168	88	43.8055	NCU07688	2230056	2230623	+
sample_3_wt_rep2_peak_3771a	4	2230307	2230535	229	2230344	52	16.7293	NCU07688	2230056	2230623	+
sample_3_wt_rep2_peak_3771b	4	2230307	2230535	229	2230488	278	261.623	NCU07688	2230056	2230623	+
sample_3_wt_rep2_peak_3795a	4	2332097	2332410	314	2332148	123	76.324	NCU07662	2331715	2332277	+
sample_3_wt_rep2_peak_3795b	4	2332097	2332410	314	2332277	267	246.895	NCU07662	2331715	2332277	+
sample_3_wt_rep2_peak_3801a	4	2400673	2400939	267	2400708	47	13.6734	NCU08324	2400387	2401533	-
sample_3_wt_rep2_peak_3801b	4	2400673	2400939	267	2400882	111	64.623	NCU08324	2400387	2401533	-
sample_3_wt_rep2_peak_3811a	4	2460671	2461003	333	2460710	258	234.99	NCU08307	2460694	2461486	-
sample_3_wt_rep2_peak_3811b	4	2460671	2461003	333	2460937	196	156.946	NCU08307	2460694	2461486	-
sample_3_wt_rep2_peak_3812a	4	2461109	2461408	300	2461158	113	66.5362	NCU08307	2460694	2461486	-
sample_3_wt_rep2_peak_3812b	4	2461109	2461408	300	2461369	124	77.3224	NCU08307	2460694	2461486	-
sample_3_wt_rep2_peak_3813a	4	2477228	2477474	247	2477267	202	164.166	NCU08303	2477229	2477578	-
sample_3_wt_rep2_peak_3813b	4	2477228	2477474	247	2477401	144	97.9822	NCU08303	2477229	2477578	-
sample_3_wt_rep2_peak_3815a	4	2488216	2488460	245	2488262	246	202.022	NCU08300	2488142	2488524	-
sample_3_wt_rep2_peak_3815b	4	2488216	2488460	245	2488411	210	159.575	NCU08300	2488142	2488524	-
sample_3_wt_rep2_peak_3817a	4	2492365	2492580	216	2492401	65	22.4449	NCU08298	2492352	2492696	-
sample_3_wt_rep2_peak_3817b	4	2492365	2492580	216	2492529	580	690.349	NCU08298	2492352	2492696	-
sample_3_wt_rep2_peak_3818	4	2501414	2501488	75	2501482	55	18.6604	NCU08297	2501111	2502302	+
sample_3_wt_rep2_peak_3819	4	2501879	2501953	75	2501913	45	12.5116	NCU08297	2501111	2502302	+
sample_3_wt_rep2_peak_3820	4	2502056	2502139	84	2502100	545	664.604	NCU08297	2501111	2502302	+
sample_3_wt_rep2_peak_3826a	4	2518285	2518538	254	2518313	34	6.82361	NCU08291	2517661	2518521	-
sample_3_wt_rep2_peak_3826b	4	2518285	2518538	254	2518495	272	253.566	NCU08291	2517661	2518521	-
sample_3_wt_rep2_peak_3828a	4	2527656	2527886	231	2527692	69	28.5258	NCU08289	2527241	2527973	+
sample_3_wt_rep2_peak_3828b	4	2527656	2527886	231	2527843	85	41.2663	NCU08289	2527241	2527973	+
sample_3_wt_rep2_peak_3831a	4	2536777	2537188	412	2536817	361	378.359	NCU08287	2536775	2537247	-
sample_3_wt_rep2_peak_3831b	4	2536777	2537188	412	2536918	44	11.9443	NCU08287	2536775	2537247	-
sample_3_wt_rep2_peak_3831c	4	2536777	2537188	412	2537144	436	491.053	NCU08287	2536775	2537247	-
sample_3_wt_rep2_peak_3839a	4	2570094	2570375	282	2570189	365	384.211	NCU08277	2570093	2570483	-
sample_3_wt_rep2_peak_3839b	4	2570094	2570375	282	2570337	212	176.369	NCU08277	2570093	2570483	-
sample_3_wt_rep2_peak_3848a	4	2623217	2623481	265	2623305	138	91.651	NCU06404	2623215	2624081	-
sample_3_wt_rep2_peak_3848b	4	2623217	2623481	265	2623440	559	687.623	NCU06404	2623215	2624081	-
sample_3_wt_rep2_peak_3849	4	2624032	2624107	76	2624069	186	145.089	NCU06404	2623215	2624081	-
sample_3_wt_rep2_peak_3852	4	2640939	2641014	76	2640976	209	172.686	NCU06399	2640827	2641355	+
sample_3_wt_rep2_peak_3853	4	2641220	2641299	80	2641259	69	28.5258	NCU06399	2640827	2641355	+
sample_3_wt_rep2_peak_3867a	4	2715854	2716172	319	2715949	185	143.916	NCU06380	2715897	2716288	+
sample_3_wt_rep2_peak_3867b	4	2715854	2716172	319	2716112	1075	1619.9	NCU06380	2715897	2716288	+
sample_3_wt_rep2_peak_3879a	4	2786756	2787027	272	2786847	205	112.676	NCU06362	2786572	2787027	+
sample_3_wt_rep2_peak_3879b	4	2786756	2787027	272	2786985	135	53.9055	NCU06362	2786572	2787027	+
sample_3_wt_rep2_peak_3884	4	2803611	2803719	109	2803658	627	801.527	NCU06355	2803609	2804387	-
sample_3_wt_rep2_peak_3885	4	2804138	2804237	100	2804194	113	66.5362	NCU06355	2803609	2804387	-
sample_3_wt_rep2_peak_3887a	4	2814400	2814692	293	2814529	210	173.912	NCU06352	2814407	2814687	+
sample_3_wt_rep2_peak_3887b	4	2814400	2814692	293	2814635	89	44.6616	NCU06352	2814407	2814687	+
sample_3_wt_rep2_peak_3888a	4	2817596	2817791	196	2817636	101	55.294	NCU06351	2817610	2817977	+
sample_3_wt_rep2_peak_3888b	4	2817596	2817791	196	2817748	92	47.2585	NCU06351	2817610	2817977	+
sample_3_wt_rep2_peak_3893a	4	2828379	2828755	377	2828420	1162	1506.95	NCU06346	2828411	2828781	+
sample_3_wt_rep2_peak_3893b	4	2828379	2828755	377	2828636	361	293.25	NCU06346	2828411	2828781	+
sample_3_wt_rep2_peak_3894a	4	2834706	2834978	273	2834793	270	250.892	NCU06344	2834498	2835170	+
sample_3_wt_rep2_peak_3894b	4	2834706	2834978	273	2834922	139	92.6986	NCU06344	2834498	2835170	+
sample_3_wt_rep2_peak_3895	4	2835101	2835219	119	2835162	106	59.9081	NCU06344	2834498	2835170	+
sample_3_wt_rep2_peak_3899a	4	2868802	2869257	456	2868876	181	134.256	NCU06338	2868801	2869082	+
sample_3_wt_rep2_peak_3899b	4	2868802	2869257	456	2869025	1227	1882.32	NCU06338	2868801	2869082	+
sample_3_wt_rep2_peak_3912a	4	2937477	2937685	209	2937526	959	1398.47	NCU06317	2937082	2937767	+
sample_3_wt_rep2_peak_3912b	4	2937477	2937685	209	2937621	321	320.936	NCU06317	2937082	2937767	+
sample_3_wt_rep2_peak_3923	4	2990220	2990295	76	2990276	109	62.7252	NCU06300	2990248	2991020	+
sample_3_wt_rep2_peak_3924	4	2990941	2991034	94	2990983	192	152.176	NCU06300	2990248	2991020	+
sample_3_wt_rep2_peak_3927	4	3035717	3035900	184	3035760	69	28.5258	NCU06285	3035628	3036404	+
sample_3_wt_rep2_peak_3928a	4	3035998	3036235	238	3036029	28	4.30333	NCU06285	3035628	3036404	+
sample_3_wt_rep2_peak_3937a	4	3114142	3114352	211	3114180	195	133.712	NCU04516	3113922	3114457	-
sample_3_wt_rep2_peak_3937b	4	3114142	3114352	211	3114303	1875	3045.92	NCU04516	3113922	3114457	-
sample_3_wt_rep2_peak_3948	4	3156114	3156226	113	3156157	1183	1666.19	NCU04502	3156117	3156762	-
sample_3_wt_rep2_peak_3949a	4	3156314	3156507	194	3156354	409	392.919	NCU04502	3156117	3156762	-
sample_3_wt_rep2_peak_3949b	4	3156314	3156507	194	3156432	163	97.2465	NCU04502	3156117	3156762	-
sample_3_wt_rep2_peak_3958a	4	3195523	3195782	260	3195587	259	236.306	NCU16806	3195504	3195750	-
sample_3_wt_rep2_peak_3958b	4	3195523	3195782	260	3195730	162	117.603	NCU16806	3195504	3195750	-
sample_3_wt_rep2_peak_3961	4	3199529	3199631	103	3199571	50	15.0203	NCU04487	3199564	3200059	-
sample_3_wt_rep2_peak_3962	4	3199978	3200060	83	3200020	100	52.9278	NCU04487	3199564	3200059	-
sample_3_wt_rep2_peak_3980	4	3258481	3258558	78	3258520	229	189.918	NCU04468	3258445	3258830	+
sample_3_wt_rep2_peak_3981	4	3258730	3258813	84	3258771	124	73.3948	NCU04468	3258445	3258830	+
sample_3_wt_rep2_peak_3982a	4	3261401	3261653	253	3261438	112	65.5777	NCU04467	3261321	3261644	+
sample_3_wt_rep2_peak_3982b	4	3261401	3261653	253	3261600	144	97.9822	NCU04467	3261321	3261644	+
sample_3_wt_rep2_peak_3983a	4	3263764	3264067	304	3263828	75	33.1367	NCU04466	3263720	3264360	+
sample_3_wt_rep2_peak_3983b	4	3263764	3264067	304	3264023	299	290.256	NCU04466	3263720	3264360	+
sample_3_wt_rep2_peak_3985a	4	3273125	3273374	250	3273176	437	492.595	NCU04463	3273140	3273609	-
sample_3_wt_rep2_peak_3985b	4	3273125	3273374	250	3273331	90	45.5225	NCU04463	3273140	3273609	-
sample_3_wt_rep2_peak_4010	4	3398813	3398887	75	3398849	65	25.5733	NCU04427	3398800	3399142	-
sample_3_wt_rep2_peak_4011	4	3398980	3399109	130	3399034	224	191.28	NCU04427	3398800	3399142	-
sample_3_wt_rep2_peak_4013a	4	3409734	3409997	264	3409773	122	75.329	NCU04425	3409549	3410040	+
sample_3_wt_rep2_peak_4013b	4	3409734	3409997	264	3409863	72	30.8048	NCU04425	3409549	3410040	+
sample_3_wt_rep2_peak_4013c	4	3409734	3409997	264	3409955	43	11.3865	NCU04425	3409549	3410040	+
sample_3_wt_rep2_peak_4027a	4	3476222	3476546	325	3476265	129	82.3657	NCU04404	3476200	3476554	+
sample_3_wt_rep2_peak_4027b	4	3476222	3476546	325	3476508	96	50.7855	NCU04404	3476200	3476554	+
sample_3_wt_rep2_peak_4030a	4	3523315	3523551	237	3523370	81	37.951	NCU04390	3523036	3523558	+
sample_3_wt_rep2_peak_4030b	4	3523315	3523551	237	3523504	178	135.77	NCU04390	3523036	3523558	+
sample_3_wt_rep2_peak_4031a	4	3525093	3525382	290	3525127	35	7.28696	NCU04389	3524933	3526045	-
sample_3_wt_rep2_peak_4031b	4	3525093	3525382	290	3525322	331	335.1	NCU04389	3524933	3526045	-
sample_3_wt_rep2_peak_4032	4	3525549	3525646	98	3525596	144	97.9822	NCU04389	3524933	3526045	-
sample_3_wt_rep2_peak_4034	4	3538077	3538309	233	3538247	1921	2487.57	NCU04385	3538104	3538550	-
sample_3_wt_rep2_peak_4035	4	3538506	3538584	79	3538545	202	80.058	NCU04385	3538104	3538550	-
sample_3_wt_rep2_peak_4038a	4	3561580	3561803	224	3561620	94	49.0129	NCU04380	3561500	3562145	+
sample_3_wt_rep2_peak_4038b	4	3561580	3561803	224	3561741	256	232.362	NCU04380	3561500	3562145	+
sample_3_wt_rep2_peak_4039	4	3561933	3562141	209	3561974	61	22.7245	NCU04380	3561500	3562145	+
sample_3_wt_rep2_peak_4040a	4	3562628	3562814	187	3562669	275	257.587	NCU04379	3562528	3563465	-
sample_3_wt_rep2_peak_4040b	4	3562628	3562814	187	3562767	121	74.3376	NCU04379	3562528	3563465	-
sample_3_wt_rep2_peak_4041	4	3563077	3563169	93	3563123	82	38.7721	NCU04379	3562528	3563465	-
sample_3_wt_rep2_peak_4042	4	3563282	3563356	75	3563318	45	12.5116	NCU04379	3562528	3563465	-
sample_3_wt_rep2_peak_4048	4	3589949	3590084	136	3590004	625	798.129	NCU04373	3589960	3590857	-
sample_3_wt_rep2_peak_4049	4	3590391	3590557	167	3590449	334	339.375	NCU04373	3589960	3590857	-
sample_3_wt_rep2_peak_4058a	4	3653605	3653836	232	3653691	333	337.948	NCU04355	3653521	3653984	-
sample_3_wt_rep2_peak_4058b	4	3653605	3653836	232	3653798	91	46.3882	NCU04355	3653521	3653984	-
sample_3_wt_rep2_peak_4061a	4	3672156	3672407	252	3672211	675	883.876	NCU04352	3672145	3672619	-
sample_3_wt_rep2_peak_4061b	4	3672156	3672407	252	3672366	99	53.4776	NCU04352	3672145	3672619	-
sample_3_wt_rep2_peak_4073a	4	3735496	3735944	449	3735556	816	1052.99	NCU04336	3735407	3735941	+
sample_3_wt_rep2_peak_4073b	4	3735496	3735944	449	3735701	35	4.9155	NCU04336	3735407	3735941	+
sample_3_wt_rep2_peak_4073c	4	3735496	3735944	449	3735896	138	78.2647	NCU04336	3735407	3735941	+
sample_3_wt_rep2_peak_4076a	4	3742352	3742762	411	3742459	331	320.756	NCU04334	3742373	3742770	+
sample_3_wt_rep2_peak_4076b	4	3742352	3742762	411	3742713	53	16.8055	NCU04334	3742373	3742770	+
sample_3_wt_rep2_peak_4089	4	3839500	3839612	113	3839555	714	818.565	NCU07994	3839510	3840444	+
sample_3_wt_rep2_peak_4091	4	3840331	3840448	118	3840397	183	109.485	NCU07994	3839510	3840444	+
sample_3_wt_rep2_peak_4098a	4	3880642	3880998	357	3880686	173	130.024	NCU08002	3880638	3881021	-
sample_3_wt_rep2_peak_4098b	4	3880642	3880998	357	3880820	160	115.379	NCU08002	3880638	3881021	-
sample_3_wt_rep2_peak_4098c	4	3880642	3880998	357	3880924	182	140.411	NCU08002	3880638	3881021	-
sample_3_wt_rep2_peak_4099	4	3885581	3885663	83	3885622	167	123.21	NCU08003	3885570	3886035	-
sample_3_wt_rep2_peak_4100a	4	3885807	3886007	201	3885846	345	341.815	NCU08003	3885570	3886035	-
sample_3_wt_rep2_peak_4100b	4	3885807	3886007	201	3885982	39	9.25287	NCU08003	3885570	3886035	-
sample_3_wt_rep2_peak_4127b	4	4018838	4019355	518	4019064	350	362.367	NCU08046	4018914	4019427	-
sample_3_wt_rep2_peak_4127c	4	4018838	4019355	518	4019212	151	105.504	NCU08046	4018914	4019427	-
sample_3_wt_rep2_peak_4127d	4	4018838	4019355	518	4019310	167	123.21	NCU08046	4018914	4019427	-
sample_3_wt_rep2_peak_4131	4	4067261	4067339	79	4067300	251	225.824	NCU08694	4067261	4067758	-
sample_3_wt_rep2_peak_4132	4	4067560	4067661	102	4067609	103	57.1272	NCU08694	4067261	4067758	-
sample_3_wt_rep2_peak_4133	4	4074750	4074836	87	4074793	2571	3603.69	NCU08693	4074562	4075127	+
sample_3_wt_rep2_peak_4134	4	4074940	4075087	148	4075011	1697	2079.16	NCU08693	4074562	4075127	+
sample_3_wt_rep2_peak_4141	4	4114292	4114367	76	4114327	66	26.3019	NCU16833	4114160	4114751	+
sample_3_wt_rep2_peak_4142	4	4114637	4114751	115	4114696	233	202.647	NCU16833	4114160	4114751	+
sample_3_wt_rep2_peak_4198a	4	4484182	4484491	310	4484233	227	195.052	NCU07296	4484163	4484625	-
sample_3_wt_rep2_peak_4198b	4	4484182	4484491	310	4484409	108	61.7822	NCU07296	4484163	4484625	-
sample_3_wt_rep2_peak_4207a	4	4531784	4531948	165	4531822	333	131.951	NCU07282	4531181	4532017	+
sample_3_wt_rep2_peak_4207b	4	4531784	4531948	165	4531907	769	547.845	NCU07282	4531181	4532017	+
sample_3_wt_rep2_peak_4232a	4	4697346	4697623	278	4697406	853	976.209	NCU06968	4697110	4697711	+
sample_3_wt_rep2_peak_4232b	4	4697346	4697623	278	4697553	1742	2520.64	NCU06968	4697110	4697711	+
sample_3_wt_rep2_peak_4234a	4	4703932	4704180	249	4703970	131	84.4065	NCU06970	4703713	4704264	+
sample_3_wt_rep2_peak_4234b	4	4703932	4704180	249	4704121	292	280.639	NCU06970	4703713	4704264	+
sample_3_wt_rep2_peak_4248a	4	4797553	4797783	231	4797603	166	122.084	NCU06989	4797546	4797793	-
sample_3_wt_rep2_peak_4248b	4	4797553	4797783	231	4797741	119	72.3654	NCU06989	4797546	4797793	-
sample_3_wt_rep2_peak_4260a	4	4849880	4850295	416	4849920	79	36.3246	NCU07002	4849649	4850302	+
sample_3_wt_rep2_peak_4260b	4	4849880	4850295	416	4850053	71	30.0392	NCU07002	4849649	4850302	+
sample_3_wt_rep2_peak_4260c	4	4849880	4850295	416	4850194	89	44.6616	NCU07002	4849649	4850302	+
sample_3_wt_rep2_peak_4264	4	4891657	4891762	106	4891708	295	284.752	NCU07010	4891614	4892431	-
sample_3_wt_rep2_peak_4265	4	4892389	4892468	80	4892426	171	127.742	NCU07010	4891614	4892431	-
sample_3_wt_rep2_peak_4266	4	4903371	4903448	78	4903410	58	20.6599	NCU07011	4903254	4903611	+
sample_3_wt_rep2_peak_4267	4	4903540	4903620	81	4903579	116	69.4342	NCU07011	4903254	4903611	+
sample_3_wt_rep2_peak_4273	4	4927514	4927597	84	4927555	190	149.805	NCU07018	4927466	4927938	+
sample_3_wt_rep2_peak_4274a	4	4927696	4927938	243	4927794	38	8.74506	NCU07018	4927466	4927938	+
sample_3_wt_rep2_peak_4274b	4	4927696	4927938	243	4927889	178	135.77	NCU07018	4927466	4927938	+
sample_3_wt_rep2_peak_4275	4	4930121	4930227	107	4930166	136	89.5653	NCU07019	4930150	4930684	+
sample_3_wt_rep2_peak_4276	4	4930568	4930688	121	4930611	127	80.3382	NCU07019	4930150	4930684	+
sample_3_wt_rep2_peak_4280	4	4948607	4948711	105	4948671	749	1013.7	NCU07024	4948586	4949363	-
sample_3_wt_rep2_peak_4281	4	4948980	4949086	107	4949031	635	815.144	NCU07024	4948586	4949363	-
sample_3_wt_rep2_peak_4291a	4	5045578	5045796	219	5045625	258	234.99	NCU08844	5045579	5046218	-
sample_3_wt_rep2_peak_4291b	4	5045578	5045796	219	5045758	196	156.946	NCU08844	5045579	5046218	-
sample_3_wt_rep2_peak_4292	4	5046015	5046089	75	5046051	55	18.6604	NCU08844	5045579	5046218	-
sample_3_wt_rep2_peak_4302a	4	5115947	5116166	220	5115989	145	78.0764	NCU08824	5115814	5116167	+
sample_3_wt_rep2_peak_4302b	4	5115947	5116166	220	5116124	296	240.928	NCU08824	5115814	5116167	+
sample_3_wt_rep2_peak_4303a	4	5117060	5117376	317	5117180	1008	1343.65	NCU08823	5117048	5118003	-
sample_3_wt_rep2_peak_4303b	4	5117060	5117376	317	5117321	117	55.0825	NCU08823	5117048	5118003	-
sample_3_wt_rep2_peak_4316a	4	5257267	5257477	211	5257315	343	352.268	NCU09935	5257016	5257696	-
sample_3_wt_rep2_peak_4316b	4	5257267	5257477	211	5257430	142	95.8597	NCU09935	5257016	5257696	-
sample_3_wt_rep2_peak_4331a	4	5368033	5368506	474	5368092	52	16.7293	NCU05314	5368034	5368526	-
sample_3_wt_rep2_peak_4331b	4	5368033	5368506	474	5368243	37	8.24796	NCU05314	5368034	5368526	-
sample_3_wt_rep2_peak_4331c	4	5368033	5368506	474	5368343	117	70.4076	NCU05314	5368034	5368526	-
sample_3_wt_rep2_peak_4331d	4	5368033	5368506	474	5368467	73	31.5763	NCU05314	5368034	5368526	-
sample_3_wt_rep2_peak_4332a	4	5371997	5372242	246	5372033	51	16.1015	NCU05313	5371696	5372321	-
sample_3_wt_rep2_peak_4332b	4	5371997	5372242	246	5372176	559	687.623	NCU05313	5371696	5372321	-
sample_3_wt_rep2_peak_4339a	4	5403566	5403853	288	5403623	766	1043.98	NCU05303	5403585	5404264	-
sample_3_wt_rep2_peak_4339b	4	5403566	5403853	288	5403800	404	442.226	NCU05303	5403585	5404264	-
sample_3_wt_rep2_peak_4347a	4	5430179	5430485	307	5430245	596	749.182	NCU05295	5430126	5430506	+
sample_3_wt_rep2_peak_4347b	4	5430179	5430485	307	5430372	57	19.986	NCU05295	5430126	5430506	+
sample_3_wt_rep2_peak_4353	4	5450160	5450235	76	5450196	124	33.7978	NCU05288	5450123	5450439	-
sample_3_wt_rep2_peak_4354	4	5450329	5450432	104	5450387	1734	2251.6	NCU05288	5450123	5450439	-
sample_3_wt_rep2_peak_4356	4	5458166	5458269	104	5458226	1548	2372.86	NCU05285	5458170	5460821	-
sample_3_wt_rep2_peak_4357	4	5458829	5458903	75	5458866	78	32.218	NCU05285	5458170	5460821	-
sample_3_wt_rep2_peak_4358	4	5460203	5460287	85	5460248	64	22.166	NCU05285	5458170	5460821	-
sample_3_wt_rep2_peak_4365	4	5501885	5502111	227	5501950	1729	1659.64	NCU05274	5501864	5502488	-
sample_3_wt_rep2_peak_4366	4	5502240	5502454	215	5502373	4358	5793	NCU05274	5501864	5502488	-
sample_3_wt_rep2_peak_4371	4	5521209	5521310	102	5521262	1386	1716.2	NCU05269	5521208	5521778	-
sample_3_wt_rep2_peak_4372	4	5521403	5521597	195	5521469	164	64.2232	NCU05269	5521208	5521778	-
sample_3_wt_rep2_peak_4374	4	5538212	5538370	159	5538256	555	681.031	NCU05266	5538220	5539227	-
sample_3_wt_rep2_peak_4375	4	5538547	5538634	88	5538593	148	102.263	NCU05266	5538220	5539227	-
sample_3_wt_rep2_peak_4376	4	5538715	5538789	75	5538750	52	16.7293	NCU05266	5538220	5539227	-
sample_3_wt_rep2_peak_4381	4	5559594	5559679	86	5559634	104	58.0501	NCU05261	5559564	5559899	+
sample_3_wt_rep2_peak_4382	4	5559814	5559897	84	5559854	71	30.0392	NCU05261	5559564	5559899	+
sample_3_wt_rep2_peak_4388	4	5589851	5589932	82	5589893	179	136.926	NCU05254	5589860	5590664	-
sample_3_wt_rep2_peak_4389	4	5590369	5590474	106	5590432	310	305.512	NCU05254	5589860	5590664	-
sample_3_wt_rep2_peak_4392a	4	5605435	5605638	204	5605480	59	21.341	NCU05250	5605221	5605645	+
sample_3_wt_rep2_peak_4392b	4	5605435	5605638	204	5605601	75	33.1367	NCU05250	5605221	5605645	+
sample_3_wt_rep2_peak_4394	4	5625132	5625207	76	5625168	96	50.7855	NCU05246	5624876	5625413	+
sample_3_wt_rep2_peak_4395a	4	5625320	5625547	228	5625364	185	143.916	NCU05246	5624876	5625413	+
sample_3_wt_rep2_peak_4419	4	5714040	5714133	94	5714084	127	80.3382	NCU05219	5713506	5714330	+
sample_3_wt_rep2_peak_4420	4	5714235	5714330	96	5714281	203	165.377	NCU05219	5713506	5714330	+
sample_3_wt_rep2_peak_4430a	4	5761063	5761313	251	5761109	206	169.022	NCU05204	5761057	5761407	-
sample_3_wt_rep2_peak_4430b	4	5761063	5761313	251	5761270	187	146.264	NCU05204	5761057	5761407	-
sample_3_wt_rep2_peak_4435	4	5790944	5791018	75	5791001	81	37.951	NCU05196	5790734	5791566	-
sample_3_wt_rep2_peak_4436	4	5791103	5791296	194	5791220	119	72.3654	NCU05196	5790734	5791566	-
sample_3_wt_rep2_peak_4443	4	5837770	5837866	97	5837811	587	734.114	NCU05182	5837767	5838744	-
sample_3_wt_rep2_peak_4444	4	5838148	5838222	75	5838184	44	11.9443	NCU05182	5837767	5838744	-
sample_3_wt_rep2_peak_4454a	5	20309	20499	191	20342	38	8.74506	NCU08882	20233	20499	+
sample_3_wt_rep2_peak_4454b	5	20309	20499	191	20448	350	362.367	NCU08882	20233	20499	+
sample_3_wt_rep2_peak_4462a	5	65304	65538	235	65344	52	16.7293	NCU08869	65303	65534	-
sample_3_wt_rep2_peak_4462b	5	65304	65538	235	65488	976	1430.56	NCU08869	65303	65534	-
sample_3_wt_rep2_peak_4478a	5	176267	176673	407	176310	3642	5638.78	NCU08847	175913	176668	+
sample_3_wt_rep2_peak_4478b	5	176267	176673	407	176408	545	411.57	NCU08847	175913	176668	+
sample_3_wt_rep2_peak_4478c	5	176267	176673	407	176607	776	697.707	NCU08847	175913	176668	+
sample_3_wt_rep2_peak_4481	5	222212	222286	75	222248	516	119.611	NCU07807	222245	223264	+
sample_3_wt_rep2_peak_4482	5	222426	222516	91	222467	12145	17957.3	NCU07807	222245	223264	+
sample_3_wt_rep2_peak_4487a	5	242727	242938	212	242774	129	82.3657	NCU07802	242749	242945	+
sample_3_wt_rep2_peak_4487b	5	242727	242938	212	242898	73	31.5763	NCU07802	242749	242945	+
sample_3_wt_rep2_peak_4536	5	622578	622702	125	622634	3302	5140.47	NCU08920	622553	623039	-
sample_3_wt_rep2_peak_4537a	5	622790	623007	218	622834	612	519.306	NCU08920	622553	623039	-
sample_3_wt_rep2_peak_4537b	5	622790	623007	218	622969	449	325.381	NCU08920	622553	623039	-
sample_3_wt_rep2_peak_4540	5	674411	674558	148	674452	14489	24055.9	NCU08909	674345	674860	+
sample_3_wt_rep2_peak_4541	5	674714	674810	97	674759	637	244.32	NCU08909	674345	674860	+
sample_3_wt_rep2_peak_4551a	5	723496	723801	306	723562	989	1455.18	NCU08897	723311	723875	-
sample_3_wt_rep2_peak_4551b	5	723496	723801	306	723748	204	166.59	NCU08897	723311	723875	-
sample_3_wt_rep2_peak_4568a	5	843728	844177	450	843768	135	88.5271	NCU09686	843569	844153	+
sample_3_wt_rep2_peak_4568b	5	843728	844177	450	843986	199	160.546	NCU09686	843569	844153	+
sample_3_wt_rep2_peak_4568c	5	843728	844177	450	844119	509	606.136	NCU09686	843569	844153	+
sample_3_wt_rep2_peak_4571a	5	857907	858096	190	857951	68	27.7783	NCU09681	857752	858064	+
sample_3_wt_rep2_peak_4571b	5	857907	858096	190	858037	1008	1491.3	NCU09681	857752	858064	+
sample_3_wt_rep2_peak_4583a	5	1233688	1233881	194	1233742	130	83.3845	NCU04673	1233631	1234018	-
sample_3_wt_rep2_peak_4583b	5	1233688	1233881	194	1233837	84	40.4298	NCU04673	1233631	1234018	-
sample_3_wt_rep2_peak_4587a	5	1256979	1257208	230	1257068	131	84.4065	NCU04669	1256886	1257315	+
sample_3_wt_rep2_peak_4587b	5	1256979	1257208	230	1257168	164	119.838	NCU04669	1256886	1257315	+
sample_3_wt_rep2_peak_4588a	5	1262095	1262336	242	1262135	1054	1066.8	NCU04667	1261829	1262554	+
sample_3_wt_rep2_peak_4588b	5	1262095	1262336	242	1262289	3893	6150.83	NCU04667	1261829	1262554	+
sample_3_wt_rep2_peak_4598	5	1333297	1333371	75	1333361	67	27.037	NCU04651	1333257	1334285	+
sample_3_wt_rep2_peak_4599	5	1333925	1334118	194	1333967	63	24.1355	NCU04651	1333257	1334285	+
sample_3_wt_rep2_peak_4609	5	1364133	1364212	80	1364171	1367	1045.18	NCU04640	1364084	1364730	-
sample_3_wt_rep2_peak_4610	5	1364476	1364553	78	1364512	424	137.486	NCU04640	1364084	1364730	-
sample_3_wt_rep2_peak_4614	5	1375461	1375543	83	1375500	207	168.846	NCU04637	1375240	1375984	-
sample_3_wt_rep2_peak_4615	5	1375922	1376008	87	1375964	105	56.4531	NCU04637	1375240	1375984	-
sample_3_wt_rep2_peak_4629a	5	1474986	1475202	217	1475024	62	23.4266	NCU04617	1474985	1475625	-
sample_3_wt_rep2_peak_4629b	5	1474986	1475202	217	1475162	43	11.3865	NCU04617	1474985	1475625	-
sample_3_wt_rep2_peak_4630	5	1475371	1475449	79	1475408	59	21.341	NCU04617	1474985	1475625	-
sample_3_wt_rep2_peak_4632a	5	1493643	1493840	198	1493690	96	50.7855	NCU04615	1493088	1493840	+
sample_3_wt_rep2_peak_4632b	5	1493643	1493840	198	1493786	69	28.5258	NCU04615	1493088	1493840	+
sample_3_wt_rep2_peak_4640	5	1554079	1554176	98	1554124	226	128.856	NCU04600	1553369	1554417	+
sample_3_wt_rep2_peak_4641	5	1554266	1554388	123	1554329	1668	2313.36	NCU04600	1553369	1554417	+
sample_3_wt_rep2_peak_4644	5	1561159	1561279	121	1561221	515	602.916	NCU04597	1561132	1562309	-
sample_3_wt_rep2_peak_4645	5	1561460	1561627	168	1561527	388	418.218	NCU04597	1561132	1562309	-
sample_3_wt_rep2_peak_4671	5	1776636	1776728	93	1776681	1067	1604.44	NCU03593	1776617	1777466	-
sample_3_wt_rep2_peak_4672	5	1777218	1777315	98	1777266	84	40.4298	NCU03593	1776617	1777466	-
sample_3_wt_rep2_peak_4686a	5	1835194	1835679	486	1835250	104	47.6959	NCU03611	1835177	1835793	-
sample_3_wt_rep2_peak_4686b	5	1835194	1835679	486	1835363	688	829.367	NCU03611	1835177	1835793	-
sample_3_wt_rep2_peak_4686c	5	1835194	1835679	486	1835468	202	142.608	NCU03611	1835177	1835793	-
sample_3_wt_rep2_peak_4686d	5	1835194	1835679	486	1835631	664	790.282	NCU03611	1835177	1835793	-
sample_3_wt_rep2_peak_4696a	5	1893310	1893594	285	1893368	85	41.2663	NCU03627	1893061	1893782	-
sample_3_wt_rep2_peak_4696b	5	1893310	1893594	285	1893544	109	62.7252	NCU03627	1893061	1893782	-
sample_3_wt_rep2_peak_4708a	5	1948765	1949028	264	1948810	985	1447.59	NCU03647	1948763	1949111	-
sample_3_wt_rep2_peak_4708b	5	1948765	1949028	264	1948984	95	42.1218	NCU03647	1948763	1949111	-
sample_3_wt_rep2_peak_4713	5	1974107	1974195	89	1974152	56	19.3195	NCU03651	1973940	1974490	+
sample_3_wt_rep2_peak_4714	5	1974370	1974478	109	1974416	129	82.3657	NCU03651	1973940	1974490	+
sample_3_wt_rep2_peak_4722a	5	2007369	2007621	253	2007407	197	146.254	NCU03662	2007368	2007965	-
sample_3_wt_rep2_peak_4722b	5	2007369	2007621	253	2007550	113	60.0548	NCU03662	2007368	2007965	-
sample_3_wt_rep2_peak_4727a	5	2025525	2025706	182	2025563	55	18.6604	NCU03669	2025537	2025709	+
sample_3_wt_rep2_peak_4727b	5	2025525	2025706	182	2025664	162	117.603	NCU03669	2025537	2025709	+
sample_3_wt_rep2_peak_4729	5	2038713	2038808	96	2038760	173	79.4255	NCU11259	2038703	2039157	+
sample_3_wt_rep2_peak_4730	5	2039065	2039155	91	2039113	612	582.628	NCU11259	2038703	2039157	+
sample_3_wt_rep2_peak_4733a	5	2049417	2049723	307	2049472	229	197.576	NCU03681	2049336	2050018	-
sample_3_wt_rep2_peak_4733b	5	2049417	2049723	307	2049687	43	11.3865	NCU03681	2049336	2050018	-
sample_3_wt_rep2_peak_4737	5	2069925	2070036	112	2069992	216	181.308	NCU03686	2069903	2071355	-
sample_3_wt_rep2_peak_4738	5	2070129	2070320	192	2070246	288	275.175	NCU03686	2069903	2071355	-
sample_3_wt_rep2_peak_4743a	5	2105693	2105962	270	2105759	150	104.421	NCU03695	2105594	2106014	+
sample_3_wt_rep2_peak_4743b	5	2105693	2105962	270	2105891	348	359.476	NCU03695	2105594	2106014	+
sample_3_wt_rep2_peak_4745a	5	2109035	2109363	329	2109111	147	101.188	NCU03697	2109020	2109529	-
sample_3_wt_rep2_peak_4745b	5	2109035	2109363	329	2109226	204	166.59	NCU03697	2109020	2109529	-
sample_3_wt_rep2_peak_4747a	5	2119425	2119641	217	2119461	39	9.25287	NCU03699	2119401	2120060	-
sample_3_wt_rep2_peak_4747b	5	2119425	2119641	217	2119578	122	75.329	NCU03699	2119401	2120060	-
sample_3_wt_rep2_peak_4748	5	2139824	2139912	89	2139871	934	618.714	NCU03702	2139694	2140509	-
sample_3_wt_rep2_peak_4749	5	2140344	2140425	82	2140384	705	389.991	NCU03702	2139694	2140509	-
sample_3_wt_rep2_peak_4750a	5	2143625	2144202	578	2143671	6518	9577.23	NCU03703	2143543	2144554	+
sample_3_wt_rep2_peak_4750b	5	2143625	2144202	578	2143854	1118	818.668	NCU03703	2143543	2144554	+
sample_3_wt_rep2_peak_4754a	5	2173021	2173365	345	2173082	335	313.158	NCU03711	2172985	2173405	-
sample_3_wt_rep2_peak_4754b	5	2173021	2173365	345	2173316	334	311.816	NCU03711	2172985	2173405	-
sample_3_wt_rep2_peak_4757b	5	2187041	2187217	177	2187175	48	14.2676	NCU03716	2186960	2187712	-
sample_3_wt_rep2_peak_4758	5	2187666	2187740	75	2187699	47	13.6734	NCU03716	2186960	2187712	-
sample_3_wt_rep2_peak_4762a	5	2218857	2219121	265	2218922	303	295.784	NCU03725	2218505	2219221	+
sample_3_wt_rep2_peak_4762b	5	2218857	2219121	265	2219075	240	211.591	NCU03725	2218505	2219221	+
sample_3_wt_rep2_peak_4769	5	2254967	2255067	101	2255021	14362	22872.7	NCU03738	2254968	2255513	-
sample_3_wt_rep2_peak_4770	5	2255374	2255452	79	2255414	1418	888.318	NCU03738	2254968	2255513	-
sample_3_wt_rep2_peak_4778a	5	2294135	2294435	301	2294182	245	218.034	NCU03749	2294162	2294704	+
sample_3_wt_rep2_peak_4778b	5	2294135	2294435	301	2294266	94	49.0129	NCU03749	2294162	2294704	+
sample_3_wt_rep2_peak_4778c	5	2294135	2294435	301	2294394	52	16.7293	NCU03749	2294162	2294704	+
sample_3_wt_rep2_peak_4779	5	2294636	2294726	91	2294684	128	81.3503	NCU03749	2294162	2294704	+
sample_3_wt_rep2_peak_4792a	5	2361389	2361657	269	2361457	129	82.3657	NCU03770	2361360	2361695	+
sample_3_wt_rep2_peak_4792b	5	2361389	2361657	269	2361606	234	203.919	NCU03770	2361360	2361695	+
sample_3_wt_rep2_peak_4805a	5	2393846	2394108	263	2393889	397	431.688	NCU03783	2393851	2394217	-
sample_3_wt_rep2_peak_4805b	5	2393846	2394108	263	2394008	165	120.96	NCU03783	2393851	2394217	-
sample_3_wt_rep2_peak_4806a	5	2407974	2408211	238	2408018	49	14.8705	NCU03786	2407951	2408495	-
sample_3_wt_rep2_peak_4806b	5	2407974	2408211	238	2408158	192	152.176	NCU03786	2407951	2408495	-
sample_3_wt_rep2_peak_4814	5	2451303	2451377	75	2451349	82	38.7721	NCU03797	2451326	2451879	+
sample_3_wt_rep2_peak_4815a	5	2451501	2451775	275	2451617	331	335.1	NCU03797	2451326	2451879	+
sample_3_wt_rep2_peak_4815b	5	2451501	2451775	275	2451721	316	313.905	NCU03797	2451326	2451879	+
sample_3_wt_rep2_peak_4817a	5	2454348	2454526	179	2454394	79	32.6544	NCU03799	2454253	2454496	-
sample_3_wt_rep2_peak_4817b	5	2454348	2454526	179	2454482	53	15.1167	NCU03799	2454253	2454496	-
sample_3_wt_rep2_peak_4823a	5	2472628	2472873	246	2472672	3790	4633.62	NCU03806	2472282	2473008	-
sample_3_wt_rep2_peak_4823b	5	2472628	2472873	246	2472833	5450	7505.17	NCU03806	2472282	2473008	-
sample_3_wt_rep2_peak_4827a	5	2489171	2489445	275	2489206	62	23.4266	NCU03811	2489078	2489436	+
sample_3_wt_rep2_peak_4827b	5	2489171	2489445	275	2489337	226	193.793	NCU03811	2489078	2489436	+
sample_3_wt_rep2_peak_4855a	5	2630048	2630249	202	2630085	67	27.037	NCU00998	2629942	2630223	-
sample_3_wt_rep2_peak_4855b	5	2630048	2630249	202	2630193	165	120.96	NCU00998	2629942	2630223	-
sample_3_wt_rep2_peak_4870	5	2708081	2708206	126	2708150	201	162.957	NCU01024	2708051	2708551	+
sample_3_wt_rep2_peak_4871	5	2708432	2708567	136	2708500	162	117.603	NCU01024	2708051	2708551	+
sample_3_wt_rep2_peak_4874a	5	2733375	2733672	298	2733432	263	241.587	NCU01036	2732854	2733680	+
sample_3_wt_rep2_peak_4874b	5	2733375	2733672	298	2733629	98	52.5759	NCU01036	2732854	2733680	+
sample_3_wt_rep2_peak_4890a	5	2819457	2819684	228	2819516	1355	2100.49	NCU01068	2819401	2819789	-
sample_3_wt_rep2_peak_4890b	5	2819457	2819684	228	2819637	146	92.6197	NCU01068	2819401	2819789	-
sample_3_wt_rep2_peak_4891	5	2824729	2824803	75	2824764	46	13.088	NCU01069	2824318	2825202	-
sample_3_wt_rep2_peak_4892a	5	2824910	2825103	194	2824950	113	66.5362	NCU01069	2824318	2825202	-
sample_3_wt_rep2_peak_4892b	5	2824910	2825103	194	2825063	50	15.4818	NCU01069	2824318	2825202	-
sample_3_wt_rep2_peak_4931a	5	3005142	3005361	220	3005184	136	89.5653	NCU01140	3005029	3005417	+
sample_3_wt_rep2_peak_4931b	5	3005142	3005361	220	3005335	46	13.088	NCU01140	3005029	3005417	+
sample_3_wt_rep2_peak_4936	5	3020461	3020598	138	3020524	776	1061.87	NCU01146	3020122	3020864	-
sample_3_wt_rep2_peak_4937	5	3020779	3020853	75	3020817	52	16.7293	NCU01146	3020122	3020864	-
sample_3_wt_rep2_peak_4939a	5	3034165	3034613	449	3034224	160	115.379	NCU01150	3034128	3034598	+
sample_3_wt_rep2_peak_4939b	5	3034165	3034613	449	3034333	53	17.3652	NCU01150	3034128	3034598	+
sample_3_wt_rep2_peak_4939c	5	3034165	3034613	449	3034466	106	59.9081	NCU01150	3034128	3034598	+
sample_3_wt_rep2_peak_4939d	5	3034165	3034613	449	3034570	43	11.3865	NCU01150	3034128	3034598	+
sample_3_wt_rep2_peak_4940a	5	3061777	3062043	267	3061818	50	15.4818	NCU01154	3061466	3062061	+
sample_3_wt_rep2_peak_4940b	5	3061777	3062043	267	3061986	91	46.3882	NCU01154	3061466	3062061	+
sample_3_wt_rep2_peak_4944	5	3084765	3084973	209	3084887	314	311.101	NCU01160	3084208	3085194	-
sample_3_wt_rep2_peak_4945	5	3085051	3085130	80	3085090	182	140.411	NCU01160	3084208	3085194	-
sample_3_wt_rep2_peak_4960	5	3143615	3143697	83	3143653	68	27.7783	NCU01178	3143615	3143888	-
sample_3_wt_rep2_peak_4961	5	3143782	3143863	82	3143822	229	197.576	NCU01178	3143615	3143888	-
sample_3_wt_rep2_peak_4962a	5	3149548	3149868	321	3149596	753	1020.81	NCU01179	3149022	3149869	+
sample_3_wt_rep2_peak_4962b	5	3149548	3149868	321	3149836	62	23.4266	NCU01179	3149022	3149869	+
sample_3_wt_rep2_peak_4974a	5	3209431	3209802	372	3209505	832	1163.07	NCU01197	3209437	3209879	-
sample_3_wt_rep2_peak_4974b	5	3209431	3209802	372	3209603	262	240.264	NCU01197	3209437	3209879	-
sample_3_wt_rep2_peak_4974c	5	3209431	3209802	372	3209760	163	118.719	NCU01197	3209437	3209879	-
sample_3_wt_rep2_peak_4976	5	3221692	3221797	106	3221739	328	215.089	NCU01200	3221651	3222418	+
sample_3_wt_rep2_peak_4977a	5	3222192	3222400	209	3222246	220	110.997	NCU01200	3221651	3222418	+
sample_3_wt_rep2_peak_4977b	5	3222192	3222400	209	3222355	164	65.498	NCU01200	3221651	3222418	+
sample_3_wt_rep2_peak_4985	5	3263812	3263966	155	3263923	1400	1976.85	NCU01213	3263810	3265413	+
sample_3_wt_rep2_peak_4986	5	3264194	3264269	76	3264230	85	25.8879	NCU01213	3263810	3265413	+
sample_3_wt_rep2_peak_4989	5	3271670	3271787	118	3271721	72	30.8048	NCU01216	3271670	3272279	-
sample_3_wt_rep2_peak_4990	5	3271976	3272065	90	3272017	663	863.146	NCU01216	3271670	3272279	-
sample_3_wt_rep2_peak_4993a	5	3286745	3287071	327	3286826	4173	5945.45	NCU01221	3286649	3287447	+
sample_3_wt_rep2_peak_4993b	5	3286745	3287071	327	3287027	1289	1198.42	NCU01221	3286649	3287447	+
sample_3_wt_rep2_peak_4995c	5	3294265	3294719	455	3294520	1544	2069.25	NCU01227	3294297	3294926	-
sample_3_wt_rep2_peak_4995d	5	3294265	3294719	455	3294679	93	23.2574	NCU01227	3294297	3294926	-
sample_3_wt_rep2_peak_4996	5	3294805	3294894	90	3294845	200	101.624	NCU01227	3294297	3294926	-
sample_3_wt_rep2_peak_5001a	5	3308152	3308369	218	3308194	57	15.7324	NCU01234	3308067	3308360	-
sample_3_wt_rep2_peak_5001b	5	3308152	3308369	218	3308314	333	307.192	NCU01234	3308067	3308360	-
sample_3_wt_rep2_peak_5003	5	3322431	3322512	82	3322471	64	24.8511	NCU01238	3322158	3322912	+
sample_3_wt_rep2_peak_5004a	5	3322651	3322912	262	3322707	304	297.169	NCU01238	3322158	3322912	+
[truncated: 515 more rows]

## Sheet: Zhou_2018_rep1
MACS2_peak_label	chr	start_coord	end_coord	length_peak	abs_summit_coord	pileup_height	neg_10*log10_pvalue	gene_3UTR	UTR_start	UTR_end	UTR_strand
[truncated: 1,974 more rows]

[truncated: 1 more sheets: Zhou_2018_rep2]
