# Supplementary material for: Nutritional compensation of the circadian clock is a conserved process influenced by gene expression regulation and mRNA stability
Source: PLoS Biol. 2023 Jan 5;21(1):e3001961. doi: 10.1371/journal.pbio.3001961 (PMC9848017; doi:10.1371/journal.pbio.3001961)
Supplement: S4 Table — A total of 1,447 total genes contain multiple poly(A) sites within 3′ UTR regions in wild-type control and/or ΔCFIm mutant data from this study. In all 4 datasets, 940/1,447 genes display APA. Out of 1,447 instances, 123 are recorded where a single poly(A) peak in control expands to multiple APA events in mutant (dark green highlight). Out of 1,447 instances, 193 are reported of a single poly(A) peak in mutant expanding to multiple APA events in wild-type controls (light green highlight). Out of 1,447 APA events, 155 occur where the location of the predominant poly(A) peak was significantly changed in the mutant background (orange highlight). Annotated MACS2 poly(A) peak results are shown for the APA genes from each dataset as individual tabs. (XLSX) [file pbio.3001961.s012.xlsx]

## Sheet: genes
Supplementary Table 4. Alternative Polyadenylation (APA) events altered in the CFIm knockout mutant compared to controls
11x gene hits from genetic screen and/or core clock genes
Gene_List_1447	Genomic_Location	Gene_Type	Product_Description_FungiDB
NCU08053	CM002236:112,097..113,288(-)	protein_coding	hypothetical protein
NCU08055	CM002236:117,750..119,387(+)	protein_coding	B-zip transcription factor, putative
NCU08067	CM002236:158,037..161,116(+)	protein_coding	osmotic-12
NCU08070	CM002236:169,835..173,197(-)	protein_coding	meiotically up-regulated-1
NCU08071	CM002236:173,482..174,938(+)	protein_coding	ribosomal protein S16
NCU08072	CM002236:175,275..178,146(-)	protein_coding	Cell wall glucanase
NCU08110	CM002236:305,342..308,567(-)	protein_coding	vacuolar transporter chaperone 4
NCU08114	CM002236:318,873..321,079(-)	protein_coding	hexose transporter
NCU08119	CM002236:340,059..343,487(+)	protein_coding	DNA replication licensing factor mcm7
NCU07509	CM002236:356,403..357,891(+)	protein_coding	geranylgeranyltransferase beta subunit
NCU07503	CM002236:386,939..388,761(-)	protein_coding	hypothetical protein
NCU07495	CM002236:417,352..419,464(+)	protein_coding	sphingolipid long chain base-responsive protein LSP1
NCU07493	CM002236:421,557..423,435(-)	protein_coding	hypothetical protein
NCU07491	CM002236:429,105..431,229(-)	protein_coding	hypothetical protein
NCU07489	CM002236:437,279..441,935(+)	protein_coding	serine/threonine-protein phosphatase PP-Z
NCU07478	CM002236:491,366..493,798(-)	protein_coding	mitochondrial carrier protein
NCU07471	CM002236:521,932..523,738(+)	protein_coding	f-actin-capping protein subunit beta
NCU07468	CM002236:530,629..533,414(+)	protein_coding	NAD-epimerase/dehydratase-1
NCU07460	CM002236:552,868..555,385(+)	protein_coding	protein kinase activator
NCU07459	CM002236:555,964..558,250(+)	protein_coding	protein arginine N-methyltransferase 1
NCU07449	CM002236:584,437..585,580(+)	protein_coding	hypothetical protein
NCU07446	CM002236:597,623..600,826(+)	protein_coding	vacuolar membrane ATPase 4
NCU07443	CM002236:608,824..615,081(+)	protein_coding	phospholipid-translocating P-type ATPase domain-containing protein
NCU07437	CM002236:630,033..632,301(-)	protein_coding	eukaryotic translation initiation factor 1A
NCU07434	CM002236:636,650..638,312(+)	protein_coding	short-chain dehydrogenase/reductase SDR
NCU07430	CM002236:652,513..655,451(+)	protein_coding	MADS box protein
NCU09068	CM002236:741,884..746,951(+)	protein_coding	nitrogen catabolic enzyme regulatory protein
NCU09076	CM002236:767,193..770,372(-)	protein_coding	helicase-4
NCU09079	CM002236:774,193..780,044(-)	protein_coding	meiotically up-regulated-4
NCU09088	CM002236:819,221..821,372(-)	protein_coding	hypothetical protein
NCU09089	CM002236:821,652..823,194(+)	protein_coding	hypothetical protein
NCU09101	CM002236:855,455..858,451(+)	protein_coding	hypothetical protein
NCU09104	CM002236:863,464..872,329(-)	protein_coding	hypothetical protein
NCU02187	CM002236:928,570..930,752(-)	protein_coding	hypothetical protein
NCU02184	CM002236:937,786..943,577(+)	protein_coding	chitinase-1
NCU02160	CM002236:1,048,323..1,050,458(+)	protein_coding	small GTPase RAC
NCU02158	CM002236:1,053,693..1,056,629(-)	protein_coding	hypothetical protein
NCU02151	CM002236:1,071,693..1,074,448(-)	protein_coding	WD repeat containing protein 23
NCU02150	CM002236:1,074,708..1,077,243(-)	protein_coding	serine-threonine protein phosphatase-1
NCU02142	CM002236:1,106,804..1,109,214(+)	protein_coding	C6 transcription factor, putative
NCU02136	CM002236:1,126,296..1,129,113(-)	protein_coding	transaldolase
NCU02130	CM002236:1,146,409..1,150,161(-)	protein_coding	hypothetical protein
NCU02124	CM002236:1,165,504..1,167,190(+)	protein_coding	dienelactone hydrolase-1
NCU02114	CM002236:1,232,083..1,237,074(+)	protein_coding	G1/S-specific cyclin Cln1
NCU02111	CM002236:1,246,770..1,251,361(-)	protein_coding	myosin-5
NCU02103	CM002236:1,270,901..1,277,586(+)	protein_coding	DNA-directed RNA polymerase II largest subunit
NCU02099	CM002236:1,294,508..1,296,535(+)	protein_coding	hypothetical protein
NCU02094	CM002236:1,312,438..1,316,433(+)	protein_coding	VAD-2
NCU02079	CM002236:1,437,773..1,439,501(-)	protein_coding	cyclin-dependent kinase regulatory subunit
NCU02078	CM002236:1,439,827..1,443,859(+)	protein_coding	hypothetical protein
NCU02076	CM002236:1,447,740..1,450,101(-)	protein_coding	eukaryotic translation initiation factor 4E
NCU02075	CM002236:1,450,891..1,453,703(+)	protein_coding	heat shock protein 70
NCU02064	CM002236:1,491,850..1,493,467(-)	protein_coding	hypothetical protein
NCU10806	CM002236:1,539,599..1,542,181(-)	protein_coding	hypothetical protein
NCU02046	CM002236:1,570,281..1,573,326(+)	protein_coding	hypothetical protein
NCU02043	CM002236:1,577,097..1,579,064(+)	protein_coding	UPF0326 protein hag1
NCU02036	CM002236:1,600,191..1,607,696(-)	protein_coding	tRNA-splicing endonuclease
NCU02031	CM002236:1,623,363..1,626,629(+)	protein_coding	hypothetical protein
NCU02027	CM002236:1,632,189..1,633,702(+)	protein_coding	acyl-protein thioesterase 1
NCU02026	CM002236:1,634,631..1,637,672(+)	protein_coding	hypothetical protein
NCU02018	CM002236:1,660,522..1,661,793(+)	protein_coding	Short chain dehydrogenase
NCU02015	CM002236:1,667,609..1,671,392(+)	protein_coding	palmitoyltransferase erf2
NCU02013	CM002236:1,673,395..1,675,076(-)	protein_coding	hypothetical protein
NCU02012	CM002236:1,675,354..1,679,439(-)	protein_coding	hypothetical protein
NCU02011	CM002236:1,679,855..1,684,385(-)	protein_coding	importin subunit beta-1
NCU02010	CM002236:1,685,685..1,689,164(-)	protein_coding	2-isopropylmalate synthase
NCU02009	CM002236:1,690,523..1,694,696(-)	protein_coding	ferric reductase-4
NCU02004	CM002236:1,706,234..1,708,298(+)	protein_coding	Phosphoserine phosphatase
NCU01996	CM002236:1,736,763..1,740,530(+)	protein_coding	pH-response regulator protein palI/rim-9
NCU01992	CM002236:1,751,806..1,755,449(-)	protein_coding	coatomer subunit gamma
NCU01991	CM002236:1,755,857..1,759,115(-)	protein_coding	Telomere binding protein
NCU01989	CM002236:1,763,459..1,765,542(+)	protein_coding	hypothetical protein
NCU01975	CM002236:1,809,322..1,811,029(+)	protein_coding	complex I intermediate-associated protein CIA30
NCU01972	CM002236:1,818,997..1,821,069(-)	protein_coding	hypothetical protein
NCU01969	CM002236:1,827,922..1,830,214(-)	protein_coding	hypothetical protein
NCU01966	CM002236:1,836,873..1,838,488(-)	protein_coding	60S ribosomal protein L37
NCU01964	CM002236:1,843,662..1,847,697(+)	protein_coding	RING-9 protein
NCU01953	CM002236:1,877,824..1,886,059(-)	protein_coding	AMI1 protein
NCU01948	CM002236:1,898,407..1,900,281(+)	protein_coding	ribosomal protein Srp1
NCU01939	CM002236:1,939,316..1,944,145(-)	protein_coding	nonsense-mediated mRNA decay protein
NCU01938	CM002236:1,948,134..1,952,272(-)	protein_coding	hypothetical protein
NCU01932	CM002236:1,970,618..1,976,166(-)	protein_coding	H3K36 methyltransferase
NCU01928	CM002236:1,988,209..1,990,563(+)	protein_coding	DSC E3 ubiquitin ligase complex subunit 5, putative
NCU01927	CM002236:1,991,094..1,994,771(+)	protein_coding	hypothetical protein
NCU11201	CM002236:2,024,678..2,026,493(-)	protein_coding	Phosphoglycerate mutase
NCU01912	CM002236:2,050,359..2,055,370(+)	protein_coding	mannosyltransferase 1
NCU01908	CM002236:2,069,608..2,073,958(-)	protein_coding	hypothetical protein
NCU01895	CM002236:2,113,962..2,118,659(+)	protein_coding	response regulator
NCU01894	CM002236:2,119,037..2,120,964(+)	protein_coding	hypothetical protein
NCU01893	CM002236:2,121,862..2,125,669(-)	protein_coding	hypothetical protein
NCU01891	CM002236:2,128,881..2,130,178(-)	protein_coding	hypothetical protein
NCU01881	CM002236:2,167,484..2,171,553(-)	protein_coding	Septal pore-associated protein, putative
NCU01879	CM002236:2,173,855..2,176,291(-)	protein_coding	hypothetical protein
NCU01861	CM002236:2,226,728..2,228,146(-)	protein_coding	short chain dehydrogenase/reductase family protein
NCU01859	CM002236:2,233,083..2,235,079(-)	protein_coding	NADH:ubiquinone oxidoreductase 20.9kD subunit
NCU02468	CM002236:2,416,512..2,419,501(+)	protein_coding	longevity-assurance protein
NCU02472	CM002236:2,428,436..2,430,395(-)	protein_coding	NADH:ubiquinone oxidoreductase 20.8kD subunit
NCU02474	CM002236:2,432,597..2,433,504(-)	protein_coding	outer mitochondrial membrane translocase 5
NCU02492	CM002236:2,501,529..2,503,493(+)	protein_coding	hypothetical protein
NCU02495	CM002236:2,514,112..2,516,400(-)	protein_coding	CwfJ domain-containing protein
NCU02499	CM002236:2,530,285..2,531,589(+)	protein_coding	zinc finger transcription factor-5
NCU02514	CM002236:2,579,582..2,582,985(-)	protein_coding	mitochondrial ATP synthase alpha subunit
NCU02520	CM002236:2,598,003..2,599,740(+)	protein_coding	thioredoxin-2
NCU02522	CM002236:2,606,595..2,608,686(+)	protein_coding	hypothetical protein
NCU02524	CM002236:2,614,347..2,620,811(+)	protein_coding	rho GAP domain-containing protein
NCU02546	CM002236:2,686,486..2,689,633(+)	protein_coding	nucleolar GTP-binding protein 2
NCU02553	CM002236:2,706,773..2,708,439(-)	protein_coding	hypothetical protein
NCU02556	CM002236:2,721,421..2,726,005(+)	protein_coding	histone acetyl transferase-2
NCU02571	CM002236:2,765,425..2,768,346(-)	protein_coding	acetyl-CoA acetyltransferase-1
NCU02576	CM002236:2,781,582..2,786,433(+)	protein_coding	zinc finger transcription factor-39
NCU02578	CM002236:2,788,725..2,794,724(-)	protein_coding	paired amphipathic helix protein Sin3a
NCU02597	CM002236:2,858,851..2,860,711(+)	protein_coding	hypothetical protein
NCU02599	CM002236:2,864,237..2,866,038(+)	protein_coding	BAP31 domain-containing protein
NCU02605	CM002236:2,877,517..2,878,864(+)	protein_coding	DNA-directed RNA polymerase I/II/III subunit 10
NCU02609	CM002236:2,898,039..2,902,528(+)	protein_coding	hypothetical protein
NCU02616	CM002236:2,925,665..2,928,395(-)	protein_coding	WD-repeat containing protein slp1
NCU02617	CM002236:2,928,615..2,932,214(+)	protein_coding	kelch repeat-containing protein
NCU02618	CM002236:2,932,448..2,935,552(+)	protein_coding	Peroxisomal membrane protein
NCU02620	CM002236:2,940,203..2,942,854(+)	protein_coding	kelch domain-containing protein-containing protein
NCU02621	CM002236:2,942,854..2,946,733(-)	protein_coding	zinc finger transcription factor-30
NCU02629	CM002236:2,986,087..2,988,883(-)	protein_coding	bifunctional purine biosynthesis protein
NCU02634	CM002236:3,002,984..3,005,024(-)	protein_coding	hypothetical protein
NCU02637	CM002236:3,010,082..3,014,050(-)	protein_coding	hypothetical protein
NCU02644	CM002236:3,043,982..3,047,942(+)	protein_coding	Telomere binding protein
NCU02650	CM002236:3,065,520..3,067,876(+)	protein_coding	26S proteasome non-ATPase regulatory subunit 12
NCU02657	CM002236:3,091,094..3,094,485(-)	protein_coding	S-adenosylmethionine synthetase
NCU02661	CM002236:3,100,902..3,103,046(+)	protein_coding	DNA-directed RNA polymerase II polypeptide
NCU02666	CM002236:3,125,823..3,129,123(-)	protein_coding	zinc finger transcription factor-58
NCU02668	CM002236:3,133,197..3,135,871(+)	protein_coding	glycosyl hydrolase unclassified family-3
NCU02684	CM002236:3,189,891..3,193,545(-)	protein_coding	PWWP domain-containing protein
NCU02685	CM002236:3,193,810..3,201,298(-)	protein_coding	pre-mRNA splicing helicase
NCU02688	CM002236:3,206,737..3,209,468(+)	protein_coding	ubiquitin-conjugating enzyme-10
NCU02699	CM002236:3,239,395..3,243,393(+)	protein_coding	zinc finger transcription factor-14
NCU10498	CM002236:3,267,908..3,269,533(+)	protein_coding	60S ribosomal protein L35
NCU10497	CM002236:3,269,710..3,272,893(+)	protein_coding	oligosaccharyl transferase STT3 subunit
NCU02712	CM002236:3,281,886..3,284,141(+)	protein_coding	acetate-10
NCU02718	CM002236:3,303,711..3,308,305(-)	protein_coding	Septal pore-associated protein 11
NCU02724	CM002236:3,329,493..3,333,280(+)	protein_coding	transcription factor-21
NCU02726	CM002236:3,338,154..3,341,886(+)	protein_coding	glycerophospholipid-4
NCU02729	CM002236:3,345,968..3,348,006(+)	protein_coding	transducin family protein
NCU02733	CM002236:3,360,914..3,362,466(-)	protein_coding	golgi-2
NCU02738	CM002236:3,374,702..3,377,115(+)	protein_coding	EF hand domain-containing protein
NCU02739	CM002236:3,381,952..3,385,064(+)	protein_coding	transcription factor-8
NCU02744	CM002236:3,399,392..3,401,441(+)	protein_coding	60S ribosomal protein L9
NCU02746	CM002236:3,405,419..3,407,805(+)	protein_coding	vacuolar ATPase subunit H
NCU16374	CM002236:3,407,982..3,409,485(+)	protein_coding	hypothetical protein
NCU02750	CM002236:3,420,871..3,426,704(-)	protein_coding	PH domain-containing protein
NCU02754	CM002236:3,449,940..3,452,077(+)	protein_coding	casein kinase II subunit beta-2
NCU02757	CM002236:3,455,917..3,457,947(-)	protein_coding	60S ribosomal protein L2
NCU02761	CM002236:3,465,987..3,467,875(-)	protein_coding	hypothetical protein
NCU09377	CM002236:3,522,966..3,526,584(-)	protein_coding	protein phosphatase PP2A regulatory subunit B
NCU09375	CM002236:3,530,085..3,531,746(+)	protein_coding	hypothetical protein
NCU09360	CM002236:3,638,094..3,640,580(+)	protein_coding	hypothetical protein
NCU09995	CM002236:3,674,708..3,676,902(+)	protein_coding	hypothetical protein
NCU09895	CM002236:3,990,835..3,992,764(+)	protein_coding	thioesterase-1
NCU09898	CM002236:3,996,483..4,001,318(+)	protein_coding	hypothetical protein
NCU09803	CM002236:4,098,808..4,100,551(+)	protein_coding	thioredoxin-3
NCU09808	CM002236:4,117,346..4,121,351(-)	protein_coding	dynamin-1
NCU09813	CM002236:4,135,019..4,136,435(-)	protein_coding	SMT3
NCU09814	CM002236:4,138,151..4,142,009(+)	protein_coding	hypothetical protein
NCU09816	CM002236:4,145,268..4,147,562(-)	protein_coding	cytochrome-26
NCU09333	CM002236:4,197,553..4,201,223(+)	protein_coding	Zinc finger transcription factor ace-1
NCU09327	CM002236:4,218,767..4,222,717(-)	protein_coding	Protein phosphatase
NCU09326	CM002236:4,225,488..4,227,910(+)	protein_coding	hypothetical protein
NCU09322	CM002236:4,247,227..4,251,744(+)	protein_coding	chitin synthase-10
NCU09321	CM002236:4,251,989..4,255,396(-)	protein_coding	sugar transporter-13
NCU09320	CM002236:4,256,099..4,258,456(+)	protein_coding	ATP phosphoribosyltransferase
NCU09312	CM002236:4,287,675..4,289,737(+)	protein_coding	di-trans,poly-cis-decaprenylcistransferase
NCU09310	CM002236:4,300,914..4,304,419(+)	protein_coding	protein phosphatase-12
NCU03055	CM002236:4,357,383..4,360,841(+)	protein_coding	alpha-1,6-mannosyltransferase subunit
NCU03060	CM002236:4,377,599..4,384,139(-)	protein_coding	chromodomain helicase
NCU03064	CM002236:4,398,398..4,402,946(-)	protein_coding	porin-binding domain protein-4
NCU03070	CM002236:4,435,306..4,439,402(+)	protein_coding	hypothetical protein
NCU03071	CM002236:4,442,191..4,448,082(-)	protein_coding	MAP kinase kinase kinase SskB
NCU16386	CM002236:4,512,674..4,514,976(-)	protein_coding	hypothetical protein
NCU03091	CM002236:4,515,689..4,518,458(+)	protein_coding	hypothetical protein
NCU03092	CM002236:4,518,471..4,520,961(-)	protein_coding	nuclear localization sequence binding protein
NCU03097	CM002236:4,528,666..4,531,275(-)	protein_coding	nucleotide-sugar transporter
NCU03099	CM002236:4,548,662..4,550,883(-)	protein_coding	RNP domain-containing protein
NCU03102	CM002236:4,560,893..4,562,877(-)	protein_coding	40S ribosomal protein S11
NCU03106	CM002236:4,581,902..4,583,794(+)	protein_coding	hypothetical protein
NCU03107	CM002236:4,584,244..4,586,881(-)	protein_coding	MFS transporter
NCU03113	CM002236:4,601,409..4,604,782(-)	protein_coding	kinetochore protein-17
NCU03115	CM002236:4,609,229..4,614,172(+)	protein_coding	spa2-like protein
NCU03116	CM002236:4,614,119..4,620,848(-)	protein_coding	guanine triphosphate binding-18
NCU03118	CM002236:4,624,441..4,626,495(-)	protein_coding	hypothetical protein
NCU03126	CM002236:4,654,977..4,657,337(+)	protein_coding	hypothetical protein
NCU03145	CM002236:4,719,127..4,721,704(+)	protein_coding	oxidative stress resistance
NCU03147	CM002236:4,724,564..4,725,728(+)	protein_coding	assembly factor cbp-4
NCU03150	CM002236:4,730,146..4,732,057(+)	protein_coding	60s ribosomal protein L24
NCU03155	CM002236:4,746,357..4,748,042(-)	protein_coding	hypothetical protein
NCU03156	CM002236:4,748,428..4,749,915(+)	protein_coding	NUO
NCU03166	CM002236:4,771,247..4,773,157(-)	protein_coding	phosphoribosylaminoimidazole-succinocarboxamide synthase
NCU03168	CM002236:4,774,372..4,777,020(+)	protein_coding	Aspartic-type endopeptidase
NCU03175	CM002236:4,803,481..4,807,513(-)	protein_coding	hypothetical protein
NCU03176	CM002236:4,807,880..4,811,560(-)	protein_coding	hypothetical protein
NCU03177	CM002236:4,812,144..4,813,715(-)	protein_coding	sco1
NCU03192	CM002236:4,861,528..4,862,385(-)	protein_coding	hypothetical protein
NCU03193	CM002236:4,863,093..4,864,658(-)	protein_coding	hypothetical protein
NCU03195	CM002236:4,867,542..4,869,743(+)	protein_coding	tRNA-dihydrouridine synthase-4
NCU03199	CM002236:4,886,538..4,888,112(+)	protein_coding	ATP synthase-4
NCU03200	CM002236:4,888,873..4,895,320(-)	protein_coding	serine/threonine-protein kinase sck1
NCU03207	CM002236:4,907,076..4,909,125(+)	protein_coding	ran GTPase activating protein 1
NCU03214	CM002236:4,925,524..4,927,874(+)	protein_coding	endoplamic reticulum-2
NCU03216	CM002236:4,931,151..4,933,083(-)	protein_coding	Adenylate kinase
NCU03217	CM002236:4,935,082..4,937,622(+)	protein_coding	MRS7 family protein
NCU03218	CM002236:4,938,134..4,940,743(+)	protein_coding	PX domain-containing protein
NCU03221	CM002236:4,953,060..4,955,119(+)	protein_coding	PX domain-containing protein
NCU03222	CM002236:4,957,263..4,959,389(+)	protein_coding	hypothetical protein
NCU03233	CM002236:4,991,894..4,993,348(+)	protein_coding	ubiquinol-cytochrome C reductase 9
NCU03241	CM002236:5,030,635..5,033,162(+)	protein_coding	FK506-binding protein 4
NCU03248	CM002236:5,055,811..5,058,372(-)	protein_coding	hypothetical protein
NCU03257	CM002236:5,097,319..5,100,336(+)	protein_coding	ammonium transporter MEP1
NCU03290	CM002236:5,192,741..5,196,176(+)	protein_coding	dipeptidyl peptidase
NCU03297	CM002236:5,221,686..5,224,332(-)	protein_coding	cytochrome c peroxidase
NCU03300	CM002236:5,245,308..5,247,659(+)	protein_coding	DNA damage checkpoint protein rad24
NCU10506	CM002236:5,248,227..5,250,582(-)	protein_coding	triacylglycerol lipase FGL2
NCU03302	CM002236:5,253,531..5,255,090(+)	protein_coding	60S ribosomal protein L36
NCU03310	CM002236:5,271,437..5,273,016(-)	protein_coding	prohibitin-2
NCU03318	CM002236:5,291,484..5,294,396(+)	protein_coding	hypothetical protein
NCU09108	CM002236:5,346,432..5,350,462(-)	protein_coding	hypothetical protein
NCU09109	CM002236:5,353,969..5,355,311(-)	protein_coding	60S ribosomal protein L33
NCU09111	CM002236:5,357,032..5,360,293(+)	protein_coding	Glucose-6-phosphate 1-dehydrogenase
NCU09112	CM002236:5,360,896..5,366,398(+)	protein_coding	hypothetical protein
NCU16397	CM002236:5,369,646..5,372,092(-)	protein_coding	nuclear polyadenylated RNA-binding protein Nab2
NCU09119	CM002236:5,402,184..5,404,521(+)	protein_coding	ATP synthase subunit gamma
NCU09121	CM002236:5,410,375..5,413,262(-)	protein_coding	vacuolar sorting protein-8
NCU09135	CM002236:5,455,257..5,457,679(+)	protein_coding	phosphatidylinositol phospholipase C
NCU09136	CM002236:5,458,727..5,461,066(+)	protein_coding	hypothetical protein
NCU09143	CM002236:5,476,822..5,478,213(+)	protein_coding	hypothetical protein
NCU08380	CM002236:5,548,215..5,552,014(+)	protein_coding	plasma membrane phosphatase required for sodium stress response
NCU16399	CM002236:5,562,421..5,564,189(-)	protein_coding	hypothetical protein
NCU08377	CM002236:5,564,501..5,573,857(-)	protein_coding	Adenylate cyclase
NCU08369	CM002236:5,599,967..5,601,386(-)	protein_coding	rhodopsin family protein
NCU08362	CM002236:5,622,015..5,624,134(-)	protein_coding	hypothetical protein
NCU08357	CM002236:5,644,221..5,647,847(+)	protein_coding	chromatin assembly factor 1 protein
NCU08348	CM002236:5,669,212..5,672,335(+)	protein_coding	hypothetical protein
NCU08340	CM002236:5,694,093..5,696,458(-)	protein_coding	ADP-ribosylation factor 1
NCU11324	CM002236:5,710,066..5,715,076(-)	protein_coding	PX domain-containing protein
NCU08334	CM002236:5,716,041..5,720,431(-)	protein_coding	Septal pore-associated protein 3
NCU09191	CM002236:5,773,101..5,776,746(+)	protein_coding	hypothetical protein
NCU09192	CM002236:5,776,958..5,779,536(+)	protein_coding	inositol-14
NCU09194	CM002236:5,785,732..5,787,628(-)	protein_coding	nuclease-9
NCU09201	CM002236:5,809,640..5,813,552(+)	protein_coding	hypothetical protein
NCU09202	CM002236:5,815,007..5,820,220(+)	protein_coding	protein kinase dsk1
NCU09203	CM002236:5,820,194..5,822,441(-)	protein_coding	transcription factor iws-1
NCU09207	CM002236:5,838,082..5,841,713(+)	protein_coding	hypothetical protein
NCU09210	CM002236:5,849,601..5,852,150(+)	protein_coding	dyp-type peroxidase
NCU09212	CM002236:5,860,484..5,864,300(+)	protein_coding	Calcium/calmodulin-dependent protein kinase type IV
NCU09220	CM002236:5,892,660..5,895,339(+)	protein_coding	vacuolar fusion protein mon-1
NCU09222	CM002236:5,898,045..5,899,471(-)	protein_coding	hypothetical protein
NCU07420	CM002236:5,991,254..5,993,836(-)	protein_coding	eIF4A
NCU07412	CM002236:6,014,673..6,022,290(-)	protein_coding	PHD finger and BAH domain-containing protein
NCU07404	CM002236:6,052,484..6,056,765(+)	protein_coding	alpha-mannosidase
NCU07403	CM002236:6,056,898..6,058,789(-)	protein_coding	secretory component protein shr3
NCU07382	CM002236:6,142,453..6,143,891(+)	protein_coding	U6 snRNA-associated Sm-like protein LSm2
NCU07380	CM002236:6,147,310..6,149,913(-)	protein_coding	eukaryotic translation initiation factor 3
NCU07379	CM002236:6,150,098..6,152,932(-)	protein_coding	transcription factor-5
NCU07378	CM002236:6,158,890..6,166,641(+)	protein_coding	serine threonine protein kinase
NCU07367	CM002236:6,200,201..6,202,221(+)	protein_coding	proteasome 26S subunit
NCU07366	CM002236:6,205,457..6,208,984(+)	protein_coding	glucosamine-fructose-6-phosphate aminotransferase
NCU07363	CM002236:6,212,755..6,214,864(-)	protein_coding	hypothetical protein
NCU07360	CM002236:6,227,223..6,229,280(+)	protein_coding	DnaJ domain-containing protein
NCU07347	CM002236:6,289,284..6,293,047(-)	protein_coding	endo-beta-1,3-glucanase
NCU09888	CM002236:6,333,420..6,335,509(+)	protein_coding	hypothetical protein
NCU09880	CM002236:6,358,376..6,360,265(-)	protein_coding	small nuclear ribonucleoprotein-15
NCU00971	CM002236:6,540,857..6,543,550(+)	protein_coding	ribosomal protein S12
NCU00965	CM002236:6,555,261..6,556,586(+)	protein_coding	hypothetical protein
NCU00959	CM002236:6,576,079..6,578,163(-)	protein_coding	succinate dehydrogenase iron-sulfur protein
NCU00957	CM002236:6,581,266..6,584,222(-)	protein_coding	anchored cell wall protein 2
NCU00939	CM002236:6,650,854..6,657,821(-)	protein_coding	development and carotenogenesis control-1 protein
NCU00930	CM002236:6,687,876..6,689,172(+)	protein_coding	mitochondrial import inner membrane translocase subunit tim-10
NCU00928	CM002236:6,695,159..6,697,715(-)	protein_coding	UPF0183 domain-containing protein
NCU00923	CM002236:6,710,750..6,712,973(-)	protein_coding	topogenesis of outer membrane beta barrel protein 37
NCU00913	CM002236:6,761,319..6,763,721(-)	protein_coding	GPI-anchored wall transfer protein 1
NCU00911	CM002236:6,778,872..6,782,745(-)	protein_coding	polysaccharide synthase Cps1p
NCU00899	CM002236:6,829,030..6,832,236(+)	protein_coding	hypothetical protein
NCU00896	CM002236:6,839,530..6,842,655(-)	protein_coding	synaptojanin-1
NCU00894	CM002236:6,845,163..6,847,790(+)	protein_coding	hypothetical protein
NCU00884	CM002236:6,872,527..6,874,636(+)	protein_coding	NAD-epimerase/dehydratase-2
NCU00879	CM002236:6,884,760..6,887,564(+)	protein_coding	WD domain-containing protein
NCU00878	CM002236:6,887,780..6,888,894(+)	protein_coding	hypothetical protein
NCU00877	CM002236:6,889,607..6,890,489(+)	protein_coding	hypothetical protein
NCU00838	CM002236:6,996,183..6,997,951(-)	protein_coding	quinate-6
NCU00831	CM002236:7,027,224..7,030,337(+)	protein_coding	extracellular serine carboxypeptidase
NCU00830	CM002236:7,030,363..7,032,262(-)	protein_coding	ctr copper transporter
NCU00823	CM002236:7,049,640..7,051,539(+)	protein_coding	26S proteasome regulatory subunit rpn11
NCU00821	CM002236:7,056,000..7,058,684(-)	protein_coding	sugar transporter-15
NCU00814	CM002236:7,072,683..7,075,986(-)	protein_coding	hypothetical protein
NCU00805	CM002236:7,101,915..7,105,538(-)	protein_coding	transcription factor-2
NCU00792	CM002236:7,155,697..7,158,349(+)	protein_coding	branched-chain-amino-acid aminotransferase
NCU00789	CM002236:7,169,090..7,172,986(-)	protein_coding	DUF221 domain-containing protein
NCU00784	CM002236:7,185,959..7,189,332(-)	protein_coding	hypothetical protein
NCU00775	CM002236:7,214,344..7,217,183(-)	protein_coding	isocitrate dehydrogenase subunit 1
NCU00768	CM002236:7,239,594..7,245,038(+)	protein_coding	mRNA binding post-transcriptional regulator
NCU00766	CM002236:7,252,235..7,253,252(-)	protein_coding	hypothetical protein
NCU00759	CM002236:7,279,481..7,283,180(+)	protein_coding	hypothetical protein
NCU00755	CM002236:7,297,630..7,301,466(+)	protein_coding	multi-drug resistance-20
NCU00753	CM002236:7,312,111..7,314,029(+)	protein_coding	hypothetical protein
NCU00748	CM002236:7,331,956..7,334,246(-)	protein_coding	hypothetical protein
NCU00744	CM002236:7,348,489..7,351,528(+)	protein_coding	hypothetical protein
NCU00743	CM002236:7,352,112..7,358,123(-)	protein_coding	Glycogen debranching enzyme
NCU00734	CM002236:7,378,848..7,381,433(-)	protein_coding	Ulp1 protease
NCU00721	CM002236:7,420,682..7,423,601(+)	protein_coding	proline-specific permease
NCU00712	CM002236:7,464,712..7,469,607(+)	protein_coding	3-hydroxy-3-methylglutaryl-coenzyme A reductase
NCU00706	CM002236:7,485,686..7,487,321(-)	protein_coding	60S ribosomal protein L44
NCU00692	CM002236:7,530,283..7,532,619(+)	protein_coding	chaperone DnaK
NCU00687	CM002236:7,549,203..7,553,818(-)	protein_coding	hypothetical protein
NCU00685	CM002236:7,563,308..7,567,354(+)	protein_coding	casein kinase I isoform delta
NCU00671	CM002236:7,612,983..7,622,106(+)	protein_coding	beige/BEACH domain-containing protein
NCU00668	CM002236:7,626,563..7,631,591(-)	protein_coding	rho guanyl nucleotide exchange factor
NCU00654	CM002236:7,679,389..7,681,411(-)	protein_coding	hypothetical protein
NCU00644	CM002236:7,721,242..7,723,313(-)	protein_coding	ATP synthase-3
NCU00635	CM002236:7,744,417..7,745,928(-)	protein_coding	Nascent polypeptide-associated complex subunit alpha
NCU00634	CM002236:7,746,115..7,747,981(-)	protein_coding	Ribosomal protein L14
NCU00629	CM002236:7,764,287..7,768,767(-)	protein_coding	6-phosphofructokinase
NCU00627	CM002236:7,772,227..7,776,413(-)	protein_coding	Septal pore-associated protein 1
NCU11188	CM002236:7,782,698..7,790,990(-)	protein_coding	phosphatidyl inositol 3-kinase
NCU00624	CM002236:7,794,129..7,795,971(+)	protein_coding	Yif1-like
NCU00621	CM002236:7,807,080..7,813,160(+)	protein_coding	TORC1 growth control complex subunit Kog1
NCU00618	CM002236:7,817,742..7,819,365(-)	protein_coding	40S ribosomal protein S27
NCU00614	CM002236:7,826,382..7,831,405(+)	protein_coding	DUF1620 domain-containing protein
NCU00607	CM002236:7,857,817..7,858,572(+)	protein_coding	hypothetical protein
NCU00600	CM002236:7,873,371..7,875,966(-)	protein_coding	Small Rho-type GTPase
NCU00597	CM002236:7,881,744..7,883,756(+)	protein_coding	deoxyribose-phosphate aldolase-2
NCU00589	CM002236:7,907,356..7,910,393(-)	protein_coding	auxin Efflux Carrier superfamily protein
NCU00586	CM002236:7,917,286..7,919,672(-)	protein_coding	non-anchored cell wall protein 6
NCU00585	CM002236:7,920,916..7,924,255(-)	protein_coding	phytoene synthase
NCU00582	CM002236:7,931,586..7,935,778(+)	protein_coding	cryptochrome DASH
NCU00579	CM002236:7,942,175..7,946,946(+)	protein_coding	oxysterol-binding protein-6
NCU00576	CM002236:7,951,415..7,953,485(+)	protein_coding	hypothetical protein
NCU00573	CM002236:7,963,422..7,966,830(+)	protein_coding	heat shock protein 70, putative
NCU00571	CM002236:7,969,552..7,971,130(-)	protein_coding	hypothetical protein
NCU00562	CM002236:7,991,327..7,993,627(-)	protein_coding	hypothetical protein
NCU00554	CM002236:8,022,785..8,025,159(+)	protein_coding	Aspartate-semialdehyde dehydrogenase
NCU00551	CM002236:8,034,040..8,042,305(-)	protein_coding	myosin-3
NCU00549	CM002236:8,048,175..8,049,622(-)	protein_coding	glutathione transferase omega-1
NCU00537	CM002236:8,094,111..8,095,948(-)	protein_coding	hypothetical protein
NCU00528	CM002236:8,112,407..8,116,828(-)	protein_coding	Hyphal anastamosis protein 4
NCU00527	CM002236:8,117,393..8,119,291(+)	protein_coding	mitochondrial genome maintenance-2
NCU00519	CM002236:8,144,075..8,145,617(-)	protein_coding	Ribulose-phosphate 3-epimerase
NCU00515	CM002236:8,155,886..8,161,446(+)	protein_coding	hypothetical protein
NCU00502	CM002236:8,201,746..8,203,621(-)	protein_coding	ATP synthase subunit 4
NCU03051	CM002236:8,275,476..8,278,899(-)	protein_coding	WD domain-containing protein
NCU03048	CM002236:8,298,004..8,300,083(-)	protein_coding	zinc finger transcription factor-57
NCU03047	CM002236:8,300,786..8,302,493(+)	protein_coding	hypothetical protein
NCU11241	CM002236:8,305,456..8,307,048(+)	protein_coding	nuclease domain-containing protein
NCU03045	CM002236:8,309,325..8,314,749(+)	protein_coding	cellular morphogenesis protein
NCU03043	CM002236:8,330,468..8,333,808(+)	protein_coding	C2H2 finger domain-containing protein FlbC
NCU03039	CM002236:8,350,597..8,353,452(+)	protein_coding	splicing factor u2af large subunit
NCU03033	CM002236:8,374,991..8,380,277(+)	protein_coding	transcription factor-26
NCU03031	CM002236:8,385,185..8,387,224(-)	protein_coding	succinate dehydrogenase cytochrome b small subunit
NCU03023	CM002236:8,408,265..8,412,396(+)	protein_coding	phenol monooxygenase-1
NCU03013	CM002236:8,440,393..8,442,693(+)	protein_coding	anchored cell wall protein 10
NCU03006	CM002236:8,462,585..8,464,460(+)	protein_coding	sterol 24-C-methyltransferase
NCU03004	CM002236:8,465,424..8,467,754(+)	protein_coding	pyruvate dehydrogenase E1 component
NCU02978	CM002236:8,520,788..8,525,619(+)	protein_coding	cytoskeleton assembly control protein SLA1p
NCU02977	CM002236:8,526,178..8,528,683(-)	protein_coding	DUF887 domain-containing protein
NCU02972	CM002236:8,540,142..8,544,033(-)	protein_coding	Septal pore-associated protein 2
NCU02960	CM002236:8,571,116..8,574,118(-)	protein_coding	peroxisomal targeting signal receptor
NCU16466	CM002236:8,574,520..8,576,334(-)	protein_coding	nucleic acid-binding protein
NCU02956	CM002236:8,594,082..8,596,909(+)	protein_coding	aspartic proteinase
NCU02935	CM002236:8,642,193..8,644,145(-)	protein_coding	cgi-121
NCU02905	CM002236:8,737,043..8,739,064(+)	protein_coding	60S ribosomal protein L23
NCU02896	CM002236:8,770,144..8,774,249(-)	protein_coding	ADA-3
NCU02888	CM002236:8,797,615..8,799,259(+)	protein_coding	hypothetical protein
NCU02885	CM002236:8,805,901..8,811,073(+)	protein_coding	serine/threonine protein kinase-20
NCU02840	CM002236:8,944,802..8,947,158(-)	protein_coding	26S protease regulatory subunit 7
NCU02837	CM002236:8,954,276..8,956,324(+)	protein_coding	pre-mRNA branch site protein p14
NCU02834	CM002236:8,957,016..8,959,950(+)	protein_coding	hypothetical protein
NCU02830	CM002236:8,967,632..8,973,615(+)	protein_coding	guanine triphosphate binding-29
NCU02815	CM002236:9,024,259..9,030,833(+)	protein_coding	histidine kinase
NCU02813	CM002236:9,035,683..9,037,970(+)	protein_coding	eukaryotic translation initiation factor 3 subunit M
NCU02812	CM002236:9,037,899..9,040,495(-)	protein_coding	Uridylate kinase
NCU02810	CM002236:9,047,665..9,050,212(+)	protein_coding	eukaryotic translation initiation factor 2 gamma subunit
NCU02808	CM002236:9,053,997..9,057,111(+)	protein_coding	hypothetical protein
NCU02806	CM002236:9,061,096..9,063,589(+)	protein_coding	14-3-3 family protein 7
NCU02797	CM002236:9,090,653..9,093,660(+)	protein_coding	pentose glucuronate interconversion-2
NCU02794	CM002236:9,109,342..9,114,311(+)	protein_coding	Fso1
NCU10282	CM002236:9,153,854..9,162,004(-)	protein_coding	hypothetical protein
NCU02789	CM002236:9,184,315..9,191,423(-)	protein_coding	hypothetical protein
NCU02786	CM002236:9,199,811..9,201,898(-)	protein_coding	hypothetical protein
NCU02783	CM002236:9,209,219..9,211,958(-)	protein_coding	general amino-acid permease GAP1
NCU02778	CM002236:9,221,754..9,224,912(+)	protein_coding	Mannosyl-oligosaccharide 1,2-alpha-mannosidase
NCU02775	CM002236:9,233,545..9,236,639(-)	protein_coding	hypothetical protein
NCU02773	CM002236:9,246,412..9,248,110(+)	protein_coding	hypothetical protein
NCU02765	CM002236:9,278,668..9,280,151(-)	protein_coding	RNA binding protein
NCU09269	CM002236:9,338,769..9,340,815(+)	protein_coding	GTP-binding nuclear protein GSP1/Ran
NCU09266	CM002236:9,355,990..9,358,427(-)	protein_coding	propionate-3
NCU09253	CM002236:9,392,348..9,397,527(-)	protein_coding	DUF907 domain-containing protein
NCU09249	CM002236:9,410,469..9,413,139(+)	protein_coding	prefoldin subunit 2
NCU09243	CM002236:9,435,263..9,437,199(-)	protein_coding	Protein transport protein SEC9
NCU10351	CM002236:9,450,623..9,453,303(+)	protein_coding	pyridoxine-8
NCU09235	CM002236:9,463,799..9,465,488(-)	protein_coding	conidiation-specific protein-8
NCU08597	CM002236:9,526,845..9,532,900(+)	protein_coding	hypothetical protein
NCU08602	CM002236:9,559,109..9,560,485(+)	protein_coding	hypothetical protein
NCU08610	CM002236:9,593,787..9,598,076(-)	protein_coding	hypothetical protein
NCU08611	CM002236:9,599,876..9,605,142(+)	protein_coding	rtg2-like protein
NCU08620	CM002236:9,625,326..9,626,742(-)	protein_coding	40S ribosomal protein S16
NCU09595	CM002237:96,532..100,907(-)	protein_coding	serine/threonine protein kinase
NCU09594	CM002237:103,225..105,318(+)	protein_coding	seryl-tRNA synthetase
NCU03572	CM002237:185,816..189,321(-)	protein_coding	SWI-SNF complex subunit
NCU03569	CM002237:199,505..201,702(+)	protein_coding	hypothetical protein
NCU03559	CM002237:230,862..233,611(+)	protein_coding	ubiquinol-cytochrome c reductase complex core protein 2
NCU03554	CM002237:246,107..248,791(+)	protein_coding	hypothetical protein
NCU03546	CM002237:285,602..290,710(+)	protein_coding	hypothetical protein
NCU03543	CM002237:305,951..308,861(+)	protein_coding	hypothetical protein
NCU03523	CM002237:368,381..373,148(-)	protein_coding	serine/threonine protein kinase
NCU03516	CM002237:407,914..409,032(-)	protein_coding	mitochondrial ribosomal protein subunit L32
NCU03505	CM002237:445,199..452,671(-)	protein_coding	JmjC domain-containing histone demethylation protein 3D
NCU03493	CM002237:490,974..494,540(-)	protein_coding	glycine rich protein
NCU03488	CM002237:511,656..513,886(-)	protein_coding	orotidine-5'-phosphate decarboxylase Pyr-4
NCU03482	CM002237:536,762..538,949(+)	protein_coding	RuvB-like helicase 1
NCU03480	CM002237:548,674..552,323(-)	protein_coding	hypothetical protein
NCU03468	CM002237:590,421..592,425(-)	protein_coding	multi-drug resistance-8
NCU03466	CM002237:609,413..613,597(+)	protein_coding	hypothetical protein
NCU03461	CM002237:636,290..639,759(-)	protein_coding	hypothetical protein
NCU03445	CM002237:691,749..693,918(-)	protein_coding	prolyl 4-hydroxylase
NCU03433	CM002237:733,348..737,055(-)	protein_coding	Septal pore-associated protein 17
NCU03425	CM002237:761,761..764,565(+)	protein_coding	threonine-2
NCU03407	CM002237:827,657..830,881(-)	protein_coding	rho1
NCU03396	CM002237:857,266..859,846(-)	protein_coding	nucleolar protein nop-58
NCU03393	CM002237:863,476..865,793(+)	protein_coding	ribosome-associated protein
NCU03372	CM002237:934,015..936,042(+)	protein_coding	nonspecific lipid-transfer protein
NCU03370	CM002237:939,744..941,575(+)	protein_coding	hypothetical protein
NCU03366	CM002237:949,013..952,399(+)	protein_coding	hypothetical protein
NCU03364	CM002237:958,864..963,452(+)	protein_coding	DENN domain-containing protein
NCU03359	CM002237:978,981..982,296(-)	protein_coding	intermembrane space AAA protease IAP-1
NCU03352	CM002237:1,004,272..1,007,496(+)	protein_coding	alternative oxidase-2
NCU03339	CM002237:1,044,478..1,046,785(-)	protein_coding	Glutathione reductase
NCU03336	CM002237:1,053,305..1,057,801(-)	protein_coding	hypothetical protein
NCU03330	CM002237:1,085,059..1,089,184(+)	protein_coding	TBC domain-containing protein
NCU05360	CM002237:1,415,799..1,421,195(-)	protein_coding	calcium permease
NCU05363	CM002237:1,422,896..1,425,225(+)	protein_coding	26S protease regulatory subunit 8
NCU05364	CM002237:1,425,142..1,429,914(-)	protein_coding	tyrosine-protein phosphatase non-receptor type 6
NCU05375	CM002237:1,447,499..1,454,001(+)	protein_coding	hypothetical protein
NCU05386	CM002237:1,482,553..1,485,785(+)	protein_coding	hypothetical protein
NCU05390	CM002237:1,500,683..1,503,006(-)	protein_coding	mitochondrial phosphate carrier protein
NCU05414	CM002237:1,559,014..1,561,693(-)	protein_coding	hypothetical protein
NCU10346	CM002237:1,567,943..1,577,345(-)	protein_coding	hypothetical protein
NCU05420	CM002237:1,583,446..1,585,376(-)	protein_coding	chorismate synthase
NCU05425	CM002237:1,595,588..1,599,855(+)	protein_coding	2-oxoglutarate dehydrogenase E1 component
NCU05435	CM002237:1,621,874..1,624,421(-)	protein_coding	hypothetical protein
NCU05454	CM002237:1,650,714..1,654,419(-)	protein_coding	glycerol-3-phosphate dehydrogenase
NCU05459	CM002237:1,667,288..1,671,125(+)	protein_coding	mitochondrial ATPase-1
NCU16541	CM002237:1,697,090..1,699,283(-)	protein_coding	hypothetical protein
NCU06856	CM002237:1,742,814..1,744,552(-)	protein_coding	ubiquitin-3
NCU06838	CM002237:1,810,818..1,815,042(+)	protein_coding	hypothetical protein
NCU06837	CM002237:1,815,529..1,817,474(+)	protein_coding	hypothetical protein
NCU06836	CM002237:1,822,777..1,826,393(+)	protein_coding	acetyl-coenzyme A synthetase
NCU06832	CM002237:1,837,210..1,844,886(-)	protein_coding	kinesin
NCU06815	CM002237:1,868,644..1,871,504(+)	protein_coding	hypothetical protein
NCU06799	CM002237:1,903,580..1,908,974(-)	protein_coding	fungal specific transcription factor
NCU06783	CM002237:1,947,078..1,950,289(+)	protein_coding	acetate utilization-19
NCU06781	CM002237:1,953,766..1,956,330(+)	protein_coding	1,3-beta-glucanosyltransferase Gel2
NCU06779	CM002237:1,958,928..1,961,485(-)	protein_coding	alpha-1,2-mannosyltransferase alg11
NCU06773	CM002237:1,980,829..1,983,645(+)	protein_coding	Septal pore-associated protein, putative
NCU06761	CM002237:2,025,064..2,027,709(+)	protein_coding	sphingosine-1-phosphate lyase
NCU06760	CM002237:2,027,845..2,031,163(-)	protein_coding	pyruvate dehydrogenase kinase
NCU06754	CM002237:2,053,109..2,056,766(+)	protein_coding	zinc finger transcription factor-1
NCU06746	CM002237:2,072,837..2,074,616(+)	protein_coding	hypothetical protein
NCU06743	CM002237:2,084,680..2,086,624(-)	protein_coding	hypothetical protein
NCU06738	CM002237:2,092,609..2,097,550(+)	protein_coding	protein transporter sec-31
NCU06737	CM002237:2,097,643..2,102,457(-)	protein_coding	hypothetical protein
NCU06734	CM002237:2,107,352..2,111,810(+)	protein_coding	hypothetical protein
NCU10430	CM002237:2,111,818..2,113,428(-)	protein_coding	SNF7 family protein
NCU01839	CM002237:2,203,152..2,206,327(+)	protein_coding	carboxylesterase
NCU01835	CM002237:2,229,855..2,231,363(+)	protein_coding	hypothetical protein
NCU01833	CM002237:2,248,100..2,256,430(-)	protein_coding	Two-component histidine kinase CHK-1
NCU01827	CM002237:2,266,974..2,268,834(+)	protein_coding	60S ribosomal protein L27
NCU01813	CM002237:2,341,940..2,344,977(+)	protein_coding	high affinity glucose transporter
NCU01808	CM002237:2,356,042..2,357,819(-)	protein_coding	Cytochrome c
NCU01804	CM002237:2,363,917..2,366,684(-)	protein_coding	nudix/MutT family protein
NCU01793	CM002237:2,394,043..2,397,574(+)	protein_coding	mRNA surveillance-7
NCU01792	CM002237:2,400,757..2,402,857(-)	protein_coding	heat shock protein 90-associated
NCU01777	CM002237:2,474,066..2,479,165(+)	protein_coding	PSP1 domain-containing protein
NCU01768	CM002237:2,500,846..2,505,844(-)	protein_coding	hypothetical protein
NCU01766	CM002237:2,510,230..2,512,365(+)	protein_coding	hypothetical protein
NCU01765	CM002237:2,512,545..2,516,036(-)	protein_coding	NADH:ubiquinone oxidoreductase 78
NCU01763	CM002237:2,517,842..2,519,432(-)	protein_coding	hypothetical protein
NCU01759	CM002237:2,527,979..2,529,405(-)	protein_coding	aldo-keto reductase family 1 member C13
NCU01748	CM002237:2,553,455..2,556,801(-)	protein_coding	hypothetical protein
NCU01744	CM002237:2,567,182..2,576,313(-)	protein_coding	glutamate synthase
NCU01742	CM002237:2,580,629..2,583,073(+)	protein_coding	hypothetical protein
NCU01740	CM002237:2,585,927..2,587,191(-)	protein_coding	histone H2A.Z-specific chaperone chz-1
NCU01739	CM002237:2,587,195..2,588,791(-)	protein_coding	hypothetical protein
NCU01737	CM002237:2,592,729..2,597,160(+)	protein_coding	hypothetical protein
NCU01731	CM002237:2,607,929..2,611,456(+)	protein_coding	VeA-like protein
NCU01702	CM002237:2,677,435..2,681,558(-)	protein_coding	nucleoporin-7
NCU01695	CM002237:2,699,057..2,703,155(-)	protein_coding	RNA binding protein Nrd1
NCU01692	CM002237:2,704,177..2,706,814(+)	protein_coding	mitochondrial citrate synthase
NCU01689	CM002237:2,708,181..2,710,811(+)	protein_coding	mitochondrial DNA replication protein YHM2
NCU01668	CM002237:2,754,560..2,758,350(-)	protein_coding	hypothetical protein
NCU01665	CM002237:2,763,390..2,766,543(+)	protein_coding	KH domain-containing protein
NCU10381	CM002237:2,780,803..2,784,043(-)	protein_coding	oligonucleotide transporter
NCU01654	CM002237:2,797,974..2,801,265(-)	protein_coding	long-chain-fatty-acid-CoA ligase 1
NCU01648	CM002237:2,814,399..2,819,758(+)	protein_coding	dolichyl-phosphate-mannose-protein mannosyltransferase 2
NCU01646	CM002237:2,820,783..2,824,240(+)	protein_coding	hypothetical protein
NCU01643	CM002237:2,831,269..2,835,334(+)	protein_coding	5'-3' exoribonuclease 2
NCU01638	CM002237:2,864,458..2,870,350(-)	protein_coding	DNA-directed RNA polymerase I subunit RPA1
NCU01635	CM002237:2,874,241..2,875,647(-)	protein_coding	Histone H3
NCU01629	CM002237:2,924,324..2,926,753(+)	protein_coding	hypothetical protein
NCU01614	CM002237:2,952,972..2,954,651(+)	protein_coding	small nuclear ribonucleoprotein-22
NCU01607	CM002237:2,973,264..2,975,898(+)	protein_coding	hypothetical protein
NCU01601	CM002237:2,981,484..2,982,817(-)	protein_coding	hypothetical protein
NCU01599	CM002237:2,983,076..2,985,994(+)	protein_coding	hypothetical protein
NCU01596	CM002237:2,997,035..2,999,005(-)	protein_coding	26S proteasome non-ATPase regulatory subunit 11
NCU01589	CM002237:3,012,906..3,015,387(+)	protein_coding	heat shock protein 60
NCU01587	CM002237:3,016,730..3,019,011(+)	protein_coding	Cofilin
NCU01585	CM002237:3,019,577..3,021,077(-)	protein_coding	hypothetical protein
NCU01584	CM002237:3,021,363..3,026,505(-)	protein_coding	hypothetical protein
NCU01565	CM002237:3,068,629..3,072,190(-)	protein_coding	hypothetical protein
NCU01564	CM002237:3,072,629..3,076,914(-)	protein_coding	calcium dependent mitochondrial carrier protein
NCU01560	CM002237:3,085,087..3,086,503(-)	protein_coding	hypothetical protein
NCU01555	CM002237:3,097,439..3,098,667(+)	protein_coding	hypothetical protein
NCU01554	CM002237:3,098,688..3,103,787(-)	protein_coding	JmjC domain-containing protein
NCU01550	CM002237:3,109,506..3,111,625(+)	protein_coding	adenylate kinase cytosolic
NCU01548	CM002237:3,116,758..3,117,656(-)	protein_coding	hypothetical protein
NCU01547	CM002237:3,118,042..3,119,873(+)	protein_coding	26S proteasome regulatory subunit rpn-8
NCU01545	CM002237:3,124,675..3,126,054(+)	protein_coding	autophagy protein 8
NCU01543	CM002237:3,127,769..3,133,622(-)	protein_coding	PTAB
NCU01542	CM002237:3,136,103..3,140,862(-)	protein_coding	hypothetical protein
NCU01539	CM002237:3,147,265..3,151,235(+)	protein_coding	vacuolar morphogenesis protein AvaB
NCU15834	CM002237:3,151,597..3,155,789(-)	protein_coding	hypothetical protein
NCU01535	CM002237:3,157,052..3,159,112(-)	protein_coding	PEX33
NCU01528	CM002237:3,180,104..3,182,245(+)	protein_coding	glyceraldehyde 3-phosphate-dehydrogenase
NCU01525	CM002237:3,188,786..3,192,710(-)	protein_coding	histone deacetylase HDA1
NCU01524	CM002237:3,193,424..3,195,243(-)	protein_coding	ribosome biogenesis-50
NCU01517	CM002237:3,214,128..3,217,500(+)	protein_coding	Glucoamylase
NCU01515	CM002237:3,219,812..3,221,940(+)	protein_coding	DNA-directed RNA polymerase II polypeptide
NCU01510	CM002237:3,227,828..3,233,310(-)	protein_coding	meiotically up-regulated-3
NCU01498	CM002237:3,264,427..3,269,512(-)	protein_coding	serine/threonine-protein kinase MAK
NCU01485	CM002237:3,338,079..3,340,096(-)	protein_coding	hypothetical protein
NCU01484	CM002237:3,342,200..3,344,700(+)	protein_coding	Rho-type GTPase
NCU10036	CM002237:3,362,517..3,365,547(-)	protein_coding	golgi-5
NCU08504	CM002237:3,430,413..3,433,316(+)	protein_coding	hypothetical protein
NCU08502	CM002237:3,435,340..3,437,667(+)	protein_coding	40S ribosomal protein S6
NCU08500	CM002237:3,454,323..3,456,351(+)	protein_coding	40S ribosomal protein S8
NCU08499	CM002237:3,457,838..3,462,094(-)	protein_coding	guanine triphosphate binding-32
NCU08471	CM002237:3,548,557..3,550,855(-)	protein_coding	succinyl-CoA ligase beta-chain
NCU08468	CM002237:3,556,059..3,560,450(-)	protein_coding	actin-interacting protein
NCU08452	CM002237:3,582,822..3,587,141(-)	protein_coding	hypothetical protein
NCU08709	CM002237:3,756,943..3,760,900(-)	protein_coding	hypothetical protein
NCU08727	CM002237:3,809,744..3,811,766(-)	protein_coding	hypothetical protein
NCU08743	CM002237:3,862,002..3,863,390(-)	protein_coding	inorganic phosphate transporter
NCU08420	CM002237:4,001,876..4,007,129(+)	protein_coding	hypothetical protein
NCU08421	CM002237:4,008,238..4,010,214(-)	protein_coding	hypothetical protein
NCU08423	CM002237:4,013,287..4,018,727(+)	protein_coding	bromodomain protein-3
NCU08434	CM002237:4,053,447..4,055,704(-)	protein_coding	5-methyltetrahydropteroyltriglutamate- homocysteine methyltransferase
NCU09343	CM002237:4,172,885..4,174,364(-)	protein_coding	hypothetical protein
NCU09345	CM002237:4,177,546..4,180,504(+)	protein_coding	thiamine biosynthesis protein NMT-1
NCU09347	CM002237:4,190,016..4,192,784(-)	protein_coding	Fructose-2,6-bisphosphatase
NCU09770	CM002237:4,286,175..4,288,883(+)	protein_coding	Acetyl-CoA hydrolase
NCU09754	CM002237:4,343,497..4,344,888(-)	protein_coding	mitochondrial chaperone-4
NCU09468	CM002237:4,376,995..4,380,245(+)	protein_coding	alpha-tubulin
NCU09469	CM002237:4,380,944..4,386,281(+)	protein_coding	EF hand domain-containing protein
NCU09476	CM002237:4,401,667..4,403,088(+)	protein_coding	40S ribosomal protein S25
NCU09477	CM002237:4,405,532..4,407,556(+)	protein_coding	ADP/ATP carrier protein
NCU09481	CM002237:4,413,689..4,417,398(+)	protein_coding	Septal pore-associated protein, putative
NCU09482	CM002237:4,417,858..4,422,646(-)	protein_coding	hypothetical protein
NCU09492	CM002237:4,457,764..4,465,976(+)	protein_coding	hypothetical protein
NCU09526	CM002238:9,257..12,729(+)	protein_coding	hypothetical protein
NCU09521	CM002238:19,915..22,496(+)	protein_coding	Ribosome biogenesis protein
NCU09519	CM002238:29,171..30,638(+)	protein_coding	2,5-diketo-D-gluconic acid reductase A
NCU09500	CM002238:109,551..114,307(-)	protein_coding	hypothetical protein
NCU09499	CM002238:114,942..118,431(+)	protein_coding	hypothetical protein
NCU09496	CM002238:127,361..132,582(-)	protein_coding	zinc finger transcription factor-31
NCU09175	CM002238:257,676..259,807(+)	protein_coding	GPI-anchored cell wall beta-1,3-endoglucanase EglC
NCU09176	CM002238:260,696..262,549(+)	protein_coding	hypothetical protein
NCU10001	CM002238:330,511..333,488(-)	protein_coding	Septal pore-associated protein 16
NCU05680	CM002238:464,831..467,988(+)	protein_coding	alpha-1,2-mannosyltransferase Kre5
NCU05683	CM002238:489,746..493,079(+)	protein_coding	Dihydroxy-acid dehydratase
NCU05685	CM002238:495,590..502,216(+)	protein_coding	hypothetical protein
NCU05686	CM002238:505,565..508,417(+)	protein_coding	Cell wall glucanase
NCU05714	CM002238:605,738..607,565(+)	protein_coding	50S ribosomal subunit protein L15
NCU05715	CM002238:607,914..612,129(+)	protein_coding	sorting nexin mvp-1
NCU05717	CM002238:615,709..617,421(+)	protein_coding	mito ribosomal protein S6
NCU05720	CM002238:625,156..627,550(-)	protein_coding	chitin synthase export chaperone
NCU05721	CM002238:627,911..634,467(-)	protein_coding	arrestin domain-containing protein
NCU05726	CM002238:653,021..657,304(-)	protein_coding	mucin
NCU05731	CM002238:673,232..674,187(+)	protein_coding	thioredoxin I
NCU07826	CM002238:991,635..993,299(-)	protein_coding	40S ribosomal protein S19
NCU07831	CM002238:1,003,025..1,006,515(-)	protein_coding	eukaryotic translation initiation factor 3
NCU07832	CM002238:1,007,087..1,015,086(+)	protein_coding	pre-mRNA processing splicing factor 8
NCU07839	CM002238:1,037,469..1,041,521(+)	protein_coding	ATP-dependent RNA helicase dbp-2
NCU07842	CM002238:1,066,817..1,069,356(+)	protein_coding	woronin sorting complex protein
NCU07846	CM002238:1,077,781..1,080,168(-)	protein_coding	Telomere binding protein
NCU07850	CM002238:1,099,742..1,103,951(-)	protein_coding	NADPH oxidase regulator NoxR
NCU07852	CM002238:1,109,181..1,110,819(+)	protein_coding	ribosomal protein L13
NCU07854	CM002238:1,114,298..1,120,162(+)	protein_coding	cytosolic regulator Pianissimo
NCU07857	CM002238:1,126,884..1,128,609(+)	protein_coding	60S ribosomal protein L34
NCU07859	CM002238:1,130,519..1,133,224(-)	protein_coding	cyclopropane-fatty-acyl-phospholipid synthase
NCU07864	CM002238:1,151,624..1,153,790(+)	protein_coding	ribosome biogenesis-57
NCU07868	CM002238:1,167,737..1,174,136(+)	protein_coding	hypothetical protein
NCU07872	CM002238:1,188,639..1,192,368(-)	protein_coding	protein kinase Yak1
NCU07874	CM002238:1,196,594..1,200,310(-)	protein_coding	nuclear and cytoplasmic polyadenylated RNA-binding protein pub1
NCU07879	CM002238:1,217,921..1,220,752(-)	protein_coding	transport of metals-30
NCU07881	CM002238:1,222,446..1,225,915(-)	protein_coding	hypothetical protein
NCU07887	CM002238:1,237,272..1,239,466(-)	protein_coding	ribonucleoside-diphosphate reductase small subunit
NCU07889	CM002238:1,242,940..1,246,722(+)	protein_coding	hypothetical protein
NCU11352	CM002238:1,250,181..1,252,409(+)	protein_coding	hypothetical protein
NCU06405	CM002238:1,274,507..1,277,507(+)	protein_coding	DNA polymerase epsilon subunit C
NCU06406	CM002238:1,278,334..1,281,333(+)	protein_coding	hypothetical protein
NCU06410	CM002238:1,304,312..1,305,920(+)	protein_coding	guanine triphosphate binding-13
NCU06420	CM002238:1,346,145..1,347,475(+)	protein_coding	hypothetical protein
NCU06425	CM002238:1,369,012..1,370,586(-)	protein_coding	hypothetical protein
NCU06436	CM002238:1,407,706..1,410,535(+)	protein_coding	hypothetical protein
NCU06438	CM002238:1,415,538..1,418,634(-)	protein_coding	serine-10
NCU06447	CM002238:1,440,197..1,441,905(-)	protein_coding	RER1 protein
NCU06457	CM002238:1,472,843..1,475,441(+)	protein_coding	asparaginyl-tRNA synthetase
NCU06459	CM002238:1,478,836..1,483,746(+)	protein_coding	differentiation regulator
NCU06461	CM002238:1,487,001..1,490,107(+)	protein_coding	hypothetical protein
NCU06462	CM002238:1,490,270..1,492,760(-)	protein_coding	hypothetical protein
NCU06464	CM002238:1,494,836..1,496,412(-)	protein_coding	hypothetical protein
NCU06468	CM002238:1,510,314..1,525,616(-)	protein_coding	midasin
NCU06469	CM002238:1,526,144..1,527,693(+)	protein_coding	54S ribosomal protein L12
NCU06481	CM002238:1,558,567..1,562,937(-)	protein_coding	DNA ligase
NCU06482	CM002238:1,563,211..1,566,050(-)	protein_coding	pyruvate dehydrogenase E1 component alpha subunit
NCU06488	CM002238:1,598,874..1,605,246(-)	protein_coding	SNF2-family ATP dependent chromatin remodeling factor snf21
NCU16638	CM002238:1,623,487..1,625,633(+)	protein_coding	DSBA family oxidoreductase
NCU06495	CM002238:1,627,355..1,628,799(-)	protein_coding	mitochondrial inner membrane organization protein mio10
NCU06500	CM002238:1,642,109..1,648,023(-)	protein_coding	cell division control protein 25
NCU06503	CM002238:1,661,120..1,665,202(+)	protein_coding	zinc finger transcription factor-24
NCU06173	CM002238:1,761,479..1,765,658(+)	protein_coding	hypothetical protein
NCU06179	CM002238:1,785,065..1,790,028(+)	protein_coding	serine/threonine-protein kinase hal4
NCU06185	CM002238:1,817,033..1,819,468(-)	protein_coding	ACW-9
NCU06199	CM002238:1,869,911..1,875,534(-)	protein_coding	RNA binding protein Jsn1
NCU06202	CM002238:1,883,165..1,887,524(+)	protein_coding	serine/threonine protein kinase
NCU06205	CM002238:1,904,221..1,907,451(-)	protein_coding	transcriptional repressor rco-1
NCU06210	CM002238:1,918,218..1,920,002(+)	protein_coding	hypothetical protein
NCU06214	CM002238:1,928,122..1,929,353(+)	protein_coding	hypothetical protein
NCU06216	CM002238:1,932,830..1,937,221(-)	protein_coding	nuclear condensin complex subunit 3
NCU06226	CM002238:1,965,660..1,967,162(-)	protein_coding	60S ribosomal protein L25
NCU06232	CM002238:1,990,931..1,993,483(-)	protein_coding	3-isopropylmalate dehydrogenase
NCU06233	CM002238:1,994,089..1,997,860(-)	protein_coding	hypothetical protein
NCU06240	CM002238:2,018,007..2,021,587(-)	protein_coding	cAMP-dependent protein kinase type 3
NCU06242	CM002238:2,022,201..2,024,292(-)	protein_coding	lectin family integral membrane protein
NCU06247	CM002238:2,033,644..2,038,937(-)	protein_coding	kinetochore protein-21
NCU06250	CM002238:2,053,142..2,057,169(+)	protein_coding	F-box/LRR repeat containing protein 2
NCU06253	CM002238:2,074,611..2,079,106(+)	protein_coding	Septal pore-associated protein 18
NCU06271	CM002238:2,142,399..2,146,052(-)	protein_coding	hypothetical protein
NCU06272	CM002238:2,146,807..2,152,833(+)	protein_coding	mitochondrial ribosomal protein-72
NCU06277	CM002238:2,171,963..2,175,679(-)	protein_coding	microtubule associated protein
NCU06278	CM002238:2,177,702..2,182,182(-)	protein_coding	elongation factor 2
NCU06279	CM002238:2,182,654..2,185,249(+)	protein_coding	eukaryotic translation initiation factor 3
NCU00007	CM002238:2,256,790..2,260,238(+)	protein_coding	pH-response regulator protein palH/rim-21
NCU00008	CM002238:2,261,281..2,264,004(+)	protein_coding	longevity-assurance protein 1
NCU00010	CM002238:2,266,554..2,272,856(-)	protein_coding	transport of metals-59
NCU00015	CM002238:2,286,326..2,288,146(-)	protein_coding	hypothetical protein
NCU00018	CM002238:2,306,105..2,309,826(+)	protein_coding	cell division control protein Cdc48
NCU00023	CM002238:2,329,756..2,332,744(+)	protein_coding	ferric reductase-2
NCU00024	CM002238:2,333,317..2,335,871(+)	protein_coding	yippee zinc-binding protein
NCU00037	CM002238:2,361,684..2,364,743(+)	protein_coding	polyadenylation factor subunit 2
NCU11012	CM002238:2,367,170..2,368,718(+)	protein_coding	DNA-directed RNA polymerase I
NCU00040	CM002238:2,373,641..2,377,997(-)	protein_coding	eukaryotic translation initiation factor 3 110 kDa subunit
NCU00041	CM002238:2,379,374..2,381,129(+)	protein_coding	guanine nucleotide-binding protein subunit gamma
NCU00043	CM002238:2,383,779..2,387,486(-)	protein_coding	serine/threonine-protein phosphatase PP1
NCU00046	CM002238:2,398,123..2,403,722(-)	protein_coding	leucine Rich Repeat domain-containing protein
NCU00050	CM002238:2,413,211..2,415,726(-)	protein_coding	pyruvate dehydrogenase X component
NCU00064	CM002238:2,482,832..2,488,057(+)	protein_coding	hypothetical protein
NCU00067	CM002238:2,495,156..2,496,385(+)	protein_coding	dolichyl-phosphate mannosyltransferase-2
NCU00072	CM002238:2,513,367..2,515,340(-)	protein_coding	hypothetical protein
NCU00075	CM002238:2,527,139..2,528,751(+)	protein_coding	mitochondrial import inner membrane translocase subunit tim-14
NCU00080	CM002238:2,539,273..2,541,148(-)	protein_coding	DUF1295 domain-containing protein
NCU00085	CM002238:2,558,440..2,562,010(-)	protein_coding	hypothetical protein
NCU00087	CM002238:2,566,227..2,567,897(-)	protein_coding	6-phosphogluconolactonase
NCU00090	CM002238:2,578,245..2,581,438(-)	protein_coding	pH-response transcription factor pacC/RIM101
NCU00104	CM002238:2,634,913..2,638,616(-)	protein_coding	hsp98-like protein
NCU00116	CM002238:2,666,273..2,668,662(+)	protein_coding	CCAAT-binding transcription factor subunit AAB-1
NCU00121	CM002238:2,686,906..2,691,445(+)	protein_coding	chloride channel-1
NCU00126	CM002238:2,711,676..2,714,403(-)	protein_coding	hypothetical protein
NCU00127	CM002238:2,716,864..2,719,590(+)	protein_coding	hypothetical protein
NCU00150	CM002238:2,791,470..2,793,296(-)	protein_coding	phosphoribosylformimino-5-aminoimidazole carboxamide ribotide isomerase
NCU00152	CM002238:2,795,493..2,801,460(-)	protein_coding	GTP binding protein
NCU00154	CM002238:2,808,302..2,811,222(-)	protein_coding	xaa-Pro dipeptidase
NCU00157	CM002238:2,835,349..2,837,839(+)	protein_coding	COP9 signalosome subunit 1
NCU00162	CM002238:2,848,537..2,850,855(-)	protein_coding	hypothetical protein
NCU11173	CM002238:2,863,287..2,865,839(+)	protein_coding	thiamine-phosphate pyrophosphorylase
NCU00170	CM002238:2,876,791..2,881,091(-)	protein_coding	DnaJ domain-containing protein
NCU00195	CM002238:2,952,414..2,955,195(-)	protein_coding	MFS transporter
NCU00199	CM002238:2,977,148..2,983,556(-)	protein_coding	hypothetical protein
NCU00212	CM002238:3,024,058..3,025,897(-)	protein_coding	Histone H4
NCU00225	CM002238:3,076,569..3,079,028(+)	protein_coding	hypothetical protein
NCU00236	CM002238:3,118,490..3,120,588(+)	protein_coding	flavoprotein oxygenase-1
NCU00237	CM002238:3,121,833..3,125,644(+)	protein_coding	purine-1
NCU00241	CM002238:3,142,667..3,146,510(-)	protein_coding	Septal pore-associated protein, putative
NCU00243	CM002238:3,150,556..3,153,265(-)	protein_coding	microtubule-associated protein RP/EB family member 1
NCU00244	CM002238:3,153,637..3,155,770(+)	protein_coding	Glycosyl transferase
NCU00253	CM002238:3,185,154..3,186,767(+)	protein_coding	hypothetical protein
NCU00268	CM002238:3,229,195..3,232,764(-)	protein_coding	hypothetical protein
NCU00276	CM002238:3,273,151..3,278,020(+)	protein_coding	DNA polymerase gamma
NCU00285	CM002238:3,312,491..3,317,402(+)	protein_coding	hypothetical protein
NCU16676	CM002238:3,367,960..3,371,294(+)	protein_coding	hypothetical protein
NCU00306	CM002238:3,377,942..3,380,737(-)	protein_coding	multi-drug resistance-10
NCU00311	CM002238:3,399,873..3,404,312(-)	protein_coding	VTS1
NCU00315	CM002238:3,414,069..3,415,299(-)	protein_coding	60S ribosomal protein L29
NCU00326	CM002238:3,461,359..3,464,313(-)	protein_coding	calcium homeostasis protein Regucalcin
NCU00335	CM002238:3,489,268..3,490,687(+)	protein_coding	pre-mRNA-splicing factor cwc15
NCU00340	CM002238:3,507,722..3,512,003(-)	protein_coding	transcription factor steA
NCU00348	CM002238:3,537,416..3,538,529(-)	protein_coding	pre-mRNA splicing factor
NCU00365	CM002238:3,587,740..3,588,385(+)	protein_coding	hypothetical protein
NCU00371	CM002238:3,608,291..3,610,031(-)	protein_coding	mitochondrial import inner membrane translocase subunit tim23
NCU00377	CM002238:3,636,004..3,638,750(-)	protein_coding	LMBR1 domain-containing protein
NCU11181	CM002238:3,652,007..3,653,996(-)	protein_coding	Ras superfamily GTPase
NCU00388	CM002238:3,674,815..3,681,396(+)	protein_coding	Septal pore-associated protein, putative
NCU00403	CM002238:3,734,921..3,738,205(-)	protein_coding	dTDP-D-glucose 4,6-dehydratase
NCU00406	CM002238:3,747,790..3,751,837(+)	protein_coding	protein kinase CHM1
NCU00413	CM002238:3,769,771..3,771,556(+)	protein_coding	60S ribosomal protein L2
NCU00420	CM002238:3,789,880..3,793,933(+)	protein_coding	hypothetical protein
NCU00422	CM002238:3,798,572..3,800,777(+)	protein_coding	curved DNA-binding protein
NCU00424	CM002238:3,809,450..3,815,350(-)	protein_coding	nuclear division-52
NCU00434	CM002238:3,847,356..3,850,962(-)	protein_coding	protein phosphatase-8
NCU00443	CM002238:3,878,726..3,880,982(+)	protein_coding	ran-specific GTPase-activating protein 1
NCU00444	CM002238:3,881,590..3,884,539(+)	protein_coding	transcription initiation factor-8
NCU00454	CM002238:3,915,029..3,917,360(+)	protein_coding	hypothetical protein
NCU00464	CM002238:3,957,227..3,958,584(-)	protein_coding	60S ribosomal protein L32
NCU00465	CM002238:3,959,073..3,961,552(-)	protein_coding	heat shock protein 40-1
NCU00472	CM002238:3,977,056..3,979,744(+)	protein_coding	CDC37
NCU00473	CM002238:3,979,889..3,981,905(+)	protein_coding	hypothetical protein
NCU00480	CM002238:4,003,903..4,010,505(-)	protein_coding	ubiquitin terminal hydrolase-6
NCU00481	CM002238:4,011,505..4,016,201(-)	protein_coding	a-pheromone processing metallopeptidase Ste23
NCU00486	CM002238:4,023,140..4,027,332(+)	protein_coding	hypothetical protein
NCU00494	CM002238:4,051,264..4,054,560(+)	protein_coding	hypothetical protein
NCU00495	CM002238:4,055,332..4,060,544(+)	protein_coding	SipA3
NCU08973	CM002238:4,098,010..4,099,683(-)	protein_coding	SNARE protein Ykt6
NCU08974	CM002238:4,101,268..4,104,491(+)	protein_coding	hypothetical protein
NCU08976	CM002238:4,106,640..4,109,251(-)	protein_coding	fatty acid metabolism-1
NCU08980	CM002238:4,123,902..4,126,697(+)	protein_coding	alternative NADH-dehydrogenase
NCU08986	CM002238:4,137,820..4,139,395(-)	protein_coding	hypothetical protein
NCU08999	CM002238:4,176,423..4,179,052(-)	protein_coding	kinetochore protein-16
NCU09000	CM002238:4,180,235..4,182,408(+)	protein_coding	fyv-10
NCU09001	CM002238:4,182,367..4,185,651(-)	protein_coding	Ccr4-NOT transcription complex-3
NCU09002	CM002238:4,185,895..4,186,959(+)	protein_coding	NADH:ubiquinone oxidoreductase 10.6kD subunit
NCU09004	CM002238:4,191,241..4,193,199(-)	protein_coding	eukaryotic translation initiation factor 6
NCU09010	CM002238:4,215,183..4,219,746(-)	protein_coding	hypothetical protein
NCU09017	CM002238:4,249,920..4,253,052(+)	protein_coding	hypothetical protein
NCU07580	CM002238:4,282,002..4,284,777(+)	protein_coding	Cyclin-dependent protein kinase
NCU07576	CM002238:4,292,891..4,295,286(+)	protein_coding	hypothetical protein
NCU07574	CM002238:4,300,744..4,304,108(+)	protein_coding	hypothetical protein
NCU07568	CM002238:4,325,132..4,327,356(-)	protein_coding	hypothetical protein
NCU07565	CM002238:4,337,384..4,343,223(+)	protein_coding	von Willebrand RING finger domain-containing protein
NCU07562	CM002238:4,350,299..4,352,229(+)	protein_coding	60S ribosomal protein L43
NCU07560	CM002238:4,358,026..4,360,279(+)	protein_coding	50S ribosomal subunit L30
NCU07556	CM002238:4,371,187..4,379,240(-)	protein_coding	TBP associated factor
NCU07554	CM002238:4,382,412..4,387,041(+)	protein_coding	chromosome segregation protein sudA
NCU07544	CM002238:4,424,339..4,428,591(-)	protein_coding	ubiquitin ligase BRE1
NCU07542	CM002238:4,431,973..4,434,643(-)	protein_coding	rad23-like protein
NCU07521	CM002238:4,517,914..4,522,071(-)	protein_coding	F-box/WD-40 domain-containing protein 2
NCU07514	CM002238:4,553,778..4,558,398(+)	protein_coding	hypothetical protein
NCU08195	CM002238:4,613,759..4,617,279(+)	protein_coding	arginyl-tRNA synthetase
NCU08229	CM002238:4,706,647..4,708,897(+)	protein_coding	Septal pore-associated protein, putative
NCU08566	CM002238:4,884,046..4,888,035(+)	protein_coding	nuclear distribution protein RO11
NCU08565	CM002238:4,888,366..4,894,772(-)	protein_coding	hypothetical protein
NCU08563	CM002238:4,898,254..4,902,879(+)	protein_coding	sulfur controller-2 protein
NCU08556	CM002238:4,933,196..4,935,949(-)	protein_coding	hypothetical protein
NCU08552	CM002238:4,951,934..4,953,542(-)	protein_coding	50S ribosomal protein L14
NCU08550	CM002238:4,958,375..4,960,441(+)	protein_coding	hypothetical protein
NCU08549	CM002238:4,961,444..4,962,886(-)	protein_coding	galactose epimerase-1
NCU08541	CM002238:4,987,876..4,988,967(+)	protein_coding	hypothetical protein
NCU08791	CM002238:5,111,604..5,114,534(+)	protein_coding	catalase-1
NCU08775	CM002238:5,189,937..5,191,069(-)	protein_coding	hypothetical protein
NCU08772	CM002238:5,195,513..5,199,063(-)	protein_coding	nuclear division-60
NCU09656	CM002239:85,773..87,939(+)	protein_coding	carboxymethylenebutenolidase
NCU09658	CM002239:94,753..98,413(+)	protein_coding	hypothetical protein
NCU07604	CM002239:214,156..216,228(-)	protein_coding	XAP5 domain-containing protein
NCU16725	CM002239:221,211..223,907(+)	protein_coding	potassium ion channel Yvc1
NCU07608	CM002239:243,232..245,108(-)	protein_coding	ribose 5-phosphate isomerase A
NCU07654	CM002239:415,229..417,232(-)	protein_coding	pre-mRNA polyadenylation factor fip-1
NCU07659	CM002239:432,726..435,517(+)	protein_coding	pyruvate dehydrogenase complex
NCU04855	CM002239:480,300..482,576(+)	protein_coding	zinc finger transcription factor-38
NCU04862	CM002239:517,962..521,937(-)	protein_coding	hypothetical protein
NCU04885	CM002239:624,141..628,489(-)	protein_coding	glycosyl hydrolase family 31-4
NCU16742	CM002239:697,923..699,081(-)	protein_coding	hypothetical protein
NCU04921	CM002239:739,212..741,042(-)	protein_coding	DUF1295 domain-containing protein
NCU04923	CM002239:747,091..748,922(-)	protein_coding	Gld1
NCU04924	CM002239:749,584..752,599(+)	protein_coding	HAD-superfamily hydrolase
NCU04936	CM002239:795,324..798,643(+)	protein_coding	glucose dehydrogenase-1
NCU04945	CM002239:824,351..826,187(+)	protein_coding	mitochondrial intermembrane space protein Mia40
NCU04954	CM002239:852,769..855,527(+)	protein_coding	hypothetical protein
NCU04963	CM002239:872,084..874,450(+)	protein_coding	sugar transporter-9
NCU04990	CM002239:1,118,725..1,122,244(-)	protein_coding	Protein serine/threonine kinase
NCU07972	CM002239:1,186,351..1,187,480(+)	protein_coding	hypothetical protein
NCU07971	CM002239:1,187,481..1,192,426(-)	protein_coding	DUF221 domain-containing protein
NCU07967	CM002239:1,202,151..1,204,063(-)	protein_coding	hypothetical protein
NCU07965	CM002239:1,210,511..1,213,111(+)	protein_coding	dolichol-phosphate mannosyltransferase
NCU07958	CM002239:1,221,932..1,224,013(-)	protein_coding	sporulation protein SPS19
NCU07952	CM002239:1,238,524..1,241,926(+)	protein_coding	zinc finger transcription factor-37
NCU10400	CM002239:1,261,965..1,265,743(+)	protein_coding	phospholipase-8
NCU07930	CM002239:1,318,044..1,320,440(-)	protein_coding	Adenosylhomocysteinase
NCU07925	CM002239:1,331,201..1,333,102(+)	protein_coding	LRP16
NCU07922	CM002239:1,342,442..1,346,953(-)	protein_coding	elongation factor 3
NCU07911	CM002239:1,375,105..1,379,167(+)	protein_coding	mitochondrial outer membrane protein iml-2
NCU16757	CM002239:1,401,245..1,403,435(+)	protein_coding	H/ACA ribonucleoprotein complex subunit 1
NCU06524	CM002239:1,522,555..1,524,858(-)	protein_coding	protease inhibitor
NCU06530	CM002239:1,538,375..1,540,181(-)	protein_coding	palmitoyl-protein thioesterase
NCU06534	CM002239:1,553,158..1,558,948(-)	protein_coding	hypothetical protein
NCU06541	CM002239:1,582,348..1,584,941(+)	protein_coding	alpha-1,2 mannosyltransferase KTR1
NCU06544	CM002239:1,590,805..1,595,694(+)	protein_coding	protein kinase C-like protein
NCU06560	CM002239:1,630,183..1,632,914(-)	protein_coding	hypothetical protein
NCU06565	CM002239:1,639,590..1,644,641(+)	protein_coding	Septal pore-associated protein, putative
NCU06566	CM002239:1,645,635..1,650,031(-)	protein_coding	Septal pore-associated protein, putative
NCU06578	CM002239:1,684,897..1,689,054(+)	protein_coding	nuclear division-45
NCU06588	CM002239:1,729,248..1,730,877(+)	protein_coding	hypothetical protein
NCU06593	CM002239:1,740,832..1,745,290(-)	protein_coding	MAP kinase activator
NCU06601	CM002239:1,765,887..1,768,861(+)	protein_coding	hypothetical protein
NCU06605	CM002239:1,782,124..1,786,149(+)	protein_coding	DNA damage-binding protein 1
NCU06606	CM002239:1,786,406..1,788,604(+)	protein_coding	ubiquinol-cytochrome c reductase iron-sulfur subunit
NCU06610	CM002239:1,798,117..1,800,073(-)	protein_coding	PQ loop repeat protein
NCU06619	CM002239:1,825,042..1,827,519(-)	protein_coding	neutral amino acid permease
NCU06626	CM002239:1,845,214..1,850,760(-)	protein_coding	phosphoinositide 3-kinase regulatory subunit 4
NCU06628	CM002239:1,859,385..1,863,181(-)	protein_coding	SH3 domain-containing protein
NCU06630	CM002239:1,867,266..1,870,286(-)	protein_coding	serine/threonine-protein phosphatase PP2A catalytic subunit
NCU06632	CM002239:1,873,610..1,875,588(+)	protein_coding	outer mitochondrial membrane translocase 20
NCU16769	CM002239:1,875,613..1,878,613(-)	protein_coding	monooxygenase-6
NCU09748	CM002239:1,933,839..1,935,448(-)	protein_coding	transcription initiation factor-1
NCU09747	CM002239:1,935,594..1,937,371(+)	protein_coding	vacuolar ATPase proteolipid subunit
NCU09744	CM002239:1,942,171..1,943,881(+)	protein_coding	nuclear pore complex subunit
NCU09741	CM002239:1,953,258..1,956,585(-)	protein_coding	NADPH-cytochrome P450 reductase
NCU09740	CM002239:1,959,762..1,969,100(+)	protein_coding	cell wall-5
NCU09736	CM002239:1,977,880..1,980,604(-)	protein_coding	hypothetical protein
NCU09731	CM002239:1,995,408..1,997,122(+)	protein_coding	mus-8
NCU07735	CM002239:2,053,089..2,055,781(+)	protein_coding	Grp1p
NCU07727	CM002239:2,076,032..2,077,666(+)	protein_coding	coatomer vesicle coat-8
NCU07721	CM002239:2,087,901..2,091,805(+)	protein_coding	26S proteasome regulatory subunit Rpn1
NCU07719	CM002239:2,095,910..2,097,952(+)	protein_coding	terpenoid-3
NCU07718	CM002239:2,098,540..2,101,005(+)	protein_coding	hypothetical protein
NCU07716	CM002239:2,102,813..2,103,983(+)	protein_coding	hypothetical protein
NCU07707	CM002239:2,134,191..2,139,535(+)	protein_coding	hypothetical protein
NCU16775	CM002239:2,141,844..2,144,364(-)	protein_coding	Septal pore-associated protein 6
NCU07700	CM002239:2,178,781..2,182,428(+)	protein_coding	translation elongation factor aEF-2
NCU07697	CM002239:2,190,696..2,193,186(+)	protein_coding	isocitrate dehydrogenase subunit 2
NCU07693	CM002239:2,204,102..2,208,578(+)	protein_coding	stu-1
NCU07688	CM002239:2,225,922..2,230,623(+)	protein_coding	rho GTPase activator Rga
NCU07683	CM002239:2,248,158..2,249,692(-)	protein_coding	small nuclear ribonucleoprotein
NCU11370	CM002239:2,256,715..2,258,499(-)	protein_coding	pentose phosphate metabolism-5
NCU07669	CM002239:2,298,256..2,302,829(-)	protein_coding	purine utilization positive regulator
NCU07662	CM002239:2,330,219..2,332,277(+)	protein_coding	peroxisome biogenesis factor 7
NCU08324	CM002239:2,400,387..2,402,972(-)	protein_coding	DNA-binding protein HGH1
NCU08323	CM002239:2,403,172..2,405,399(+)	protein_coding	bystin
NCU08319	CM002239:2,421,363..2,426,116(+)	protein_coding	developmental regulator flbA
NCU08316	CM002239:2,432,193..2,437,404(-)	protein_coding	DUF221 domain-containing protein
NCU08314	CM002239:2,441,408..2,443,293(-)	protein_coding	hypothetical protein
NCU08307	CM002239:2,460,694..2,465,048(-)	protein_coding	hypothetical protein
NCU08303	CM002239:2,477,229..2,481,210(-)	protein_coding	serine protease-16
NCU08300	CM002239:2,488,125..2,489,358(-)	protein_coding	hypothetical protein
NCU08298	CM002239:2,492,352..2,495,592(-)	protein_coding	phospholipase-3
NCU08297	CM002239:2,497,777..2,502,302(+)	protein_coding	cell division control protein 3
NCU08296	CM002239:2,502,277..2,504,661(-)	protein_coding	mito ribosomal protein S4
NCU08291	CM002239:2,517,661..2,520,262(-)	protein_coding	porphyrin-7
NCU08289	CM002239:2,523,268..2,527,973(+)	protein_coding	DNA methylation modulator-2
NCU08287	CM002239:2,536,775..2,543,372(-)	protein_coding	pyrABCN
NCU08277	CM002239:2,570,093..2,572,067(-)	protein_coding	eukaryotic translation initiation factor 2 alpha subunit
NCU08269	CM002239:2,598,121..2,599,638(-)	protein_coding	pyridoxamine 5'-phosphate oxidase
NCU06404	CM002239:2,623,215..2,625,708(-)	protein_coding	guanine triphosphate binding-10
NCU06399	CM002239:2,637,340..2,641,355(+)	protein_coding	hypothetical protein
NCU06391	CM002239:2,665,042..2,667,952(+)	protein_coding	hypothetical protein
NCU06387	CM002239:2,684,752..2,687,176(+)	protein_coding	hypothetical protein
NCU06380	CM002239:2,714,109..2,716,288(+)	protein_coding	zinc transporter YKE4
NCU06372	CM002239:2,752,118..2,754,248(-)	protein_coding	ubiquitin-5
NCU06370	CM002239:2,757,666..2,758,899(+)	protein_coding	vesicle-associated membrane protein 712
NCU06369	CM002239:2,759,529..2,762,232(-)	protein_coding	oxidoreductase
NCU06362	CM002239:2,781,989..2,787,027(+)	protein_coding	guanine triphosphate binding-22
NCU06360	CM002239:2,792,033..2,793,717(-)	protein_coding	Histidinol-phosphate aminotransferase
NCU06355	CM002239:2,803,609..2,808,095(-)	protein_coding	Karyopherin
NCU06352	CM002239:2,811,127..2,814,687(+)	protein_coding	oligopeptide transporter-4
NCU06351	CM002239:2,815,146..2,817,977(+)	protein_coding	Phytase
NCU06348	CM002239:2,822,611..2,824,213(+)	protein_coding	myo-inositol-1-monophosphatase
NCU06346	CM002239:2,827,380..2,828,781(+)	protein_coding	hypothetical protein
NCU06344	CM002239:2,831,511..2,835,170(+)	protein_coding	disulfide isomerase-2
NCU06338	CM002239:2,862,291..2,869,082(+)	protein_coding	DNA topoisomerase 2
NCU06333	CM002239:2,882,158..2,884,520(+)	protein_coding	translocation protein Sec62
NCU06317	CM002239:2,936,289..2,937,767(+)	protein_coding	stress response RCI peptide
NCU06314	CM002239:2,944,689..2,947,136(+)	protein_coding	hypothetical protein
NCU06300	CM002239:2,989,364..2,991,020(+)	protein_coding	Guanylate kinase
NCU06285	CM002239:3,032,145..3,036,404(+)	protein_coding	dipeptidase-5
NCU04521	CM002239:3,099,629..3,102,348(-)	protein_coding	hypothetical protein
NCU04516	CM002239:3,113,922..3,118,231(-)	protein_coding	hypothetical protein
NCU04513	CM002239:3,125,985..3,127,722(-)	protein_coding	ubiquitin-conjugating enzyme-14
NCU04512	CM002239:3,128,137..3,135,653(-)	protein_coding	hypothetical protein
NCU04502	CM002239:3,156,117..3,157,381(-)	protein_coding	hypothetical protein
NCU04493	CM002239:3,180,301..3,183,418(-)	protein_coding	hypothetical protein
NCU16806	CM002239:3,195,504..3,197,236(-)	protein_coding	hypothetical protein
NCU04487	CM002239:3,199,564..3,201,537(-)	protein_coding	hypothetical protein
NCU04486	CM002239:3,202,737..3,204,175(-)	protein_coding	hypothetical protein
NCU04469	CM002239:3,252,138..3,256,136(+)	protein_coding	hypothetical protein
NCU04468	CM002239:3,256,263..3,258,830(+)	protein_coding	proline-specific permease
NCU04467	CM002239:3,260,030..3,261,644(+)	protein_coding	hypothetical protein
NCU04466	CM002239:3,262,395..3,264,360(+)	protein_coding	cyanamide hydratase
NCU04463	CM002239:3,273,140..3,278,640(-)	protein_coding	non-repetitive nucleoporin
NCU04462	CM002239:3,278,825..3,280,485(-)	protein_coding	ketoacyl reductase-1
NCU10270	CM002239:3,293,302..3,295,311(+)	protein_coding	hypothetical protein
NCU04427	CM002239:3,398,800..3,402,458(-)	protein_coding	hypothetical protein
NCU04425	CM002239:3,406,041..3,410,040(+)	protein_coding	hypothetical protein
NCU04421	CM002239:3,419,582..3,422,066(-)	protein_coding	annexin XIV
NCU04412	CM002239:3,455,383..3,456,869(-)	protein_coding	hypothetical protein
NCU04409	CM002239:3,462,976..3,464,673(+)	protein_coding	ankyrin repeat protein
NCU04404	CM002239:3,472,755..3,476,554(+)	protein_coding	coatomer beta subunit
NCU04390	CM002239:3,518,539..3,523,558(+)	protein_coding	fungal specific transcription factor
NCU04389	CM002239:3,524,933..3,529,965(-)	protein_coding	SET-4
NCU04385	CM002239:3,538,104..3,541,737(-)	protein_coding	3-isopropylmalate dehydratase
NCU04380	CM002239:3,558,790..3,562,145(+)	protein_coding	acyl-CoA synthetase-1
NCU04379	CM002239:3,562,528..3,565,120(-)	protein_coding	neuronal calcium sensor 1
NCU04373	CM002239:3,589,960..3,595,771(-)	protein_coding	hypothetical protein
NCU04368	CM002239:3,613,691..3,615,790(+)	protein_coding	glutathione S-transferase Gst3
NCU04360	CM002239:3,640,305..3,642,372(+)	protein_coding	hypothetical protein
NCU04355	CM002239:3,653,521..3,657,439(-)	protein_coding	phosphatidylinositol 4-kinase type II subunit alpha
NCU04354	CM002239:3,661,498..3,664,014(-)	protein_coding	DEAD box helicase-1
NCU04352	CM002239:3,672,145..3,678,922(-)	protein_coding	chitin synthase C
NCU04350	CM002239:3,683,097..3,689,591(+)	protein_coding	chitin synthase 6
NCU04342	CM002239:3,714,554..3,716,704(+)	protein_coding	hypothetical protein
NCU04336	CM002239:3,734,693..3,735,941(+)	protein_coding	60S ribosomal protein L19
NCU04335	CM002239:3,737,233..3,741,075(+)	protein_coding	protein kinase
NCU04334	CM002239:3,741,341..3,742,770(+)	protein_coding	chaperonin-9
NCU07994	CM002239:3,838,049..3,840,444(+)	protein_coding	hypothetical protein
NCU08002	CM002239:3,880,638..3,883,392(-)	protein_coding	carnitine-2
NCU08003	CM002239:3,885,570..3,888,635(-)	protein_coding	porin-binding domain protein-3
NCU08023	CM002239:3,947,496..3,953,161(-)	protein_coding	cytohesin-2
NCU08046	CM002239:4,018,914..4,021,068(-)	protein_coding	eukaryotic translation initiation factor 3
NCU08694	CM002239:4,067,261..4,071,054(-)	protein_coding	tRNA-processing-7
NCU08693	CM002239:4,072,108..4,075,127(+)	protein_coding	Hsp70-like protein
NCU08689	CM002239:4,090,769..4,095,378(+)	protein_coding	polyphosphoinositide phosphatase Fig4
NCU08686	CM002239:4,099,901..4,102,740(-)	protein_coding	hypothetical protein
NCU16833	CM002239:4,113,262..4,114,751(+)	protein_coding	hypothetical protein
NCU08676	CM002239:4,140,691..4,142,222(+)	protein_coding	hypothetical protein
NCU07320	CM002239:4,375,539..4,377,884(-)	protein_coding	phosphatidylinositol transporter
NCU07311	CM002239:4,415,379..4,416,731(-)	protein_coding	hypothetical protein
NCU07305	CM002239:4,444,292..4,446,964(-)	protein_coding	hypothetical protein
NCU07296	CM002239:4,484,163..4,487,321(-)	protein_coding	serine/threonine-protein kinase orb6
NCU07286	CM002239:4,515,941..4,518,735(+)	protein_coding	membrane-associated progesterone receptor component 1
NCU07283	CM002239:4,523,395..4,525,327(-)	protein_coding	hypothetical protein
NCU07282	CM002239:4,527,570..4,532,017(+)	protein_coding	hypothetical protein
NCU07280	CM002239:4,535,616..4,538,835(-)	protein_coding	serine/threonine-protein kinase gad8
NCU07263	CM002239:4,582,975..4,584,976(-)	protein_coding	carnitine/acyl carnitine carrier
NCU06960	CM002239:4,667,957..4,669,687(+)	protein_coding	enoyl-CoA hydratase/carnithine racemase
NCU06968	CM002239:4,695,116..4,697,711(+)	protein_coding	hypothetical protein
NCU06970	CM002239:4,701,406..4,704,264(+)	protein_coding	ribose-phosphate pyrophosphokinase II
NCU06980	CM002239:4,751,669..4,756,748(+)	protein_coding	hypothetical protein
NCU06989	CM002239:4,797,546..4,800,058(-)	protein_coding	hypothetical protein
NCU06990	CM002239:4,803,577..4,807,329(+)	protein_coding	hypothetical protein
NCU07002	CM002239:4,841,025..4,850,302(+)	protein_coding	THO complex component
NCU07003	CM002239:4,851,842..4,854,795(-)	protein_coding	hypothetical protein
NCU07005	CM002239:4,865,028..4,867,282(-)	protein_coding	glycosyl hydrolase family 76-9
NCU07010	CM002239:4,891,614..4,898,342(-)	protein_coding	cortical actin cytoskeleton protein asp1
NCU07011	CM002239:4,899,811..4,903,611(+)	protein_coding	WD repeat containing protein 36
NCU07018	CM002239:4,923,067..4,927,938(+)	protein_coding	histone deacetylase HosB
NCU07019	CM002239:4,928,278..4,930,684(+)	protein_coding	COP9 signalosome complex subunit 6
NCU07024	CM002239:4,948,586..4,952,179(-)	protein_coding	mitogen-activated protein kinase
NCU08844	CM002239:5,045,579..5,049,674(-)	protein_coding	hypothetical protein
NCU08824	CM002239:5,114,407..5,116,167(+)	protein_coding	molybdopterin binding domain-containing protein
NCU08823	CM002239:5,117,048..5,119,860(-)	protein_coding	Ras-like protein
NCU08807	CM002239:5,176,440..5,178,927(-)	protein_coding	DNA-binding protein cre-1
NCU09935	CM002239:5,257,016..5,259,223(-)	protein_coding	hypothetical protein
NCU09931	CM002239:5,264,163..5,266,374(-)	protein_coding	oxidoreductase
NCU09930	CM002239:5,266,703..5,268,938(+)	protein_coding	folic acid synthesis protein
NCU09929	CM002239:5,272,023..5,273,867(-)	protein_coding	hypothetical protein
NCU05314	CM002239:5,368,034..5,371,018(-)	protein_coding	hypothetical protein
NCU05313	CM002239:5,371,696..5,373,286(-)	protein_coding	mitochondria fission 1 protein
NCU05303	CM002239:5,403,585..5,405,926(-)	protein_coding	hypothetical protein
NCU05299	CM002239:5,418,230..5,419,840(-)	protein_coding	NADH:ubiquinone oxidoreductase
NCU05295	CM002239:5,428,646..5,430,506(+)	protein_coding	proteasome component PUP2
NCU05289	CM002239:5,446,855..5,449,955(+)	protein_coding	nucleolar GTP-binding protein 1
NCU05288	CM002239:5,450,123..5,452,609(-)	protein_coding	rab GDP-dissociation inhibitor
NCU05285	CM002239:5,458,170..5,462,816(-)	protein_coding	zinc finger transcription factor-34
NCU05276	CM002239:5,496,113..5,497,744(-)	protein_coding	Yip1 domain family
NCU05274	CM002239:5,501,864..5,503,584(-)	protein_coding	initiation factor 5a
NCU05269	CM002239:5,521,208..5,524,962(-)	protein_coding	heat shock protein 88
NCU05266	CM002239:5,538,220..5,543,313(-)	protein_coding	KH domain-containing protein
NCU05261	CM002239:5,555,651..5,559,899(+)	protein_coding	ATP-dependent protease La
NCU05254	CM002239:5,589,860..5,592,280(-)	protein_coding	Ribose-phosphate pyrophosphokinase
NCU05250	CM002239:5,598,616..5,605,645(+)	protein_coding	nuclear division-76
NCU05246	CM002239:5,620,059..5,625,413(+)	protein_coding	DNA repair-13
NCU05236	CM002239:5,662,631..5,664,417(-)	protein_coding	hypothetical protein
NCU05220	CM002239:5,706,269..5,707,844(+)	protein_coding	ATP synthase-2
NCU05219	CM002239:5,708,273..5,714,330(+)	protein_coding	hypothetical protein
NCU05206	CM002239:5,751,253..5,754,729(-)	protein_coding	G-protein alpha subunit
NCU05204	CM002239:5,761,057..5,764,690(-)	protein_coding	Cullin 1
NCU05200	CM002239:5,776,486..5,780,577(+)	protein_coding	serine protease-17
NCU05196	CM002239:5,790,221..5,793,688(-)	protein_coding	mitochondrial DnaJ chaperone
NCU05182	CM002239:5,837,767..5,841,680(-)	protein_coding	hypothetical protein
NCU05160	CM002239:5,912,162..5,913,850(+)	protein_coding	metalloprotease-15
NCU08882	CM002240:18,907..20,499(+)	protein_coding	NAD binding Rossmann fold oxidoreductase
NCU08869	CM002240:65,303..69,088(-)	protein_coding	hypothetical protein
NCU08858	CM002240:101,551..104,799(-)	protein_coding	MFS alpha-glucoside transporter
NCU08855	CM002240:118,095..119,832(+)	protein_coding	hypothetical protein
NCU08850	CM002240:148,101..151,779(-)	protein_coding	UV-endonuclease UVE-1
NCU08847	CM002240:172,745..176,668(+)	protein_coding	hypothetical protein
NCU07807	CM002240:220,460..223,264(+)	protein_coding	Fructose-bisphosphate aldolase
NCU07804	CM002240:231,659..234,380(+)	protein_coding	hypothetical protein
NCU07802	CM002240:240,090..242,945(+)	protein_coding	hypothetical protein
NCU07793	CM002240:273,399..275,776(+)	protein_coding	hypothetical protein
NCU07788	CM002240:287,232..291,574(-)	protein_coding	fungal specific transcription factor
NCU07769	CM002240:366,038..368,701(-)	protein_coding	hypothetical protein
NCU07756	CM002240:405,363..407,304(-)	protein_coding	Succinate dehydrogenase cytochrome b560 subunit
NCU07747	CM002240:440,551..442,396(+)	protein_coding	hypothetical protein
NCU07741	CM002240:469,583..472,170(+)	protein_coding	glycerophospholipid-12
NCU08920	CM002240:622,553..625,503(-)	protein_coding	ATP-binding cassette sub-family F member 2
NCU08909	CM002240:672,325..674,860(+)	protein_coding	beta-1,3-glucanosyltransferase
NCU08907	CM002240:678,921..680,033(+)	protein_coding	BYS1 domain-containing protein
NCU08897	CM002240:723,311..725,843(-)	protein_coding	protein transporter SEC61 subunit alpha
NCU09686	CM002240:840,771..844,153(+)	protein_coding	clock-controlled protein 8
NCU09681	CM002240:855,791..858,064(+)	protein_coding	hypothetical protein
NCU09678	CM002240:863,452..865,559(+)	protein_coding	MFS transporter
NCU04676	CM002240:1,221,924..1,223,579(+)	protein_coding	glutathione S-transferase-8
NCU04673	CM002240:1,233,631..1,237,658(-)	protein_coding	zinc finger transcription factor-26
NCU04669	CM002240:1,253,677..1,257,315(+)	protein_coding	hypothetical protein
NCU04667	CM002240:1,259,817..1,262,554(+)	protein_coding	hypothetical protein
NCU04651	CM002240:1,331,840..1,334,285(+)	protein_coding	Tetratricopeptide repeat domain-containing protein
NCU04650	CM002240:1,335,143..1,340,675(+)	protein_coding	hypothetical protein
NCU04640	CM002240:1,364,084..1,366,757(-)	protein_coding	eukaryotic translation initiation factor 2 beta subunit
NCU04637	CM002240:1,375,240..1,378,339(-)	protein_coding	BAR adaptor protein RVS167
NCU04636	CM002240:1,378,737..1,381,087(+)	protein_coding	cysteine desulfurase
NCU04617	CM002240:1,474,985..1,478,569(-)	protein_coding	hypothetical protein
NCU04615	CM002240:1,488,267..1,493,840(+)	protein_coding	osmolarity two-component system protein sln1
NCU04609	CM002240:1,516,114..1,520,097(+)	protein_coding	hypothetical protein
NCU04604	CM002240:1,534,120..1,536,874(+)	protein_coding	hypothetical protein
NCU04600	CM002240:1,550,655..1,554,417(+)	protein_coding	protein phosphatase-9
NCU04597	CM002240:1,561,132..1,564,619(-)	protein_coding	mitogen-activated protein kinase MAF1
NCU10618	CM002240:1,564,631..1,567,027(-)	protein_coding	AP-1 complex subunit theta-1
NCU04566	CM002240:1,659,170..1,662,912(-)	protein_coding	protein kinase SNF1
NCU03593	CM002240:1,776,617..1,780,279(-)	protein_coding	homeobox domain-containing protein
NCU03600	CM002240:1,802,295..1,804,777(+)	protein_coding	guanine triphosphate binding-5
NCU03611	CM002240:1,835,177..1,839,458(-)	protein_coding	Chitin synthase
NCU03627	CM002240:1,893,061..1,895,888(-)	protein_coding	hypothetical protein
NCU03638	CM002240:1,914,392..1,915,532(+)	protein_coding	hypothetical protein
NCU03647	CM002240:1,948,763..1,953,026(-)	protein_coding	hypothetical protein
NCU03651	CM002240:1,969,741..1,974,490(+)	protein_coding	malate dehydrogenase-2
NCU03657	CM002240:1,992,478..1,995,662(+)	protein_coding	mannosyl-oligosaccharide glucosidase
NCU03662	CM002240:2,007,368..2,010,677(-)	protein_coding	hypothetical protein
NCU03669	CM002240:2,022,685..2,025,709(+)	protein_coding	AdoMet-dependent rRNA methyltransferase spb1
NCU11259	CM002240:2,037,100..2,039,157(+)	protein_coding	hypothetical protein
NCU03678	CM002240:2,041,483..2,044,859(-)	protein_coding	ssh-4
NCU03681	CM002240:2,049,336..2,052,590(-)	protein_coding	Septal pore-associated protein 8
NCU03684	CM002240:2,057,633..2,059,731(+)	protein_coding	hypothetical protein
NCU03686	CM002240:2,069,903..2,074,521(-)	protein_coding	oxidase assembly protein 2
NCU03694	CM002240:2,100,185..2,102,853(-)	protein_coding	hypothetical protein
NCU03695	CM002240:2,103,103..2,106,014(+)	protein_coding	phosphatidylserine decarboxylase proenzyme 1
NCU03697	CM002240:2,109,020..2,111,906(-)	protein_coding	FAD binding domain-containing protein
NCU03699	CM002240:2,119,401..2,122,975(-)	protein_coding	zinc finger transcription factor-13
NCU03702	CM002240:2,139,694..2,142,246(-)	protein_coding	rRNA 2'-O-methyltransferase fibrillarin
NCU03703	CM002240:2,142,319..2,144,554(+)	protein_coding	60S ribosomal protein L17
NCU03711	CM002240:2,172,985..2,174,752(-)	protein_coding	guanine triphosphate binding-14
NCU03716	CM002240:2,186,960..2,188,879(-)	protein_coding	hypothetical protein
NCU03725	CM002240:2,215,819..2,219,221(+)	protein_coding	VIB-1
NCU03738	CM002240:2,254,968..2,256,313(-)	protein_coding	40S ribosomal protein S29
NCU03749	CM002240:2,292,401..2,294,704(+)	protein_coding	hydroxyacylglutathione hydrolase, putative
NCU03770	CM002240:2,359,294..2,361,695(+)	protein_coding	cell wall glycosyl hydrolase Dfg5
NCU03783	CM002240:2,393,851..2,397,375(-)	protein_coding	transmembrane domain transporter
NCU03786	CM002240:2,407,951..2,411,450(-)	protein_coding	serine/threonine protein phosphatase 2A
NCU03797	CM002240:2,446,606..2,451,879(+)	protein_coding	ubiquitin terminal hydrolase-7
NCU03799	CM002240:2,454,253..2,456,509(-)	protein_coding	pre-mRNA splicing factor prp45
NCU03806	CM002240:2,472,282..2,474,017(-)	protein_coding	ribosomal protein L27a.e
NCU03811	CM002240:2,483,006..2,489,436(+)	protein_coding	hypothetical protein
NCU03819	CM002240:2,514,177..2,521,518(+)	protein_coding	Sec16-like-1
NCU03830	CM002240:2,547,040..2,550,695(+)	protein_coding	Telomere binding protein
NCU00998	CM002240:2,629,942..2,634,566(-)	protein_coding	RNA polymerase-32
NCU01007	CM002240:2,663,881..2,665,534(-)	protein_coding	mito ribosomal protein S18
NCU01024	CM002240:2,706,774..2,708,551(+)	protein_coding	hypothetical protein
NCU01036	CM002240:2,729,505..2,733,680(+)	protein_coding	DUF907 domain-containing protein
NCU01044	CM002240:2,749,558..2,753,246(+)	protein_coding	spray
NCU01057	CM002240:2,785,329..2,787,316(-)	protein_coding	taurine dioxygenase-2
NCU01064	CM002240:2,805,379..2,806,255(-)	protein_coding	Con-6 domain-containing protein
NCU01067	CM002240:2,817,250..2,819,296(-)	protein_coding	nuclear division-66
NCU01068	CM002240:2,819,401..2,821,928(-)	protein_coding	BAR domain-containing protein
NCU01069	CM002240:2,824,318..2,826,648(-)	protein_coding	amphiphysin-like lipid raft protein
NCU01088	CM002240:2,873,750..2,875,996(+)	protein_coding	hypothetical protein
NCU01102	CM002240:2,921,165..2,923,392(+)	protein_coding	mitochondrial export translocase Oxa1
NCU01112	CM002240:2,945,986..2,947,541(+)	protein_coding	lipid binding protein
NCU01118	CM002240:2,957,563..2,959,779(-)	protein_coding	kinetochore protein-19
NCU01140	CM002240:3,000,439..3,005,417(+)	protein_coding	nicotinic acid-11
NCU01146	CM002240:3,020,122..3,022,041(-)	protein_coding	signal sequence receptor alpha chain
NCU01150	CM002240:3,031,287..3,034,598(+)	protein_coding	UBA domain-containing protein 3
NCU01154	CM002240:3,059,102..3,062,061(+)	protein_coding	submerged protoperithecia-1
NCU01160	CM002240:3,084,208..3,087,348(-)	protein_coding	ATP-dependent RNA helicase dbp-5
NCU01164	CM002240:3,097,143..3,101,493(+)	protein_coding	transcription elongation complex subunit
NCU01174	CM002240:3,130,411..3,134,050(-)	protein_coding	anaphase-promoting complex subunit CDC23
NCU01178	CM002240:3,143,615..3,146,767(-)	protein_coding	embden-meyerhof pathway-17
NCU01179	CM002240:3,147,220..3,149,869(+)	protein_coding	outer membrane translocase 40 kDa subunit
NCU01197	CM002240:3,209,437..3,214,882(-)	protein_coding	cell wall biogenesis protein phosphatase Ssd1
NCU01200	CM002240:3,220,550..3,222,418(+)	protein_coding	peptidyl-prolyl cis-trans isomerase B
NCU01213	CM002240:3,262,280..3,265,413(+)	protein_coding	superoxide dismutase
NCU01216	CM002240:3,271,670..3,275,778(-)	protein_coding	ubiquitin ligase complex F-box protein GRR1
NCU01221	CM002240:3,285,268..3,287,447(+)	protein_coding	60S ribosomal protein L16
NCU01227	CM002240:3,294,297..3,296,682(-)	protein_coding	succinyl-CoA ligase alpha-chain
NCU01234	CM002240:3,308,067..3,310,171(-)	protein_coding	eukaryotic initiation factor 4A-12
NCU01238	CM002240:3,315,669..3,322,912(+)	protein_coding	phd transcription factor
NCU01240	CM002240:3,328,232..3,331,836(+)	protein_coding	hypothetical protein
NCU01242	CM002240:3,339,421..3,343,169(-)	protein_coding	G2/mitotic-specific cyclin
NCU01243	CM002240:3,349,052..3,352,526(+)	protein_coding	zinc finger transcription factor-41
NCU01249	CM002240:3,367,761..3,370,827(+)	protein_coding	importin alpha subunit
NCU01252	CM002240:3,373,621..3,377,882(-)	protein_coding	MYND domain-containing protein
NCU01254	CM002240:3,383,833..3,386,361(+)	protein_coding	Zinc transporter zrg17
NCU01258	CM002240:3,397,870..3,399,150(-)	protein_coding	cyanate-1
NCU01267	CM002240:3,455,171..3,458,425(-)	protein_coding	palmitoyltransferase pfa3
NCU01272	CM002240:3,475,012..3,480,227(-)	protein_coding	mitochondrial presequence protease
NCU01277	CM002240:3,490,175..3,492,704(+)	protein_coding	hypothetical protein
NCU01282	CM002240:3,510,559..3,512,602(+)	protein_coding	vacuolar-sorting protein snf-7
NCU01283	CM002240:3,515,784..3,521,119(+)	protein_coding	hypothetical protein
NCU01300	CM002240:3,571,449..3,572,738(-)	protein_coding	Imidazoleglycerol-phosphate dehydratase
NCU01305	CM002240:3,584,540..3,587,798(-)	protein_coding	rhomboid family membrane protein
NCU01309	CM002240:3,597,376..3,601,028(+)	protein_coding	hypothetical protein
NCU01317	CM002240:3,640,958..3,642,935(-)	protein_coding	60S ribosomal protein L12
NCU01332	CM002240:3,684,275..3,686,333(+)	protein_coding	vacuolar ATP synthase proteolipid subunit
NCU01335	CM002240:3,692,753..3,700,051(-)	protein_coding	cell division control protein 15
NCU01343	CM002240:3,713,343..3,714,747(+)	protein_coding	TPR repeat protein
NCU01345	CM002240:3,718,339..3,721,921(-)	protein_coding	ascospore lethal-1
NCU01360	CM002240:3,769,059..3,770,375(-)	protein_coding	NADH:ubiquinone oxidoreductase 11.5kD subunit
NCU01361	CM002240:3,770,667..3,774,819(+)	protein_coding	hypothetical protein
NCU01368	CM002240:3,794,264..3,795,757(+)	protein_coding	proteasome component C11
NCU01395	CM002240:3,892,918..3,896,127(-)	protein_coding	WSC domain-containing protein
NCU01408	CM002240:3,955,906..3,958,521(+)	protein_coding	COP9 signalosome subunit 3
NCU01409	CM002240:3,958,607..3,962,691(-)	protein_coding	ran-binding protein
NCU01417	CM002240:4,002,179..4,005,467(-)	protein_coding	propionate-CoA ligase
NCU01418	CM002240:4,007,434..4,009,736(-)	protein_coding	clock-controlled gene-6
NCU01427	CM002240:4,030,155..4,032,913(-)	protein_coding	geranylgeranyl pyrophosphate synthetase
NCU06651	CM002240:4,126,141..4,127,681(-)	protein_coding	zinc finger transcription factor-3
NCU06652	CM002240:4,130,811..4,133,073(-)	protein_coding	hydroxymethylglutathione dehydrogenase-2
NCU06656	CM002240:4,145,313..4,149,139(-)	protein_coding	transcriptional activator protein acu-15
NCU06672	CM002240:4,204,834..4,208,188(-)	protein_coding	autophagy ubiquitin-activating enzyme ApgG
NCU06678	CM002240:4,229,535..4,234,972(-)	protein_coding	exonuclease Kem1
NCU06679	CM002240:4,249,520..4,252,204(+)	protein_coding	histone acetyltransferase type B subunit 2
NCU06684	CM002240:4,263,047..4,267,333(+)	protein_coding	RNA binding protein
NCU06687	CM002240:4,278,032..4,282,081(+)	protein_coding	glycogen synthase
NCU06688	CM002240:4,282,534..4,285,813(+)	protein_coding	F-box domain-containing protein
NCU06694	CM002240:4,300,693..4,303,059(-)	protein_coding	fatty acid elongase
NCU06695	CM002240:4,305,553..4,307,277(+)	protein_coding	cytochrome c oxidase polypeptide VI
NCU06701	CM002240:4,327,108..4,330,639(-)	protein_coding	cephalosporin C regulator 1
NCU06709	CM002240:4,350,372..4,353,052(-)	protein_coding	hypothetical protein
NCU06716	CM002240:4,370,460..4,372,831(-)	protein_coding	short chain dehydrogenase/reductase
NCU06718	CM002240:4,375,552..4,379,635(-)	protein_coding	zinc knuckle domain-containing protein
NCU09529	CM002240:4,479,425..4,483,762(-)	protein_coding	hypothetical protein
NCU01479	CM002240:4,594,146..4,598,010(-)	protein_coding	matrix AAA protease MAP-1
NCU01477	CM002240:4,605,706..4,609,263(-)	protein_coding	hypothetical protein
NCU01471	CM002240:4,628,534..4,631,799(-)	protein_coding	nuclear protein SNF4
NCU01465	CM002240:4,647,463..4,653,590(-)	protein_coding	hypothetical protein
NCU01459	CM002240:4,673,281..4,676,687(+)	protein_coding	tan spore protein
NCU01452	CM002240:4,694,538..4,696,530(-)	protein_coding	40S ribosomal protein S1
NCU01449	CM002240:4,705,718..4,709,289(-)	protein_coding	GTP cyclohydrolase II
NCU01447	CM002240:4,710,028..4,712,894(+)	protein_coding	hypothetical protein
NCU01445	CM002240:4,713,859..4,717,467(+)	protein_coding	hypothetical protein
NCU01443	CM002240:4,720,758..4,723,464(-)	protein_coding	seryl-tRNA synthetase
NCU01440	CM002240:4,734,286..4,741,305(-)	protein_coding	myosin-2
NCU01438	CM002240:4,746,171..4,748,649(-)	protein_coding	nucleosome assembly protein
NCU01435	CM002240:4,758,899..4,761,774(+)	protein_coding	serine/threonine-protein kinase bur-1
NCU01431	CM002240:4,768,952..4,776,086(+)	protein_coding	cytokinesis protein sepA
NCU01428	CM002240:4,781,437..4,783,164(+)	protein_coding	purine-2
NCU17019	CM002240:4,800,006..4,802,369(-)	protein_coding	hypothetical protein
NCU04105	CM002240:4,849,715..4,856,856(+)	protein_coding	hypothetical protein
NCU04111	CM002240:4,874,846..4,878,046(-)	protein_coding	phosphoesterase
NCU04114	CM002240:4,896,094..4,897,404(+)	protein_coding	hypothetical protein
NCU04118	CM002240:4,906,279..4,908,872(+)	protein_coding	aspartokinase-1
NCU04120	CM002240:4,911,110..4,913,296(+)	protein_coding	calmodulin A
NCU04133	CM002240:4,953,442..4,957,912(+)	protein_coding	peptidase family M28
NCU04140	CM002240:4,970,561..4,972,617(-)	protein_coding	peptidyl-prolyl cis-trans isomerase fkr-2
NCU04145	CM002240:4,989,513..4,992,838(-)	protein_coding	Septal pore-associated protein, putative
NCU04158	CM002240:5,027,349..5,030,561(+)	protein_coding	nitrogen metabolic regulation protein nmr
NCU04160	CM002240:5,033,352..5,035,745(+)	protein_coding	hypothetical protein
NCU04173	CM002240:5,086,770..5,089,247(+)	protein_coding	actin
NCU04179	CM002240:5,114,339..5,117,351(+)	protein_coding	C2H2 transcription factor
NCU04181	CM002240:5,120,314..5,121,433(-)	protein_coding	TOM7
NCU04185	CM002240:5,131,989..5,137,468(+)	protein_coding	protein kinase gsk3
NCU04188	CM002240:5,141,014..5,143,092(-)	protein_coding	UPF0220 domain-containing protein
NCU04189	CM002240:5,143,236..5,146,931(-)	protein_coding	glucan synthesis regulatory protein
NCU04192	CM002240:5,158,477..5,160,714(+)	protein_coding	vacuolar aspartyl aminopeptidase Lap4
NCU04199	CM002240:5,176,750..5,179,200(-)	protein_coding	hypothetical protein
NCU04216	CM002240:5,238,007..5,241,064(-)	protein_coding	amidophosphoribosyltransferase
NCU04224	CM002240:5,271,805..5,274,172(+)	protein_coding	hypothetical protein
NCU04227	CM002240:5,278,577..5,283,048(+)	protein_coding	hypothetical protein
NCU04232	CM002240:5,294,906..5,297,571(-)	protein_coding	hypothetical protein
NCU04242	CM002240:5,327,537..5,332,820(-)	protein_coding	ATP-dependent helicase NAM7
NCU04243	CM002240:5,332,992..5,335,126(+)	protein_coding	U3 small nucleolar ribonucleoprotein IMP4
NCU04245	CM002240:5,339,948..5,343,181(-)	protein_coding	outer mitochondrial membrane translocase
NCU04246	CM002240:5,343,856..5,345,634(+)	protein_coding	hypothetical protein
NCU04251	CM002240:5,359,920..5,364,389(-)	protein_coding	chitin synthase 3
NCU04254	CM002240:5,370,021..5,378,015(+)	protein_coding	hypothetical protein
NCU04256	CM002240:5,384,409..5,386,831(+)	protein_coding	hypothetical protein
NCU04258	CM002240:5,389,302..5,396,825(+)	protein_coding	dim2-associated protein 1
NCU04270	CM002240:5,443,265..5,447,322(+)	protein_coding	hypothetical protein
NCU04272	CM002240:5,453,542..5,457,423(+)	protein_coding	zinc finger transcription factor-55
NCU04274	CM002240:5,461,671..5,463,949(+)	protein_coding	nuclear envelope protein Cut8
NCU04277	CM002240:5,470,077..5,472,343(-)	protein_coding	Homoserine kinase
NCU04288	CM002240:5,507,413..5,509,441(-)	protein_coding	Poly(A)+ RNA export protein
NCU04290	CM002240:5,513,494..5,517,225(+)	protein_coding	hypothetical protein
NCU04304	CM002240:5,562,346..5,564,796(+)	protein_coding	outer mitochondrial membrane protein porin
NCU04306	CM002240:5,566,960..5,569,041(+)	protein_coding	methionine aminopeptidase-2
NCU04307	CM002240:5,569,688..5,572,021(+)	protein_coding	phenylalanine-7
NCU04316	CM002240:5,592,737..5,595,296(-)	protein_coding	serine protease-15
NCU04333	CM002240:5,650,474..5,655,176(-)	protein_coding	ubiquitin terminal hydrolase-10
NCU08926	CM002240:5,725,140..5,733,016(+)	protein_coding	ATG2
NCU08936	CM002240:5,755,664..5,759,137(-)	protein_coding	clock-controlled gene-15
NCU08939	CM002240:5,767,719..5,770,861(+)	protein_coding	mannan polymerase II complex ANP1 subunit
NCU08940	CM002240:5,771,454..5,773,175(-)	protein_coding	ubiquinol-cytochrome c reductase complex protein
NCU08944	CM002240:5,782,504..5,784,122(+)	protein_coding	N-acetyltransferase-6
NCU08945	CM002240:5,784,203..5,787,473(-)	protein_coding	exoribonuclease-7
NCU08947	CM002240:5,789,502..5,790,740(+)	protein_coding	ubiquinol-cytochrome-c reductase chain VIII
NCU08960	CM002240:5,824,643..5,826,543(+)	protein_coding	hypothetical protein
NCU08962	CM002240:5,841,047..5,844,006(-)	protein_coding	hypothetical protein
NCU08964	CM002240:5,848,075..5,849,919(+)	protein_coding	60S ribosomal protein L10
NCU08965	CM002240:5,853,577..5,856,873(+)	protein_coding	hypothetical protein
NCU10061	CM002240:5,882,968..5,884,919(-)	protein_coding	proteasome subunit alpha type 6
NCU09958	CM002240:6,047,047..6,049,161(-)	protein_coding	hypothetical protein
NCU07247	CM002240:6,089,881..6,092,067(-)	protein_coding	DUF6 domain-containing protein
NCU07238	CM002240:6,133,756..6,138,665(+)	protein_coding	Hyphal anastamosis-14 protein
NCU07234	CM002240:6,157,636..6,159,880(-)	protein_coding	hypothetical protein
NCU07233	CM002240:6,159,884..6,161,878(-)	protein_coding	hypothetical protein
NCU07221	CM002240:6,207,513..6,211,631(+)	protein_coding	two-component system protein A
NCU07210	CM002240:6,232,861..6,234,598(-)	protein_coding	hypothetical protein
NCU07188	CM002240:6,299,107..6,301,065(+)	protein_coding	GTP cyclohydrolase-2
NCU07178	CM002240:6,334,421..6,337,376(-)	protein_coding	hypothetical protein
NCU07173	CM002240:6,352,180..6,354,748(+)	protein_coding	ADP-ribosylation factor 6
NCU07170	CM002240:6,360,603..6,362,021(+)	protein_coding	hydantoin racemase
NCU17058	CM002241:44,601..46,968(+)	protein_coding	FF domain-containing protein
NCU07121	CM002241:72,714..76,049(-)	protein_coding	modin
NCU07069	CM002241:264,919..268,028(-)	protein_coding	pre-mRNA splicing factor
NCU07058	CM002241:331,373..334,932(-)	protein_coding	small nucleolar ribonucleoprotein complex subunit Utp14
NCU07057	CM002241:335,103..336,608(+)	protein_coding	hypothetical protein
NCU04718	CM002241:514,083..518,246(+)	protein_coding	hypothetical protein
NCU04720	CM002241:534,862..539,145(-)	protein_coding	nitrite reductase
NCU04730	CM002241:574,929..579,388(-)	protein_coding	post-transcriptional silencing protein QDE-2
NCU04731	CM002241:581,298..586,798(-)	protein_coding	Sterol regulatory element binding protein sah-2, putative
NCU04736	CM002241:614,672..620,621(+)	protein_coding	plasma membrane calcium-transporting ATPase 3
NCU04737	CM002241:621,664..625,302(+)	protein_coding	chromatin regulatory protein sir2
NCU04738	CM002241:626,055..630,837(-)	protein_coding	hypothetical protein
NCU04742	CM002241:634,718..638,173(+)	protein_coding	hypothetical protein
NCU04747	CM002241:653,582..657,867(+)	protein_coding	serine/threonine protein kinase Kin1
NCU04754	CM002241:683,635..685,707(-)	protein_coding	branched-chain-amino-acid aminotransferase
NCU04759	CM002241:700,717..702,805(+)	protein_coding	nuclear transport factor 2
NCU04765	CM002241:729,014..732,141(+)	protein_coding	hypothetical protein
NCU04786	CM002241:812,728..817,147(+)	protein_coding	Snf2 helicase-2
NCU10732	CM002241:831,892..834,829(+)	protein_coding	mitochondrial dicarboxylate transporter
NCU04799	CM002241:862,886..866,709(-)	protein_coding	polyadenylate-binding protein
NCU04801	CM002241:873,510..876,079(-)	protein_coding	chalcone synthase
NCU04803	CM002241:879,199..880,994(-)	protein_coding	nitropropane dioxygenase-2
NCU04807	CM002241:891,711..895,789(+)	protein_coding	universal stress protein family domain-containing protein
NCU04814	CM002241:917,588..921,135(+)	protein_coding	DUF21 and CBS domain-containing protein
NCU04826	CM002241:955,744..961,340(+)	protein_coding	hypothetical protein
NCU04840	CM002241:1,017,917..1,022,176(+)	protein_coding	autophagy-17
NCU04841	CM002241:1,022,784..1,026,751(+)	protein_coding	endosome-16
NCU04845	CM002241:1,037,055..1,038,562(+)	protein_coding	phytanoyl-CoA dioxygenase
NCU09789	CM002241:1,125,094..1,129,467(-)	protein_coding	adenylosuccinate synthetase
NCU09792	CM002241:1,142,553..1,145,119(+)	protein_coding	mitochondrial carrier-40
NCU05652	CM002241:1,197,292..1,198,237(+)	protein_coding	hypothetical protein
NCU05633	CM002241:1,259,414..1,261,357(-)	protein_coding	Stomatin family protein
NCU05620	CM002241:1,299,621..1,306,942(-)	protein_coding	proteasome activator-1
NCU05601	CM002241:1,367,907..1,369,720(-)	protein_coding	cytochrome c heme lyase
NCU05600	CM002241:1,370,176..1,373,028(-)	protein_coding	ubiquinone biosynthesis protein
NCU05599	CM002241:1,376,428..1,377,631(+)	protein_coding	40S ribosomal protein S28
NCU05592	CM002241:1,393,948..1,396,043(+)	protein_coding	ubiquitin-conjugating enzyme-2
NCU05591	CM002241:1,396,051..1,402,213(-)	protein_coding	ABC transporter CDR4
NCU05589	CM002241:1,407,749..1,412,029(+)	protein_coding	sip-5
NCU05554	CM002241:1,535,186..1,538,485(+)	protein_coding	60S ribosomal protein L13
NCU05544	CM002241:1,565,193..1,566,744(+)	protein_coding	dolichyl-phosphate mannosyltransferase-3
NCU05535	CM002241:1,592,040..1,593,653(+)	protein_coding	hypothetical protein
NCU05527	CM002241:1,608,324..1,611,284(-)	protein_coding	hypothetical protein
NCU05521	CM002241:1,629,166..1,631,845(-)	protein_coding	pathogenicity protein
NCU05508	CM002241:1,678,323..1,680,982(-)	protein_coding	hypothetical protein
NCU05498	CM002241:1,720,685..1,722,278(-)	protein_coding	hypothetical protein
NCU05493	CM002241:1,737,641..1,740,345(-)	protein_coding	hypothetical protein
NCU05485	CM002241:1,760,710..1,762,755(+)	protein_coding	casein kinase II regulatory subunit
NCU10011	CM002241:1,785,232..1,787,767(-)	protein_coding	hypothetical protein
NCU10012	CM002241:1,788,363..1,790,419(+)	protein_coding	hypothetical protein
NCU09869	CM002241:1,837,771..1,843,029(+)	protein_coding	exocyst complex component Sec3
NCU03858	CM002241:1,911,958..1,914,147(-)	protein_coding	hypothetical protein
NCU03861	CM002241:1,918,068..1,921,273(-)	protein_coding	glutaminase-2
NCU03870	CM002241:1,965,578..1,970,769(+)	protein_coding	hypothetical protein
NCU11263	CM002241:1,971,381..1,974,542(+)	protein_coding	RING-15 protein
NCU03873	CM002241:1,975,903..1,977,620(-)	protein_coding	hypothetical protein
NCU03875	CM002241:1,991,144..1,995,568(+)	protein_coding	chromatin remodelling complex ATPase chain ISW1
NCU03876	CM002241:1,995,536..1,997,580(-)	protein_coding	eukaryotic translation initiation factor 3 subunit 2
NCU03877	CM002241:1,998,032..2,003,189(+)	protein_coding	folate-5
NCU03880	CM002241:2,016,824..2,019,543(-)	protein_coding	phosphorylcholine transferase
NCU03885	CM002241:2,034,479..2,038,585(+)	protein_coding	hypothetical protein
NCU03892	CM002241:2,063,308..2,067,252(+)	protein_coding	hypothetical protein
NCU03893	CM002241:2,073,560..2,075,786(+)	protein_coding	short-chain dehydrogenase/reductase SDR
NCU03894	CM002241:2,076,684..2,081,610(-)	protein_coding	serine/threonine-protein kinase ste-20
NCU03901	CM002241:2,099,470..2,101,485(+)	protein_coding	peroxisomal membrane anchor protein
NCU03924	CM002241:2,147,712..2,150,945(-)	protein_coding	DNA repair-18
NCU03946	CM002241:2,203,485..2,205,750(+)	protein_coding	polyadenylate-binding protein 2
NCU03947	CM002241:2,207,074..2,211,218(+)	protein_coding	ubiquitin-6
NCU03949	CM002241:2,214,190..2,216,356(-)	protein_coding	FMN-dependent 2-nitropropane dioxygenase
NCU03955	CM002241:2,231,744..2,238,572(+)	protein_coding	phospholipase-7
NCU03967	CM002241:2,268,533..2,271,812(-)	protein_coding	vivid PAS protein VVD
NCU03975	CM002241:2,305,955..2,311,022(+)	protein_coding	zinc finger transcription factor-17
NCU03995	CM002241:2,377,506..2,379,310(+)	protein_coding	tiny-4
NCU03997	CM002241:2,383,192..2,384,195(-)	protein_coding	hypothetical protein
NCU04005	CM002241:2,412,444..2,417,023(-)	protein_coding	casein kinase 1b
NCU04007	CM002241:2,424,766..2,430,173(-)	protein_coding	hypothetical protein
NCU12111	CM002241:2,437,693..2,440,341(+)	protein_coding	hypothetical protein
NCU04017	CM002241:2,457,115..2,459,498(-)	protein_coding	heterochromatin protein 1
NCU04022	CM002241:2,480,625..2,483,180(-)	protein_coding	zinc finger transcription factor-27
NCU04059	CM002241:2,607,354..2,614,670(-)	protein_coding	hypotonic-1
NCU04074	CM002241:2,656,057..2,657,861(+)	protein_coding	NADH:ubiquinone oxidoreductase 30.4 kDa subunit
NCU04079	CM002241:2,676,314..2,680,383(-)	protein_coding	hypothetical protein
NCU04087	CM002241:2,697,582..2,700,145(-)	protein_coding	co-chaperone-1
NCU04090	CM002241:2,712,109..2,717,099(-)	protein_coding	niemann-Pick C1 protein
NCU04091	CM002241:2,717,537..2,719,849(-)	protein_coding	hypothetical protein
NCU09860	CM002241:2,751,714..2,756,677(+)	protein_coding	telomere silencing protein Zds1
NCU09861	CM002241:2,757,147..2,760,955(+)	protein_coding	serine-threonine protein phosphatase-6
NCU09862	CM002241:2,761,152..2,762,931(-)	protein_coding	ubiquinone biosynthesis methyltransferase coq5
NCU09866	CM002241:2,768,752..2,777,757(+)	protein_coding	thyroid hormone receptor interactor 12
NCU05999	CM002241:3,132,024..3,134,988(-)	protein_coding	albino-5
NCU05989	CM002241:3,170,285..3,172,622(-)	protein_coding	ubiquinol-cytochrome C reductase 6
NCU05985	CM002241:3,191,325..3,194,928(-)	protein_coding	glycerol-3-phosphate O-acyltransferase
NCU05977	CM002241:3,220,978..3,222,927(-)	protein_coding	dihydropicolinate synthase-1
NCU05974	CM002241:3,243,390..3,245,797(+)	protein_coding	cell wall glucanosyltransferase Mwg1
NCU05959	CM002241:3,311,937..3,313,502(-)	protein_coding	vesicle transport V-SNARE protein vti1
NCU12131	CM002241:3,382,176..3,383,095(-)	protein_coding	hypothetical protein
NCU05937	CM002241:3,393,459..3,395,883(-)	protein_coding	GDP-mannose pyrophosphorylase-1
NCU05926	CM002241:3,442,077..3,447,125(-)	protein_coding	hypothetical protein
NCU05921	CM002241:3,466,966..3,468,820(-)	protein_coding	hypothetical protein
NCU05157	CM002241:3,542,966..3,545,802(+)	protein_coding	cation diffusion facilitator 10
NCU05136	CM002241:3,604,415..3,607,109(+)	protein_coding	endo alpha-1,4 polygalactosaminidase precursor
NCU05132	CM002241:3,620,207..3,629,942(+)	protein_coding	hypothetical protein
NCU05120	CM002241:3,685,809..3,690,826(+)	protein_coding	DNA-dependent RNA polymerase II RPB140
NCU05118	CM002241:3,692,136..3,694,162(+)	protein_coding	vacuolar membrane ATPase 10
NCU05116	CM002241:3,696,667..3,697,739(+)	protein_coding	Phosphoglycerate mutase
NCU05095	CM002241:3,754,606..3,756,861(-)	protein_coding	phenylalanyl-tRNA synthetase subunit alpha
NCU05094	CM002241:3,758,496..3,759,821(+)	protein_coding	short chain dehydrogenase/reductase
NCU05077	CM002241:3,819,182..3,821,665(-)	protein_coding	metal homeostatis protein bsd2
NCU05066	CM002241:3,851,636..3,854,244(+)	protein_coding	hypothetical protein
NCU05064	CM002241:3,864,210..3,868,482(+)	protein_coding	hemicellulase-specific regulator 1
NCU05046	CM002241:3,938,154..3,943,089(+)	protein_coding	calcium-transporting ATPase 3
NCU05008	CM002241:4,100,025..4,102,194(+)	protein_coding	acp-1
NCU05007	CM002241:4,102,833..4,106,597(-)	protein_coding	spindle poison sensitivity protein Scp3
NCU05006	CM002241:4,112,027..4,114,294(-)	protein_coding	Cytochrome P450
NCU12151	CM002241:4,128,788..4,130,072(+)	protein_coding	hypothetical protein
NCU09288	CM002242:64,250..67,930(+)	protein_coding	hypothetical protein
NCU09435	CM002242:173,694..178,281(-)	protein_coding	mRNA 3'-end-processing protein RNA-14
NCU09443	CM002242:209,181..214,330(+)	protein_coding	hypothetical protein
NCU09449	CM002242:227,948..232,807(-)	protein_coding	hypothetical protein
NCU09450	CM002242:233,814..238,132(+)	protein_coding	26S proteasome regulatory subunit Rpn2
NCU09460	CM002242:272,261..273,883(-)	protein_coding	NADH:ubiquinone oxidoreductase 20.1kD subunit
NCU09032	CM002242:393,993..397,939(-)	protein_coding	hypothetical protein
NCU09049	CM002242:452,381..454,244(-)	protein_coding	hypothetical protein
NCU11000	CM002242:525,789..529,607(-)	protein_coding	hypothetical protein
NCU06863	CM002242:546,038..548,166(-)	protein_coding	Histone H1
NCU06871	CM002242:600,470..608,294(-)	protein_coding	1,3-beta-glucan synthase component GLS1
NCU06882	CM002242:644,966..647,997(-)	protein_coding	RING-5
NCU06890	CM002242:677,887..678,677(+)	protein_coding	hypothetical protein
NCU06892	CM002242:684,215..685,916(-)	protein_coding	40S ribosomal protein S20
NCU06910	CM002242:739,939..743,321(+)	protein_coding	Cell wall integrity and stress response component 1
NCU06922	CM002242:774,661..776,720(-)	protein_coding	endosome-2
NCU06923	CM002242:776,981..779,246(-)	protein_coding	methionine aminopeptidase-1
NCU06928	CM002242:791,450..794,570(+)	protein_coding	hypothetical protein
NCU06942	CM002242:846,242..848,616(+)	protein_coding	vacuolar protein sorting-associated protein VPS4
NCU06943	CM002242:848,579..851,316(-)	protein_coding	SIK1
NCU09579	CM002242:940,644..942,441(+)	protein_coding	retinol dehydrogenase 12
NCU09573	CM002242:960,314..963,672(-)	protein_coding	hypothetical protein
NCU09572	CM002242:964,514..966,047(+)	protein_coding	actin-related protein-14
NCU09403	CM002242:1,228,534..1,229,859(+)	protein_coding	nitrogen metabolite regulation-3
NCU10015	CM002242:1,285,293..1,287,942(-)	protein_coding	monooxygenase-7
NCU10021	CM002242:1,305,454..1,307,833(-)	protein_coding	MFS monosaccharide transporter
NCU09715	CM002242:1,376,984..1,379,572(+)	protein_coding	Putative alpha,alpha-trehalose phosphate synthase
NCU09714	CM002242:1,379,583..1,380,622(+)	protein_coding	hypothetical protein
NCU09707	CM002242:1,397,874..1,399,729(-)	protein_coding	hypothetical protein
NCU09700	CM002242:1,419,319..1,421,975(+)	protein_coding	T-complex protein 1 subunit beta
NCU12023	CM002242:1,427,047..1,429,110(-)	protein_coding	mito ribosomal protein S2
NCU04558	CM002242:1,446,175..1,449,276(+)	protein_coding	hypothetical protein
NCU04541	CM002242:1,507,797..1,509,193(+)	protein_coding	endosome-14
NCU04538	CM002242:1,515,881..1,520,041(-)	protein_coding	hypothetical protein
NCU06150	CM002242:1,626,629..1,628,838(-)	protein_coding	hypothetical protein
NCU06149	CM002242:1,630,415..1,634,765(+)	protein_coding	ATP-dependent RNA helicase dhh-1
NCU06145	CM002242:1,645,786..1,647,480(-)	protein_coding	RING-6
NCU06144	CM002242:1,647,645..1,652,816(-)	protein_coding	kinesin-8
NCU06125	CM002242:1,716,312..1,718,714(-)	protein_coding	hypothetical protein
NCU06123	CM002242:1,724,781..1,728,670(-)	protein_coding	phosphoketolase-2
NCU06122	CM002242:1,730,407..1,735,499(-)	protein_coding	guanine triphosphate binding-24
NCU06113	CM002242:1,755,967..1,757,891(+)	protein_coding	AMMECR1 family protein
NCU06108	CM002242:1,776,093..1,778,522(-)	protein_coding	UPF0135 protein
NCU06107	CM002242:1,778,699..1,779,966(+)	protein_coding	hypothetical protein
NCU06105	CM002242:1,783,280..1,786,375(-)	protein_coding	ADP-ribosylation factor-binding protein GGA1
NCU06099	CM002242:1,795,942..1,799,783(-)	protein_coding	hypothetical protein
NCU06095	CM002242:1,812,241..1,816,456(-)	protein_coding	CP2 transcription factor
NCU10715	CM002242:1,841,954..1,844,712(+)	protein_coding	oxysterol-binding protein-5
NCU06091	CM002242:1,844,831..1,847,877(-)	protein_coding	vacuolar protein sorting-associated protein 74
NCU06081	CM002242:1,873,481..1,875,597(-)	protein_coding	hypothetical protein
NCU06076	CM002242:1,891,554..1,893,824(-)	protein_coding	hypothetical protein
NCU06066	CM002242:1,925,161..1,926,554(-)	protein_coding	hypothetical protein
NCU06065	CM002242:1,927,024..1,932,678(+)	protein_coding	hypothetical protein
NCU06054	CM002242:1,962,715..1,966,114(-)	protein_coding	squalene synthetase
NCU06043	CM002242:1,995,870..1,997,946(+)	protein_coding	GPR/FUN34 family protein
NCU06029	CM002242:2,038,175..2,040,112(+)	protein_coding	hypothetical protein
NCU06021	CM002242:2,058,205..2,060,259(-)	protein_coding	WD repeat-containing protein jip-5
NCU02453	CM002242:2,126,457..2,128,039(-)	protein_coding	hypothetical protein
NCU02435	CM002242:2,490,608..2,492,335(+)	protein_coding	Histone H2B
NCU02431	CM002242:2,511,301..2,514,134(+)	protein_coding	RING-14 protein
NCU02423	CM002242:2,544,165..2,547,136(-)	protein_coding	mitoferrin-1
NCU02422	CM002242:2,548,220..2,552,045(-)	protein_coding	ATG9 protein
NCU02421	CM002242:2,552,980..2,555,986(+)	protein_coding	hypothetical protein
NCU02407	CM002242:2,607,037..2,609,780(-)	protein_coding	dihydrolipoyl dehydrogenase
NCU02405	CM002242:2,613,755..2,615,197(+)	protein_coding	hypothetical protein
NCU02404	CM002242:2,615,513..2,620,447(-)	protein_coding	RNP domain-containing protein, RNP domain-containing protein, variant 1, RNP domain-containing protein, variant 2, RNP domain-containing protein, variant 3
NCU02393	CM002242:2,654,598..2,657,461(-)	protein_coding	Mitogen-activated protein kinase 2, variant
NCU10747	CM002242:2,686,835..2,691,647(-)	protein_coding	hypothetical protein
NCU02381	CM002242:2,695,185..2,697,308(+)	protein_coding	Phosphatidylserine synthase
NCU02376	CM002242:2,711,112..2,712,849(-)	protein_coding	metallo-beta-lactamase-3
NCU02371	CM002242:2,721,886..2,724,084(-)	protein_coding	rhomboid protein 2
NCU02354	CM002242:2,780,125..2,785,750(-)	protein_coding	RSC complex subunit
NCU02351	CM002242:2,790,800..2,795,451(-)	protein_coding	chitin synthase-11
NCU17239	CM002242:2,879,472..2,885,770(+)	protein_coding	kinetochore protein-10
NCU02329	CM002242:2,895,888..2,896,914(+)	protein_coding	hypothetical protein
NCU02325	CM002242:2,907,428..2,909,897(+)	protein_coding	GMP synthase
NCU02319	CM002242:2,939,383..2,943,432(-)	protein_coding	metalloprotease-16
NCU02318	CM002242:2,943,678..2,946,327(-)	protein_coding	hypothetical protein
NCU02316	CM002242:2,948,481..2,951,389(-)	protein_coding	hypothetical protein
NCU02310	CM002242:2,968,033..2,971,950(-)	protein_coding	hypothetical protein
NCU02307	CM002242:2,986,120..2,990,373(+)	protein_coding	hypothetical protein
NCU02295	CM002242:3,021,233..3,026,878(+)	protein_coding	phosphatidylinositol-4-phosphate 5-kinase its3
NCU02289	CM002242:3,040,583..3,042,569(+)	protein_coding	ubiquitin-conjugating enzyme-6
NCU02283	CM002242:3,063,441..3,066,068(+)	protein_coding	Calcium/calmodulin-dependent protein kinase type II
NCU02281	CM002242:3,076,189..3,081,052(-)	protein_coding	hypothetical protein
NCU02274	CM002242:3,099,945..3,102,584(-)	protein_coding	Serine hydroxymethyltransferase
NCU02269	CM002242:3,116,933..3,118,775(+)	protein_coding	mitochondrial carnitine/acylcarnitine carrier protein
NCU02267	CM002242:3,121,921..3,124,264(+)	protein_coding	mitochondrial protein Fmp25
NCU02265	CM002242:3,131,640..3,136,464(+)	protein_coding	period clock protein FRQ
NCU02264	CM002242:3,137,333..3,139,322(+)	protein_coding	prefoldin subunit 3
NCU02263	CM002242:3,139,434..3,141,963(+)	protein_coding	SEC14 cytosolic factor
NCU02257	CM002242:3,158,696..3,161,815(-)	protein_coding	protein-tyrosine phosphatase 2
NCU02250	CM002242:3,178,970..3,180,393(-)	protein_coding	ATP synthase subunit ATP9
NCU02234	CM002242:3,240,259..3,247,655(-)	protein_coding	MAP kinase kinase kinase, variant
NCU02224	CM002242:3,274,567..3,277,340(-)	protein_coding	26S proteasome non-ATPase regulatory subunit 3
NCU02211	CM002242:3,318,396..3,322,422(+)	protein_coding	hypothetical protein
NCU02209	CM002242:3,323,904..3,326,503(-)	protein_coding	fatty acid metabolism-4
NCU02208	CM002242:3,330,050..3,333,117(-)	protein_coding	eukaryotic translation initiation factor 3
NCU02207	CM002242:3,333,896..3,336,315(+)	protein_coding	T-complex protein 1 subunit beta
NCU02193	CM002242:3,384,904..3,387,654(+)	protein_coding	Pyruvate decarboxylase
NCU08130	CM002242:3,463,059..3,464,444(-)	protein_coding	hypothetical protein
NCU08132	CM002242:3,472,885..3,481,930(+)	protein_coding	alpha-1,3-glucan synthase 1
NCU08135	CM002242:3,488,861..3,493,245(-)	protein_coding	DNA mismatch repair protein msh6
NCU08148	CM002242:3,538,191..3,542,376(-)	protein_coding	H+/nucleoside cotransporter
NCU08164	CM002242:3,597,797..3,599,747(+)	protein_coding	retinol dehydrogenase 13
NCU05750	CM002242:3,705,823..3,707,798(-)	protein_coding	ribonuclease H-2
NCU05752	CM002242:3,709,837..3,712,768(-)	protein_coding	indoleamine 2,3-dioxygenase
NCU05772	CM002242:3,771,568..3,772,556(+)	protein_coding	TOM6
NCU05778	CM002242:3,798,607..3,800,495(+)	protein_coding	iron-sulfur subunit-8
NCU05789	CM002242:3,830,609..3,832,659(+)	protein_coding	secreted glucosidase
NCU05791	CM002242:3,838,855..3,844,758(-)	protein_coding	SOM1 protein
NCU05800	CM002242:3,863,844..3,867,230(+)	protein_coding	zinc knuckle domain-containing protein
NCU05804	CM002242:3,891,401..3,894,015(+)	protein_coding	60S ribosomal protein L19
NCU05813	CM002242:3,916,147..3,918,622(+)	protein_coding	mitochondrial large ribosomal subunit
NCU05816	CM002242:3,923,939..3,925,296(+)	protein_coding	hypothetical protein
NCU11308	CM002242:3,995,244..3,997,161(-)	protein_coding	hypothetical protein
NCU05846	CM002242:4,035,638..4,038,540(-)	protein_coding	hypothetical protein
NCU05858	CM002242:4,076,847..4,080,943(-)	protein_coding	fatty acid oxygenase
NCU05885	CM002242:4,162,091..4,165,498(+)	protein_coding	monooxygenase-5
NCU05889	CM002242:4,174,511..4,177,028(-)	protein_coding	eukaryotic translation initiation factor 3 subunit 6
NCU05890	CM002242:4,177,264..4,178,951(+)	protein_coding	hypothetical protein
NCU05891	CM002242:4,179,144..4,186,474(-)	protein_coding	arid/bright domain-containing protein

## Sheet: genes_APA_counts
APA in all replicates of wild-type and mutant (N = 940 genes)
mutant APA collapses to 1 peak in wild-type (N = 123 genes)
wild-type APA collapses to 1 peak in mutant (N = 193 genes)
Location of predominant APA site is changed in mutant (N = 155 genes)
Gene_List_1447	wt_rep1_numAPApeaks	wt_rep2_numAPApeaks	mut_rep1_numAPApeaks	mut_rep2_numAPApeaks
NCU08053	2	2	1	1
NCU08055	3	3	1	1
NCU08067	2	2	2	2
NCU08070	2	3	3	3
NCU08071	2	3	2	2
NCU08072	2	2	2	2
NCU08110	2	2	2	2
NCU08114	2	2	2	2
NCU08119	3	3	3	3
NCU07509	2	2	1	2
NCU07503	4	4	4	4
NCU07495	2	2	2	2
NCU07493	2	2	1	1
NCU07491	2	2	2	2
NCU07489	1	1	2	2
NCU07478	1	2	2	2
NCU07471	2	2	2	2
NCU07468	2	3	2	1
NCU07460	2	2	2	1
NCU07459	2	2	2	2
NCU07449	2	2	1	1
NCU07446	2	2	2	2
NCU07443	2	2	2	2
NCU07437	3	3	2	2
NCU07434	2	2	2	2
NCU07430	3	3	3	3
NCU09068	2	2	1	1
NCU09076	1	2	3	2
NCU09079	2	2	2	2
NCU09088	2	2	1	1
NCU09089	2	2	1	1
NCU09101	2	2	2	2
NCU09104	2	2	2	1
NCU02187	3	3	2	2
NCU02184	3	3	1	1
NCU02160	1	2	2	2
NCU02158	2	2	1	1
NCU02151	1	1	2	2
NCU02150	2	2	1	1
NCU02142	2	2	2	2
NCU02136	2	2	2	2
NCU02130	1	1	2	3
NCU02124	2	2	2	2
NCU02114	2	2	2	1
NCU02111	2	2	2	2
NCU02103	3	3	2	1
NCU02099	2	2	1	1
NCU02094	2	2	1	1
NCU02079	2	2	1	1
NCU02078	2	2	3	3
NCU02076	2	3	3	2
NCU02075	2	2	1	2
NCU02064	2	2	2	2
NCU10806	2	2	2	3
NCU02046	2	2	2	2
NCU02043	1	1	2	2
NCU02036	2	2	1	1
NCU02031	2	2	2	2
NCU02027	2	2	1	1
NCU02026	1	1	2	2
NCU02018	2	2	1	1
NCU02015	1	1	2	2
NCU02013	1	2	3	2
NCU02012	2	2	2	2
NCU02011	2	2	2	2
NCU02010	3	2	3	3
NCU02009	3	3	3	3
NCU02004	2	2	1	2
NCU01996	1	1	2	2
NCU01992	3	3	2	3
NCU01991	2	2	2	2
NCU01989	3	3	2	3
NCU01975	1	1	2	2
NCU01972	2	2	2	2
NCU01969	3	3	2	2
NCU01966	3	3	2	3
NCU01964	3	3	2	2
NCU01953	1	1	2	2
NCU01948	2	2	2	2
NCU01939	2	2	2	2
NCU01938	2	2	2	2
NCU01932	3	2	2	3
NCU01928	2	2	1	1
NCU01927	2	3	3	2
NCU11201	2	3	1	2
NCU01912	2	2	2	3
NCU01908	2	2	2	2
NCU01895	2	1	2	2
NCU01894	1	1	2	3
NCU01893	2	2	3	3
NCU01891	2	2	1	1
NCU01881	2	2	2	2
NCU01879	3	3	2	3
NCU01861	1	1	2	2
NCU01859	3	3	3	3
NCU02468	4	3	4	3
NCU02472	2	2	1	1
NCU02474	2	2	1	1
NCU02492	3	3	3	3
NCU02495	1	2	2	2
NCU02499	2	2	2	2
NCU02514	2	2	2	2
NCU02520	2	2	1	1
NCU02522	2	2	1	2
NCU02524	2	2	2	2
NCU02546	2	2	1	1
NCU02553	2	2	2	2
NCU02556	2	2	2	2
NCU02571	1	1	2	2
NCU02576	2	2	2	2
NCU02578	2	2	2	2
NCU02597	1	2	2	2
NCU02599	2	2	2	1
NCU02605	4	4	4	4
NCU02609	2	2	2	2
NCU02616	2	2	2	2
NCU02617	2	2	2	2
NCU02618	3	3	3	3
NCU02620	2	2	2	2
NCU02621	4	5	3	3
NCU02629	2	2	2	2
NCU02634	1	1	2	2
NCU02637	2	2	2	2
NCU02644	2	2	2	2
NCU02650	2	2	2	2
NCU02657	4	4	4	4
NCU02661	2	3	2	2
NCU02666	1	2	2	2
NCU02668	3	3	3	3
NCU02684	2	3	2	2
NCU02685	2	1	2	2
NCU02688	3	3	3	3
NCU02699	2	3	1	1
NCU10498	2	2	2	2
NCU10497	2	2	2	2
NCU02712	3	3	3	3
NCU02718	2	1	3	4
NCU02724	2	3	4	4
NCU02726	2	2	2	1
NCU02729	2	2	2	2
NCU02733	2	2	2	2
NCU02738	2	2	2	2
NCU02739	3	3	2	3
NCU02744	3	3	3	3
NCU02746	2	2	2	2
NCU16374	2	1	2	2
NCU02750	2	2	2	2
NCU02754	2	2	2	2
NCU02757	2	2	1	1
NCU02761	2	2	2	2
NCU09377	2	2	1	3
NCU09375	3	3	2	2
NCU09360	1	1	2	2
NCU09995	2	2	2	2
NCU09895	2	2	2	1
NCU09898	3	3	3	2
NCU09803	3	3	3	4
NCU09808	2	2	2	2
NCU09813	2	2	3	2
NCU09814	2	2	2	1
NCU09816	2	2	2	2
NCU09333	2	2	3	3
NCU09327	2	2	1	1
NCU09326	2	2	2	2
NCU09322	2	2	2	2
NCU09321	2	2	3	3
NCU09320	2	3	2	3
NCU09312	2	2	2	2
NCU09310	3	2	3	3
NCU03055	2	2	2	2
NCU03060	3	2	2	2
NCU03064	3	4	2	1
NCU03070	2	2	2	2
NCU03071	2	2	2	2
NCU16386	2	2	2	2
NCU03091	2	2	2	2
NCU03092	3	2	3	5
NCU03097	2	2	1	1
NCU03099	1	2	2	2
NCU03102	2	2	2	2
NCU03106	2	2	2	2
NCU03107	2	2	3	3
NCU03113	2	2	2	2
NCU03115	2	2	1	1
NCU03116	1	2	2	2
NCU03118	3	3	3	3
NCU03126	2	2	2	2
NCU03145	3	3	3	3
NCU03147	1	1	2	2
NCU03150	2	2	2	2
NCU03155	2	2	2	2
NCU03156	2	2	2	2
NCU03166	3	3	3	3
NCU03168	2	2	1	1
NCU03175	3	3	2	2
NCU03176	3	3	3	2
NCU03177	2	2	2	2
NCU03192	2	2	2	2
NCU03193	4	4	4	4
NCU03195	2	2	2	2
NCU03199	2	2	2	2
NCU03200	4	5	6	6
NCU03207	2	2	3	2
NCU03214	1	3	3	3
NCU03216	2	2	2	2
NCU03217	2	2	1	1
NCU03218	1	2	2	3
NCU03221	1	1	2	2
NCU03222	1	1	2	2
NCU03233	2	2	2	2
NCU03241	1	1	2	2
NCU03248	1	1	2	2
NCU03257	1	2	2	2
NCU03290	2	2	3	3
NCU03297	1	1	2	2
NCU03300	3	3	4	4
NCU10506	2	2	2	2
NCU03302	2	2	2	2
NCU03310	1	1	2	2
NCU03318	2	2	2	2
NCU09108	4	4	3	3
NCU09109	2	2	2	2
NCU09111	3	3	3	3
NCU09112	2	1	3	2
NCU16397	2	2	2	2
NCU09119	2	2	2	2
NCU09121	3	3	3	3
NCU09135	2	2	1	1
NCU09136	2	2	1	1
NCU09143	2	2	3	3
NCU08380	3	3	3	3
NCU16399	2	2	2	2
NCU08377	3	3	2	3
NCU08369	2	2	1	2
NCU08362	2	2	2	1
NCU08357	3	3	3	3
NCU08348	2	2	2	1
NCU08340	5	4	3	3
NCU11324	2	2	2	2
NCU08334	1	3	2	3
NCU09191	2	2	2	2
NCU09192	1	2	2	2
NCU09194	1	1	2	2
NCU09201	3	2	2	2
NCU09202	6	6	6	6
NCU09203	2	2	1	1
NCU09207	3	3	3	3
NCU09210	2	2	2	1
NCU09212	2	2	1	2
NCU09220	2	2	2	2
NCU09222	2	2	2	2
NCU07420	2	2	2	2
NCU07412	2	2	1	1
NCU07404	2	2	1	1
NCU07403	2	3	2	2
NCU07382	1	1	2	2
NCU07380	4	3	3	2
NCU07379	1	1	2	2
NCU07378	3	3	3	3
NCU07367	2	2	2	2
NCU07366	2	2	1	1
NCU07363	1	1	2	2
NCU07360	2	2	2	2
NCU07347	3	2	2	2
NCU09888	2	2	2	2
NCU09880	2	2	2	1
NCU00971	2	2	2	1
NCU00965	2	2	2	2
NCU00959	2	2	2	2
NCU00957	2	2	2	2
NCU00939	3	2	3	3
NCU00930	3	3	3	3
NCU00928	2	2	1	1
NCU00923	2	2	1	1
NCU00913	2	2	1	1
NCU00911	4	3	3	3
NCU00899	2	2	4	3
NCU00896	2	1	2	2
NCU00894	1	2	2	2
NCU00884	3	3	3	2
NCU00879	2	2	2	2
NCU00878	3	2	2	2
NCU00877	2	2	2	2
NCU00838	2	2	2	2
NCU00831	2	2	1	1
NCU00830	2	2	2	2
NCU00823	3	3	1	1
NCU00821	2	2	2	2
NCU00814	3	2	3	3
NCU00805	1	2	2	2
NCU00792	2	2	1	2
NCU00789	3	2	2	2
NCU00784	2	2	2	2
NCU00775	2	3	3	3
NCU00768	2	2	2	2
NCU00766	2	2	2	2
NCU00759	2	2	2	2
NCU00755	2	2	2	2
NCU00753	2	2	2	2
NCU00748	2	2	3	3
NCU00744	4	4	3	4
NCU00743	2	2	2	2
NCU00734	2	2	3	2
NCU00721	2	2	2	2
NCU00712	2	2	2	2
NCU00706	2	2	2	2
NCU00692	1	1	2	2
NCU00687	3	3	4	4
NCU00685	3	3	5	5
NCU00671	2	2	1	2
NCU00668	2	2	1	1
NCU00654	2	2	1	1
NCU00644	2	2	1	1
NCU00635	2	3	1	1
NCU00634	2	2	3	2
NCU00629	2	2	2	2
NCU00627	2	2	3	3
NCU11188	2	2	2	2
NCU00624	2	2	2	2
NCU00621	2	2	3	3
NCU00618	3	4	2	2
NCU00614	2	2	1	1
NCU00607	2	2	2	2
NCU00600	2	2	2	2
NCU00597	2	3	2	2
NCU00589	1	1	2	2
NCU00586	3	3	3	3
NCU00585	2	1	2	2
NCU00582	2	2	1	1
NCU00579	2	2	2	2
NCU00576	2	2	2	2
NCU00573	2	2	2	2
NCU00571	2	2	2	2
NCU00562	1	1	2	2
NCU00554	2	2	2	2
NCU00551	2	2	2	1
NCU00549	1	1	2	2
NCU00537	2	2	2	2
NCU00528	1	1	2	2
NCU00527	3	2	3	3
NCU00519	2	2	2	2
NCU00515	2	3	2	2
NCU00502	3	3	3	3
NCU03051	2	2	1	2
NCU03048	2	2	2	2
NCU03047	3	3	2	1
NCU11241	2	2	2	2
NCU03045	3	2	3	3
NCU03043	2	2	2	2
NCU03039	2	2	2	2
NCU03033	2	2	3	3
NCU03031	3	3	3	3
NCU03023	2	2	2	1
NCU03013	3	3	3	3
NCU03006	2	2	2	1
NCU03004	2	2	1	1
NCU02978	2	2	2	2
NCU02977	2	2	2	2
NCU02972	2	2	2	2
NCU02960	2	2	2	2
NCU16466	2	2	2	2
NCU02956	2	2	2	2
NCU02935	2	2	2	2
NCU02905	2	2	2	2
NCU02896	2	3	1	2
NCU02888	2	2	2	2
NCU02885	2	2	2	2
NCU02840	2	2	2	2
NCU02837	2	2	1	1
NCU02834	2	2	2	2
NCU02830	2	2	2	2
NCU02815	2	2	2	2
NCU02813	2	2	2	2
NCU02812	2	2	2	2
NCU02810	2	2	2	2
NCU02808	2	2	2	2
NCU02806	2	2	2	2
NCU02797	2	2	2	2
NCU02794	1	1	2	2
NCU10282	3	3	3	2
NCU02789	3	3	3	3
NCU02786	2	2	2	2
NCU02783	2	2	2	2
NCU02778	2	2	2	2
NCU02775	2	1	2	2
NCU02773	2	2	2	2
NCU02765	2	2	1	1
NCU09269	4	4	4	4
NCU09266	2	2	1	1
NCU09253	3	3	2	2
NCU09249	2	2	2	2
NCU09243	2	2	2	1
NCU10351	1	1	2	2
NCU09235	2	2	2	3
NCU08597	2	2	1	1
NCU08602	2	2	2	2
NCU08610	1	1	3	3
NCU08611	2	2	3	3
NCU08620	2	2	2	2
NCU09595	2	2	2	2
NCU09594	2	2	1	1
NCU03572	2	2	1	1
NCU03569	1	1	2	2
NCU03559	3	3	2	2
NCU03554	2	2	2	2
NCU03546	2	3	2	2
NCU03543	3	2	1	2
NCU03523	2	2	2	2
NCU03516	2	2	1	1
NCU03505	3	3	1	1
NCU03493	2	2	2	2
NCU03488	2	2	1	1
NCU03482	1	1	3	2
NCU03480	2	2	1	1
NCU03468	2	2	2	2
NCU03466	2	2	2	2
NCU03461	2	2	2	1
NCU03445	2	2	2	2
NCU03433	2	2	2	2
NCU03425	3	2	2	2
NCU03407	2	2	3	2
NCU03396	2	2	2	2
NCU03393	3	2	2	2
NCU03372	2	2	2	2
NCU03370	2	2	2	2
NCU03366	2	2	2	2
NCU03364	2	2	3	3
NCU03359	2	2	2	3
NCU03352	2	2	2	2
NCU03339	2	1	2	2
NCU03336	2	2	2	2
NCU03330	1	1	2	2
NCU05360	1	2	2	2
NCU05363	4	4	1	1
NCU05364	2	3	2	1
NCU05375	2	2	2	2
NCU05386	2	2	1	1
NCU05390	2	2	2	2
NCU05414	3	2	2	2
NCU10346	2	2	2	2
NCU05420	1	1	2	2
NCU05425	2	2	2	2
NCU05435	2	2	2	2
NCU05454	2	2	1	2
NCU05459	2	2	2	2
NCU16541	2	2	2	2
NCU06856	2	2	2	2
NCU06838	2	2	2	2
NCU06837	2	2	2	2
NCU06836	2	3	3	2
NCU06832	2	2	1	1
NCU06815	2	2	2	2
NCU06799	1	2	2	2
NCU06783	2	2	2	2
NCU06781	2	2	1	1
NCU06779	2	2	2	2
NCU06773	2	2	1	1
NCU06761	2	2	1	2
NCU06760	2	2	2	3
NCU06754	2	2	2	2
NCU06746	2	2	2	2
NCU06743	3	3	2	2
NCU06738	3	3	3	3
NCU06737	3	3	2	2
NCU06734	1	1	2	2
NCU10430	2	2	2	2
NCU01839	3	3	3	2
NCU01835	1	1	2	2
NCU01833	1	1	4	4
NCU01827	2	2	2	2
NCU01813	2	2	2	2
NCU01808	2	2	3	3
NCU01804	2	2	2	2
NCU01793	2	2	2	2
NCU01792	2	2	2	2
NCU01777	2	2	2	2
NCU01768	2	2	2	2
NCU01766	3	3	2	3
NCU01765	3	3	3	3
NCU01763	1	1	2	2
NCU01759	2	2	1	2
NCU01748	3	4	4	5
NCU01744	2	2	2	2
NCU01742	1	2	2	2
NCU01740	3	3	3	3
NCU01739	2	2	1	1
NCU01737	2	2	2	2
NCU01731	2	3	2	2
NCU01702	2	2	2	2
NCU01695	1	1	2	2
NCU01692	2	2	2	2
NCU01689	3	3	3	3
NCU01668	2	2	2	2
NCU01665	2	2	2	2
NCU10381	2	2	2	2
NCU01654	2	2	2	2
NCU01648	2	2	2	2
NCU01646	2	2	2	1
NCU01643	1	1	2	2
NCU01638	2	2	2	2
NCU01635	2	2	3	3
NCU01629	2	2	3	3
NCU01614	2	2	2	2
NCU01607	2	2	2	2
NCU01601	2	2	2	2
NCU01599	2	2	2	2
NCU01596	2	2	2	2
NCU01589	2	1	2	2
NCU01587	2	2	2	2
NCU01585	2	2	2	2
NCU01584	1	1	2	2
NCU01565	3	3	3	3
NCU01564	2	2	2	2
NCU01560	2	2	2	3
NCU01555	2	2	2	2
NCU01554	2	2	2	2
NCU01550	2	2	2	2
NCU01548	2	2	2	2
NCU01547	2	2	2	2
NCU01545	3	3	2	2
NCU01543	3	2	1	1
NCU01542	2	2	2	2
NCU01539	2	2	2	2
NCU15834	3	3	3	3
NCU01535	2	2	2	1
NCU01528	2	2	2	2
NCU01525	2	2	2	2
NCU01524	2	2	2	2
NCU01517	2	2	2	2
NCU01515	2	2	2	2
NCU01510	3	4	3	3
NCU01498	3	3	2	3
NCU01485	2	1	4	4
NCU01484	3	3	4	4
NCU10036	2	2	2	2
NCU08504	1	1	2	2
NCU08502	3	3	3	3
NCU08500	2	2	2	2
NCU08499	1	1	3	3
NCU08471	3	3	2	3
NCU08468	2	2	2	2
NCU08452	2	2	1	1
NCU08709	3	3	3	3
NCU08727	2	2	1	1
NCU08743	2	2	2	2
NCU08420	2	2	2	2
NCU08421	2	2	2	2
NCU08423	2	2	2	2
NCU08434	2	2	1	1
NCU09343	2	2	2	2
NCU09345	2	2	2	2
NCU09347	2	2	2	2
NCU09770	2	2	2	2
NCU09754	2	2	2	2
NCU09468	2	2	2	2
NCU09469	1	1	3	3
NCU09476	2	2	2	2
NCU09477	2	2	2	2
NCU09481	2	2	1	1
NCU09482	2	2	2	2
NCU09492	2	2	3	3
NCU09526	2	2	2	2
NCU09521	2	2	2	2
NCU09519	2	2	2	2
NCU09500	2	2	1	1
NCU09499	2	2	2	2
NCU09496	2	2	2	2
NCU09175	2	2	1	1
NCU09176	1	1	2	2
NCU10001	2	3	2	2
NCU05680	1	2	3	2
NCU05683	2	2	2	2
NCU05685	2	3	3	3
NCU05686	3	3	3	3
NCU05714	2	2	1	1
NCU05715	2	2	2	2
NCU05717	2	1	2	2
NCU05720	2	2	2	2
NCU05721	2	2	2	2
NCU05726	1	1	2	2
NCU05731	2	2	2	2
NCU07826	2	2	2	2
NCU07831	2	2	1	1
NCU07832	2	2	2	2
NCU07839	3	3	3	4
NCU07842	1	1	2	2
NCU07846	2	2	3	3
NCU07850	2	2	1	1
NCU07852	2	2	2	2
NCU07854	2	2	2	2
NCU07857	2	2	2	2
NCU07859	3	2	2	2
NCU07864	2	2	1	1
NCU07868	2	2	2	2
NCU07872	3	2	3	3
NCU07874	2	2	2	2
NCU07879	2	3	2	2
NCU07881	3	3	2	2
NCU07887	2	2	2	2
NCU07889	2	1	2	2
NCU11352	2	2	1	1
NCU06405	1	1	2	2
NCU06406	1	1	2	2
NCU06410	2	2	2	2
NCU06420	2	2	2	2
NCU06425	2	3	2	2
NCU06436	3	3	1	1
NCU06438	2	2	2	2
NCU06447	2	2	1	1
NCU06457	2	2	2	2
NCU06459	5	5	2	2
NCU06461	1	1	2	2
NCU06462	2	2	2	2
NCU06464	2	2	2	2
NCU06468	1	2	2	2
NCU06469	2	2	1	1
NCU06481	2	2	2	2
NCU06482	3	2	1	1
NCU06488	2	2	3	3
NCU16638	2	2	2	2
NCU06495	3	2	4	4
NCU06500	2	2	2	2
NCU06503	3	3	3	3
NCU06173	2	2	2	1
NCU06179	4	3	4	4
NCU06185	2	2	2	2
NCU06199	2	2	2	2
NCU06202	2	2	2	2
NCU06205	2	2	2	2
NCU06210	2	2	3	3
NCU06214	2	2	1	1
NCU06216	2	1	2	2
NCU06226	3	2	2	3
NCU06232	2	2	2	2
NCU06233	2	2	1	1
NCU06240	2	2	2	2
NCU06242	2	2	2	2
NCU06247	2	2	2	2
NCU06250	3	3	2	2
NCU06253	2	2	2	2
NCU06271	2	2	2	2
NCU06272	2	2	2	2
NCU06277	2	2	2	2
NCU06278	2	2	3	3
NCU06279	4	4	2	3
NCU00007	2	2	2	3
NCU00008	2	2	1	1
NCU00010	3	3	2	2
NCU00015	2	2	1	2
NCU00018	2	2	2	1
NCU00023	2	2	3	3
NCU00024	2	2	2	2
NCU00037	2	2	2	3
NCU11012	2	2	3	3
NCU00040	2	2	2	2
NCU00041	1	1	2	2
NCU00043	2	2	2	2
NCU00046	2	3	3	2
NCU00050	2	2	3	3
NCU00064	3	3	2	2
NCU00067	2	2	2	2
NCU00072	2	2	2	2
NCU00075	1	1	2	2
NCU00080	3	2	3	3
NCU00085	1	1	2	2
NCU00087	2	3	3	3
NCU00090	3	3	2	2
NCU00104	1	1	2	2
NCU00116	1	1	2	2
NCU00121	3	2	2	3
NCU00126	2	2	1	1
NCU00127	2	2	2	2
NCU00150	2	2	2	2
NCU00152	3	2	2	3
NCU00154	1	1	2	2
NCU00157	2	1	2	2
NCU00162	2	2	2	2
NCU11173	2	2	2	2
NCU00170	3	3	2	2
NCU00195	2	2	2	2
NCU00199	2	2	2	2
NCU00212	1	1	2	2
NCU00225	2	2	1	1
NCU00236	2	2	2	2
NCU00237	1	1	2	2
NCU00241	1	1	2	2
NCU00243	2	2	2	2
NCU00244	2	2	2	2
NCU00253	2	1	3	2
NCU00268	1	1	2	2
NCU00276	2	2	2	2
NCU00285	3	3	3	3
NCU16676	2	2	2	3
NCU00306	2	2	2	2
NCU00311	2	2	2	2
NCU00315	2	3	2	3
NCU00326	2	2	1	1
NCU00335	2	1	2	2
NCU00340	3	3	3	3
NCU00348	1	1	2	2
NCU00365	2	2	2	2
NCU00371	2	2	2	3
NCU00377	2	2	2	1
NCU11181	2	2	2	2
NCU00388	2	2	2	2
NCU00403	2	3	3	3
NCU00406	2	2	3	2
NCU00413	4	4	4	4
NCU00420	2	2	1	1
NCU00422	2	2	2	2
NCU00424	3	3	2	3
NCU00434	3	2	1	1
NCU00443	3	3	4	4
NCU00444	3	3	3	3
NCU00454	2	2	2	2
NCU00464	2	2	2	2
NCU00465	1	1	2	2
NCU00472	2	3	1	1
NCU00473	2	2	2	2
NCU00480	2	3	3	2
NCU00481	2	2	2	2
NCU00486	3	2	2	1
NCU00494	2	2	2	2
NCU00495	2	2	2	2
NCU08973	2	2	1	1
NCU08974	2	2	2	2
NCU08976	2	3	2	2
NCU08980	2	2	1	1
NCU08986	2	2	3	3
NCU08999	2	2	2	2
NCU09000	2	1	2	3
NCU09001	3	4	3	3
NCU09002	1	2	2	2
NCU09004	2	2	2	2
NCU09010	3	3	3	2
NCU09017	2	2	2	2
NCU07580	2	2	2	2
NCU07576	2	3	1	2
NCU07574	3	3	1	1
NCU07568	2	2	2	2
NCU07565	1	1	3	3
NCU07562	2	2	2	2
NCU07560	3	3	2	3
NCU07556	2	1	2	2
NCU07554	2	2	2	2
NCU07544	2	2	2	1
NCU07542	2	2	2	2
NCU07521	3	3	2	2
NCU07514	1	2	2	2
NCU08195	2	2	1	2
NCU08229	1	2	2	2
NCU08566	2	3	2	2
NCU08565	2	2	1	1
NCU08563	2	4	1	1
NCU08556	2	1	2	2
NCU08552	1	1	2	2
NCU08550	2	2	1	1
NCU08549	2	2	2	2
NCU08541	2	1	3	3
NCU08791	2	2	2	2
NCU08775	2	2	1	1
NCU08772	1	1	2	2
NCU09656	2	2	1	1
NCU09658	2	2	1	1
NCU07604	2	2	1	1
NCU16725	2	2	2	2
NCU07608	1	1	2	2
NCU07654	2	2	2	3
NCU07659	2	2	2	2
NCU04855	2	2	1	2
NCU04862	2	2	3	2
NCU04885	1	1	2	2
NCU16742	2	2	2	2
NCU04921	2	2	2	2
NCU04923	2	2	1	1
NCU04924	2	2	2	1
NCU04936	2	2	1	1
NCU04945	1	1	2	2
NCU04954	2	2	2	2
NCU04963	2	2	2	2
NCU04990	3	3	2	2
NCU07972	1	1	2	2
NCU07971	3	2	2	2
NCU07967	1	1	2	2
NCU07965	2	2	3	3
NCU07958	2	2	2	3
NCU07952	2	2	2	2
NCU10400	2	2	1	1
NCU07930	2	2	2	2
NCU07925	2	2	1	1
NCU07922	2	2	1	1
NCU07911	2	2	2	2
NCU16757	2	2	2	2
NCU06524	2	2	2	2
NCU06530	2	2	2	2
NCU06534	3	2	2	2
NCU06541	2	2	2	2
NCU06544	2	2	2	2
NCU06560	3	3	2	2
NCU06565	2	2	2	2
NCU06566	2	2	2	2
NCU06578	2	2	3	3
NCU06588	2	2	2	2
NCU06593	3	3	3	3
NCU06601	2	2	1	1
NCU06605	2	2	2	2
NCU06606	4	3	3	3
NCU06610	2	2	1	1
NCU06619	2	2	2	2
NCU06626	2	2	2	2
NCU06628	1	1	2	2
NCU06630	3	3	2	2
NCU06632	1	3	4	4
NCU16769	2	2	2	2
NCU09748	2	2	2	2
NCU09747	2	2	1	2
NCU09744	1	1	2	2
NCU09741	2	2	1	1
NCU09740	3	3	3	3
NCU09736	2	2	1	1
NCU09731	2	3	1	1
NCU07735	2	2	1	1
NCU07727	1	1	2	2
NCU07721	2	2	1	1
NCU07719	2	3	2	2
NCU07718	2	1	2	2
NCU07716	2	2	1	1
NCU07707	2	2	2	2
NCU16775	2	2	2	2
NCU07700	2	2	1	1
NCU07697	3	4	1	2
NCU07693	2	2	2	2
NCU07688	2	3	1	1
NCU07683	2	2	1	1
NCU11370	2	2	1	1
NCU07669	2	2	2	2
NCU07662	2	2	3	3
NCU08324	2	2	1	2
NCU08323	2	1	2	2
NCU08319	2	1	2	2
NCU08316	2	2	1	1
NCU08314	2	2	1	1
NCU08307	4	4	2	2
NCU08303	2	2	2	2
NCU08300	2	2	2	2
NCU08298	2	2	1	2
NCU08297	2	3	3	2
NCU08296	1	2	3	3
NCU08291	2	2	1	1
NCU08289	2	2	1	1
NCU08287	2	3	2	2
NCU08277	2	2	2	2
NCU08269	2	1	2	2
NCU06404	3	3	2	2
NCU06399	2	2	3	3
NCU06391	1	2	2	2
NCU06387	1	2	3	3
NCU06380	2	2	2	2
NCU06372	2	2	2	2
NCU06370	1	1	2	2
NCU06369	1	1	2	2
NCU06362	2	2	2	1
NCU06360	2	1	2	2
NCU06355	2	2	2	2
NCU06352	2	2	1	1
NCU06351	2	2	2	2
NCU06348	1	1	2	2
NCU06346	2	2	1	2
NCU06344	3	3	3	3
NCU06338	2	2	2	2
NCU06333	2	2	2	2
NCU06317	2	2	1	2
NCU06314	2	2	2	2
NCU06300	2	2	2	2
NCU06285	2	2	1	1
NCU04521	1	1	3	2
NCU04516	2	2	2	2
NCU04513	3	3	3	3
NCU04512	2	2	1	1
NCU04502	2	3	3	3
NCU04493	3	3	1	1
NCU16806	2	2	2	2
NCU04487	2	2	1	1
NCU04486	2	2	1	2
NCU04469	1	2	3	2
NCU04468	2	2	2	2
NCU04467	2	2	2	2
NCU04466	2	2	2	2
NCU04463	2	2	2	2
NCU04462	2	2	1	1
NCU10270	1	1	2	2
NCU04427	2	2	1	2
NCU04425	3	3	3	3
NCU04421	2	2	2	2
NCU04412	1	1	2	2
NCU04409	1	2	2	2
NCU04404	2	2	1	1
NCU04390	3	2	3	3
NCU04389	3	3	2	2
NCU04385	2	2	2	2
NCU04380	3	3	3	3
NCU04379	3	4	4	3
NCU04373	2	2	3	2
NCU04368	2	2	1	1
NCU04360	2	2	2	1
NCU04355	2	2	2	2
NCU04354	2	1	2	2
NCU04352	2	2	2	2
NCU04350	2	2	2	2
NCU04342	1	1	2	2
NCU04336	4	3	3	4
NCU04335	1	1	2	2
NCU04334	3	2	1	1
NCU07994	2	2	2	2
NCU08002	3	3	3	3
NCU08003	3	3	3	3
NCU08023	2	2	2	2
NCU08046	3	3	3	3
NCU08694	2	2	2	2
NCU08693	2	2	2	2
NCU08689	2	2	1	1
NCU08686	1	1	2	2
NCU16833	2	2	1	1
NCU08676	1	2	2	2
NCU07320	2	2	2	2
NCU07311	1	1	2	2
NCU07305	2	2	1	1
NCU07296	2	2	2	2
NCU07286	2	2	1	1
NCU07283	2	2	2	2
NCU07282	2	2	4	4
NCU07280	1	2	2	2
NCU07263	2	2	1	1
NCU06960	2	2	1	1
NCU06968	2	2	2	2
NCU06970	2	2	2	2
NCU06980	2	2	2	2
NCU06989	2	2	2	2
NCU06990	2	2	3	1
NCU07002	3	3	3	2
NCU07003	2	2	1	1
NCU07005	2	2	1	1
NCU07010	2	2	2	2
NCU07011	2	2	2	2
NCU07018	2	3	3	3
NCU07019	2	2	2	2
NCU07024	2	2	2	2
NCU08844	2	3	3	2
NCU08824	2	2	2	2
NCU08823	2	2	2	2
NCU08807	2	2	2	2
NCU09935	2	2	2	2
NCU09931	1	1	2	2
NCU09930	2	2	1	1
NCU09929	2	1	2	2
NCU05314	3	4	2	2
NCU05313	2	2	2	2
NCU05303	2	2	2	2
NCU05299	1	1	3	3
NCU05295	2	2	2	2
NCU05289	2	1	2	2
NCU05288	2	2	1	1
NCU05285	3	3	5	4
NCU05276	1	1	2	2
NCU05274	3	2	3	3
NCU05269	2	2	2	2
NCU05266	2	3	3	3
NCU05261	2	2	2	2
NCU05254	2	2	2	2
NCU05250	2	2	2	1
NCU05246	2	2	2	2
NCU05236	1	1	2	2
NCU05220	1	1	2	2
NCU05219	2	2	2	2
NCU05206	2	2	2	2
NCU05204	2	2	2	2
NCU05200	2	2	2	2
NCU05196	2	2	3	3
NCU05182	2	2	3	3
NCU05160	2	2	1	2
NCU08882	2	2	2	2
NCU08869	2	2	1	1
NCU08858	2	1	2	2
NCU08855	2	1	2	2
NCU08850	2	2	2	2
NCU08847	3	3	3	3
NCU07807	2	2	2	2
NCU07804	2	2	1	1
NCU07802	2	2	2	2
NCU07793	2	2	2	2
NCU07788	2	1	2	2
NCU07769	2	2	2	2
NCU07756	1	1	3	3
NCU07747	2	2	2	2
NCU07741	1	1	2	2
NCU08920	3	3	2	2
NCU08909	2	2	1	1
NCU08907	2	2	1	1
NCU08897	2	2	3	3
NCU09686	3	3	4	4
NCU09681	2	2	2	2
NCU09678	2	2	2	2
NCU04676	2	2	2	2
NCU04673	2	2	2	2
NCU04669	2	2	2	2
NCU04667	2	2	2	2
NCU04651	2	2	1	1
NCU04650	2	1	2	2
NCU04640	2	2	2	2
NCU04637	2	2	2	2
NCU04636	1	2	2	2
NCU04617	3	3	1	2
NCU04615	2	2	4	4
NCU04609	2	2	2	2
NCU04604	2	2	2	2
NCU04600	2	2	2	2
NCU04597	2	2	2	2
NCU10618	2	2	2	2
NCU04566	1	1	2	2
NCU03593	2	2	1	1
NCU03600	2	2	2	2
NCU03611	4	4	3	3
NCU03627	2	2	2	2
NCU03638	2	2	2	2
NCU03647	2	2	2	2
NCU03651	2	2	2	2
NCU03657	2	2	2	2
NCU03662	3	2	3	2
NCU03669	2	2	2	2
NCU11259	2	2	2	2
NCU03678	1	1	2	2
NCU03681	2	2	2	2
NCU03684	2	2	1	1
NCU03686	2	2	2	2
NCU03694	2	1	2	2
NCU03695	2	2	3	3
NCU03697	3	2	2	3
NCU03699	2	2	1	1
NCU03702	2	2	2	2
NCU03703	2	2	2	2
NCU03711	2	2	2	2
NCU03716	2	2	2	1
NCU03725	2	2	2	2
NCU03738	2	2	2	2
NCU03749	4	4	4	4
NCU03770	2	2	2	2
NCU03783	2	2	2	2
NCU03786	2	2	2	2
NCU03797	3	3	3	3
NCU03799	2	2	2	2
NCU03806	2	2	2	2
NCU03811	2	2	2	2
NCU03819	1	1	3	2
NCU03830	3	3	2	3
NCU00998	2	2	2	2
NCU01007	1	1	2	2
NCU01024	2	2	2	2
NCU01036	2	2	2	2
NCU01044	2	2	2	1
NCU01057	2	2	3	3
NCU01064	2	2	2	2
NCU01067	2	2	2	2
NCU01068	2	2	2	2
NCU01069	2	3	1	2
NCU01088	3	3	2	2
NCU01102	1	2	2	2
NCU01112	2	1	2	2
NCU01118	1	2	2	2
NCU01140	2	2	2	2
NCU01146	2	2	3	3
NCU01150	2	4	2	2
NCU01154	2	2	1	1
NCU01160	2	2	2	2
NCU01164	1	1	2	2
NCU01174	1	2	2	2
NCU01178	2	2	1	1
NCU01179	2	2	2	2
NCU01197	3	3	3	3
NCU01200	3	3	2	2
NCU01213	2	2	1	1
NCU01216	2	2	2	2
NCU01221	2	2	2	2
NCU01227	3	3	2	2
NCU01234	2	2	1	1
NCU01238	2	3	2	2
NCU01240	3	3	3	3
NCU01242	1	1	2	2
NCU01243	2	2	1	1
NCU01249	2	2	1	1
NCU01252	2	2	1	1
NCU01254	2	2	2	2
NCU01258	2	3	1	1
NCU01267	4	4	3	3
NCU01272	3	2	4	4
NCU01277	2	2	2	2
NCU01282	1	1	3	2
NCU01283	3	2	2	2
NCU01300	3	3	2	2
NCU01305	2	2	2	2
NCU01309	3	3	3	3
NCU01317	3	2	3	3
NCU01332	3	3	3	3
NCU01335	2	2	2	1
NCU01343	2	2	2	2
NCU01345	3	1	3	3
NCU01360	2	2	2	2
NCU01361	1	1	2	2
NCU01368	1	1	2	2
NCU01395	2	2	1	1
NCU01408	2	1	2	2
NCU01409	2	3	3	3
NCU01417	2	2	2	2
NCU01418	2	2	2	2
NCU01427	2	2	2	2
NCU06651	2	2	2	2
NCU06652	2	2	1	1
NCU06656	2	3	2	2
NCU06672	1	1	2	2
NCU06678	2	2	2	2
NCU06679	2	1	2	2
NCU06684	4	4	3	3
NCU06687	3	3	3	2
NCU06688	2	1	3	3
NCU06694	2	2	2	2
NCU06695	4	4	4	4
NCU06701	2	2	2	2
NCU06709	2	2	2	1
NCU06716	1	2	2	2
NCU06718	2	2	2	2
NCU09529	2	2	2	2
NCU01479	3	2	3	3
NCU01477	2	2	2	2
NCU01471	2	3	2	3
NCU01465	3	3	2	2
NCU01459	3	3	3	2
NCU01452	4	3	4	3
NCU01449	2	2	2	2
NCU01447	2	2	2	3
NCU01445	2	2	2	3
NCU01443	2	2	2	2
NCU01440	3	4	3	3
NCU01438	2	2	2	2
NCU01435	2	2	1	1
NCU01431	2	2	3	2
NCU01428	1	1	2	2
NCU17019	2	2	1	2
NCU04105	2	2	1	1
NCU04111	2	2	2	2
NCU04114	2	1	2	3
NCU04118	2	2	1	1
NCU04120	2	2	2	1
NCU04133	2	2	2	2
NCU04140	2	2	2	2
NCU04145	1	2	2	2
NCU04158	2	2	2	2
NCU04160	2	3	2	2
NCU04173	2	2	2	2
NCU04179	2	2	1	1
NCU04181	2	2	3	3
NCU04185	3	4	3	3
NCU04188	2	2	2	1
NCU04189	2	2	2	2
NCU04192	2	2	2	2
NCU04199	2	2	1	1
NCU04216	2	2	2	2
NCU04224	2	2	2	2
NCU04227	2	2	3	3
NCU04232	2	2	1	1
NCU04242	2	2	2	2
NCU04243	2	2	2	2
NCU04245	4	4	3	3
NCU04246	2	2	1	2
NCU04251	3	3	3	3
NCU04254	1	2	2	2
NCU04256	2	2	2	2
NCU04258	2	2	1	1
NCU04270	2	2	2	2
NCU04272	3	3	3	3
NCU04274	1	1	2	2
NCU04277	2	2	2	2
NCU04288	2	2	2	2
NCU04290	2	2	1	1
NCU04304	2	2	2	2
NCU04306	2	2	1	1
NCU04307	2	2	2	2
NCU04316	3	3	3	3
NCU04333	2	2	2	2
NCU08926	2	2	2	2
NCU08936	3	3	3	3
NCU08939	2	2	1	1
NCU08940	3	3	3	3
NCU08944	3	3	3	3
NCU08945	2	1	2	2
NCU08947	2	2	1	2
NCU08960	2	2	2	2
NCU08962	2	2	2	2
NCU08964	2	2	2	2
NCU08965	2	2	2	3
NCU10061	2	2	2	2
NCU09958	3	3	2	2
NCU07247	2	2	2	2
NCU07238	2	2	2	1
NCU07234	2	2	2	2
NCU07233	2	2	2	2
NCU07221	2	2	1	1
NCU07210	2	2	2	1
NCU07188	2	2	2	2
NCU07178	4	4	4	2
NCU07173	2	2	2	2
NCU07170	2	1	2	2
NCU17058	2	2	2	2
NCU07121	2	2	2	2
NCU07069	1	1	2	2
NCU07058	1	2	2	2
NCU07057	2	2	1	1
NCU04718	5	4	4	4
NCU04720	2	2	2	2
NCU04730	2	3	1	1
NCU04731	2	3	1	1
NCU04736	2	2	2	2
NCU04737	2	2	2	2
NCU04738	2	2	2	2
NCU04742	3	3	4	3
NCU04747	3	3	2	2
NCU04754	2	2	1	2
NCU04759	2	2	2	2
NCU04765	3	3	3	3
NCU04786	2	2	2	2
NCU10732	2	1	2	2
NCU04799	3	4	3	3
NCU04801	1	1	2	2
NCU04803	2	2	2	2
NCU04807	2	2	1	2
NCU04814	2	2	2	2
NCU04826	2	2	2	2
NCU04840	3	3	2	2
NCU04841	3	3	2	2
NCU04845	2	2	2	2
NCU09789	2	2	1	2
NCU09792	2	2	2	2
NCU05652	2	2	2	2
NCU05633	1	1	2	2
NCU05620	2	2	2	2
NCU05601	1	2	2	2
NCU05600	1	1	3	2
NCU05599	2	2	2	2
NCU05592	3	2	1	1
NCU05591	1	3	2	2
NCU05589	2	1	3	2
NCU05554	2	2	2	2
NCU05544	2	2	1	2
NCU05535	1	1	2	2
NCU05527	2	2	2	2
NCU05521	3	3	3	3
NCU05508	1	2	3	3
NCU05498	2	2	2	2
NCU05493	2	2	2	2
NCU05485	3	3	3	3
NCU10011	2	2	1	1
NCU10012	2	2	2	2
NCU09869	2	2	2	2
NCU03858	2	2	1	1
NCU03861	2	3	2	2
NCU03870	3	3	3	3
NCU11263	3	3	1	1
NCU03873	2	2	2	2
NCU03875	2	2	1	1
NCU03876	2	2	2	2
NCU03877	3	2	2	2
NCU03880	2	2	1	1
NCU03885	1	2	2	2
NCU03892	2	2	1	1
NCU03893	2	2	2	2
NCU03894	2	2	1	1
NCU03901	2	2	2	2
NCU03924	2	2	2	2
NCU03946	1	1	2	2
NCU03947	2	2	2	2
NCU03949	2	2	2	2
NCU03955	2	3	2	2
NCU03967	2	3	2	2
NCU03975	2	3	2	3
NCU03995	2	2	1	1
NCU03997	1	2	2	2
NCU04005	3	3	2	2
NCU04007	2	2	2	2
NCU12111	2	2	2	2
NCU04017	2	2	2	2
NCU04022	2	2	2	2
NCU04059	3	3	3	3
NCU04074	2	2	2	2
NCU04079	2	2	2	2
NCU04087	2	3	2	2
NCU04090	3	3	3	3
NCU04091	2	2	2	2
NCU09860	2	2	2	3
NCU09861	4	4	1	1
NCU09862	3	3	3	3
NCU09866	2	2	2	2
NCU05999	1	1	3	3
NCU05989	2	3	3	3
NCU05985	1	1	2	2
NCU05977	3	3	1	1
NCU05974	2	2	2	1
NCU05959	2	2	2	2
NCU12131	2	1	2	2
NCU05937	2	2	2	2
NCU05926	2	2	2	2
NCU05921	2	2	2	1
NCU05157	3	3	2	3
NCU05136	2	2	2	2
NCU05132	3	3	3	2
NCU05120	3	3	2	2
NCU05118	2	2	2	2
NCU05116	1	2	2	2
NCU05095	2	2	1	1
NCU05094	2	2	1	1
NCU05077	2	2	2	2
NCU05066	2	2	2	1
NCU05064	1	2	2	2
NCU05046	2	2	2	2
NCU05008	3	3	2	2
NCU05007	1	1	2	2
NCU05006	2	2	2	1
NCU12151	2	1	2	2
NCU09288	2	2	2	2
NCU09435	2	2	2	2
NCU09443	2	2	2	2
NCU09449	2	2	2	2
NCU09450	2	2	2	2
NCU09460	3	3	3	3
NCU09032	1	2	2	2
NCU09049	1	1	2	2
NCU11000	2	3	2	2
NCU06863	2	2	2	2
NCU06871	4	4	3	3
NCU06882	2	1	2	2
NCU06890	2	2	2	2
NCU06892	3	3	2	2
NCU06910	4	4	4	4
NCU06922	2	2	3	3
NCU06923	2	2	2	2
NCU06928	2	2	2	1
NCU06942	2	2	2	2
NCU06943	2	2	2	2
NCU09579	3	3	3	3
NCU09573	2	2	3	4
NCU09572	2	2	2	2
NCU09403	2	2	1	2
NCU10015	2	2	2	2
NCU10021	2	2	2	2
NCU09715	2	2	2	2
NCU09714	2	2	2	2
NCU09707	3	3	2	2
NCU09700	2	2	1	1
NCU12023	2	2	2	2
NCU04558	3	3	3	3
NCU04541	2	2	2	2
NCU04538	2	2	2	2
NCU06150	2	2	2	2
NCU06149	2	2	2	1
NCU06145	1	2	2	2
NCU06144	1	1	2	2
NCU06125	2	2	3	2
NCU06123	2	2	2	2
NCU06122	2	2	3	3
NCU06113	2	1	2	2
NCU06108	2	2	1	1
NCU06107	2	2	2	2
NCU06105	2	1	2	2
NCU06099	3	3	2	2
NCU06095	2	2	2	2
NCU10715	3	3	3	3
NCU06091	3	3	3	3
NCU06081	2	1	2	2
NCU06076	2	2	2	2
NCU06066	2	3	2	1
NCU06065	2	2	1	1
NCU06054	2	2	2	2
NCU06043	2	2	1	1
NCU06029	2	2	1	3
NCU06021	2	2	2	2
NCU02453	2	2	2	2
NCU02435	1	1	2	2
NCU02431	3	3	3	3
NCU02423	3	2	2	2
NCU02422	2	2	2	2
NCU02421	2	2	2	2
NCU02407	3	3	2	2
NCU02405	3	3	1	1
NCU02404	2	2	2	2
NCU02393	1	1	2	2
NCU10747	1	1	3	2
NCU02381	2	2	2	2
NCU02376	2	2	3	2
NCU02371	2	2	3	3
NCU02354	2	2	2	2
NCU02351	3	3	3	3
NCU17239	2	2	2	2
NCU02329	2	2	2	2
NCU02325	2	2	1	1
NCU02319	2	2	1	1
NCU02318	2	2	1	2
NCU02316	2	2	2	2
NCU02310	2	2	3	3
NCU02307	3	3	2	2
NCU02295	2	2	2	2
NCU02289	2	2	2	2
NCU02283	2	2	2	2
NCU02281	2	2	2	2
NCU02274	3	3	2	2
NCU02269	2	2	2	2
NCU02267	2	2	2	2
NCU02265	2	2	2	2
NCU02264	3	2	2	2
NCU02263	2	2	2	2
NCU02257	1	1	2	2
NCU02250	2	2	2	2
NCU02234	3	3	2	1
NCU02224	2	2	2	2
NCU02211	2	2	2	2
NCU02209	2	2	2	2
NCU02208	2	2	2	2
NCU02207	2	2	2	2
NCU02193	2	2	2	2
NCU08130	2	2	2	2
NCU08132	3	3	3	3
NCU08135	2	2	2	2
NCU08148	2	2	2	3
NCU08164	1	1	2	2
NCU05750	1	1	2	2
NCU05752	2	2	2	2
NCU05772	3	3	2	2
NCU05778	2	2	1	1
NCU05789	2	2	2	2
NCU05791	5	6	3	3
NCU05800	3	4	3	2
NCU05804	3	3	3	3
NCU05813	1	1	2	2
NCU05816	2	2	3	3
NCU11308	2	2	1	1
NCU05846	2	2	2	2
NCU05858	2	3	1	2
NCU05885	2	2	1	1
NCU05889	3	3	3	3
NCU05890	2	2	2	2
NCU05891	2	2	2	2

## Sheet: genes_APA_altered
mutant APA collapses to 1 peak in wild-type (N = 123 genes)
wild-type APA collapses to 1 peak in mutant (N = 193 genes)
Location of predominant APA site is changed in mutant (N = 155 genes)
Gene_List_471	wt_rep1_numAPApeaks	wt_rep2_numAPApeaks	mut_rep1_numAPApeaks	mut_rep2_numAPApeaks	Expr_Z-score_WTversusKO
NCU08053	2	2	1	1	-0.383542
NCU08055	3	3	1	1	-1.91974
NCU07493	2	2	1	1	0.252995
NCU07489	1	1	2	2	-0.0790171
NCU07449	2	2	1	1	2.41597
NCU07430	3	3	3	3	0.237275
NCU09068	2	2	1	1	0.443099
NCU09088	2	2	1	1	-0.066534
NCU09089	2	2	1	1	-0.160828
NCU02184	3	3	1	1	-0.973651
NCU02158	2	2	1	1	0.807863
NCU02151	1	1	2	2	0.302294
NCU02150	2	2	1	1	0.648273
NCU02130	1	1	2	3	0.363973
NCU02099	2	2	1	1	0.165414
NCU02094	2	2	1	1	-0.651635
NCU02079	2	2	1	1	0.794421
NCU02078	2	2	3	3	0.502232
NCU02043	1	1	2	2	-0.251136
NCU02036	2	2	1	1	1.06985
NCU02027	2	2	1	1	-1.15089
NCU02026	1	1	2	2	-2.17653
NCU02018	2	2	1	1	-0.8023
NCU02015	1	1	2	2	-0.0965873
NCU02012	2	2	2	2	0.466138
NCU02011	2	2	2	2	0.855763
NCU01996	1	1	2	2	-0.0264925
NCU01975	1	1	2	2	0.268916
NCU01953	1	1	2	2	1.21272
NCU01939	2	2	2	2	-1.04602
NCU01928	2	2	1	1	1.00029
NCU01908	2	2	2	2	0.371211
NCU01894	1	1	2	3	-0.421517
NCU01891	2	2	1	1	0.502508
NCU01861	1	1	2	2	0.318407
NCU02472	2	2	1	1	-0.266217
NCU02474	2	2	1	1	1.11865
NCU02499	2	2	2	2	0.209699
NCU02520	2	2	1	1	-0.641951
NCU02546	2	2	1	1	0.928893
NCU02553	2	2	2	2	0.591392
NCU02556	2	2	2	2	0.168044
NCU02571	1	1	2	2	0.330455
NCU02576	2	2	2	2	0.0983439
NCU02578	2	2	2	2	0.316435
NCU02617	2	2	2	2	-0.196296
NCU02620	2	2	2	2	-0.411894
NCU02634	1	1	2	2	-1.98463
NCU02657	4	4	4	4	0.020281
NCU02684	2	3	2	2	-0.328507
NCU02699	2	3	1	1	-0.340723
NCU10497	2	2	2	2	0.34478
NCU02729	2	2	2	2	-1.35058
NCU02738	2	2	2	2	-0.0602976
NCU02754	2	2	2	2	-0.266256
NCU02757	2	2	1	1	-0.507096
NCU02761	2	2	2	2	-0.294796
NCU09375	3	3	2	2	-0.399035
NCU09360	1	1	2	2	0.0927641
NCU09898	3	3	3	2	0.552664
NCU09327	2	2	1	1	0.792856
NCU09312	2	2	2	2	-0.329165
NCU03097	2	2	1	1	0.181138
NCU03115	2	2	1	1	-0.815815
NCU03118	3	3	3	3	0.0448527
NCU03145	3	3	3	3	0.225684
NCU03147	1	1	2	2	-0.0363933
NCU03156	2	2	2	2	0.118327
NCU03168	2	2	1	1	0.0916431
NCU03216	2	2	2	2	0.745943
NCU03217	2	2	1	1	0.47376
NCU03221	1	1	2	2	-0.175434
NCU03222	1	1	2	2	0.808966
NCU03241	1	1	2	2	0.687434
NCU03248	1	1	2	2	-0.267996
NCU03297	1	1	2	2	-0.541287
NCU03310	1	1	2	2	-0.127644
NCU03318	2	2	2	2	-0.611792
NCU09119	2	2	2	2	0.184484
NCU09135	2	2	1	1	0.406838
NCU09136	2	2	1	1	0.023769
NCU09194	1	1	2	2	0.0162942
NCU09203	2	2	1	1	0.239249
NCU09220	2	2	2	2	-0.762423
NCU09222	2	2	2	2	1.2033
NCU07412	2	2	1	1	0.920544
NCU07404	2	2	1	1	0.114105
NCU07382	1	1	2	2	0.323001
NCU07379	1	1	2	2	0.977065
NCU07366	2	2	1	1	-0.266756
NCU07363	1	1	2	2	-0.1347
NCU00939	3	2	3	3	-0.340371
NCU00928	2	2	1	1	0.0671025
NCU00923	2	2	1	1	-0.128386
NCU00913	2	2	1	1	-0.312293
NCU00838	2	2	2	2	1.50648
NCU00831	2	2	1	1	-0.0523424
NCU00830	2	2	2	2	-1.2538
NCU00823	3	3	1	1	-0.0649632
NCU00784	2	2	2	2	0.442491
NCU00748	2	2	3	3	1.6618
NCU00692	1	1	2	2	-0.589634
NCU00687	3	3	4	4	-0.282367
NCU00668	2	2	1	1	-0.279132
NCU00654	2	2	1	1	1.04045
NCU00644	2	2	1	1	-1.8053
NCU00635	2	3	1	1	0.0471696
NCU00614	2	2	1	1	-0.181589
NCU00607	2	2	2	2	-5.90067
NCU00589	1	1	2	2	-0.014108
NCU00582	2	2	1	1	0.420109
NCU00573	2	2	2	2	-0.15099
NCU00562	1	1	2	2	-0.176776
NCU00549	1	1	2	2	0.445159
NCU00528	1	1	2	2	1.15327
NCU00502	3	3	3	3	0.826664
NCU03048	2	2	2	2	0.37848
NCU03004	2	2	1	1	-0.169415
NCU02977	2	2	2	2	-0.136403
NCU02840	2	2	2	2	0.105529
NCU02837	2	2	1	1	0.388556
NCU02808	2	2	2	2	-0.527755
NCU02794	1	1	2	2	-0.465422
NCU02783	2	2	2	2	-0.213814
NCU02765	2	2	1	1	0.427745
NCU09266	2	2	1	1	-0.256773
NCU10351	1	1	2	2	0.914885
NCU08597	2	2	1	1	0.616343
NCU08602	2	2	2	2	-0.528071
NCU08610	1	1	3	3	-0.169245
NCU09594	2	2	1	1	-0.011362
NCU03572	2	2	1	1	-0.048211
NCU03569	1	1	2	2	0.721149
NCU03559	3	3	2	2	0.173721
NCU03516	2	2	1	1	-0.707028
NCU03505	3	3	1	1	0.0146596
NCU03488	2	2	1	1	0.757914
NCU03482	1	1	3	2	-0.555915
NCU03480	2	2	1	1	0.419582
NCU03466	2	2	2	2	-0.071247
NCU03433	2	2	2	2	-0.767941
NCU03425	3	2	2	2	-1.24685
NCU03372	2	2	2	2	0.268854
NCU03330	1	1	2	2	-0.348509
NCU05363	4	4	1	1	-0.489838
NCU05386	2	2	1	1	-0.488217
NCU05420	1	1	2	2	0.605186
NCU05425	2	2	2	2	-0.750601
NCU06832	2	2	1	1	0.633944
NCU06781	2	2	1	1	0.610381
NCU06773	2	2	1	1	-0.0544159
NCU06737	3	3	2	2	-0.270608
NCU06734	1	1	2	2	1.05787
NCU01835	1	1	2	2	0.808695
NCU01833	1	1	4	4	1.12489
NCU01804	2	2	2	2	1.24013
NCU01766	3	3	2	3	0.339554
NCU01763	1	1	2	2	1.24478
NCU01748	3	4	4	5	0.263529
NCU01744	2	2	2	2	-0.233884
NCU01739	2	2	1	1	0.413869
NCU01731	2	3	2	2	-0.405601
NCU01695	1	1	2	2	-0.24668
NCU01643	1	1	2	2	-0.349866
NCU01635	2	2	3	3	-0.421372
NCU01584	1	1	2	2	-0.147963
NCU01547	2	2	2	2	-0.764549
NCU01543	3	2	1	1	0.434375
NCU01510	3	4	3	3	-0.410181
NCU01484	3	3	4	4	0.0586209
NCU08504	1	1	2	2	-0.101068
NCU08499	1	1	3	3	-0.000673226
NCU08471	3	3	2	3	0.419387
NCU08452	2	2	1	1	-0.21564
NCU08709	3	3	3	3	0.659813
NCU08727	2	2	1	1	0.796461
NCU08434	2	2	1	1	-1.52494
NCU09469	1	1	3	3	-0.98967
NCU09477	2	2	2	2	-0.287295
NCU09481	2	2	1	1	-0.368752
NCU09492	2	2	3	3	0.201896
NCU09500	2	2	1	1	0.0789633
NCU09175	2	2	1	1	0.718671
NCU09176	1	1	2	2	0.368589
NCU10001	2	3	2	2	-0.543677
NCU05685	2	3	3	3	0.359304
NCU05686	3	3	3	3	0.110838
NCU05714	2	2	1	1	-1.20629
NCU05726	1	1	2	2	-0.179492
NCU07831	2	2	1	1	-0.167042
NCU07842	1	1	2	2	1.06691
NCU07850	2	2	1	1	0.895455
NCU07864	2	2	1	1	0.322568
NCU07874	2	2	2	2	-1.00828
NCU07879	2	3	2	2	0.253359
NCU07887	2	2	2	2	1.01752
NCU11352	2	2	1	1	0.447229
NCU06405	1	1	2	2	0.415206
NCU06406	1	1	2	2	0.100724
NCU06420	2	2	2	2	-0.146012
NCU06436	3	3	1	1	-0.632854
NCU06438	2	2	2	2	0.698149
NCU06447	2	2	1	1	0.018654
NCU06459	5	5	2	2	0.221208
NCU06461	1	1	2	2	0.717529
NCU06469	2	2	1	1	0.291236
NCU06482	3	2	1	1	-0.807408
NCU06214	2	2	1	1	0.019025
NCU06233	2	2	1	1	-0.104476
NCU00008	2	2	1	1	0.986422
NCU00041	1	1	2	2	0.616237
NCU00046	2	3	3	2	0.485706
NCU00067	2	2	2	2	0.593158
NCU00075	1	1	2	2	0.363209
NCU00085	1	1	2	2	0.00340726
NCU00090	3	3	2	2	0.203985
NCU00104	1	1	2	2	0.0420632
NCU00116	1	1	2	2	0.0460218
NCU00121	3	2	2	3	-0.777158
NCU00126	2	2	1	1	0.640306
NCU00150	2	2	2	2	0.519987
NCU00154	1	1	2	2	-0.0331848
NCU00212	1	1	2	2	0.122832
NCU00225	2	2	1	1	-0.281045
NCU00237	1	1	2	2	1.02872
NCU00241	1	1	2	2	0.427157
NCU00268	1	1	2	2	0.293792
NCU16676	2	2	2	3	-0.148891
NCU00326	2	2	1	1	-0.19168
NCU00348	1	1	2	2	-0.48925
NCU00365	2	2	2	2	0.527988
NCU00413	4	4	4	4	0.0625335
NCU00420	2	2	1	1	-0.145905
NCU00434	3	2	1	1	0.0218699
NCU00444	3	3	3	3	1.22121
NCU00465	1	1	2	2	-0.527337
NCU00472	2	3	1	1	-0.712451
NCU00480	2	3	3	2	0.756575
NCU08973	2	2	1	1	0.0756489
NCU08980	2	2	1	1	-0.99993
NCU08986	2	2	3	3	-0.577208
NCU07574	3	3	1	1	0.441503
NCU07565	1	1	3	3	-0.538821
NCU08566	2	3	2	2	2.06166
NCU08565	2	2	1	1	0.837759
NCU08563	2	4	1	1	0.235725
NCU08552	1	1	2	2	-0.382005
NCU08550	2	2	1	1	-0.548577
NCU08775	2	2	1	1	0.369645
NCU08772	1	1	2	2	0.975591
NCU09656	2	2	1	1	0.13883
NCU09658	2	2	1	1	-0.712317
NCU07604	2	2	1	1	0.405723
NCU07608	1	1	2	2	-0.223085
NCU07659	2	2	2	2	-0.808072
NCU04862	2	2	3	2	0.635203
NCU04885	1	1	2	2	-0.156412
NCU04923	2	2	1	1	0.76889
NCU04936	2	2	1	1	0.774276
NCU04945	1	1	2	2	0.521186
NCU07972	1	1	2	2	-0.732657
NCU07967	1	1	2	2	0.365349
NCU10400	2	2	1	1	0.423533
NCU07925	2	2	1	1	1.54296
NCU07922	2	2	1	1	-0.00598957
NCU16757	2	2	2	2	1.14202
NCU06601	2	2	1	1	0.25408
NCU06610	2	2	1	1	0.435076
NCU06619	2	2	2	2	0.0676031
NCU06628	1	1	2	2	0.292522
NCU09744	1	1	2	2	-0.247322
NCU09741	2	2	1	1	-0.410894
NCU09736	2	2	1	1	0.259523
NCU09731	2	3	1	1	-0.277562
NCU07735	2	2	1	1	-0.100998
NCU07727	1	1	2	2	-0.91568
NCU07721	2	2	1	1	-0.727102
NCU07716	2	2	1	1	0.161286
NCU07700	2	2	1	1	0.263834
NCU07688	2	3	1	1	0.530476
NCU07683	2	2	1	1	-0.808973
NCU11370	2	2	1	1	0.658169
NCU08316	2	2	1	1	0.901892
NCU08314	2	2	1	1	-0.420969
NCU08307	4	4	2	2	-0.00562766
NCU08291	2	2	1	1	0.346386
NCU08289	2	2	1	1	0.204319
NCU06370	1	1	2	2	-0.193418
NCU06369	1	1	2	2	0.00499696
NCU06352	2	2	1	1	0.209373
NCU06351	2	2	2	2	-0.197496
NCU06348	1	1	2	2	-0.308793
NCU06300	2	2	2	2	-0.0709646
NCU06285	2	2	1	1	0.213816
NCU04521	1	1	3	2	-0.246987
NCU04512	2	2	1	1	0.276604
NCU04493	3	3	1	1	0.259915
NCU04487	2	2	1	1	-0.440301
NCU04466	2	2	2	2	1.37781
NCU04462	2	2	1	1	0.545849
NCU10270	1	1	2	2	0.115839
NCU04412	1	1	2	2	-0.552398
NCU04404	2	2	1	1	0.516307
NCU04368	2	2	1	1	0.15047
NCU04342	1	1	2	2	-7.74173
NCU04335	1	1	2	2	0.366503
NCU04334	3	2	1	1	-0.0561937
NCU08002	3	3	3	3	-0.476056
NCU08046	3	3	3	3	0.251776
NCU08689	2	2	1	1	0.564415
NCU08686	1	1	2	2	-0.471705
NCU16833	2	2	1	1	0.794173
NCU07311	1	1	2	2	-0.130062
NCU07305	2	2	1	1	0.399047
NCU07286	2	2	1	1	0.301321
NCU07263	2	2	1	1	0.327098
NCU06960	2	2	1	1	0.72278
NCU06968	2	2	2	2	0.191936
NCU07003	2	2	1	1	0.43836
NCU07005	2	2	1	1	-0.433809
NCU07010	2	2	2	2	0.915277
NCU07011	2	2	2	2	0.342508
NCU08824	2	2	2	2	0.391665
NCU09931	1	1	2	2	0.676336
NCU09930	2	2	1	1	-0.377332
NCU05299	1	1	3	3	-1.03541
NCU05288	2	2	1	1	-0.438579
NCU05276	1	1	2	2	0.418746
NCU05236	1	1	2	2	-0.329474
NCU05220	1	1	2	2	0.322093
NCU08869	2	2	1	1	0.102905
NCU07804	2	2	1	1	0.63088
NCU07756	1	1	3	3	-1.64176
NCU07741	1	1	2	2	-0.562193
NCU08909	2	2	1	1	-0.290305
NCU08907	2	2	1	1	-0.439672
NCU04673	2	2	2	2	0.283922
NCU04669	2	2	2	2	-0.556008
NCU04651	2	2	1	1	0.294607
NCU04597	2	2	2	2	2.10304
NCU04566	1	1	2	2	0.408802
NCU03593	2	2	1	1	0.179673
NCU03611	4	4	3	3	0.0328771
NCU03647	2	2	2	2	1.219
NCU03669	2	2	2	2	-0.881459
NCU03678	1	1	2	2	1.13121
NCU03684	2	2	1	1	-0.597069
NCU03697	3	2	2	3	-0.179449
NCU03699	2	2	1	1	-0.77965
NCU03770	2	2	2	2	1.80104
NCU03799	2	2	2	2	-0.583947
NCU03819	1	1	3	2	-0.547782
NCU01007	1	1	2	2	0.204846
NCU01154	2	2	1	1	-1.38367
NCU01160	2	2	2	2	-0.259383
NCU01164	1	1	2	2	0.0628599
NCU01178	2	2	1	1	0.825065
NCU01200	3	3	2	2	0.121763
NCU01213	2	2	1	1	0.0204056
NCU01216	2	2	2	2	-0.173945
NCU01234	2	2	1	1	-0.212879
NCU01242	1	1	2	2	-0.84671
NCU01243	2	2	1	1	0.898233
NCU01249	2	2	1	1	0.382908
NCU01252	2	2	1	1	0.256907
NCU01258	2	3	1	1	-1.4152
NCU01267	4	4	3	3	0.778129
NCU01282	1	1	3	2	-0.288244
NCU01343	2	2	2	2	0.796023
NCU01361	1	1	2	2	-0.0932961
NCU01368	1	1	2	2	0.722377
NCU01395	2	2	1	1	0.33228
NCU01418	2	2	2	2	0.642526
NCU06652	2	2	1	1	0.235157
NCU06672	1	1	2	2	-0.785249
NCU06687	3	3	3	2	-0.423319
NCU06695	4	4	4	4	0.0908957
NCU01477	2	2	2	2	2.13917
NCU01465	3	3	2	2	-0.699417
NCU01459	3	3	3	2	0.570992
NCU01443	2	2	2	2	0.840526
NCU01435	2	2	1	1	0.246544
NCU01428	1	1	2	2	-1.12071
NCU04105	2	2	1	1	0.140879
NCU04118	2	2	1	1	0.206995
NCU04133	2	2	2	2	0.615128
NCU04160	2	3	2	2	-0.0919347
NCU04179	2	2	1	1	0.456135
NCU04199	2	2	1	1	1.31432
NCU04232	2	2	1	1	-0.334853
NCU04258	2	2	1	1	0.450946
NCU04274	1	1	2	2	-0.303797
NCU04290	2	2	1	1	-0.0235491
NCU04306	2	2	1	1	0.394779
NCU08939	2	2	1	1	-0.212119
NCU09958	3	3	2	2	-0.262291
NCU07234	2	2	2	2	-1.34197
NCU07221	2	2	1	1	0.304901
NCU07121	2	2	2	2	0.334551
NCU07069	1	1	2	2	-0.0426532
NCU07057	2	2	1	1	-0.740327
NCU04730	2	3	1	1	-0.109744
NCU04731	2	3	1	1	-1.18794
NCU04737	2	2	2	2	-0.0594608
NCU04759	2	2	2	2	0.495618
NCU04801	1	1	2	2	-0.541417
NCU04841	3	3	2	2	0.113303
NCU04845	2	2	2	2	0.456632
NCU05633	1	1	2	2	-0.431891
NCU05600	1	1	3	2	0.0916566
NCU05592	3	2	1	1	-0.274751
NCU05535	1	1	2	2	-0.0852732
NCU05485	3	3	3	3	-0.0252019
NCU10011	2	2	1	1	0.119622
NCU03858	2	2	1	1	0.100815
NCU03861	2	3	2	2	0.883801
NCU11263	3	3	1	1	0.25998
NCU03875	2	2	1	1	-0.438392
NCU03880	2	2	1	1	0.103492
NCU03892	2	2	1	1	-0.349704
NCU03894	2	2	1	1	0.119208
NCU03946	1	1	2	2	-0.0708013
NCU03995	2	2	1	1	0.392071
NCU12111	2	2	2	2	0.0198153
NCU04059	3	3	3	3	0.31497
NCU09861	4	4	1	1	-0.677495
NCU05999	1	1	3	3	-1.0768
NCU05985	1	1	2	2	0.0101133
NCU05977	3	3	1	1	0.066815
NCU05136	2	2	2	2	-1.23651
NCU05095	2	2	1	1	-0.320602
NCU05094	2	2	1	1	-0.0118766
NCU05077	2	2	2	2	-0.269759
NCU05007	1	1	2	2	0.0798458
NCU09450	2	2	2	2	-0.676009
NCU09049	1	1	2	2	0.2912
NCU11000	2	3	2	2	0.0855181
NCU06892	3	3	2	2	0.297154
NCU06922	2	2	3	3	-0.566622
NCU09573	2	2	3	4	-1.02532
NCU10015	2	2	2	2	2.02223
NCU09700	2	2	1	1	-0.13012
NCU06150	2	2	2	2	0.560872
NCU06144	1	1	2	2	-0.444774
NCU06108	2	2	1	1	-0.262672
NCU06091	3	3	3	3	-0.386703
NCU06065	2	2	1	1	0.0864886
NCU06043	2	2	1	1	-0.892705
NCU02435	1	1	2	2	0.37946
NCU02423	3	2	2	2	-0.13795
NCU02405	3	3	1	1	-0.649328
NCU02393	1	1	2	2	0.103988
NCU10747	1	1	3	2	-0.113745
NCU02371	2	2	3	3	0.290684
NCU17239	2	2	2	2	0.445958
NCU02325	2	2	1	1	0.0615813
NCU02319	2	2	1	1	0.822033
NCU02274	3	3	2	2	0.0969655
NCU02264	3	2	2	2	-0.169614
NCU02257	1	1	2	2	-0.00976344
NCU02224	2	2	2	2	0.19128
NCU08164	1	1	2	2	-1.74656
NCU05750	1	1	2	2	-0.107084
NCU05772	3	3	2	2	0.119426
NCU05778	2	2	1	1	-0.974865
NCU05791	5	6	3	3	0.925595
NCU05800	3	4	3	2	-0.349508
NCU05813	1	1	2	2	0.278909
NCU05816	2	2	3	3	0.737819
NCU11308	2	2	1	1	0.521175
NCU05885	2	2	1	1	1.69184

## Sheet: wt_rep1
MACS2_peak_label	chr	start_coord	end_coord	length_peak	abs_summit_coord	pileup_height	neg_10*log10_pvalue	gene_3UTR	UTR_start	UTR_end	UTR_strand
sample_1_wt_rep1_peak_11a	1	112209	112407	199	112258	166	128.251	NCU08053	112097	112543	-
sample_1_wt_rep1_peak_11b	1	112209	112407	199	112345	172	135.287	NCU08053	112097	112543	-
sample_1_wt_rep1_peak_13a	1	119134	119398	265	119175	3059	5033.84	NCU08055	119017	119387	+
sample_1_wt_rep1_peak_13b	1	119134	119398	265	119293	60	8.60289	NCU08055	119017	119387	+
sample_1_wt_rep1_peak_13c	1	119134	119398	265	119372	49	4.83083	NCU08055	119017	119387	+
sample_1_wt_rep1_peak_21	1	160431	160538	108	160489	49	16.3938	NCU08067	160387	161116	+
sample_1_wt_rep1_peak_22	1	160952	161093	142	161024	383	425.569	NCU08067	160387	161116	+
sample_1_wt_rep1_peak_23	1	169900	170009	110	169952	242	223.352	NCU08070	169835	171262	-
sample_1_wt_rep1_peak_24	1	170316	170401	86	170358	276	269.471	NCU08070	169835	171262	-
sample_1_wt_rep1_peak_25	1	174285	174362	78	174322	69	30.8404	NCU08071	174121	174938	+
sample_1_wt_rep1_peak_26	1	174756	174885	130	174791	39	10.3825	NCU08071	174121	174938	+
sample_1_wt_rep1_peak_27a	1	175240	175471	232	175308	132	90.2477	NCU08072	175275	175501	-
sample_1_wt_rep1_peak_27b	1	175240	175471	232	175399	337	356.627	NCU08072	175275	175501	-
sample_1_wt_rep1_peak_36a	1	305329	305562	234	305375	336	355.157	NCU08110	305342	305702	-
sample_1_wt_rep1_peak_36b	1	305329	305562	234	305510	59	23.2596	NCU08110	305342	305702	-
sample_1_wt_rep1_peak_40a	1	318859	319222	364	318906	425	490.615	NCU08114	318873	319260	-
sample_1_wt_rep1_peak_40b	1	318859	319222	364	319120	240	220.7	NCU08114	318873	319260	-
sample_1_wt_rep1_peak_44a	1	343131	343730	600	343168	63	26.2124	NCU08119	343085	343487	+
sample_1_wt_rep1_peak_44b	1	343131	343730	600	343261	109	66.6274	NCU08119	343085	343487	+
sample_1_wt_rep1_peak_44c	1	343131	343730	600	343341	124	81.8204	NCU08119	343085	343487	+
sample_1_wt_rep1_peak_47	1	357510	357585	76	357563	62	25.4639	NCU07509	357543	357891	+
sample_1_wt_rep1_peak_48	1	357808	357883	76	357845	101	58.8784	NCU07509	357543	357891	+
sample_1_wt_rep1_peak_54a	1	386982	387386	405	387052	125	82.862	NCU07503	386939	387494	-
sample_1_wt_rep1_peak_54b	1	386982	387386	405	387147	129	87.0624	NCU07503	386939	387494	-
sample_1_wt_rep1_peak_54c	1	386982	387386	405	387255	388	433.212	NCU07503	386939	387494	-
sample_1_wt_rep1_peak_54d	1	386982	387386	405	387347	102	59.8326	NCU07503	386939	387494	-
sample_1_wt_rep1_peak_58a	1	419234	419483	250	419273	247	140.401	NCU07495	419009	419464	+
sample_1_wt_rep1_peak_58b	1	419234	419483	250	419419	2549	3897.19	NCU07495	419009	419464	+
sample_1_wt_rep1_peak_60a	1	421787	421966	180	421847	183	83.876	NCU07493	421557	422012	-
sample_1_wt_rep1_peak_60b	1	421787	421966	180	421916	183	83.876	NCU07493	421557	422012	-
sample_1_wt_rep1_peak_61a	1	429180	429368	189	429223	594	769.014	NCU07491	429105	429522	-
sample_1_wt_rep1_peak_61b	1	429180	429368	189	429335	51	17.7037	NCU07491	429105	429522	-
sample_1_wt_rep1_peak_62	1	441816	441935	120	441871	1632	2732.43	NCU07489	440619	441935	+
sample_1_wt_rep1_peak_66	1	491342	491445	104	491399	379	419.475	NCU07478	491366	491909	-
sample_1_wt_rep1_peak_72a	1	523439	523638	200	523475	57	21.8254	NCU07471	523391	523738	+
sample_1_wt_rep1_peak_72b	1	523439	523638	200	523591	413	471.839	NCU07471	523391	523738	+
sample_1_wt_rep1_peak_73a	1	533192	533415	224	533221	32	6.78864	NCU07468	532756	533414	+
sample_1_wt_rep1_peak_73b	1	533192	533415	224	533357	233	211.477	NCU07468	532756	533414	+
sample_1_wt_rep1_peak_78	1	555109	555183	75	555165	40	10.94	NCU07460	554965	555385	+
sample_1_wt_rep1_peak_79	1	555304	555378	75	555340	58	22.5389	NCU07460	554965	555385	+
sample_1_wt_rep1_peak_80a	1	557928	558171	244	557990	273	265.326	NCU07459	557654	558250	+
sample_1_wt_rep1_peak_80b	1	557928	558171	244	558120	53	19.0465	NCU07459	557654	558250	+
sample_1_wt_rep1_peak_87a	1	585349	585580	232	585396	2075	3265.68	NCU07449	585265	585580	+
sample_1_wt_rep1_peak_87b	1	585349	585580	232	585539	180	102.434	NCU07449	585265	585580	+
sample_1_wt_rep1_peak_89a	1	599246	599524	279	599324	1556	2507.3	NCU07446	599011	600826	+
sample_1_wt_rep1_peak_89b	1	599246	599524	279	599473	145	91.848	NCU07446	599011	600826	+
sample_1_wt_rep1_peak_90a	1	614800	615131	332	614834	62	25.4639	NCU07443	614450	615081	+
sample_1_wt_rep1_peak_90b	1	614800	615131	332	615025	458	542.993	NCU07443	614450	615081	+
sample_1_wt_rep1_peak_97a	1	630294	630458	165	630337	850	848.355	NCU07437	630033	631094	-
sample_1_wt_rep1_peak_97b	1	630294	630458	165	630426	102	21.8114	NCU07437	630033	631094	-
sample_1_wt_rep1_peak_98	1	630538	630612	75	630574	79	11.5182	NCU07437	630033	631094	-
sample_1_wt_rep1_peak_100a	1	637969	638305	337	638015	1239	1591.49	NCU07434	637951	638312	+
sample_1_wt_rep1_peak_100b	1	637969	638305	337	638187	1104	1364.24	NCU07434	637951	638312	+
sample_1_wt_rep1_peak_101a	1	654983	655174	192	655026	154	114.461	NCU07430	654409	655451	+
sample_1_wt_rep1_peak_101b	1	654983	655174	192	655128	188	154.484	NCU07430	654409	655451	+
sample_1_wt_rep1_peak_102	1	655365	655462	98	655419	456	539.789	NCU07430	654409	655451	+
sample_1_wt_rep1_peak_109a	1	746688	746858	171	746716	30	5.86997	NCU09068	745933	746951	+
sample_1_wt_rep1_peak_109b	1	746688	746858	171	746805	240	220.7	NCU09068	745933	746951	+
sample_1_wt_rep1_peak_115	1	767411	767499	89	767453	670	901.435	NCU09076	767193	767771	-
sample_1_wt_rep1_peak_117	1	774194	774281	88	774237	182	147.214	NCU09079	774193	775359	-
sample_1_wt_rep1_peak_118	1	774782	774865	84	774826	818	1169.7	NCU09079	774193	775359	-
sample_1_wt_rep1_peak_121a	1	819350	819569	220	819391	391	54.5072	NCU09088	819221	819586	-
sample_1_wt_rep1_peak_121b	1	819350	819569	220	819533	286	19.6387	NCU09088	819221	819586	-
sample_1_wt_rep1_peak_122a	1	822725	822979	255	822781	19098	31506	NCU09089	822401	823194	+
sample_1_wt_rep1_peak_122b	1	822725	822979	255	822938	639	180.11	NCU09089	822401	823194	+
sample_1_wt_rep1_peak_128a	1	858174	858443	270	858234	294	294.635	NCU09101	858079	858451	+
sample_1_wt_rep1_peak_128b	1	858174	858443	270	858405	44	13.2705	NCU09101	858079	858451	+
sample_1_wt_rep1_peak_131	1	863464	863538	75	863500	37	9.29913	NCU09104	863464	864345	-
sample_1_wt_rep1_peak_132	1	863922	864003	82	863965	122	79.7476	NCU09104	863464	864345	-
sample_1_wt_rep1_peak_133a	1	928665	928890	226	928706	710	972.66	NCU02187	928570	929260	-
sample_1_wt_rep1_peak_133b	1	928665	928890	226	928868	54	19.7297	NCU02187	928570	929260	-
sample_1_wt_rep1_peak_134	1	929205	929281	77	929242	135	93.4622	NCU02187	928570	929260	-
sample_1_wt_rep1_peak_135	1	943183	943297	115	943249	574	734.846	NCU02184	943070	943577	+
sample_1_wt_rep1_peak_136a	1	943407	943572	166	943444	77	37.3515	NCU02184	943070	943577	+
sample_1_wt_rep1_peak_136b	1	943407	943572	166	943540	30	5.86997	NCU02184	943070	943577	+
sample_1_wt_rep1_peak_152	1	1050320	1050469	150	1050362	621	815.602	NCU02160	1049634	1050458	+
sample_1_wt_rep1_peak_154a	1	1054445	1054609	165	1054482	34	5.81916	NCU02158	1053693	1054675	-
sample_1_wt_rep1_peak_154b	1	1054445	1054609	165	1054590	39	8.02147	NCU02158	1053693	1054675	-
sample_1_wt_rep1_peak_162	1	1071690	1071826	137	1071779	232	210.167	NCU02151	1071693	1071974	-
sample_1_wt_rep1_peak_163	1	1074707	1074817	111	1074749	261	248.887	NCU02150	1074708	1074953	-
sample_1_wt_rep1_peak_164	1	1074917	1074991	75	1074952	54	19.7297	NCU02150	1074708	1074953	-
sample_1_wt_rep1_peak_171	1	1108938	1109020	83	1108978	204	171.072	NCU02142	1108338	1109214	+
sample_1_wt_rep1_peak_172	1	1109137	1109260	124	1109184	1248	1990.51	NCU02142	1108338	1109214	+
sample_1_wt_rep1_peak_175a	1	1127160	1127445	286	1127265	1338	1595.11	NCU02136	1126296	1127421	-
sample_1_wt_rep1_peak_175b	1	1127160	1127445	286	1127392	1753	2290.21	NCU02136	1126296	1127421	-
sample_1_wt_rep1_peak_181	1	1146395	1146627	233	1146448	728	1005.03	NCU02130	1146409	1146978	-
sample_1_wt_rep1_peak_187a	1	1166726	1167134	409	1166831	386	430.151	NCU02124	1166761	1167190	+
sample_1_wt_rep1_peak_187b	1	1166726	1167134	409	1166932	537	672.439	NCU02124	1166761	1167190	+
sample_1_wt_rep1_peak_200	1	1236621	1236739	119	1236682	652	674.865	NCU02114	1235389	1237074	+
sample_1_wt_rep1_peak_201	1	1236983	1237063	81	1237024	161	77.9158	NCU02114	1235389	1237074	+
sample_1_wt_rep1_peak_204a	1	1246767	1247010	244	1246809	301	304.552	NCU02111	1246770	1247097	-
sample_1_wt_rep1_peak_204b	1	1246767	1247010	244	1246952	340	361.044	NCU02111	1246770	1247097	-
sample_1_wt_rep1_peak_211a	1	1277053	1277291	239	1277086	60	23.9874	NCU02103	1276891	1277586	+
sample_1_wt_rep1_peak_211b	1	1277053	1277291	239	1277247	394	442.421	NCU02103	1276891	1277586	+
sample_1_wt_rep1_peak_212	1	1277474	1277650	177	1277568	317	327.479	NCU02103	1276891	1277586	+
sample_1_wt_rep1_peak_215a	1	1296282	1296529	248	1296343	80	27.2241	NCU02099	1296167	1296535	+
sample_1_wt_rep1_peak_215b	1	1296282	1296529	248	1296478	691	810.347	NCU02099	1296167	1296535	+
sample_1_wt_rep1_peak_218a	1	1316247	1316423	177	1316292	110	67.614	NCU02094	1315840	1316433	+
sample_1_wt_rep1_peak_218b	1	1316247	1316423	177	1316364	102	59.8326	NCU02094	1315840	1316433	+
sample_1_wt_rep1_peak_227	1	1437823	1437917	95	1437871	175	138.84	NCU02079	1437773	1438493	-
sample_1_wt_rep1_peak_228	1	1438296	1438375	80	1438334	77	37.3515	NCU02079	1437773	1438493	-
sample_1_wt_rep1_peak_229a	1	1443503	1443827	325	1443539	52	18.3711	NCU02078	1443320	1443859	+
sample_1_wt_rep1_peak_229b	1	1443503	1443827	325	1443737	260	247.528	NCU02078	1443320	1443859	+
sample_1_wt_rep1_peak_230	1	1447899	1447977	79	1447938	940	1399.71	NCU02076	1447740	1448502	-
sample_1_wt_rep1_peak_231	1	1448056	1448228	173	1448091	32	6.78864	NCU02076	1447740	1448502	-
sample_1_wt_rep1_peak_232a	1	1453508	1453710	203	1453570	1428	1720.12	NCU02075	1453323	1453703	+
sample_1_wt_rep1_peak_232b	1	1453508	1453710	203	1453655	2898	4362.42	NCU02075	1453323	1453703	+
sample_1_wt_rep1_peak_237a	1	1491902	1492164	263	1491981	1537	2412.76	NCU02064	1491850	1492150	-
sample_1_wt_rep1_peak_237b	1	1491902	1492164	263	1492125	270	227.58	NCU02064	1491850	1492150	-
sample_1_wt_rep1_peak_245a	1	1539602	1539863	262	1539655	127	84.9555	NCU10806	1539599	1539993	-
sample_1_wt_rep1_peak_245b	1	1539602	1539863	262	1539794	164	125.926	NCU10806	1539599	1539993	-
sample_1_wt_rep1_peak_249a	1	1573081	1573303	223	1573121	75	25.7728	NCU02046	1572194	1573326	+
sample_1_wt_rep1_peak_249b	1	1573081	1573303	223	1573246	552	611.899	NCU02046	1572194	1573326	+
sample_1_wt_rep1_peak_251	1	1578967	1579047	81	1579008	181	132.044	NCU02043	1578663	1579064	+
sample_1_wt_rep1_peak_254a	1	1600156	1600323	168	1600191	31	6.32286	NCU02036	1600191	1600612	-
sample_1_wt_rep1_peak_254b	1	1600156	1600323	168	1600281	105	62.7203	NCU02036	1600191	1600612	-
sample_1_wt_rep1_peak_257	1	1625908	1626086	179	1625980	78	38.1909	NCU02031	1625847	1626629	+
sample_1_wt_rep1_peak_258	1	1626179	1626275	97	1626226	58	22.5389	NCU02031	1625847	1626629	+
sample_1_wt_rep1_peak_260	1	1633382	1633527	146	1633427	283	256.893	NCU02027	1633397	1633702	+
sample_1_wt_rep1_peak_261	1	1633621	1633702	82	1633661	88	40.6185	NCU02027	1633397	1633702	+
sample_1_wt_rep1_peak_262a	1	1637536	1637860	325	1637645	69	30.8404	NCU02026	1636951	1637672	+
sample_1_wt_rep1_peak_265a	1	1661590	1661785	196	1661629	48	15.7514	NCU02018	1661617	1661793	+
sample_1_wt_rep1_peak_265b	1	1661590	1661785	196	1661747	68	30.0533	NCU02018	1661617	1661793	+
sample_1_wt_rep1_peak_267	1	1671228	1671396	169	1671335	219	193.307	NCU02015	1670842	1671392	+
sample_1_wt_rep1_peak_268b	1	1673271	1673760	490	1673544	342	363.995	NCU02013	1673395	1674005	-
sample_1_wt_rep1_peak_269	1	1675366	1675450	85	1675407	48	14.385	NCU02012	1675354	1675804	-
sample_1_wt_rep1_peak_270	1	1675583	1675725	143	1675666	132	85.722	NCU02012	1675354	1675804	-
sample_1_wt_rep1_peak_271	1	1679872	1680000	129	1679957	230	207.552	NCU02011	1679855	1680783	-
sample_1_wt_rep1_peak_272	1	1680196	1680294	99	1680248	155	115.595	NCU02011	1679855	1680783	-
sample_1_wt_rep1_peak_273a	1	1685890	1686257	368	1685914	25	3.81243	NCU02010	1685685	1686358	-
sample_1_wt_rep1_peak_273b	1	1685890	1686257	368	1686085	278	272.243	NCU02010	1685685	1686358	-
sample_1_wt_rep1_peak_273c	1	1685890	1686257	368	1686211	316	326.035	NCU02010	1685685	1686358	-
sample_1_wt_rep1_peak_274a	1	1690529	1690833	305	1690574	180	144.809	NCU02009	1690523	1690864	-
sample_1_wt_rep1_peak_274b	1	1690529	1690833	305	1690701	28	5.00434	NCU02009	1690523	1690864	-
sample_1_wt_rep1_peak_274c	1	1690529	1690833	305	1690803	31	6.32286	NCU02009	1690523	1690864	-
sample_1_wt_rep1_peak_279a	1	1708107	1708298	192	1708144	62	25.4639	NCU02004	1708012	1708298	+
sample_1_wt_rep1_peak_279b	1	1708107	1708298	192	1708251	447	525.416	NCU02004	1708012	1708298	+
sample_1_wt_rep1_peak_284	1	1740453	1740529	77	1740491	159	120.159	NCU01996	1739794	1740530	+
sample_1_wt_rep1_peak_286a	1	1751824	1752266	443	1751872	73	32.4943	NCU01992	1751806	1752239	-
sample_1_wt_rep1_peak_286b	1	1751824	1752266	443	1752014	56	19.9983	NCU01992	1751806	1752239	-
sample_1_wt_rep1_peak_286c	1	1751824	1752266	443	1752106	546	674.322	NCU01992	1751806	1752239	-
sample_1_wt_rep1_peak_287b	1	1755800	1756008	209	1755973	37	9.29913	NCU01991	1755857	1756242	-
sample_1_wt_rep1_peak_288	1	1756103	1756179	77	1756154	55	20.4207	NCU01991	1755857	1756242	-
sample_1_wt_rep1_peak_290a	1	1765135	1765486	352	1765170	35	8.25988	NCU01989	1765125	1765542	+
sample_1_wt_rep1_peak_290b	1	1765135	1765486	352	1765308	57	21.8254	NCU01989	1765125	1765542	+
sample_1_wt_rep1_peak_290c	1	1765135	1765486	352	1765423	246	228.676	NCU01989	1765125	1765542	+
sample_1_wt_rep1_peak_296	1	1810833	1810917	85	1810875	142	101.073	NCU01975	1810614	1811029	+
sample_1_wt_rep1_peak_298b	1	1818868	1819152	285	1818997	29	5.43034	NCU01972	1818997	1819379	-
sample_1_wt_rep1_peak_298c	1	1818868	1819152	285	1819119	77	37.3515	NCU01972	1818997	1819379	-
sample_1_wt_rep1_peak_303	1	1828394	1828468	75	1828429	50	17.0446	NCU01969	1827922	1829061	-
sample_1_wt_rep1_peak_304b	1	1828695	1829102	408	1828934	37	9.29913	NCU01969	1827922	1829061	-
sample_1_wt_rep1_peak_304c	1	1828695	1829102	408	1829056	95	53.2432	NCU01969	1827922	1829061	-
sample_1_wt_rep1_peak_306b	1	1837021	1837469	449	1837177	5948	9062.55	NCU01966	1836873	1837557	-
sample_1_wt_rep1_peak_306c	1	1837021	1837469	449	1837305	141	15.2672	NCU01966	1836873	1837557	-
sample_1_wt_rep1_peak_306d	1	1837021	1837469	449	1837426	760	506.351	NCU01966	1836873	1837557	-
sample_1_wt_rep1_peak_307a	1	1847326	1847664	339	1847366	218	80.1659	NCU01964	1847284	1847697	+
sample_1_wt_rep1_peak_307b	1	1847326	1847664	339	1847506	133	28.0787	NCU01964	1847284	1847697	+
sample_1_wt_rep1_peak_307c	1	1847326	1847664	339	1847625	104	15.0767	NCU01964	1847284	1847697	+
sample_1_wt_rep1_peak_316b	1	1877764	1877927	164	1877886	558	666.966	NCU01953	1877824	1878502	-
sample_1_wt_rep1_peak_319	1	1899341	1899450	110	1899390	3132	3361.76	NCU01948	1899267	1900281	+
sample_1_wt_rep1_peak_320	1	1899586	1899662	77	1899624	1313	940.051	NCU01948	1899267	1900281	+
sample_1_wt_rep1_peak_325	1	1939337	1939422	86	1939379	162	123.611	NCU01939	1939316	1940023	-
sample_1_wt_rep1_peak_326	1	1939684	1939811	128	1939754	291	290.407	NCU01939	1939316	1940023	-
sample_1_wt_rep1_peak_327	1	1948220	1948326	107	1948273	167	129.417	NCU01938	1948134	1950530	-
sample_1_wt_rep1_peak_328	1	1949605	1949691	87	1949645	135	93.4622	NCU01938	1948134	1950530	-
sample_1_wt_rep1_peak_330a	1	1970723	1971130	408	1970760	73	34.0495	NCU01932	1970618	1971203	-
sample_1_wt_rep1_peak_330b	1	1970723	1971130	408	1970864	28	5.00434	NCU01932	1970618	1971203	-
sample_1_wt_rep1_peak_330c	1	1970723	1971130	408	1970983	191	158.15	NCU01932	1970618	1971203	-
sample_1_wt_rep1_peak_332a	1	1990274	1990508	235	1990350	132	90.2477	NCU01928	1990226	1990563	+
sample_1_wt_rep1_peak_332b	1	1990274	1990508	235	1990449	70	31.6337	NCU01928	1990226	1990563	+
sample_1_wt_rep1_peak_333	1	1993783	1993888	106	1993835	87	45.9828	NCU01927	1993661	1994771	+
sample_1_wt_rep1_peak_334	1	1994663	1994757	95	1994715	66	28.4977	NCU01927	1993661	1994771	+
sample_1_wt_rep1_peak_337a	1	2024782	2025011	230	2024826	125	82.862	NCU11201	2024678	2024977	-
sample_1_wt_rep1_peak_337b	1	2024782	2025011	230	2024964	71	32.4331	NCU11201	2024678	2024977	-
sample_1_wt_rep1_peak_343a	1	2054834	2055211	378	2054905	405	459.405	NCU01912	2054865	2055370	+
sample_1_wt_rep1_peak_343b	1	2054834	2055211	378	2055145	454	536.588	NCU01912	2054865	2055370	+
sample_1_wt_rep1_peak_346a	1	2069649	2069897	249	2069699	116	73.6144	NCU01908	2069608	2070019	-
sample_1_wt_rep1_peak_346b	1	2069649	2069897	249	2069854	91	49.5755	NCU01908	2069608	2070019	-
sample_1_wt_rep1_peak_358a	1	2118461	2118662	202	2118499	35	8.25988	NCU01895	2117894	2118659	+
sample_1_wt_rep1_peak_358b	1	2118461	2118662	202	2118606	151	111.075	NCU01895	2117894	2118659	+
sample_1_wt_rep1_peak_359	1	2120757	2120929	173	2120812	99	56.9826	NCU01894	2120447	2120964	+
sample_1_wt_rep1_peak_361b	1	2121769	2122002	234	2121952	617	808.667	NCU01893	2121862	2122415	-
sample_1_wt_rep1_peak_362	1	2122144	2122238	95	2122189	120	77.6889	NCU01893	2121862	2122415	-
sample_1_wt_rep1_peak_363a	1	2129005	2129213	209	2129064	63	26.2124	NCU01891	2128881	2129251	-
sample_1_wt_rep1_peak_363b	1	2129005	2129213	209	2129169	98	56.0412	NCU01891	2128881	2129251	-
sample_1_wt_rep1_peak_371a	1	2167522	2167863	342	2167564	241	222.025	NCU01881	2167484	2167840	-
sample_1_wt_rep1_peak_371b	1	2167522	2167863	342	2167786	209	180.563	NCU01881	2167484	2167840	-
sample_1_wt_rep1_peak_372a	1	2173935	2174200	266	2173985	95	53.2432	NCU01879	2173855	2174329	-
sample_1_wt_rep1_peak_372b	1	2173935	2174200	266	2174077	210	181.828	NCU01879	2173855	2174329	-
sample_1_wt_rep1_peak_372c	1	2173935	2174200	266	2174154	185	150.838	NCU01879	2173855	2174329	-
sample_1_wt_rep1_peak_379	1	2226724	2226897	174	2226848	774	1088.63	NCU01861	2226728	2227013	-
sample_1_wt_rep1_peak_381	1	2233515	2233613	99	2233566	62	25.4639	NCU01859	2233083	2233970	-
sample_1_wt_rep1_peak_382a	1	2233718	2233896	179	2233752	53	19.0465	NCU01859	2233083	2233970	-
sample_1_wt_rep1_peak_382b	1	2233718	2233896	179	2233847	1200	1911.86	NCU01859	2233083	2233970	-
sample_1_wt_rep1_peak_401	1	2418949	2419023	75	2418985	45	13.8771	NCU02468	2418977	2419501	+
sample_1_wt_rep1_peak_402a	1	2419133	2419604	472	2419192	101	58.8784	NCU02468	2418977	2419501	+
sample_1_wt_rep1_peak_402b	1	2419133	2419604	472	2419313	42	12.0856	NCU02468	2418977	2419501	+
sample_1_wt_rep1_peak_402c	1	2419133	2419604	472	2419446	187	153.266	NCU02468	2418977	2419501	+
sample_1_wt_rep1_peak_403a	1	2428874	2429188	315	2428950	147	106.6	NCU02472	2428436	2429264	-
sample_1_wt_rep1_peak_403b	1	2428874	2429188	315	2429111	81	40.7415	NCU02472	2428436	2429264	-
sample_1_wt_rep1_peak_404d	1	2432383	2432888	506	2432849	165	127.087	NCU02474	2432597	2433043	-
sample_1_wt_rep1_peak_405	1	2432999	2433077	79	2433036	69	30.8404	NCU02474	2432597	2433043	-
sample_1_wt_rep1_peak_419a	1	2503186	2503497	312	2503231	184	82.7448	NCU02492	2503157	2503493	+
sample_1_wt_rep1_peak_419b	1	2503186	2503497	312	2503353	818	848.327	NCU02492	2503157	2503493	+
sample_1_wt_rep1_peak_419c	1	2503186	2503497	312	2503468	82	20.9643	NCU02492	2503157	2503493	+
sample_1_wt_rep1_peak_422	1	2514140	2514305	166	2514267	97	55.1041	NCU02495	2514112	2514394	-
sample_1_wt_rep1_peak_425a	1	2531356	2531528	173	2531394	40	10.94	NCU02499	2531144	2531589	+
sample_1_wt_rep1_peak_425b	1	2531356	2531528	173	2531489	97	55.1041	NCU02499	2531144	2531589	+
sample_1_wt_rep1_peak_436a	1	2579662	2579902	241	2579700	89	29.6768	NCU02514	2579582	2580025	-
sample_1_wt_rep1_peak_436b	1	2579662	2579902	241	2579848	1886	2918.05	NCU02514	2579582	2580025	-
sample_1_wt_rep1_peak_441a	1	2599405	2599664	260	2599457	239	219.377	NCU02520	2599397	2599740	+
sample_1_wt_rep1_peak_441b	1	2599405	2599664	260	2599606	88	46.8738	NCU02520	2599397	2599740	+
sample_1_wt_rep1_peak_443b	1	2608407	2608699	293	2608556	108	65.6446	NCU02522	2608465	2608686	+
sample_1_wt_rep1_peak_443c	1	2608407	2608699	293	2608673	49	16.3938	NCU02522	2608465	2608686	+
sample_1_wt_rep1_peak_446a	1	2620577	2620785	209	2620614	48	15.7514	NCU02524	2620296	2620811	+
sample_1_wt_rep1_peak_446b	1	2620577	2620785	209	2620748	79	39.0358	NCU02524	2620296	2620811	+
sample_1_wt_rep1_peak_460	1	2689264	2689338	75	2689300	62	9.39187	NCU02546	2689175	2689633	+
sample_1_wt_rep1_peak_461	1	2689506	2689603	98	2689560	122	42.6575	NCU02546	2689175	2689633	+
sample_1_wt_rep1_peak_466c	1	2706641	2707064	424	2706888	75	35.6892	NCU02553	2706773	2707039	-
sample_1_wt_rep1_peak_466d	1	2706641	2707064	424	2707025	72	33.2384	NCU02553	2706773	2707039	-
sample_1_wt_rep1_peak_470	1	2725527	2725613	87	2725568	177	141.22	NCU02556	2725327	2726005	+
sample_1_wt_rep1_peak_471	1	2725908	2725994	87	2725954	133	91.316	NCU02556	2725327	2726005	+
sample_1_wt_rep1_peak_480b	1	2765927	2766285	359	2766243	1172	1855.42	NCU02571	2765425	2766353	-
sample_1_wt_rep1_peak_483	1	2786095	2786276	182	2786186	212	184.365	NCU02576	2785577	2786433	+
sample_1_wt_rep1_peak_484	1	2786360	2786490	131	2786401	190	156.926	NCU02576	2785577	2786433	+
sample_1_wt_rep1_peak_487	1	2788733	2788814	82	2788775	196	164.305	NCU02578	2788725	2789266	-
sample_1_wt_rep1_peak_488	1	2788946	2789030	85	2788986	171	134.108	NCU02578	2788725	2789266	-
sample_1_wt_rep1_peak_507	1	2860517	2860681	165	2860639	217	109.849	NCU02597	2860475	2860711	+
sample_1_wt_rep1_peak_509a	1	2865694	2865960	267	2865764	522	646.542	NCU02599	2865461	2866038	+
sample_1_wt_rep1_peak_509b	1	2865694	2865960	267	2865905	133	91.2376	NCU02599	2865461	2866038	+
sample_1_wt_rep1_peak_512a	1	2878292	2878483	192	2878337	147	106.6	NCU02605	2878056	2878864	+
sample_1_wt_rep1_peak_512b	1	2878292	2878483	192	2878449	93	51.4002	NCU02605	2878056	2878864	+
sample_1_wt_rep1_peak_513a	1	2878658	2878896	239	2878700	363	395.282	NCU02605	2878056	2878864	+
sample_1_wt_rep1_peak_513b	1	2878658	2878896	239	2878802	151	111.075	NCU02605	2878056	2878864	+
sample_1_wt_rep1_peak_516a	1	2902302	2902527	226	2902342	192	159.377	NCU02609	2901357	2902528	+
sample_1_wt_rep1_peak_516b	1	2902302	2902527	226	2902486	133	91.316	NCU02609	2901357	2902528	+
sample_1_wt_rep1_peak_524a	1	2925675	2925879	205	2925714	55	20.4207	NCU02616	2925665	2926033	-
sample_1_wt_rep1_peak_524b	1	2925675	2925879	205	2925837	44	13.2705	NCU02616	2925665	2926033	-
sample_1_wt_rep1_peak_525a	1	2931784	2931997	214	2931860	81	40.7415	NCU02617	2931515	2932214	+
sample_1_wt_rep1_peak_525b	1	2931784	2931997	214	2931953	166	128.251	NCU02617	2931515	2932214	+
sample_1_wt_rep1_peak_526a	1	2935248	2935552	305	2935296	244	226.01	NCU02618	2934486	2935552	+
sample_1_wt_rep1_peak_526b	1	2935248	2935552	305	2935416	70	31.6337	NCU02618	2934486	2935552	+
sample_1_wt_rep1_peak_526c	1	2935248	2935552	305	2935506	77	37.3515	NCU02618	2934486	2935552	+
sample_1_wt_rep1_peak_527a	1	2942362	2942605	244	2942411	48	15.7514	NCU02620	2942339	2942854	+
sample_1_wt_rep1_peak_527b	1	2942362	2942605	244	2942570	49	16.3938	NCU02620	2942339	2942854	+
sample_1_wt_rep1_peak_528a	1	2942789	2943367	579	2942877	133	91.316	NCU02621	2942854	2944078	-
sample_1_wt_rep1_peak_528b	1	2942789	2943367	579	2943047	49	16.3938	NCU02621	2942854	2944078	-
sample_1_wt_rep1_peak_528c	1	2942789	2943367	579	2943143	82	41.6023	NCU02621	2942854	2944078	-
sample_1_wt_rep1_peak_528d	1	2942789	2943367	579	2943310	412	470.281	NCU02621	2942854	2944078	-
sample_1_wt_rep1_peak_535a	1	2986127	2986390	264	2986173	555	644.63	NCU02629	2986087	2986584	-
sample_1_wt_rep1_peak_535b	1	2986127	2986390	264	2986340	1011	1430.02	NCU02629	2986087	2986584	-
sample_1_wt_rep1_peak_541	1	3003164	3003240	77	3003206	34	7.75748	NCU02634	3002984	3003235	-
sample_1_wt_rep1_peak_545a	1	3010083	3010373	291	3010128	1874	2920.48	NCU02637	3010082	3010511	-
sample_1_wt_rep1_peak_545b	1	3010083	3010373	291	3010333	50	8.77412	NCU02637	3010082	3010511	-
sample_1_wt_rep1_peak_548a	1	3046123	3046357	235	3046163	128	86.0073	NCU02644	3045986	3047360	+
sample_1_wt_rep1_peak_548b	1	3046123	3046357	235	3046298	157	117.872	NCU02644	3045986	3047360	+
sample_1_wt_rep1_peak_553a	1	3067566	3067832	267	3067680	103	60.7911	NCU02650	3067431	3067876	+
sample_1_wt_rep1_peak_553b	1	3067566	3067832	267	3067794	38	9.83541	NCU02650	3067431	3067876	+
sample_1_wt_rep1_peak_555	1	3091673	3091749	77	3091712	93	48.0542	NCU02657	3091094	3092486	-
sample_1_wt_rep1_peak_556a	1	3091895	3092095	201	3091955	1367	1985.45	NCU02657	3091094	3092486	-
sample_1_wt_rep1_peak_556b	1	3091895	3092095	201	3092064	50	9.71617	NCU02657	3091094	3092486	-
sample_1_wt_rep1_peak_557	1	3092208	3092370	163	3092244	62	15.751	NCU02657	3091094	3092486	-
sample_1_wt_rep1_peak_560a	1	3102620	3103015	396	3102782	75	35.6892	NCU02661	3102202	3103046	+
sample_1_wt_rep1_peak_560b	1	3102620	3103015	396	3102966	76	36.5175	NCU02661	3102202	3103046	+
sample_1_wt_rep1_peak_564	1	3125937	3126017	81	3125979	55	20.4207	NCU02666	3125823	3126268	-
sample_1_wt_rep1_peak_565a	1	3135517	3135870	354	3135561	298	300.293	NCU02668	3135445	3135871	+
sample_1_wt_rep1_peak_565b	1	3135517	3135870	354	3135663	330	346.365	NCU02668	3135445	3135871	+
sample_1_wt_rep1_peak_565c	1	3135517	3135870	354	3135831	246	228.676	NCU02668	3135445	3135871	+
sample_1_wt_rep1_peak_576a	1	3190150	3190376	227	3190213	346	315.005	NCU02684	3189891	3190746	-
sample_1_wt_rep1_peak_576b	1	3190150	3190376	227	3190327	88	34.4703	NCU02684	3189891	3190746	-
sample_1_wt_rep1_peak_578a	1	3194353	3194521	169	3194391	603	690.552	NCU02685	3193810	3194554	-
sample_1_wt_rep1_peak_578b	1	3194353	3194521	169	3194481	63	18.205	NCU02685	3193810	3194554	-
sample_1_wt_rep1_peak_580a	1	3209101	3209392	292	3209139	41	11.5078	NCU02688	3208889	3209468	+
sample_1_wt_rep1_peak_580b	1	3209101	3209392	292	3209244	190	156.926	NCU02688	3208889	3209468	+
sample_1_wt_rep1_peak_580c	1	3209101	3209392	292	3209349	115	72.6049	NCU02688	3208889	3209468	+
sample_1_wt_rep1_peak_587a	1	3243051	3243389	339	3243101	84	41.0057	NCU02699	3242555	3243393	+
sample_1_wt_rep1_peak_587b	1	3243051	3243389	339	3243354	46	13.3643	NCU02699	3242555	3243393	+
sample_1_wt_rep1_peak_595	1	3268991	3269072	82	3269030	3774	4488.28	NCU10498	3268861	3269533	+
sample_1_wt_rep1_peak_596	1	3269199	3269332	134	3269254	2482	2516.53	NCU10498	3268861	3269533	+
sample_1_wt_rep1_peak_597a	1	3272674	3272836	163	3272712	217	64.3833	NCU10497	3272686	3272893	+
sample_1_wt_rep1_peak_597b	1	3272674	3272836	163	3272796	241	79.8151	NCU10497	3272686	3272893	+
sample_1_wt_rep1_peak_600a	1	3283800	3284094	295	3283837	61	7.2317	NCU02712	3283805	3284141	+
sample_1_wt_rep1_peak_600b	1	3283800	3284094	295	3283970	348	240.401	NCU02712	3283805	3284141	+
sample_1_wt_rep1_peak_600c	1	3283800	3284094	295	3284053	160	64.2511	NCU02712	3283805	3284141	+
sample_1_wt_rep1_peak_605a	1	3303854	3304047	194	3303913	240	220.7	NCU02718	3303711	3304635	-
sample_1_wt_rep1_peak_605b	1	3303854	3304047	194	3303992	168	130.586	NCU02718	3303711	3304635	-
sample_1_wt_rep1_peak_610	1	3332931	3333011	81	3332971	158	105.593	NCU02724	3332481	3333280	+
sample_1_wt_rep1_peak_611	1	3333105	3333211	107	3333161	1468	2331.93	NCU02724	3332481	3333280	+
sample_1_wt_rep1_peak_613a	1	3340013	3340385	373	3340051	51	17.7037	NCU02726	3339899	3341886	+
sample_1_wt_rep1_peak_613b	1	3340013	3340385	373	3340205	99	56.9826	NCU02726	3339899	3341886	+
sample_1_wt_rep1_peak_615a	1	3347853	3348150	298	3347885	43	12.6732	NCU02729	3347835	3348006	+
sample_1_wt_rep1_peak_615b	1	3347853	3348150	298	3347974	46	14.4929	NCU02729	3347835	3348006	+
sample_1_wt_rep1_peak_620a	1	3360920	3361163	244	3360978	403	456.307	NCU02733	3360914	3361210	-
sample_1_wt_rep1_peak_620b	1	3360920	3361163	244	3361124	90	48.6702	NCU02733	3360914	3361210	-
sample_1_wt_rep1_peak_623	1	3376713	3376787	75	3376753	263	66.9948	NCU02738	3376706	3377115	+
sample_1_wt_rep1_peak_624	1	3376906	3376988	83	3376949	305	92.5282	NCU02738	3376706	3377115	+
sample_1_wt_rep1_peak_625a	1	3384680	3385055	376	3384732	124	81.8204	NCU02739	3384224	3385064	+
sample_1_wt_rep1_peak_625b	1	3384680	3385055	376	3384898	401	453.214	NCU02739	3384224	3385064	+
sample_1_wt_rep1_peak_625c	1	3384680	3385055	376	3384992	235	214.103	NCU02739	3384224	3385064	+
sample_1_wt_rep1_peak_629a	1	3400656	3400925	270	3400706	5056	6804.73	NCU02744	3400613	3401441	+
sample_1_wt_rep1_peak_629b	1	3400656	3400925	270	3400876	4112	5172.7	NCU02744	3400613	3401441	+
sample_1_wt_rep1_peak_630	1	3401027	3401103	77	3401064	740	412.174	NCU02744	3400613	3401441	+
sample_1_wt_rep1_peak_632a	1	3407495	3407743	249	3407562	1259	1512.92	NCU02746	3407497	3407805	+
sample_1_wt_rep1_peak_632b	1	3407495	3407743	249	3407707	85	16.1923	NCU02746	3407497	3407805	+
sample_1_wt_rep1_peak_633a	1	3409279	3409568	290	3409333	921	986.053	NCU16374	3409236	3409485	+
sample_1_wt_rep1_peak_633b	1	3409279	3409568	290	3409401	761	754.402	NCU16374	3409236	3409485	+
sample_1_wt_rep1_peak_638a	1	3421000	3421190	191	3421046	1006	1518.58	NCU02750	3420871	3421434	-
sample_1_wt_rep1_peak_638b	1	3421000	3421190	191	3421149	37	9.07059	NCU02750	3420871	3421434	-
sample_1_wt_rep1_peak_642a	1	3451574	3451819	246	3451616	243	224.68	NCU02754	3451337	3452077	+
sample_1_wt_rep1_peak_642b	1	3451574	3451819	246	3451775	459	544.597	NCU02754	3451337	3452077	+
sample_1_wt_rep1_peak_645a	1	3456117	3456321	205	3456152	44	13.2705	NCU02757	3455917	3456285	-
sample_1_wt_rep1_peak_645b	1	3456117	3456321	205	3456244	102	59.8326	NCU02757	3455917	3456285	-
sample_1_wt_rep1_peak_648a	1	3465995	3466284	290	3466060	226	180.704	NCU02761	3465987	3466559	-
sample_1_wt_rep1_peak_648b	1	3465995	3466284	290	3466176	172	119.1	NCU02761	3465987	3466559	-
sample_1_wt_rep1_peak_656a	1	3523004	3523235	232	3523054	185	150.838	NCU09377	3522966	3523572	-
sample_1_wt_rep1_peak_656b	1	3523004	3523235	232	3523191	367	401.302	NCU09377	3522966	3523572	-
sample_1_wt_rep1_peak_659a	1	3531329	3531875	547	3531365	47	15.1178	NCU09375	3531306	3531746	+
sample_1_wt_rep1_peak_659b	1	3531329	3531875	547	3531497	72	33.2384	NCU09375	3531306	3531746	+
sample_1_wt_rep1_peak_659c	1	3531329	3531875	547	3531662	56	21.1193	NCU09375	3531306	3531746	+
sample_1_wt_rep1_peak_667	1	3640356	3640522	167	3640415	115	72.6049	NCU09360	3640317	3640580	+
sample_1_wt_rep1_peak_669	1	3676480	3676556	77	3676515	274	54.2019	NCU09995	3676307	3676902	+
sample_1_wt_rep1_peak_670	1	3676687	3676856	170	3676770	10978	18161.4	NCU09995	3676307	3676902	+
sample_1_wt_rep1_peak_676a	1	3992398	3992662	265	3992476	71	19.9605	NCU09895	3992420	3992764	+
sample_1_wt_rep1_peak_676b	1	3992398	3992662	265	3992626	145	75.8551	NCU09895	3992420	3992764	+
sample_1_wt_rep1_peak_678a	1	4000930	4001278	349	4000981	75	35.6892	NCU09898	4000853	4001318	+
sample_1_wt_rep1_peak_678b	1	4000930	4001278	349	4001131	93	51.4002	NCU09898	4000853	4001318	+
sample_1_wt_rep1_peak_678c	1	4000930	4001278	349	4001229	68	30.0533	NCU09898	4000853	4001318	+
sample_1_wt_rep1_peak_684a	1	4099964	4100187	224	4100014	359	386.023	NCU09803	4099943	4100551	+
sample_1_wt_rep1_peak_684b	1	4099964	4100187	224	4100146	87	45.2668	NCU09803	4099943	4100551	+
sample_1_wt_rep1_peak_685	1	4100439	4100513	75	4100482	60	23.5232	NCU09803	4099943	4100551	+
sample_1_wt_rep1_peak_688a	1	4117364	4117567	204	4117420	385	428.623	NCU09808	4117346	4117610	-
sample_1_wt_rep1_peak_688b	1	4117364	4117567	204	4117507	184	149.628	NCU09808	4117346	4117610	-
sample_1_wt_rep1_peak_693	1	4135070	4135239	170	4135130	320	331.817	NCU09813	4135019	4135561	-
sample_1_wt_rep1_peak_694	1	4135479	4135583	105	4135541	327	341.987	NCU09813	4135019	4135561	-
sample_1_wt_rep1_peak_695a	1	4141759	4141970	212	4141787	34	4.14846	NCU09814	4141653	4142009	+
sample_1_wt_rep1_peak_695b	1	4141759	4141970	212	4141922	59	15.5335	NCU09814	4141653	4142009	+
sample_1_wt_rep1_peak_696	1	4145554	4145675	122	4145618	1811	2631.02	NCU09816	4145268	4145879	-
sample_1_wt_rep1_peak_697	1	4145837	4145919	83	4145878	99	30.3479	NCU09816	4145268	4145879	-
sample_1_wt_rep1_peak_705a	1	4200879	4201084	206	4200927	784	988.491	NCU09333	4200668	4201223	+
sample_1_wt_rep1_peak_705b	1	4200879	4201084	206	4201044	365	344.176	NCU09333	4200668	4201223	+
sample_1_wt_rep1_peak_711a	1	4218838	4219037	200	4218888	41	11.5078	NCU09327	4218767	4219038	-
sample_1_wt_rep1_peak_711b	1	4218838	4219037	200	4218981	118	75.6444	NCU09327	4218767	4219038	-
sample_1_wt_rep1_peak_712a	1	4227736	4227909	174	4227778	671	859.907	NCU09326	4227649	4227910	+
sample_1_wt_rep1_peak_712b	1	4227736	4227909	174	4227856	803	1089.99	NCU09326	4227649	4227910	+
sample_1_wt_rep1_peak_715	1	4251376	4251450	75	4251412	60	23.9874	NCU09322	4250624	4251744	+
sample_1_wt_rep1_peak_716	1	4251661	4251735	75	4251697	111	68.6046	NCU09322	4250624	4251744	+
sample_1_wt_rep1_peak_717	1	4251985	4252065	81	4252023	115	72.6049	NCU09321	4251989	4252459	-
sample_1_wt_rep1_peak_718	1	4252293	4252367	75	4252323	34	7.75748	NCU09321	4251989	4252459	-
sample_1_wt_rep1_peak_719a	1	4258120	4258517	398	4258161	54	19.7297	NCU09320	4257926	4258456	+
sample_1_wt_rep1_peak_719b	1	4258120	4258517	398	4258241	105	62.7203	NCU09320	4257926	4258456	+
sample_1_wt_rep1_peak_725	1	4289396	4289476	81	4289434	167	129.417	NCU09312	4289315	4289737	+
sample_1_wt_rep1_peak_726	1	4289563	4289704	142	4289626	326	340.53	NCU09312	4289315	4289737	+
sample_1_wt_rep1_peak_728	1	4303754	4303828	75	4303797	44	13.2705	NCU09310	4303304	4304419	+
sample_1_wt_rep1_peak_729a	1	4304058	4304362	305	4304151	80	39.886	NCU09310	4303304	4304419	+
sample_1_wt_rep1_peak_729b	1	4304058	4304362	305	4304303	305	310.25	NCU09310	4303304	4304419	+
sample_1_wt_rep1_peak_733	1	4360472	4360550	79	4360511	84	43.3394	NCU03055	4360081	4360841	+
sample_1_wt_rep1_peak_734	1	4360631	4360770	140	4360758	72	33.2384	NCU03055	4360081	4360841	+
sample_1_wt_rep1_peak_738	1	4377600	4377689	90	4377644	238	218.056	NCU03060	4377599	4378266	-
sample_1_wt_rep1_peak_739	1	4377781	4377855	75	4377814	42	12.0856	NCU03060	4377599	4378266	-
sample_1_wt_rep1_peak_740	1	4378028	4378122	95	4378074	124	81.8204	NCU03060	4377599	4378266	-
sample_1_wt_rep1_peak_744a	1	4398457	4398960	504	4398586	79	39.0358	NCU03064	4398398	4399724	-
sample_1_wt_rep1_peak_744b	1	4398457	4398960	504	4398756	102	59.8326	NCU03064	4398398	4399724	-
sample_1_wt_rep1_peak_744c	1	4398457	4398960	504	4398915	814	1162.29	NCU03064	4398398	4399724	-
sample_1_wt_rep1_peak_751a	1	4439144	4439408	265	4439201	172	126.2	NCU03070	4438307	4439402	+
sample_1_wt_rep1_peak_751b	1	4439144	4439408	265	4439344	233	198.945	NCU03070	4438307	4439402	+
sample_1_wt_rep1_peak_752a	1	4442177	4442416	240	4442230	974	1435.93	NCU03071	4442191	4442954	-
sample_1_wt_rep1_peak_752b	1	4442177	4442416	240	4442368	131	85.5443	NCU03071	4442191	4442954	-
sample_1_wt_rep1_peak_771a	1	4512682	4512856	175	4512724	172	135.287	NCU16386	4512674	4512969	-
sample_1_wt_rep1_peak_771b	1	4512682	4512856	175	4512823	39	10.3825	NCU16386	4512674	4512969	-
sample_1_wt_rep1_peak_772	1	4517613	4517694	82	4517652	182	78.7715	NCU03091	4517632	4518458	+
sample_1_wt_rep1_peak_773	1	4518195	4518295	101	4518248	2034	2906.63	NCU03091	4517632	4518458	+
sample_1_wt_rep1_peak_774	1	4518473	4518640	168	4518511	781	800.769	NCU03092	4518471	4519316	-
sample_1_wt_rep1_peak_775	1	4518935	4519009	75	4518992	92	18.8109	NCU03092	4518471	4519316	-
sample_1_wt_rep1_peak_776	1	4519166	4519309	144	4519209	114	30.5047	NCU03092	4518471	4519316	-
sample_1_wt_rep1_peak_778a	1	4528653	4528826	174	4528700	86	45.0967	NCU03097	4528666	4528857	-
sample_1_wt_rep1_peak_778b	1	4528653	4528826	174	4528783	940	1399.71	NCU03097	4528666	4528857	-
sample_1_wt_rep1_peak_779b	1	4548577	4548975	399	4548823	171	93.2301	NCU03099	4548662	4549005	-
sample_1_wt_rep1_peak_781	1	4561147	4561221	75	4561181	326	83.9	NCU03102	4560893	4561692	-
sample_1_wt_rep1_peak_782	1	4561444	4561610	167	4561521	10583	17451	NCU03102	4560893	4561692	-
sample_1_wt_rep1_peak_785	1	4583191	4583265	75	4583227	96	54.1714	NCU03106	4583138	4583628	+
sample_1_wt_rep1_peak_786	1	4583458	4583532	75	4583494	64	26.9676	NCU03106	4583138	4583628	+
sample_1_wt_rep1_peak_788b	1	4584082	4584427	346	4584288	472	565.529	NCU03107	4584244	4584596	-
sample_1_wt_rep1_peak_788c	1	4584082	4584427	346	4584384	231	208.859	NCU03107	4584244	4584596	-
sample_1_wt_rep1_peak_793	1	4601629	4601731	103	4601675	131	56.7238	NCU03113	4601409	4602204	-
sample_1_wt_rep1_peak_794	1	4601944	4602038	95	4601991	128	54.2584	NCU03113	4601409	4602204	-
sample_1_wt_rep1_peak_796	1	4613549	4613623	75	4613586	41	11.5078	NCU03115	4613065	4614172	+
sample_1_wt_rep1_peak_797a	1	4614016	4614292	277	4614059	92	50.4855	NCU03115	4613065	4614172	+
sample_1_wt_rep1_peak_797b	1	4614016	4614292	277	4614229	200	169.269	NCU03116	4614119	4614635	-
sample_1_wt_rep1_peak_799a	1	4624484	4624817	334	4624534	128	53.956	NCU03118	4624441	4624864	-
sample_1_wt_rep1_peak_799b	1	4624484	4624817	334	4624682	335	262.937	NCU03118	4624441	4624864	-
sample_1_wt_rep1_peak_799c	1	4624484	4624817	334	4624779	87	25.5406	NCU03118	4624441	4624864	-
sample_1_wt_rep1_peak_805a	1	4656975	4657202	228	4657016	805	1118.05	NCU03126	4656610	4657337	+
sample_1_wt_rep1_peak_805b	1	4656975	4657202	228	4657151	214	179.852	NCU03126	4656610	4657337	+
sample_1_wt_rep1_peak_818	1	4721188	4721271	84	4721227	104	61.5346	NCU03145	4721169	4721704	+
sample_1_wt_rep1_peak_819a	1	4721436	4721688	253	4721475	118	75.3927	NCU03145	4721169	4721704	+
sample_1_wt_rep1_peak_819b	1	4721436	4721688	253	4721619	95	53.0213	NCU03145	4721169	4721704	+
sample_1_wt_rep1_peak_821	1	4725558	4725728	171	4725627	517	488.722	NCU03147	4725515	4725728	+
sample_1_wt_rep1_peak_824a	1	4731385	4731873	489	4731424	523	200.538	NCU03150	4731270	4732057	+
sample_1_wt_rep1_peak_824b	1	4731385	4731873	489	4731518	6467	9039.74	NCU03150	4731270	4732057	+
sample_1_wt_rep1_peak_825b	1	4746310	4746686	377	4746534	2043	3097.25	NCU03155	4746357	4747036	-
sample_1_wt_rep1_peak_825c	1	4746310	4746686	377	4746634	232	143.573	NCU03155	4746357	4747036	-
sample_1_wt_rep1_peak_826a	1	4749265	4749509	245	4749310	193	101.661	NCU03156	4749204	4749915	+
sample_1_wt_rep1_peak_826b	1	4749265	4749509	245	4749460	152	66.9106	NCU03156	4749204	4749915	+
sample_1_wt_rep1_peak_831	1	4771316	4771455	140	4771373	164	125.926	NCU03166	4771247	4771873	-
sample_1_wt_rep1_peak_832a	1	4771602	4771774	173	4771645	85	44.2155	NCU03166	4771247	4771873	-
sample_1_wt_rep1_peak_832b	1	4771602	4771774	173	4771736	204	174.267	NCU03166	4771247	4771873	-
sample_1_wt_rep1_peak_833a	1	4776732	4777084	353	4776771	35	8.25988	NCU03168	4776717	4777020	+
sample_1_wt_rep1_peak_833b	1	4776732	4777084	353	4776896	364	396.786	NCU03168	4776717	4777020	+
sample_1_wt_rep1_peak_838a	1	4803484	4803819	336	4803531	132	90.2477	NCU03175	4803481	4803863	-
sample_1_wt_rep1_peak_838b	1	4803484	4803819	336	4803677	46	14.4929	NCU03175	4803481	4803863	-
sample_1_wt_rep1_peak_838c	1	4803484	4803819	336	4803784	70	31.6337	NCU03175	4803481	4803863	-
sample_1_wt_rep1_peak_839a	1	4807885	4808301	417	4807974	79	39.0358	NCU03176	4807880	4808278	-
sample_1_wt_rep1_peak_839b	1	4807885	4808301	417	4808115	41	11.5078	NCU03176	4807880	4808278	-
sample_1_wt_rep1_peak_839c	1	4807885	4808301	417	4808264	51	17.7037	NCU03176	4807880	4808278	-
sample_1_wt_rep1_peak_840a	1	4812165	4812454	290	4812230	150	109.952	NCU03177	4812144	4812480	-
sample_1_wt_rep1_peak_840b	1	4812165	4812454	290	4812418	65	27.7294	NCU03177	4812144	4812480	-
sample_1_wt_rep1_peak_847a	1	4861503	4861824	322	4861565	122	79.7476	NCU03192	4861528	4861998	-
sample_1_wt_rep1_peak_847b	1	4861503	4861824	322	4861784	45	13.8771	NCU03192	4861528	4861998	-
sample_1_wt_rep1_peak_848a	1	4863098	4863545	448	4863138	62	25.4639	NCU03193	4863093	4863889	-
sample_1_wt_rep1_peak_848b	1	4863098	4863545	448	4863231	36	8.77386	NCU03193	4863093	4863889	-
sample_1_wt_rep1_peak_848c	1	4863098	4863545	448	4863324	64	26.9676	NCU03193	4863093	4863889	-
sample_1_wt_rep1_peak_848d	1	4863098	4863545	448	4863487	192	159.377	NCU03193	4863093	4863889	-
sample_1_wt_rep1_peak_850a	1	4869441	4869642	202	4869487	108	65.6446	NCU03195	4869424	4869743	+
sample_1_wt_rep1_peak_850b	1	4869441	4869642	202	4869603	35	8.25988	NCU03195	4869424	4869743	+
sample_1_wt_rep1_peak_854	1	4887573	4887757	185	4887624	1841	2262.44	NCU03199	4887577	4888112	+
sample_1_wt_rep1_peak_855	1	4887926	4888070	145	4887986	1108	1125.37	NCU03199	4887577	4888112	+
sample_1_wt_rep1_peak_856a	1	4888992	4889611	620	4889038	666	537.367	NCU03200	4888873	4889733	-
sample_1_wt_rep1_peak_856b	1	4888992	4889611	620	4889153	687	562.989	NCU03200	4888873	4889733	-
sample_1_wt_rep1_peak_856c	1	4888992	4889611	620	4889387	261	116.42	NCU03200	4888873	4889733	-
sample_1_wt_rep1_peak_856d	1	4888992	4889611	620	4889536	116	21.4681	NCU03200	4888873	4889733	-
sample_1_wt_rep1_peak_859	1	4908717	4908897	181	4908757	103	60.7911	NCU03207	4908748	4909125	+
sample_1_wt_rep1_peak_860	1	4909002	4909117	116	4909070	119	76.6648	NCU03207	4908748	4909125	+
sample_1_wt_rep1_peak_863	1	4927702	4927917	216	4927830	683	924.473	NCU03214	4927441	4927874	+
sample_1_wt_rep1_peak_864a	1	4931160	4931446	287	4931197	47	15.1178	NCU03216	4931151	4931628	-
sample_1_wt_rep1_peak_864b	1	4931160	4931446	287	4931329	175	138.84	NCU03216	4931151	4931628	-
sample_1_wt_rep1_peak_865a	1	4937414	4937612	199	4937464	207	178.038	NCU03217	4937267	4937622	+
sample_1_wt_rep1_peak_865b	1	4937414	4937612	199	4937539	288	286.193	NCU03217	4937267	4937622	+
sample_1_wt_rep1_peak_866	1	4940531	4940666	136	4940607	199	168.025	NCU03218	4940215	4940743	+
sample_1_wt_rep1_peak_870	1	4954809	4954962	154	4954829	55	9.24113	NCU03221	4954479	4955119	+
sample_1_wt_rep1_peak_871	1	4958943	4959052	110	4958991	2180	3463.85	NCU03222	4958606	4959389	+
sample_1_wt_rep1_peak_882	1	4992635	4992797	163	4992686	501	612.778	NCU03233	4992521	4993348	+
sample_1_wt_rep1_peak_883	1	4993035	4993130	96	4993079	104	61.7536	NCU03233	4992521	4993348	+
sample_1_wt_rep1_peak_889	1	5032722	5032830	109	5032785	993	1501.82	NCU03241	5032523	5033162	+
sample_1_wt_rep1_peak_893	1	5055787	5055963	177	5055852	310	317.404	NCU03248	5055811	5056552	-
sample_1_wt_rep1_peak_898	1	5099928	5100135	208	5100089	340	361.044	NCU03257	5099724	5100336	+
sample_1_wt_rep1_peak_921a	1	5195930	5196139	210	5195992	125	82.862	NCU03290	5195848	5196176	+
sample_1_wt_rep1_peak_921b	1	5195930	5196139	210	5196098	275	268.088	NCU03290	5195848	5196176	+
sample_1_wt_rep1_peak_927	1	5222311	5222408	98	5222351	414	438.824	NCU03297	5221686	5222691	-
sample_1_wt_rep1_peak_932	1	5247066	5247305	240	5247254	616	806.936	NCU03300	5246962	5247659	+
sample_1_wt_rep1_peak_933a	1	5247435	5247661	227	5247458	33	7.26696	NCU03300	5246962	5247659	+
sample_1_wt_rep1_peak_933b	1	5247435	5247661	227	5247616	112	69.599	NCU03300	5246962	5247659	+
sample_1_wt_rep1_peak_934a	1	5248257	5248516	260	5248303	178	142.414	NCU10506	5248227	5248551	-
sample_1_wt_rep1_peak_934b	1	5248257	5248516	260	5248482	46	14.4929	NCU10506	5248227	5248551	-
sample_1_wt_rep1_peak_936a	1	5254467	5254706	240	5254505	746	584.855	NCU03302	5254475	5255090	+
sample_1_wt_rep1_peak_936b	1	5254467	5254706	240	5254656	4415	6753.16	NCU03302	5254475	5255090	+
sample_1_wt_rep1_peak_943	1	5271592	5271741	150	5271666	487	517.777	NCU03310	5271437	5271785	-
sample_1_wt_rep1_peak_948a	1	5294194	5294397	204	5294242	77	26.1779	NCU03318	5294156	5294396	+
sample_1_wt_rep1_peak_948b	1	5294194	5294397	204	5294357	147	82.9743	NCU03318	5294156	5294396	+
sample_1_wt_rep1_peak_956a	1	5346426	5346998	573	5346519	610	796.559	NCU09108	5346432	5347159	-
sample_1_wt_rep1_peak_956b	1	5346426	5346998	573	5346653	48	15.7514	NCU09108	5346432	5347159	-
sample_1_wt_rep1_peak_956c	1	5346426	5346998	573	5346818	161	122.458	NCU09108	5346432	5347159	-
sample_1_wt_rep1_peak_956d	1	5346426	5346998	573	5346959	43	12.6732	NCU09108	5346432	5347159	-
sample_1_wt_rep1_peak_957a	1	5354032	5354317	286	5354093	8907	13526.1	NCU09109	5353969	5354361	-
sample_1_wt_rep1_peak_957b	1	5354032	5354317	286	5354276	4257	5124.29	NCU09109	5353969	5354361	-
sample_1_wt_rep1_peak_958a	1	5359835	5360251	417	5359874	81	20.6521	NCU09111	5359780	5360293	+
sample_1_wt_rep1_peak_958b	1	5359835	5360251	417	5360054	1223	1588.75	NCU09111	5359780	5360293	+
sample_1_wt_rep1_peak_958c	1	5359835	5360251	417	5360195	1508	2093.11	NCU09111	5359780	5360293	+
sample_1_wt_rep1_peak_959a	1	5365577	5365792	216	5365617	62	25.4639	NCU09112	5365617	5366398	+
sample_1_wt_rep1_peak_959b	1	5365577	5365792	216	5365734	150	109.952	NCU09112	5365617	5366398	+
sample_1_wt_rep1_peak_961a	1	5369639	5369867	229	5369684	253	238.06	NCU16397	5369646	5370051	-
sample_1_wt_rep1_peak_961b	1	5369639	5369867	229	5369827	200	169.269	NCU16397	5369646	5370051	-
sample_1_wt_rep1_peak_966a	1	5404197	5404519	323	5404283	283	279.199	NCU09119	5404220	5404521	+
sample_1_wt_rep1_peak_966b	1	5404197	5404519	323	5404452	454	536.588	NCU09119	5404220	5404521	+
sample_1_wt_rep1_peak_968a	1	5410427	5410735	309	5410465	88	46.8738	NCU09121	5410375	5410757	-
sample_1_wt_rep1_peak_968b	1	5410427	5410735	309	5410552	329	344.904	NCU09121	5410375	5410757	-
sample_1_wt_rep1_peak_968c	1	5410427	5410735	309	5410694	75	35.6892	NCU09121	5410375	5410757	-
sample_1_wt_rep1_peak_977a	1	5457434	5457663	230	5457510	280	231.144	NCU09135	5457506	5457679	+
sample_1_wt_rep1_peak_977b	1	5457434	5457663	230	5457621	1229	1770.86	NCU09135	5457506	5457679	+
sample_1_wt_rep1_peak_978a	1	5460732	5461171	440	5460787	265	196.683	NCU09136	5460582	5461066	+
sample_1_wt_rep1_peak_978b	1	5460732	5461171	440	5460888	122	54.9436	NCU09136	5460582	5461066	+
sample_1_wt_rep1_peak_983	1	5477812	5477892	81	5477851	497	606.217	NCU09143	5477700	5478213	+
sample_1_wt_rep1_peak_984	1	5478139	5478213	75	5478175	63	26.2124	NCU09143	5477700	5478213	+
sample_1_wt_rep1_peak_993a	1	5551430	5551604	175	5551468	30	5.86997	NCU08380	5550708	5552014	+
sample_1_wt_rep1_peak_993b	1	5551430	5551604	175	5551563	41	11.5078	NCU08380	5550708	5552014	+
sample_1_wt_rep1_peak_994	1	5551774	5551848	75	5551820	46	14.4929	NCU08380	5550708	5552014	+
sample_1_wt_rep1_peak_996a	1	5562418	5562652	235	5562462	99	43.8603	NCU16399	5562421	5562858	-
sample_1_wt_rep1_peak_996b	1	5562418	5562652	235	5562578	184	123.614	NCU16399	5562421	5562858	-
sample_1_wt_rep1_peak_997	1	5564480	5564577	98	5564531	101	45.453	NCU08377	5564501	5565489	-
sample_1_wt_rep1_peak_998	1	5565014	5565111	98	5565067	1133	1605.45	NCU08377	5564501	5565489	-
sample_1_wt_rep1_peak_999	1	5565440	5565518	79	5565479	259	208.287	NCU08377	5564501	5565489	-
sample_1_wt_rep1_peak_1006a	1	5600208	5600434	227	5600253	36	8.77386	NCU08369	5599967	5600577	-
sample_1_wt_rep1_peak_1006b	1	5600208	5600434	227	5600365	167	129.417	NCU08369	5599967	5600577	-
sample_1_wt_rep1_peak_1011a	1	5622149	5622368	220	5622188	76	36.5175	NCU08362	5622015	5622537	-
sample_1_wt_rep1_peak_1011b	1	5622149	5622368	220	5622324	141	99.9764	NCU08362	5622015	5622537	-
sample_1_wt_rep1_peak_1014a	1	5647441	5647681	241	5647477	43	12.6732	NCU08357	5647178	5647847	+
sample_1_wt_rep1_peak_1014b	1	5647441	5647681	241	5647632	111	68.6046	NCU08357	5647178	5647847	+
sample_1_wt_rep1_peak_1015	1	5647771	5647846	76	5647806	51	17.7037	NCU08357	5647178	5647847	+
sample_1_wt_rep1_peak_1022a	1	5672154	5672334	181	5672190	34	7.75748	NCU08348	5672046	5672335	+
sample_1_wt_rep1_peak_1022b	1	5672154	5672334	181	5672293	223	198.46	NCU08348	5672046	5672335	+
sample_1_wt_rep1_peak_1026a	1	5694145	5694612	468	5694208	225	143.576	NCU08340	5694093	5694812	-
sample_1_wt_rep1_peak_1026b	1	5694145	5694612	468	5694349	683	741.739	NCU08340	5694093	5694812	-
sample_1_wt_rep1_peak_1026c	1	5694145	5694612	468	5694432	598	616.398	NCU08340	5694093	5694812	-
sample_1_wt_rep1_peak_1026d	1	5694145	5694612	468	5694577	46	5.86744	NCU08340	5694093	5694812	-
sample_1_wt_rep1_peak_1027	1	5694721	5694795	75	5694784	83	23.7941	NCU08340	5694093	5694812	-
sample_1_wt_rep1_peak_1031	1	5710070	5710183	114	5710125	119	76.6648	NCU11324	5710066	5710526	-
sample_1_wt_rep1_peak_1032	1	5710404	5710495	92	5710450	615	805.204	NCU11324	5710066	5710526	-
sample_1_wt_rep1_peak_1034b	1	5715905	5716312	408	5716259	792	1121.67	NCU08334	5716041	5716524	-
sample_1_wt_rep1_peak_1037a	1	5776510	5776710	201	5776555	156	114.091	NCU09191	5776500	5776746	+
sample_1_wt_rep1_peak_1037b	1	5776510	5776710	201	5776666	140	96.5329	NCU09191	5776500	5776746	+
sample_1_wt_rep1_peak_1038	1	5779394	5779507	114	5779448	1158	1806.48	NCU09192	5778742	5779536	+
sample_1_wt_rep1_peak_1039	1	5785763	5786025	263	5785981	633	836.472	NCU09194	5785732	5786127	-
sample_1_wt_rep1_peak_1043	1	5812671	5812757	87	5812713	277	270.856	NCU09201	5812132	5813552	+
sample_1_wt_rep1_peak_1044	1	5813074	5813148	75	5813114	50	17.0446	NCU09201	5812132	5813552	+
sample_1_wt_rep1_peak_1045	1	5813436	5813544	109	5813481	337	356.627	NCU09201	5812132	5813552	+
sample_1_wt_rep1_peak_1046a	1	5819302	5819691	390	5819396	830	1116.57	NCU09202	5819166	5820220	+
sample_1_wt_rep1_peak_1046b	1	5819302	5819691	390	5819484	110	58.5469	NCU09202	5819166	5820220	+
sample_1_wt_rep1_peak_1046c	1	5819302	5819691	390	5819583	40	8.29805	NCU09202	5819166	5820220	+
sample_1_wt_rep1_peak_1046d	1	5819302	5819691	390	5819651	44	10.2644	NCU09202	5819166	5820220	+
sample_1_wt_rep1_peak_1047	1	5819801	5819911	111	5819865	291	257.723	NCU09202	5819166	5820220	+
sample_1_wt_rep1_peak_1048a	1	5820135	5820281	147	5820173	48	11.4942	NCU09202	5819166	5820220	+
sample_1_wt_rep1_peak_1048b	1	5820135	5820281	147	5820264	36	5.91917	NCU09203	5820194	5820845	-
sample_1_wt_rep1_peak_1049	1	5820412	5820503	92	5820457	286	251.233	NCU09203	5820194	5820845	-
sample_1_wt_rep1_peak_1053	1	5841350	5841452	103	5841400	138	62.2733	NCU09207	5841378	5841713	+
sample_1_wt_rep1_peak_1054a	1	5841531	5841712	182	5841575	187	105.033	NCU09207	5841378	5841713	+
sample_1_wt_rep1_peak_1054b	1	5841531	5841712	182	5841660	251	169.299	NCU09207	5841378	5841713	+
sample_1_wt_rep1_peak_1056	1	5851496	5851604	109	5851543	441	515.877	NCU09210	5851511	5852150	+
sample_1_wt_rep1_peak_1057	1	5852052	5852135	84	5852095	60	23.9874	NCU09210	5851511	5852150	+
sample_1_wt_rep1_peak_1058a	1	5864038	5864293	256	5864086	429	496.906	NCU09212	5863721	5864300	+
sample_1_wt_rep1_peak_1058b	1	5864038	5864293	256	5864241	112	69.599	NCU09212	5863721	5864300	+
sample_1_wt_rep1_peak_1064a	1	5895034	5895251	218	5895100	172	100.395	NCU09220	5894972	5895339	+
sample_1_wt_rep1_peak_1064b	1	5895034	5895251	218	5895195	196	124.121	NCU09220	5894972	5895339	+
sample_1_wt_rep1_peak_1065	1	5898056	5898182	127	5898141	624	686.217	NCU09222	5898045	5898381	-
sample_1_wt_rep1_peak_1066	1	5898274	5898349	76	5898311	79	24.631	NCU09222	5898045	5898381	-
sample_1_wt_rep1_peak_1075	1	5991300	5991465	166	5991409	2382	3087.87	NCU07420	5991254	5991948	-
sample_1_wt_rep1_peak_1076	1	5991566	5991660	95	5991612	2014	2458.39	NCU07420	5991254	5991948	-
sample_1_wt_rep1_peak_1083b	1	6014629	6014898	270	6014848	217	190.742	NCU07412	6014673	6015340	-
sample_1_wt_rep1_peak_1084	1	6015100	6015174	75	6015165	47	15.1178	NCU07412	6014673	6015340	-
sample_1_wt_rep1_peak_1089	1	6056421	6056495	75	6056466	41	7.50702	NCU07404	6056282	6056765	+
sample_1_wt_rep1_peak_1090	1	6056678	6056790	113	6056723	1292	1933.4	NCU07404	6056282	6056765	+
sample_1_wt_rep1_peak_1091a	1	6057374	6057549	176	6057417	150	92.1569	NCU07403	6056898	6057663	-
sample_1_wt_rep1_peak_1091b	1	6057374	6057549	176	6057507	272	230.398	NCU07403	6056898	6057663	-
sample_1_wt_rep1_peak_1105	1	6143607	6143792	186	6143656	337	349.109	NCU07382	6143407	6143891	+
sample_1_wt_rep1_peak_1106a	1	6147311	6147480	170	6147353	262	193.484	NCU07380	6147310	6147805	-
sample_1_wt_rep1_peak_1106b	1	6147311	6147480	170	6147425	184	110.712	NCU07380	6147310	6147805	-
sample_1_wt_rep1_peak_1107a	1	6147571	6147802	232	6147659	436	411.366	NCU07380	6147310	6147805	-
sample_1_wt_rep1_peak_1107b	1	6147571	6147802	232	6147791	43	5.94098	NCU07380	6147310	6147805	-
sample_1_wt_rep1_peak_1108	1	6150224	6150308	85	6150267	955	1321.06	NCU07379	6150098	6150360	-
sample_1_wt_rep1_peak_1110a	1	6166296	6166668	373	6166337	114	71.5992	NCU07378	6166132	6166641	+
sample_1_wt_rep1_peak_1110b	1	6166296	6166668	373	6166473	194	161.837	NCU07378	6166132	6166641	+
sample_1_wt_rep1_peak_1110c	1	6166296	6166668	373	6166613	324	337.62	NCU07378	6166132	6166641	+
sample_1_wt_rep1_peak_1114a	1	6201939	6202191	253	6202020	609	794.832	NCU07367	6201831	6202221	+
sample_1_wt_rep1_peak_1114b	1	6201939	6202191	253	6202143	37	9.29913	NCU07367	6201831	6202221	+
sample_1_wt_rep1_peak_1115a	1	6208764	6208961	198	6208813	257	85.5597	NCU07366	6208536	6208984	+
sample_1_wt_rep1_peak_1115b	1	6208764	6208961	198	6208913	4049	5809.94	NCU07366	6208536	6208984	+
sample_1_wt_rep1_peak_1117	1	6212761	6212940	180	6212808	1797	1955.93	NCU07363	6212755	6213206	-
sample_1_wt_rep1_peak_1120a	1	6228965	6229255	291	6229007	59	23.2596	NCU07360	6228756	6229280	+
sample_1_wt_rep1_peak_1120b	1	6228965	6229255	291	6229096	108	65.6446	NCU07360	6228756	6229280	+
sample_1_wt_rep1_peak_1128a	1	6289312	6289480	169	6289347	68	30.0533	NCU07347	6289284	6289962	-
sample_1_wt_rep1_peak_1128b	1	6289312	6289480	169	6289442	63	26.2124	NCU07347	6289284	6289962	-
sample_1_wt_rep1_peak_1129	1	6289667	6289793	127	6289715	151	111.075	NCU07347	6289284	6289962	-
sample_1_wt_rep1_peak_1132a	1	6335148	6335406	259	6335182	94	20.8625	NCU09888	6335131	6335509	+
sample_1_wt_rep1_peak_1132b	1	6335148	6335406	259	6335353	309	195.698	NCU09888	6335131	6335509	+
sample_1_wt_rep1_peak_1140	1	6358975	6359081	107	6359017	414	386.696	NCU09880	6358376	6359634	-
sample_1_wt_rep1_peak_1141	1	6359315	6359392	78	6359359	86	29.4105	NCU09880	6358376	6359634	-
sample_1_wt_rep1_peak_1158a	1	6542146	6542404	259	6542198	19448	32357	NCU00971	6542073	6543550	+
sample_1_wt_rep1_peak_1158b	1	6542146	6542404	259	6542290	504	107.161	NCU00971	6542073	6543550	+
sample_1_wt_rep1_peak_1163	1	6556327	6556423	97	6556374	83	42.4683	NCU00965	6556239	6556586	+
sample_1_wt_rep1_peak_1164a	1	6556503	6556738	236	6556550	70	31.6337	NCU00965	6556239	6556586	+
sample_1_wt_rep1_peak_1169a	1	6576495	6576760	266	6576565	337	356.627	NCU00959	6576079	6576917	-
sample_1_wt_rep1_peak_1169b	1	6576495	6576760	266	6576715	324	337.62	NCU00959	6576079	6576917	-
sample_1_wt_rep1_peak_1170a	1	6582049	6582239	191	6582089	443	416.498	NCU00957	6581266	6582510	-
sample_1_wt_rep1_peak_1170b	1	6582049	6582239	191	6582188	2025	3200.34	NCU00957	6581266	6582510	-
sample_1_wt_rep1_peak_1184	1	6650869	6651018	150	6650909	109	66.6274	NCU00939	6650854	6651564	-
sample_1_wt_rep1_peak_1185	1	6651111	6651198	88	6651153	200	169.269	NCU00939	6650854	6651564	-
sample_1_wt_rep1_peak_1186	1	6651438	6651512	75	6651492	53	19.0465	NCU00939	6650854	6651564	-
sample_1_wt_rep1_peak_1192	1	6688638	6688742	105	6688692	204	156.366	NCU00930	6688663	6689172	+
sample_1_wt_rep1_peak_1193a	1	6688922	6689288	367	6688976	1129	1665.31	NCU00930	6688663	6689172	+
sample_1_wt_rep1_peak_1193b	1	6688922	6689288	367	6689105	51	14.0232	NCU00930	6688663	6689172	+
sample_1_wt_rep1_peak_1194a	1	6695206	6695402	197	6695254	100	57.9284	NCU00928	6695159	6695568	-
sample_1_wt_rep1_peak_1194b	1	6695206	6695402	197	6695356	49	16.3938	NCU00928	6695159	6695568	-
sample_1_wt_rep1_peak_1199a	1	6710794	6710991	198	6710837	51	17.7037	NCU00923	6710750	6711005	-
sample_1_wt_rep1_peak_1199b	1	6710794	6710991	198	6710926	61	24.7222	NCU00923	6710750	6711005	-
sample_1_wt_rep1_peak_1208a	1	6761574	6761753	180	6761610	34	7.75748	NCU00913	6761319	6761770	-
sample_1_wt_rep1_peak_1208b	1	6761574	6761753	180	6761701	264	252.975	NCU00913	6761319	6761770	-
sample_1_wt_rep1_peak_1210a	1	6778892	6779246	355	6778954	1486	2364.89	NCU00911	6778872	6779673	-
sample_1_wt_rep1_peak_1210b	1	6778892	6779246	355	6779059	87	38.9134	NCU00911	6778872	6779673	-
sample_1_wt_rep1_peak_1210c	1	6778892	6779246	355	6779187	124	71.286	NCU00911	6778872	6779673	-
sample_1_wt_rep1_peak_1211	1	6779509	6779586	78	6779546	93	43.7692	NCU00911	6778872	6779673	-
sample_1_wt_rep1_peak_1220a	1	6831941	6832225	285	6831984	68	30.0533	NCU00899	6831495	6832236	+
sample_1_wt_rep1_peak_1220b	1	6831941	6832225	285	6832181	147	106.6	NCU00899	6831495	6832236	+
sample_1_wt_rep1_peak_1222b	1	6839480	6839842	363	6839638	209	180.563	NCU00896	6839530	6839864	-
sample_1_wt_rep1_peak_1222c	1	6839480	6839842	363	6839791	52	17.9582	NCU00896	6839530	6839864	-
sample_1_wt_rep1_peak_1224	1	6847508	6847747	240	6847679	169	128.152	NCU00894	6847488	6847790	+
sample_1_wt_rep1_peak_1230a	1	6874250	6874583	334	6874308	2160	3459.15	NCU00884	6874258	6874636	+
sample_1_wt_rep1_peak_1230b	1	6874250	6874583	334	6874414	128	58.0822	NCU00884	6874258	6874636	+
sample_1_wt_rep1_peak_1230c	1	6874250	6874583	334	6874514	261	188.323	NCU00884	6874258	6874636	+
sample_1_wt_rep1_peak_1233a	1	6887263	6887487	225	6887311	242	129.101	NCU00879	6886692	6887564	+
sample_1_wt_rep1_peak_1233b	1	6887263	6887487	225	6887436	650	600.31	NCU00879	6886692	6887564	+
sample_1_wt_rep1_peak_1234a	1	6888446	6888821	376	6888518	232	119.301	NCU00878	6888425	6888894	+
sample_1_wt_rep1_peak_1234b	1	6888446	6888821	376	6888634	340	224.255	NCU00878	6888425	6888894	+
sample_1_wt_rep1_peak_1234c	1	6888446	6888821	376	6888795	72	10.3082	NCU00878	6888425	6888894	+
sample_1_wt_rep1_peak_1235	1	6890191	6890274	84	6890244	120	34.3873	NCU00877	6890196	6890489	+
sample_1_wt_rep1_peak_1236	1	6890391	6890643	253	6890474	1549	1973.84	NCU00877	6890196	6890489	+
sample_1_wt_rep1_peak_1259a	1	6996484	6996760	277	6996553	372	408.854	NCU00838	6996183	6996763	-
sample_1_wt_rep1_peak_1259b	1	6996484	6996760	277	6996705	172	135.287	NCU00838	6996183	6996763	-
sample_1_wt_rep1_peak_1264a	1	7030043	7030210	168	7030085	112	69.599	NCU00831	7029934	7030337	+
sample_1_wt_rep1_peak_1264b	1	7030043	7030210	168	7030169	498	607.856	NCU00831	7029934	7030337	+
sample_1_wt_rep1_peak_1265a	1	7030361	7030643	283	7030401	179	143.61	NCU00830	7030363	7030696	-
sample_1_wt_rep1_peak_1265b	1	7030361	7030643	283	7030603	68	30.0533	NCU00830	7030363	7030696	-
sample_1_wt_rep1_peak_1271a	1	7051125	7051452	328	7051158	57	15.4079	NCU00823	7051153	7051539	+
sample_1_wt_rep1_peak_1271b	1	7051125	7051452	328	7051259	89	36.7771	NCU00823	7051153	7051539	+
sample_1_wt_rep1_peak_1271c	1	7051125	7051452	328	7051382	50	11.5952	NCU00823	7051153	7051539	+
sample_1_wt_rep1_peak_1272	1	7055991	7056169	179	7056042	1771	2813.96	NCU00821	7056000	7056451	-
sample_1_wt_rep1_peak_1273	1	7056403	7056483	81	7056443	157	98.2469	NCU00821	7056000	7056451	-
sample_1_wt_rep1_peak_1277a	1	7073525	7073714	190	7073563	66	25.968	NCU00814	7073217	7074244	-
sample_1_wt_rep1_peak_1277b	1	7073525	7073714	190	7073679	40	9.59514	NCU00814	7073217	7074244	-
sample_1_wt_rep1_peak_1278	1	7074000	7074179	180	7074119	159	113.369	NCU00814	7073217	7074244	-
sample_1_wt_rep1_peak_1282	1	7102157	7102255	99	7102213	1341	2096.94	NCU00805	7101915	7102961	-
sample_1_wt_rep1_peak_1292	1	7158005	7158120	116	7158062	369	355.35	NCU00792	7157925	7158349	+
sample_1_wt_rep1_peak_1293	1	7158258	7158334	77	7158294	77	28.4618	NCU00792	7157925	7158349	+
sample_1_wt_rep1_peak_1295a	1	7169104	7169379	276	7169149	103	52.3683	NCU00789	7169090	7169618	-
sample_1_wt_rep1_peak_1295b	1	7169104	7169379	276	7169235	48	12.3883	NCU00789	7169090	7169618	-
sample_1_wt_rep1_peak_1295c	1	7169104	7169379	276	7169338	1587	2573.55	NCU00789	7169090	7169618	-
sample_1_wt_rep1_peak_1298	1	7185972	7186054	83	7186011	110	67.614	NCU00784	7185959	7186401	-
sample_1_wt_rep1_peak_1299	1	7186252	7186386	135	7186347	52	18.3711	NCU00784	7185959	7186401	-
sample_1_wt_rep1_peak_1307a	1	7215008	7215233	226	7215100	1109	1457.94	NCU00775	7214344	7215427	-
sample_1_wt_rep1_peak_1307b	1	7215008	7215233	226	7215189	712	802.615	NCU00775	7214344	7215427	-
sample_1_wt_rep1_peak_1313a	1	7244753	7245038	286	7244794	73	34.0495	NCU00768	7244523	7245038	+
sample_1_wt_rep1_peak_1313b	1	7244753	7245038	286	7244995	504	617.708	NCU00768	7244523	7245038	+
sample_1_wt_rep1_peak_1314b	1	7252118	7252470	353	7252277	1193	1874.96	NCU00766	7252235	7252479	-
sample_1_wt_rep1_peak_1314c	1	7252118	7252470	353	7252423	87	44.5112	NCU00766	7252235	7252479	-
sample_1_wt_rep1_peak_1317a	1	7282885	7283165	281	7282935	88	46.8738	NCU00759	7282504	7283180	+
sample_1_wt_rep1_peak_1317b	1	7282885	7283165	281	7283120	68	30.0533	NCU00759	7282504	7283180	+
sample_1_wt_rep1_peak_1320a	1	7301270	7301473	204	7301312	131	89.1827	NCU00755	7301136	7301466	+
sample_1_wt_rep1_peak_1320b	1	7301270	7301473	204	7301428	566	721.263	NCU00755	7301136	7301466	+
sample_1_wt_rep1_peak_1321a	1	7313801	7314017	217	7313839	46	14.4929	NCU00753	7313719	7314029	+
sample_1_wt_rep1_peak_1321b	1	7313801	7314017	217	7313979	55	20.4207	NCU00753	7313719	7314029	+
sample_1_wt_rep1_peak_1328a	1	7332480	7332686	207	7332534	212	184.365	NCU00748	7331956	7332879	-
sample_1_wt_rep1_peak_1328b	1	7332480	7332686	207	7332645	443	519.053	NCU00748	7331956	7332879	-
sample_1_wt_rep1_peak_1329a	1	7351012	7351275	264	7351133	121	78.7165	NCU00744	7350604	7351528	+
sample_1_wt_rep1_peak_1329b	1	7351012	7351275	264	7351209	104	61.7536	NCU00744	7350604	7351528	+
sample_1_wt_rep1_peak_1330a	1	7351371	7351529	159	7351410	163	124.767	NCU00744	7350604	7351528	+
sample_1_wt_rep1_peak_1330b	1	7351371	7351529	159	7351489	204	174.267	NCU00744	7350604	7351528	+
sample_1_wt_rep1_peak_1331a	1	7352156	7352368	213	7352202	455	538.188	NCU00743	7352112	7352488	-
sample_1_wt_rep1_peak_1331b	1	7352156	7352368	213	7352292	225	201.048	NCU00743	7352112	7352488	-
sample_1_wt_rep1_peak_1337	1	7379037	7379159	123	7379080	351	377.338	NCU00734	7378848	7379707	-
sample_1_wt_rep1_peak_1338	1	7379242	7379323	82	7379280	109	66.6274	NCU00734	7378848	7379707	-
sample_1_wt_rep1_peak_1345a	1	7423142	7423317	176	7423187	183	148.42	NCU00721	7423159	7423601	+
sample_1_wt_rep1_peak_1345b	1	7423142	7423317	176	7423284	37	9.29913	NCU00721	7423159	7423601	+
sample_1_wt_rep1_peak_1353	1	7469219	7469373	155	7469327	66	27.4293	NCU00712	7469174	7469607	+
sample_1_wt_rep1_peak_1354	1	7469464	7469613	150	7469548	1306	2099.57	NCU00712	7469174	7469607	+
sample_1_wt_rep1_peak_1357	1	7485765	7485847	83	7485805	1066	762.732	NCU00706	7485686	7486262	-
sample_1_wt_rep1_peak_1358	1	7485981	7486132	152	7486055	9488	15493	NCU00706	7485686	7486262	-
sample_1_wt_rep1_peak_1363	1	7532370	7532510	141	7532428	294	294.635	NCU00692	7532240	7532619	+
sample_1_wt_rep1_peak_1367a	1	7549192	7549527	336	7549252	140	98.883	NCU00687	7549203	7549855	-
sample_1_wt_rep1_peak_1367b	1	7549192	7549527	336	7549398	258	244.814	NCU00687	7549203	7549855	-
sample_1_wt_rep1_peak_1367c	1	7549192	7549527	336	7549486	114	71.5992	NCU00687	7549203	7549855	-
sample_1_wt_rep1_peak_1368a	1	7566489	7566790	302	7566544	128	54.8704	NCU00685	7565615	7567354	+
sample_1_wt_rep1_peak_1368b	1	7566489	7566790	302	7566712	54	8.86533	NCU00685	7565615	7567354	+
sample_1_wt_rep1_peak_1369	1	7566914	7567028	115	7566971	2232	3538.57	NCU00685	7565615	7567354	+
sample_1_wt_rep1_peak_1377a	1	7621777	7622227	451	7621816	39	10.3825	NCU00671	7621677	7622106	+
sample_1_wt_rep1_peak_1377b	1	7621777	7622227	451	7621941	228	204.945	NCU00671	7621677	7622106	+
sample_1_wt_rep1_peak_1379	1	7626628	7626702	75	7626663	36	8.77386	NCU00668	7626563	7627234	-
sample_1_wt_rep1_peak_1380	1	7626804	7626878	75	7626836	45	13.8771	NCU00668	7626563	7627234	-
sample_1_wt_rep1_peak_1389a	1	7679390	7679601	212	7679428	141	93.4189	NCU00654	7679389	7680029	-
sample_1_wt_rep1_peak_1389b	1	7679390	7679601	212	7679564	84	39.6547	NCU00654	7679389	7680029	-
sample_1_wt_rep1_peak_1396	1	7721348	7721422	75	7721380	50	17.0446	NCU00644	7721242	7722288	-
sample_1_wt_rep1_peak_1397	1	7721908	7722046	139	7721984	301	304.552	NCU00644	7721242	7722288	-
sample_1_wt_rep1_peak_1403	1	7744483	7744606	124	7744532	203	39.7574	NCU00635	7744417	7744748	-
sample_1_wt_rep1_peak_1404	1	7744696	7744772	77	7744734	695	432.571	NCU00635	7744417	7744748	-
sample_1_wt_rep1_peak_1405	1	7746371	7746542	172	7746425	2604	3009.3	NCU00634	7746115	7747037	-
sample_1_wt_rep1_peak_1406	1	7746747	7746919	173	7746798	2609	3017.91	NCU00634	7746115	7747037	-
sample_1_wt_rep1_peak_1410a	1	7764929	7765139	211	7764964	48	14.4236	NCU00629	7764287	7765244	-
sample_1_wt_rep1_peak_1410b	1	7764929	7765139	211	7765074	1392	2257.8	NCU00629	7764287	7765244	-
sample_1_wt_rep1_peak_1412a	1	7772452	7772685	234	7772501	836	1023.63	NCU00627	7772227	7772873	-
sample_1_wt_rep1_peak_1412b	1	7772452	7772685	234	7772620	1527	2259.94	NCU00627	7772227	7772873	-
sample_1_wt_rep1_peak_1414a	1	7782733	7782959	227	7782776	78	38.1909	NCU11188	7782698	7782940	-
sample_1_wt_rep1_peak_1414b	1	7782733	7782959	227	7782939	33	7.26696	NCU11188	7782698	7782940	-
sample_1_wt_rep1_peak_1416a	1	7795549	7795771	223	7795587	123	80.7823	NCU00624	7795403	7795971	+
sample_1_wt_rep1_peak_1416b	1	7795549	7795771	223	7795718	44	13.2705	NCU00624	7795403	7795971	+
sample_1_wt_rep1_peak_1419a	1	7812864	7813064	201	7812929	126	83.907	NCU00621	7812349	7813160	+
sample_1_wt_rep1_peak_1419b	1	7812864	7813064	201	7813014	85	44.2155	NCU00621	7812349	7813160	+
sample_1_wt_rep1_peak_1420a	1	7817911	7818231	321	7817960	577	262.449	NCU00618	7817742	7818609	-
sample_1_wt_rep1_peak_1420b	1	7817911	7818231	321	7818186	7754	11822.3	NCU00618	7817742	7818609	-
sample_1_wt_rep1_peak_1421	1	7818392	7818568	177	7818516	2285	2299.68	NCU00618	7817742	7818609	-
sample_1_wt_rep1_peak_1423a	1	7829639	7829906	268	7829702	356	384.793	NCU00614	7829630	7831405	+
sample_1_wt_rep1_peak_1423b	1	7829639	7829906	268	7829860	77	37.3515	NCU00614	7829630	7831405	+
sample_1_wt_rep1_peak_1426a	1	7858399	7858571	173	7858441	220	194.592	NCU00607	7858257	7858572	+
sample_1_wt_rep1_peak_1426b	1	7858399	7858571	173	7858524	71	32.4331	NCU00607	7858257	7858572	+
sample_1_wt_rep1_peak_1429a	1	7873373	7873715	343	7873523	969	1260.48	NCU00600	7873371	7874253	-
sample_1_wt_rep1_peak_1429b	1	7873373	7873715	343	7873668	951	1229.69	NCU00600	7873371	7874253	-
sample_1_wt_rep1_peak_1431	1	7883320	7883399	80	7883376	54	19.7297	NCU00597	7883331	7883756	+
sample_1_wt_rep1_peak_1432	1	7883572	7883744	173	7883608	43	12.6732	NCU00597	7883331	7883756	+
sample_1_wt_rep1_peak_1437c	1	7907282	7907757	476	7907722	73	18.5546	NCU00589	7907356	7907812	-
sample_1_wt_rep1_peak_1439a	1	7917260	7917579	320	7917324	1774	1753.44	NCU00586	7917286	7917881	-
sample_1_wt_rep1_peak_1439b	1	7917260	7917579	320	7917544	174	25.3173	NCU00586	7917286	7917881	-
sample_1_wt_rep1_peak_1440	1	7917673	7917758	86	7917715	1074	841.796	NCU00586	7917286	7917881	-
sample_1_wt_rep1_peak_1441a	1	7920920	7921166	247	7920946	117	7.10847	NCU00585	7920916	7921218	-
sample_1_wt_rep1_peak_1441b	1	7920920	7921166	247	7921090	4353	5935.06	NCU00585	7920916	7921218	-
sample_1_wt_rep1_peak_1443a	1	7935581	7935775	195	7935644	3566	5356.87	NCU00582	7935261	7935778	+
sample_1_wt_rep1_peak_1443b	1	7935581	7935775	195	7935724	264	116.982	NCU00582	7935261	7935778	+
sample_1_wt_rep1_peak_1446a	1	7946714	7946931	218	7946797	936	1392.05	NCU00579	7946584	7946946	+
sample_1_wt_rep1_peak_1446b	1	7946714	7946931	218	7946880	155	115.595	NCU00579	7946584	7946946	+
sample_1_wt_rep1_peak_1448a	1	7953289	7953453	165	7953326	53	11.2453	NCU00576	7953053	7953485	+
sample_1_wt_rep1_peak_1448b	1	7953289	7953453	165	7953409	90	35.1249	NCU00576	7953053	7953485	+
sample_1_wt_rep1_peak_1451a	1	7966390	7966720	331	7966475	453	534.989	NCU00573	7966410	7966830	+
sample_1_wt_rep1_peak_1451b	1	7966390	7966720	331	7966647	380	420.997	NCU00573	7966410	7966830	+
sample_1_wt_rep1_peak_1452	1	7969553	7969636	84	7969594	90	48.6702	NCU00571	7969552	7969895	-
sample_1_wt_rep1_peak_1453	1	7969800	7969886	87	7969843	199	168.025	NCU00571	7969552	7969895	-
sample_1_wt_rep1_peak_1459	1	7991341	7991417	77	7991378	284	179.775	NCU00562	7991327	7991639	-
sample_1_wt_rep1_peak_1465a	1	8024534	8024709	176	8024563	34	7.75748	NCU00554	8024506	8025159	+
sample_1_wt_rep1_peak_1465b	1	8024534	8024709	176	8024660	559	709.417	NCU00554	8024506	8025159	+
sample_1_wt_rep1_peak_1468	1	8034039	8034124	86	8034084	727	417.95	NCU00551	8034040	8034348	-
sample_1_wt_rep1_peak_1469	1	8034219	8034293	75	8034254	183	22.579	NCU00551	8034040	8034348	-
sample_1_wt_rep1_peak_1470	1	8048209	8048394	186	8048271	909	1290.98	NCU00549	8048175	8048404	-
sample_1_wt_rep1_peak_1479	1	8094118	8094225	108	8094160	585	679.02	NCU00537	8094111	8094560	-
sample_1_wt_rep1_peak_1480	1	8094379	8094454	76	8094416	820	1068.23	NCU00537	8094111	8094560	-
sample_1_wt_rep1_peak_1483	1	8112432	8112512	81	8112470	170	132.932	NCU00528	8112407	8113158	-
sample_1_wt_rep1_peak_1484a	1	8118294	8118624	331	8118335	242	223.352	NCU00527	8118250	8119291	+
sample_1_wt_rep1_peak_1484b	1	8118294	8118624	331	8118423	49	16.3938	NCU00527	8118250	8119291	+
sample_1_wt_rep1_peak_1484c	1	8118294	8118624	331	8118591	35	8.25988	NCU00527	8118250	8119291	+
sample_1_wt_rep1_peak_1488	1	8144078	8144180	103	8144134	95	53.2432	NCU00519	8144075	8144384	-
sample_1_wt_rep1_peak_1489	1	8144276	8144380	105	8144330	375	413.399	NCU00519	8144075	8144384	-
sample_1_wt_rep1_peak_1492	1	8160820	8161071	252	8160904	162	123.611	NCU00515	8159747	8161320	+
sample_1_wt_rep1_peak_1493	1	8161197	8161292	96	8161241	122	79.7476	NCU00515	8159747	8161320	+
sample_1_wt_rep1_peak_1500	1	8201848	8201992	145	8201917	469	475.293	NCU00502	8201746	8202475	-
sample_1_wt_rep1_peak_1501	1	8202104	8202258	155	8202169	600	668.631	NCU00502	8201746	8202475	-
sample_1_wt_rep1_peak_1502	1	8202377	8202532	156	8202417	325	280.038	NCU00502	8201746	8202475	-
sample_1_wt_rep1_peak_1508	1	8275530	8275609	80	8275566	44	13.2705	NCU03051	8275476	8275821	-
sample_1_wt_rep1_peak_1509	1	8275688	8275762	75	8275724	50	17.0446	NCU03051	8275476	8275821	-
sample_1_wt_rep1_peak_1512a	1	8298023	8298221	199	8298064	78	38.1909	NCU03048	8298004	8298281	-
sample_1_wt_rep1_peak_1512b	1	8298023	8298221	199	8298169	109	66.6274	NCU03048	8298004	8298281	-
sample_1_wt_rep1_peak_1513a	1	8302233	8302468	236	8302281	70	31.6337	NCU03047	8302139	8302493	+
sample_1_wt_rep1_peak_1513b	1	8302233	8302468	236	8302378	29	5.43034	NCU03047	8302139	8302493	+
sample_1_wt_rep1_peak_1513c	1	8302233	8302468	236	8302454	28	5.00434	NCU03047	8302139	8302493	+
sample_1_wt_rep1_peak_1515a	1	8306745	8306944	200	8306796	104	61.7536	NCU11241	8306769	8307048	+
sample_1_wt_rep1_peak_1515b	1	8306745	8306944	200	8306902	60	23.9874	NCU11241	8306769	8307048	+
sample_1_wt_rep1_peak_1516	1	8313870	8313964	95	8313919	152	112.201	NCU03045	8313790	8314749	+
sample_1_wt_rep1_peak_1517	1	8314162	8314236	75	8314197	38	9.83541	NCU03045	8313790	8314749	+
sample_1_wt_rep1_peak_1518	1	8314655	8314739	85	8314697	205	175.522	NCU03045	8313790	8314749	+
sample_1_wt_rep1_peak_1520a	1	8333468	8333799	332	8333531	116	73.6144	NCU03043	8332827	8333808	+
sample_1_wt_rep1_peak_1520b	1	8333468	8333799	332	8333723	713	978.042	NCU03043	8332827	8333808	+
sample_1_wt_rep1_peak_1523a	1	8352994	8353182	189	8353037	171	53.819	NCU03039	8352783	8353452	+
sample_1_wt_rep1_peak_1523b	1	8352994	8353182	189	8353141	240	103.4	NCU03039	8352783	8353452	+
sample_1_wt_rep1_peak_1528	1	8379919	8380120	202	8380049	252	236.714	NCU03033	8379215	8380277	+
sample_1_wt_rep1_peak_1529	1	8380210	8380285	76	8380247	134	92.3875	NCU03033	8379215	8380277	+
sample_1_wt_rep1_peak_1531a	1	8385411	8385638	228	8385450	118	75.6444	NCU03031	8385185	8386152	-
sample_1_wt_rep1_peak_1531b	1	8385411	8385638	228	8385573	215	188.185	NCU03031	8385185	8386152	-
sample_1_wt_rep1_peak_1532	1	8385913	8385994	82	8385952	332	349.291	NCU03031	8385185	8386152	-
sample_1_wt_rep1_peak_1538	1	8411642	8411716	75	8411701	39	10.3825	NCU03023	8411475	8412396	+
sample_1_wt_rep1_peak_1539	1	8412184	8412368	185	8412248	851	1231.19	NCU03023	8411475	8412396	+
sample_1_wt_rep1_peak_1548a	1	8442306	8442564	259	8442344	83	42.4683	NCU03013	8442270	8442693	+
sample_1_wt_rep1_peak_1548b	1	8442306	8442564	259	8442438	202	171.764	NCU03013	8442270	8442693	+
sample_1_wt_rep1_peak_1548c	1	8442306	8442564	259	8442520	172	135.287	NCU03013	8442270	8442693	+
sample_1_wt_rep1_peak_1552a	1	8464243	8464440	198	8464279	43	5.50223	NCU03006	8464115	8464460	+
sample_1_wt_rep1_peak_1552b	1	8464243	8464440	198	8464400	245	170.487	NCU03006	8464115	8464460	+
sample_1_wt_rep1_peak_1553a	1	8467219	8467624	406	8467296	1355	2008.26	NCU03004	8467210	8467754	+
sample_1_wt_rep1_peak_1553b	1	8467219	8467624	406	8467438	346	315.069	NCU03004	8467210	8467754	+
sample_1_wt_rep1_peak_1567a	1	8525398	8525624	227	8525436	68	30.0533	NCU02978	8525158	8525619	+
sample_1_wt_rep1_peak_1567b	1	8525398	8525624	227	8525572	155	115.595	NCU02978	8525158	8525619	+
sample_1_wt_rep1_peak_1568a	1	8526180	8526434	255	8526225	186	152.051	NCU02977	8526178	8526939	-
sample_1_wt_rep1_peak_1568b	1	8526180	8526434	255	8526377	215	188.185	NCU02977	8526178	8526939	-
sample_1_wt_rep1_peak_1571b	1	8540024	8540481	458	8540177	268	166.745	NCU02972	8540142	8540533	-
sample_1_wt_rep1_peak_1571c	1	8540024	8540481	458	8540365	1756	2449.05	NCU02972	8540142	8540533	-
sample_1_wt_rep1_peak_1578	1	8571118	8571220	103	8571161	1087	1377.12	NCU02960	8571116	8571590	-
sample_1_wt_rep1_peak_1579	1	8571349	8571438	90	8571396	683	732.077	NCU02960	8571116	8571590	-
sample_1_wt_rep1_peak_1580a	1	8574520	8574771	252	8574623	406	311.308	NCU16466	8574520	8574962	-
sample_1_wt_rep1_peak_1580b	1	8574520	8574771	252	8574715	432	341.93	NCU16466	8574520	8574962	-
sample_1_wt_rep1_peak_1584a	1	8596659	8596921	263	8596718	92	27.851	NCU02956	8596556	8596909	+
sample_1_wt_rep1_peak_1584b	1	8596659	8596921	263	8596860	2278	3599.32	NCU02956	8596556	8596909	+
sample_1_wt_rep1_peak_1599a	1	8642306	8642496	191	8642365	157	117.872	NCU02935	8642193	8642527	-
sample_1_wt_rep1_peak_1599b	1	8642306	8642496	191	8642471	43	12.6732	NCU02935	8642193	8642527	-
sample_1_wt_rep1_peak_1613	1	8738361	8738480	120	8738408	3755	5648.25	NCU02905	8738209	8739064	+
sample_1_wt_rep1_peak_1614	1	8738582	8738747	166	8738645	1657	1896.19	NCU02905	8738209	8739064	+
sample_1_wt_rep1_peak_1619a	1	8770176	8770509	334	8770220	92	50.4855	NCU02896	8770144	8770438	-
sample_1_wt_rep1_peak_1619b	1	8770176	8770509	334	8770427	117	74.6275	NCU02896	8770144	8770438	-
sample_1_wt_rep1_peak_1623a	1	8798798	8799012	215	8798856	500	371.799	NCU02888	8798797	8799259	+
sample_1_wt_rep1_peak_1623b	1	8798798	8799012	215	8798986	76	8.61703	NCU02888	8798797	8799259	+
sample_1_wt_rep1_peak_1627	1	8810750	8810868	119	8810813	45	13.8771	NCU02885	8809820	8811073	+
sample_1_wt_rep1_peak_1628	1	8810997	8811076	80	8811035	198	166.783	NCU02885	8809820	8811073	+
sample_1_wt_rep1_peak_1642a	1	8944809	8945030	222	8944870	174	137.653	NCU02840	8944802	8945059	-
sample_1_wt_rep1_peak_1642b	1	8944809	8945030	222	8944981	113	70.5972	NCU02840	8944802	8945059	-
sample_1_wt_rep1_peak_1645a	1	8956017	8956227	211	8956060	361	342.555	NCU02837	8955253	8956324	+
sample_1_wt_rep1_peak_1645b	1	8956017	8956227	211	8956134	397	392.178	NCU02837	8955253	8956324	+
sample_1_wt_rep1_peak_1646a	1	8959670	8959950	281	8959711	49	11.1508	NCU02834	8959378	8959950	+
sample_1_wt_rep1_peak_1646b	1	8959670	8959950	281	8959869	273	228.209	NCU02834	8959378	8959950	+
sample_1_wt_rep1_peak_1648a	1	8973362	8973596	235	8973404	164	125.926	NCU02830	8972682	8973615	+
sample_1_wt_rep1_peak_1648b	1	8973362	8973596	235	8973555	179	143.61	NCU02830	8972682	8973615	+
sample_1_wt_rep1_peak_1654	1	9030306	9030474	169	9030390	418	474.817	NCU02815	9030061	9030833	+
sample_1_wt_rep1_peak_1655	1	9030651	9030821	171	9030761	423	482.589	NCU02815	9030061	9030833	+
sample_1_wt_rep1_peak_1657a	1	9037551	9037862	312	9037690	188	124.253	NCU02813	9037516	9037970	+
sample_1_wt_rep1_peak_1657b	1	9037551	9037862	312	9037824	274	221.624	NCU02813	9037516	9037970	+
sample_1_wt_rep1_peak_1658a	1	9037955	9038265	311	9038063	452	457.566	NCU02812	9037899	9038340	-
sample_1_wt_rep1_peak_1658b	1	9037955	9038265	311	9038223	290	241.156	NCU02812	9037899	9038340	-
sample_1_wt_rep1_peak_1660a	1	9049901	9050195	295	9049948	893	1310.23	NCU02810	9049753	9050212	+
sample_1_wt_rep1_peak_1660b	1	9049901	9050195	295	9050152	188	154.484	NCU02810	9049753	9050212	+
sample_1_wt_rep1_peak_1663a	1	9056798	9057008	211	9056835	193	78.3527	NCU02808	9056762	9057111	+
sample_1_wt_rep1_peak_1663b	1	9056798	9057008	211	9056969	91	15.6419	NCU02808	9056762	9057111	+
sample_1_wt_rep1_peak_1666a	1	9063177	9063437	261	9063230	2454	3750.07	NCU02806	9063093	9063589	+
sample_1_wt_rep1_peak_1666b	1	9063177	9063437	261	9063395	788	825.423	NCU02806	9063093	9063589	+
sample_1_wt_rep1_peak_1673a	1	9093301	9093557	257	9093360	1295	1613.58	NCU02797	9093248	9093660	+
sample_1_wt_rep1_peak_1673b	1	9093301	9093557	257	9093515	1586	2112.4	NCU02797	9093248	9093660	+
sample_1_wt_rep1_peak_1679	1	9114185	9114314	130	9114261	337	356.627	NCU02794	9114032	9114311	+
sample_1_wt_rep1_peak_1683a	1	9154001	9154339	339	9154037	33	7.26696	NCU10282	9153854	9154454	-
sample_1_wt_rep1_peak_1683b	1	9154001	9154339	339	9154159	60	23.9874	NCU10282	9153854	9154454	-
sample_1_wt_rep1_peak_1683c	1	9154001	9154339	339	9154296	38	9.83541	NCU10282	9153854	9154454	-
sample_1_wt_rep1_peak_1686a	1	9184323	9184674	352	9184352	38	9.83541	NCU02789	9184315	9184697	-
sample_1_wt_rep1_peak_1686b	1	9184323	9184674	352	9184443	123	80.7823	NCU02789	9184315	9184697	-
sample_1_wt_rep1_peak_1686c	1	9184323	9184674	352	9184606	57	21.8254	NCU02789	9184315	9184697	-
sample_1_wt_rep1_peak_1689c	1	9199627	9200042	416	9199915	249	142.168	NCU02786	9199811	9200219	-
sample_1_wt_rep1_peak_1689d	1	9199627	9200042	416	9200000	1196	1443.26	NCU02786	9199811	9200219	-
sample_1_wt_rep1_peak_1693a	1	9209219	9209404	186	9209266	131	89.1827	NCU02783	9209219	9209535	-
sample_1_wt_rep1_peak_1693b	1	9209219	9209404	186	9209366	92	50.4855	NCU02783	9209219	9209535	-
sample_1_wt_rep1_peak_1695a	1	9224648	9224860	213	9224687	57	21.8254	NCU02778	9224560	9224912	+
sample_1_wt_rep1_peak_1695b	1	9224648	9224860	213	9224806	252	236.714	NCU02778	9224560	9224912	+
sample_1_wt_rep1_peak_1698a	1	9233581	9233768	188	9233624	107	64.6659	NCU02775	9233545	9234193	-
sample_1_wt_rep1_peak_1698b	1	9233581	9233768	188	9233728	36	8.77386	NCU02775	9233545	9234193	-
sample_1_wt_rep1_peak_1700a	1	9247796	9248118	323	9247860	841	1050.91	NCU02773	9247490	9248110	+
sample_1_wt_rep1_peak_1700b	1	9247796	9248118	323	9248078	216	150.338	NCU02773	9247490	9248110	+
sample_1_wt_rep1_peak_1704	1	9278714	9278805	92	9278757	510	244.062	NCU02765	9278668	9279165	-
sample_1_wt_rep1_peak_1705	1	9278889	9279002	114	9278953	8868	14685.3	NCU02765	9278668	9279165	-
sample_1_wt_rep1_peak_1706a	1	9340176	9340725	550	9340231	1906	2533.32	NCU09269	9340116	9340815	+
sample_1_wt_rep1_peak_1706b	1	9340176	9340725	550	9340393	1014	1077.9	NCU09269	9340116	9340815	+
sample_1_wt_rep1_peak_1706c	1	9340176	9340725	550	9340507	612	523.149	NCU09269	9340116	9340815	+
sample_1_wt_rep1_peak_1706d	1	9340176	9340725	550	9340682	714	655.307	NCU09269	9340116	9340815	+
sample_1_wt_rep1_peak_1708	1	9356009	9356083	75	9356045	95	21.9691	NCU09266	9355990	9356261	-
sample_1_wt_rep1_peak_1709	1	9356198	9356289	92	9356245	1308	1610.36	NCU09266	9355990	9356261	-
sample_1_wt_rep1_peak_1718a	1	9392479	9392792	314	9392526	80	39.886	NCU09253	9392348	9392786	-
sample_1_wt_rep1_peak_1718b	1	9392479	9392792	314	9392624	186	152.051	NCU09253	9392348	9392786	-
sample_1_wt_rep1_peak_1718c	1	9392479	9392792	314	9392701	57	21.8254	NCU09253	9392348	9392786	-
sample_1_wt_rep1_peak_1722a	1	9411925	9412159	235	9411966	96	54.1714	NCU09249	9411684	9413139	+
sample_1_wt_rep1_peak_1722b	1	9411925	9412159	235	9412107	129	87.0624	NCU09249	9411684	9413139	+
sample_1_wt_rep1_peak_1725a	1	9435263	9435475	213	9435315	987	1490.2	NCU09243	9435263	9435547	-
sample_1_wt_rep1_peak_1725b	1	9435263	9435475	213	9435427	86	45.0967	NCU09243	9435263	9435547	-
sample_1_wt_rep1_peak_1732a	1	9453144	9453600	457	9453205	224	199.753	NCU10351	9452965	9453303	+
sample_1_wt_rep1_peak_1733a	1	9463905	9464223	319	9463980	45810	71054.3	NCU09235	9463799	9464339	-
sample_1_wt_rep1_peak_1733b	1	9463905	9464223	319	9464162	4495	2630.31	NCU09235	9463799	9464339	-
sample_1_wt_rep1_peak_1740a	1	9532663	9532908	246	9532712	1757	2865.75	NCU08597	9531908	9532900	+
sample_1_wt_rep1_peak_1740b	1	9532663	9532908	246	9532864	211	157.966	NCU08597	9531908	9532900	+
sample_1_wt_rep1_peak_1745a	1	9560224	9560483	260	9560268	344	366.952	NCU08602	9559800	9560485	+
sample_1_wt_rep1_peak_1745b	1	9560224	9560483	260	9560431	84	43.3394	NCU08602	9559800	9560485	+
sample_1_wt_rep1_peak_1753	1	9593868	9593962	95	9593911	130	88.1209	NCU08610	9593787	9594478	-
sample_1_wt_rep1_peak_1754	1	9604744	9604886	143	9604838	56	21.1193	NCU08611	9602590	9605142	+
sample_1_wt_rep1_peak_1755	1	9605023	9605138	116	9605079	125	82.862	NCU08611	9602590	9605142	+
sample_1_wt_rep1_peak_1757	1	9625331	9625416	86	9625376	550	435.882	NCU08620	9625326	9625842	-
sample_1_wt_rep1_peak_1758	1	9625500	9625648	149	9625594	2450	3424.85	NCU08620	9625326	9625842	-
sample_1_wt_rep1_peak_1786a	2	96542	96761	220	96588	265	196.683	NCU09595	96532	97366	-
sample_1_wt_rep1_peak_1786b	2	96542	96761	220	96717	105	41.7987	NCU09595	96532	97366	-
sample_1_wt_rep1_peak_1788a	2	105107	105312	206	105146	400	451.669	NCU09594	105041	105318	+
sample_1_wt_rep1_peak_1788b	2	105107	105312	206	105272	49	16.3938	NCU09594	105041	105318	+
sample_1_wt_rep1_peak_1795	2	185828	185902	75	185867	47	15.1178	NCU03572	185816	186335	-
sample_1_wt_rep1_peak_1796	2	186106	186263	158	186181	74	34.8665	NCU03572	185816	186335	-
sample_1_wt_rep1_peak_1798	2	201580	201679	100	201635	1168	1847.39	NCU03569	201215	201702	+
sample_1_wt_rep1_peak_1804a	2	233126	233490	365	233168	374	323.52	NCU03559	233133	233611	+
sample_1_wt_rep1_peak_1804b	2	233126	233490	365	233277	44	5.87755	NCU03559	233133	233611	+
sample_1_wt_rep1_peak_1804c	2	233126	233490	365	233440	779	909.925	NCU03559	233133	233611	+
sample_1_wt_rep1_peak_1808a	2	248450	248795	346	248516	591	763.87	NCU03554	248424	248791	+
sample_1_wt_rep1_peak_1808b	2	248450	248795	346	248722	141	99.9764	NCU03554	248424	248791	+
sample_1_wt_rep1_peak_1815a	2	290381	290682	302	290433	185	150.838	NCU03546	290235	290710	+
sample_1_wt_rep1_peak_1815b	2	290381	290682	302	290640	59	23.2596	NCU03546	290235	290710	+
sample_1_wt_rep1_peak_1818a	2	308483	308653	171	308523	66	28.4977	NCU03543	308272	308861	+
sample_1_wt_rep1_peak_1818b	2	308483	308653	171	308622	30	5.86997	NCU03543	308272	308861	+
sample_1_wt_rep1_peak_1819	2	308755	308852	98	308811	180	144.809	NCU03543	308272	308861	+
sample_1_wt_rep1_peak_1831	2	368388	368535	148	368443	1595	2529.08	NCU03523	368381	368812	-
sample_1_wt_rep1_peak_1832	2	368760	368839	80	368798	163	105.075	NCU03523	368381	368812	-
sample_1_wt_rep1_peak_1839a	2	407930	408126	197	407969	82	27.3781	NCU03516	407914	408227	-
sample_1_wt_rep1_peak_1839b	2	407930	408126	197	408076	110	48.4171	NCU03516	407914	408227	-
sample_1_wt_rep1_peak_1847b	2	445156	445611	456	445295	30	5.86997	NCU03505	445199	445869	-
sample_1_wt_rep1_peak_1847c	2	445156	445611	456	445417	38	9.83541	NCU03505	445199	445869	-
sample_1_wt_rep1_peak_1847d	2	445156	445611	456	445571	220	194.592	NCU03505	445199	445869	-
sample_1_wt_rep1_peak_1857a	2	490971	491168	198	491015	1072	1656.29	NCU03493	490974	491170	-
sample_1_wt_rep1_peak_1857b	2	490971	491168	198	491126	113	70.5972	NCU03493	490974	491170	-
sample_1_wt_rep1_peak_1861a	2	511723	511944	222	511760	32	6.78864	NCU03488	511656	512169	-
sample_1_wt_rep1_peak_1861b	2	511723	511944	222	511863	973	1463.14	NCU03488	511656	512169	-
sample_1_wt_rep1_peak_1865	2	538873	538947	75	538911	65	27.7294	NCU03482	538551	538949	+
sample_1_wt_rep1_peak_1866a	2	548655	548946	292	548712	130	88.1209	NCU03480	548674	549104	-
sample_1_wt_rep1_peak_1866b	2	548655	548946	292	548883	74	34.8665	NCU03480	548674	549104	-
sample_1_wt_rep1_peak_1868a	2	590422	590621	200	590490	49	16.3938	NCU03468	590421	590677	-
sample_1_wt_rep1_peak_1868b	2	590422	590621	200	590573	91	49.5755	NCU03468	590421	590677	-
sample_1_wt_rep1_peak_1869a	2	613329	613562	234	613394	106	63.6911	NCU03466	612834	613597	+
sample_1_wt_rep1_peak_1869b	2	613329	613562	234	613495	129	87.0624	NCU03466	612834	613597	+
sample_1_wt_rep1_peak_1875b	2	636139	636384	246	636344	49	16.3938	NCU03461	636290	636674	-
sample_1_wt_rep1_peak_1876	2	636554	636628	75	636590	50	17.0446	NCU03461	636290	636674	-
sample_1_wt_rep1_peak_1881a	2	692125	692331	207	692165	101	58.8784	NCU03445	691749	692319	-
sample_1_wt_rep1_peak_1881b	2	692125	692331	207	692288	870	1266.84	NCU03445	691749	692319	-
sample_1_wt_rep1_peak_1889a	2	733348	733582	235	733402	194	161.837	NCU03433	733348	735240	-
sample_1_wt_rep1_peak_1889b	2	733348	733582	235	733543	125	82.862	NCU03433	733348	735240	-
sample_1_wt_rep1_peak_1894a	2	764101	764527	427	764138	49	16.3938	NCU03425	764106	764565	+
sample_1_wt_rep1_peak_1894b	2	764101	764527	427	764253	627	826.025	NCU03425	764106	764565	+
sample_1_wt_rep1_peak_1894c	2	764101	764527	427	764471	94	52.3194	NCU03425	764106	764565	+
sample_1_wt_rep1_peak_1903a	2	827664	827917	254	827715	117	74.6275	NCU03407	827657	828610	-
sample_1_wt_rep1_peak_1903b	2	827664	827917	254	827876	60	23.9874	NCU03407	827657	828610	-
sample_1_wt_rep1_peak_1909a	2	857278	857534	257	857325	982	1242.32	NCU03396	857266	857660	-
sample_1_wt_rep1_peak_1909b	2	857278	857534	257	857486	145	72.2041	NCU03396	857266	857660	-
sample_1_wt_rep1_peak_1911a	2	864860	865061	202	864897	248	116.085	NCU03393	864897	865479	+
sample_1_wt_rep1_peak_1911b	2	864860	865061	202	865007	857	818.469	NCU03393	864897	865479	+
sample_1_wt_rep1_peak_1912	2	865174	865286	113	865237	2516	3543.23	NCU03393	864897	865479	+
sample_1_wt_rep1_peak_1922	2	935617	935691	75	935669	68	30.0533	NCU03372	935639	936042	+
sample_1_wt_rep1_peak_1923	2	935854	935928	75	935911	167	129.417	NCU03372	935639	936042	+
sample_1_wt_rep1_peak_1924a	2	941215	941490	276	941250	275	117.297	NCU03370	940811	941575	+
sample_1_wt_rep1_peak_1924b	2	941215	941490	276	941408	3684	5450.64	NCU03370	940811	941575	+
sample_1_wt_rep1_peak_1928a	2	951965	952183	219	952005	226	202.345	NCU03366	951440	952399	+
sample_1_wt_rep1_peak_1928b	2	951965	952183	219	952139	98	56.0412	NCU03366	951440	952399	+
sample_1_wt_rep1_peak_1930	2	962823	962946	124	962884	231	208.859	NCU03364	962662	963452	+
sample_1_wt_rep1_peak_1931	2	963139	963269	131	963229	37	9.29913	NCU03364	962662	963452	+
sample_1_wt_rep1_peak_1935b	2	978796	979050	255	979005	463	506.651	NCU03359	978981	979414	-
sample_1_wt_rep1_peak_1936	2	979267	979385	119	979323	293	193.217	NCU03359	978981	979414	-
sample_1_wt_rep1_peak_1941a	2	1007281	1007476	196	1007326	55	20.4207	NCU03352	1006944	1007496	+
sample_1_wt_rep1_peak_1941b	2	1007281	1007476	196	1007435	25	3.81243	NCU03352	1006944	1007496	+
sample_1_wt_rep1_peak_1948a	2	1044570	1044770	201	1044597	66	7.12543	NCU03339	1044478	1044823	-
sample_1_wt_rep1_peak_1948b	2	1044570	1044770	201	1044713	1681	2102.78	NCU03339	1044478	1044823	-
sample_1_wt_rep1_peak_1951	2	1053248	1053402	155	1053323	717	934.976	NCU03336	1053305	1053745	-
sample_1_wt_rep1_peak_1952	2	1053488	1053571	84	1053531	200	144.744	NCU03336	1053305	1053745	-
sample_1_wt_rep1_peak_1956	2	1088971	1089064	94	1089015	206	176.779	NCU03330	1088781	1089184	+
sample_1_wt_rep1_peak_1970	2	1416105	1416188	84	1416146	1096	1703.73	NCU05360	1415799	1416629	-
sample_1_wt_rep1_peak_1972	2	1424469	1424570	102	1424515	561	712.798	NCU05363	1424457	1425225	+
sample_1_wt_rep1_peak_1973	2	1424656	1424740	85	1424696	60	23.9874	NCU05363	1424457	1425225	+
sample_1_wt_rep1_peak_1974a	2	1424875	1425093	219	1424934	101	58.8784	NCU05363	1424457	1425225	+
sample_1_wt_rep1_peak_1974b	2	1424875	1425093	219	1425054	81	40.7415	NCU05363	1424457	1425225	+
sample_1_wt_rep1_peak_1975	2	1425195	1425274	80	1425235	101	58.8784	NCU05364	1425142	1425819	-
sample_1_wt_rep1_peak_1976	2	1425412	1425499	88	1425456	143	102.172	NCU05364	1425142	1425819	-
sample_1_wt_rep1_peak_1980	2	1453675	1453801	127	1453727	75	35.6892	NCU05375	1453511	1454001	+
sample_1_wt_rep1_peak_1981	2	1453890	1454000	111	1453957	1258	2029.65	NCU05375	1453511	1454001	+
sample_1_wt_rep1_peak_1986	2	1485297	1485374	78	1485335	56	21.1193	NCU05386	1485141	1485785	+
sample_1_wt_rep1_peak_1987	2	1485682	1485769	88	1485724	97	55.1041	NCU05386	1485141	1485785	+
sample_1_wt_rep1_peak_1990a	2	1500812	1501066	255	1500917	1139	1654.79	NCU05390	1500683	1501261	-
sample_1_wt_rep1_peak_1990b	2	1500812	1501066	255	1501007	532	602.041	NCU05390	1500683	1501261	-
sample_1_wt_rep1_peak_1998a	2	1559015	1559300	286	1559054	71	32.4331	NCU05414	1559014	1559309	-
sample_1_wt_rep1_peak_1998b	2	1559015	1559300	286	1559172	120	77.6889	NCU05414	1559014	1559309	-
sample_1_wt_rep1_peak_1998c	2	1559015	1559300	286	1559257	46	14.4929	NCU05414	1559014	1559309	-
sample_1_wt_rep1_peak_2001b	2	1567792	1568211	420	1567999	194	161.837	NCU10346	1567943	1568511	-
sample_1_wt_rep1_peak_2001c	2	1567792	1568211	420	1568162	108	65.6446	NCU10346	1567943	1568511	-
sample_1_wt_rep1_peak_2003	2	1583445	1583570	126	1583528	535	669.096	NCU05420	1583446	1583653	-
sample_1_wt_rep1_peak_2007a	2	1599412	1599626	215	1599457	990	995.372	NCU05425	1599252	1599855	+
sample_1_wt_rep1_peak_2007b	2	1599412	1599626	215	1599580	3189	4785.14	NCU05425	1599252	1599855	+
sample_1_wt_rep1_peak_2014	2	1621857	1621965	109	1621912	1001	1517.35	NCU05435	1621874	1622588	-
sample_1_wt_rep1_peak_2015	2	1622070	1622147	78	1622108	120	77.6889	NCU05435	1621874	1622588	-
sample_1_wt_rep1_peak_2020a	2	1650714	1650915	202	1650750	170	63.2867	NCU05454	1650714	1651104	-
sample_1_wt_rep1_peak_2020b	2	1650714	1650915	202	1650855	4080	6771.51	NCU05454	1650714	1651104	-
sample_1_wt_rep1_peak_2025a	2	1670882	1671156	275	1670933	219	193.307	NCU05459	1670836	1671125	+
sample_1_wt_rep1_peak_2025b	2	1670882	1671156	275	1671117	200	169.269	NCU05459	1670836	1671125	+
sample_1_wt_rep1_peak_2028a	2	1697108	1697328	221	1697153	171	134.108	NCU16541	1697090	1697539	-
sample_1_wt_rep1_peak_2028b	2	1697108	1697328	221	1697270	996	1507.64	NCU16541	1697090	1697539	-
sample_1_wt_rep1_peak_2031a	2	1742822	1743023	202	1742867	98	56.0412	NCU06856	1742814	1743096	-
sample_1_wt_rep1_peak_2031b	2	1742822	1743023	202	1742977	75	35.6892	NCU06856	1742814	1743096	-
sample_1_wt_rep1_peak_2045	2	1814361	1814435	75	1814422	51	17.7037	NCU06838	1813696	1815042	+
sample_1_wt_rep1_peak_2046	2	1814943	1815056	114	1815000	208	179.299	NCU06838	1813696	1815042	+
sample_1_wt_rep1_peak_2047	2	1817222	1817296	75	1817285	74	34.8665	NCU06837	1817186	1817474	+
sample_1_wt_rep1_peak_2048	2	1817382	1817492	111	1817443	79	39.0358	NCU06837	1817186	1817474	+
sample_1_wt_rep1_peak_2049a	2	1826189	1826394	206	1826215	28	5.00434	NCU06836	1825860	1826393	+
sample_1_wt_rep1_peak_2049b	2	1826189	1826394	206	1826342	412	470.281	NCU06836	1825860	1826393	+
sample_1_wt_rep1_peak_2051	2	1837211	1837292	82	1837251	110	67.614	NCU06832	1837210	1838432	-
sample_1_wt_rep1_peak_2052	2	1837914	1837991	78	1837953	66	28.4977	NCU06832	1837210	1838432	-
sample_1_wt_rep1_peak_2056	2	1871159	1871237	79	1871197	191	158.15	NCU06815	1870730	1871504	+
sample_1_wt_rep1_peak_2057	2	1871416	1871490	75	1871448	67	29.2723	NCU06815	1870730	1871504	+
sample_1_wt_rep1_peak_2061	2	1903590	1903670	81	1903629	471	563.914	NCU06799	1903580	1904369	-
sample_1_wt_rep1_peak_2068a	2	1950029	1950294	266	1950082	1246	1887.74	NCU06783	1949963	1950289	+
sample_1_wt_rep1_peak_2068b	2	1950029	1950294	266	1950249	375	378.918	NCU06783	1949963	1950289	+
sample_1_wt_rep1_peak_2070	2	1955932	1956048	117	1956004	2886	4465.07	NCU06781	1955897	1956330	+
sample_1_wt_rep1_peak_2071	2	1956184	1956266	83	1956225	138	45.8009	NCU06781	1955897	1956330	+
sample_1_wt_rep1_peak_2073a	2	1958940	1959154	215	1958988	563	457.937	NCU06779	1958928	1959243	-
sample_1_wt_rep1_peak_2073b	2	1958940	1959154	215	1959117	155	51.2536	NCU06779	1958928	1959243	-
sample_1_wt_rep1_peak_2079a	2	1983359	1983627	269	1983419	465	554.238	NCU06773	1983327	1983645	+
sample_1_wt_rep1_peak_2079b	2	1983359	1983627	269	1983571	61	24.7222	NCU06773	1983327	1983645	+
sample_1_wt_rep1_peak_2089	2	2027316	2027516	201	2027382	1652	2539.44	NCU06761	2027354	2027709	+
sample_1_wt_rep1_peak_2090	2	2027629	2027703	75	2027671	50	9.86145	NCU06761	2027354	2027709	+
sample_1_wt_rep1_peak_2091	2	2027956	2028032	77	2027994	234	169.796	NCU06760	2027845	2028811	-
sample_1_wt_rep1_peak_2092	2	2028381	2028455	75	2028416	62	15.9475	NCU06760	2027845	2028811	-
sample_1_wt_rep1_peak_2097a	2	2056523	2056749	227	2056571	319	330.37	NCU06754	2056425	2056766	+
sample_1_wt_rep1_peak_2097b	2	2056523	2056749	227	2056709	150	109.952	NCU06754	2056425	2056766	+
sample_1_wt_rep1_peak_2102a	2	2074403	2074599	197	2074459	196	164.305	NCU06746	2074351	2074616	+
sample_1_wt_rep1_peak_2102b	2	2074403	2074599	197	2074561	76	36.5175	NCU06746	2074351	2074616	+
sample_1_wt_rep1_peak_2105	2	2085005	2085108	104	2085056	7234	10268.1	NCU06743	2084680	2085482	-
sample_1_wt_rep1_peak_2106a	2	2085194	2085438	245	2085290	2207	2028.02	NCU06743	2084680	2085482	-
sample_1_wt_rep1_peak_2106b	2	2085194	2085438	245	2085394	528	192.768	NCU06743	2084680	2085482	-
sample_1_wt_rep1_peak_2109	2	2096933	2097012	80	2096971	383	425.569	NCU06738	2096932	2097550	+
sample_1_wt_rep1_peak_2110a	2	2097103	2097314	212	2097173	183	148.42	NCU06738	2096932	2097550	+
sample_1_wt_rep1_peak_2110b	2	2097103	2097314	212	2097276	38	9.83541	NCU06738	2096932	2097550	+
sample_1_wt_rep1_peak_2111	2	2097643	2097717	75	2097676	48	15.7514	NCU06737	2097643	2098587	-
sample_1_wt_rep1_peak_2112a	2	2098388	2098596	209	2098430	137	95.6212	NCU06737	2097643	2098587	-
sample_1_wt_rep1_peak_2112b	2	2098388	2098596	209	2098551	92	50.4855	NCU06737	2097643	2098587	-
sample_1_wt_rep1_peak_2113a	2	2111636	2112109	474	2111758	203	173.015	NCU06734	2111215	2111810	+
sample_1_wt_rep1_peak_2113b	2	2111636	2112109	474	2111893	181	146.01	NCU10430	2111818	2112108	-
sample_1_wt_rep1_peak_2113c	2	2111636	2112109	474	2112068	36	8.77386	NCU10430	2111818	2112108	-
sample_1_wt_rep1_peak_2122a	2	2205950	2206238	289	2205992	167	129.417	NCU01839	2205951	2206327	+
sample_1_wt_rep1_peak_2122b	2	2205950	2206238	289	2206091	42	12.0856	NCU01839	2205951	2206327	+
sample_1_wt_rep1_peak_2122c	2	2205950	2206238	289	2206200	132	90.2477	NCU01839	2205951	2206327	+
sample_1_wt_rep1_peak_2126	2	2231109	2231320	212	2231272	6696	10966.7	NCU01835	2230708	2231363	+
sample_1_wt_rep1_peak_2127	2	2248097	2248294	198	2248161	314	323.153	NCU01833	2248100	2248788	-
sample_1_wt_rep1_peak_2131	2	2268156	2268302	147	2268233	2874	4077.41	NCU01827	2268141	2268834	+
sample_1_wt_rep1_peak_2132	2	2268444	2268545	102	2268485	1196	1253.55	NCU01827	2268141	2268834	+
sample_1_wt_rep1_peak_2144a	2	2344737	2344973	237	2344774	70	31.6337	NCU01813	2344754	2344977	+
sample_1_wt_rep1_peak_2144b	2	2344737	2344973	237	2344921	577	739.952	NCU01813	2344754	2344977	+
sample_1_wt_rep1_peak_2147b	2	2355881	2356143	263	2356102	68	30.0533	NCU01808	2356042	2356505	-
sample_1_wt_rep1_peak_2148	2	2356275	2356374	100	2356318	374	411.883	NCU01808	2356042	2356505	-
sample_1_wt_rep1_peak_2151	2	2364412	2364540	129	2364493	238	218.056	NCU01804	2363917	2365216	-
sample_1_wt_rep1_peak_2152	2	2364999	2365076	78	2365034	69	30.8404	NCU01804	2363917	2365216	-
sample_1_wt_rep1_peak_2160	2	2396325	2396425	101	2396367	528	501.461	NCU01793	2396235	2397574	+
sample_1_wt_rep1_peak_2162	2	2397459	2397572	114	2397513	192	105.66	NCU01793	2396235	2397574	+
sample_1_wt_rep1_peak_2163a	2	2400770	2400999	230	2400811	1379	1889.34	NCU01792	2400757	2401004	-
sample_1_wt_rep1_peak_2163b	2	2400770	2400999	230	2400950	248	164.271	NCU01792	2400757	2401004	-
sample_1_wt_rep1_peak_2177	2	2478811	2478885	75	2478866	169	22.7302	NCU01777	2478244	2479165	+
sample_1_wt_rep1_peak_2178	2	2479092	2479167	76	2479127	247	59.2494	NCU01777	2478244	2479165	+
sample_1_wt_rep1_peak_2184a	2	2500997	2501215	219	2501044	425	462.961	NCU01768	2500846	2501308	-
sample_1_wt_rep1_peak_2184b	2	2500997	2501215	219	2501149	1074	1589.19	NCU01768	2500846	2501308	-
sample_1_wt_rep1_peak_2186	2	2511975	2512065	91	2512022	93	51.4002	NCU01766	2511782	2512365	+
sample_1_wt_rep1_peak_2187a	2	2512166	2512365	200	2512202	45	13.8771	NCU01766	2511782	2512365	+
sample_1_wt_rep1_peak_2187b	2	2512166	2512365	200	2512312	134	92.3875	NCU01766	2511782	2512365	+
sample_1_wt_rep1_peak_2188a	2	2512656	2513088	433	2512749	345	368.432	NCU01765	2512545	2513141	-
sample_1_wt_rep1_peak_2188b	2	2512656	2513088	433	2512903	49	16.3938	NCU01765	2512545	2513141	-
sample_1_wt_rep1_peak_2188c	2	2512656	2513088	433	2513044	34	7.75748	NCU01765	2512545	2513141	-
sample_1_wt_rep1_peak_2189	2	2517834	2517921	88	2517874	230	207.552	NCU01763	2517842	2518147	-
sample_1_wt_rep1_peak_2191a	2	2527987	2528204	218	2528017	38	6.98928	NCU01759	2527979	2528211	-
sample_1_wt_rep1_peak_2191b	2	2527987	2528204	218	2528161	948	1314.18	NCU01759	2527979	2528211	-
sample_1_wt_rep1_peak_2197b	2	2553431	2553596	166	2553554	223	198.46	NCU01748	2553455	2554534	-
sample_1_wt_rep1_peak_2198	2	2553701	2553901	201	2553829	181	146.01	NCU01748	2553455	2554534	-
sample_1_wt_rep1_peak_2199	2	2554060	2554175	116	2554098	79	39.0358	NCU01748	2553455	2554534	-
sample_1_wt_rep1_peak_2203a	2	2567182	2567396	215	2567222	497	554.273	NCU01744	2567182	2567521	-
sample_1_wt_rep1_peak_2203b	2	2567182	2567396	215	2567352	266	228.612	NCU01744	2567182	2567521	-
sample_1_wt_rep1_peak_2204	2	2582901	2582977	77	2582938	81	33.063	NCU01742	2582763	2583073	+
sample_1_wt_rep1_peak_2206a	2	2585966	2586183	218	2586024	873	1096.21	NCU01740	2585927	2586362	-
sample_1_wt_rep1_peak_2206b	2	2585966	2586183	218	2586106	262	199.295	NCU01740	2585927	2586362	-
sample_1_wt_rep1_peak_2207	2	2586279	2586354	76	2586316	83	28.2001	NCU01740	2585927	2586362	-
sample_1_wt_rep1_peak_2208a	2	2587484	2587731	248	2587523	83	28.2585	NCU01739	2587195	2587727	-
sample_1_wt_rep1_peak_2208b	2	2587484	2587731	248	2587664	114	51.0713	NCU01739	2587195	2587727	-
sample_1_wt_rep1_peak_2210a	2	2596875	2597120	246	2596934	200	169.269	NCU01737	2596668	2597160	+
sample_1_wt_rep1_peak_2210b	2	2596875	2597120	246	2597078	89	47.7696	NCU01737	2596668	2597160	+
sample_1_wt_rep1_peak_2212	2	2610612	2610714	103	2610654	97	55.1041	NCU01731	2610417	2611456	+
sample_1_wt_rep1_peak_2213	2	2610971	2611270	300	2611181	504	617.708	NCU01731	2610417	2611456	+
sample_1_wt_rep1_peak_2227	2	2677427	2677532	106	2677473	208	179.299	NCU01702	2677435	2677839	-
sample_1_wt_rep1_peak_2228	2	2677616	2677782	167	2677695	228	204.945	NCU01702	2677435	2677839	-
sample_1_wt_rep1_peak_2233	2	2699051	2699229	179	2699118	166	128.251	NCU01695	2699057	2699483	-
sample_1_wt_rep1_peak_2234a	2	2706553	2706808	256	2706592	362	284.134	NCU01692	2706519	2706814	+
sample_1_wt_rep1_peak_2234b	2	2706553	2706808	256	2706765	2115	3218.91	NCU01692	2706519	2706814	+
sample_1_wt_rep1_peak_2235a	2	2710371	2710589	219	2710407	87	23.7357	NCU01689	2710248	2710811	+
sample_1_wt_rep1_peak_2235b	2	2710371	2710589	219	2710560	121	45.8565	NCU01689	2710248	2710811	+
sample_1_wt_rep1_peak_2236	2	2710705	2710790	86	2710749	394	324.123	NCU01689	2710248	2710811	+
sample_1_wt_rep1_peak_2242	2	2754509	2754634	126	2754585	119	76.6648	NCU01668	2754560	2756071	-
sample_1_wt_rep1_peak_2243	2	2754755	2754882	128	2754819	154	114.461	NCU01668	2754560	2756071	-
sample_1_wt_rep1_peak_2245	2	2765999	2766115	117	2766075	82	41.6023	NCU01665	2765796	2766543	+
sample_1_wt_rep1_peak_2246	2	2766442	2766516	75	2766478	76	36.5175	NCU01665	2765796	2766543	+
sample_1_wt_rep1_peak_2248a	2	2780724	2780993	270	2780804	177	141.22	NCU10381	2780803	2781061	-
sample_1_wt_rep1_peak_2248b	2	2780724	2780993	270	2780924	359	389.282	NCU10381	2780803	2781061	-
sample_1_wt_rep1_peak_2253a	2	2797970	2798217	248	2798031	893	1254.31	NCU01654	2797974	2798234	-
sample_1_wt_rep1_peak_2253b	2	2797970	2798217	248	2798176	190	145.284	NCU01654	2797974	2798234	-
sample_1_wt_rep1_peak_2258a	2	2817604	2818286	683	2817649	59	23.2596	NCU01648	2817568	2819758	+
sample_1_wt_rep1_peak_2258b	2	2817604	2818286	683	2817729	109	66.6274	NCU01648	2817568	2819758	+
sample_1_wt_rep1_peak_2259a	2	2823955	2824234	280	2823985	53	9.12582	NCU01646	2823755	2824240	+
sample_1_wt_rep1_peak_2259b	2	2823955	2824234	280	2824159	153	77.9054	NCU01646	2823755	2824240	+
sample_1_wt_rep1_peak_2261	2	2835170	2835314	145	2835274	183	148.42	NCU01643	2835060	2835334	+
sample_1_wt_rep1_peak_2267b	2	2864351	2864670	320	2864492	314	252.178	NCU01638	2864458	2864767	-
sample_1_wt_rep1_peak_2267c	2	2864351	2864670	320	2864630	116	49.4886	NCU01638	2864458	2864767	-
sample_1_wt_rep1_peak_2269a	2	2874284	2874579	296	2874354	2016	1480.9	NCU01635	2874241	2874853	-
sample_1_wt_rep1_peak_2269b	2	2874284	2874579	296	2874531	5150	5772.42	NCU01635	2874241	2874853	-
sample_1_wt_rep1_peak_2274a	2	2926555	2926755	201	2926591	62	25.4639	NCU01629	2926095	2926753	+
sample_1_wt_rep1_peak_2274b	2	2926555	2926755	201	2926702	69	30.8404	NCU01629	2926095	2926753	+
sample_1_wt_rep1_peak_2277a	2	2954315	2954730	416	2954372	82	41.6023	NCU01614	2953868	2954651	+
sample_1_wt_rep1_peak_2277b	2	2954315	2954730	416	2954512	77	37.3515	NCU01614	2953868	2954651	+
sample_1_wt_rep1_peak_2281a	2	2975665	2975896	232	2975697	47	7.55669	NCU01607	2975175	2975898	+
sample_1_wt_rep1_peak_2281b	2	2975665	2975896	232	2975848	122	55.2577	NCU01607	2975175	2975898	+
sample_1_wt_rep1_peak_2284a	2	2981491	2981705	215	2981528	204	174.267	NCU01601	2981484	2981787	-
sample_1_wt_rep1_peak_2284b	2	2981491	2981705	215	2981641	36	8.77386	NCU01601	2981484	2981787	-
sample_1_wt_rep1_peak_2285a	2	2985763	2986199	437	2985814	315	324.593	NCU01599	2985471	2985994	+
sample_1_wt_rep1_peak_2285b	2	2985763	2986199	437	2985949	47	15.1178	NCU01599	2985471	2985994	+
sample_1_wt_rep1_peak_2286a	2	2997038	2997253	216	2997082	202	171.764	NCU01596	2997035	2997322	-
sample_1_wt_rep1_peak_2286b	2	2997038	2997253	216	2997207	499	609.496	NCU01596	2997035	2997322	-
sample_1_wt_rep1_peak_2288a	2	3015054	3015260	207	3015082	65	5.77861	NCU01589	3014934	3015387	+
sample_1_wt_rep1_peak_2288b	2	3015054	3015260	207	3015214	1586	1959.98	NCU01589	3014934	3015387	+
sample_1_wt_rep1_peak_2289a	2	3018704	3018919	216	3018744	107	18.4611	NCU01587	3018712	3019011	+
sample_1_wt_rep1_peak_2289b	2	3018704	3018919	216	3018858	2158	2827.36	NCU01587	3018712	3019011	+
sample_1_wt_rep1_peak_2290a	2	3019578	3019817	240	3019615	382	229.082	NCU01585	3019577	3019821	-
sample_1_wt_rep1_peak_2290b	2	3019578	3019817	240	3019756	167	50.7451	NCU01585	3019577	3019821	-
sample_1_wt_rep1_peak_2291	2	3021364	3021468	105	3021410	581	533.865	NCU01584	3021363	3022012	-
sample_1_wt_rep1_peak_2301a	2	3068630	3069010	381	3068667	79	39.0358	NCU01565	3068629	3069091	-
sample_1_wt_rep1_peak_2301b	2	3068630	3069010	381	3068790	427	493.759	NCU01565	3068629	3069091	-
sample_1_wt_rep1_peak_2301c	2	3068630	3069010	381	3068929	189	155.704	NCU01565	3068629	3069091	-
sample_1_wt_rep1_peak_2302a	2	3072629	3072908	280	3072697	307	313.107	NCU01564	3072629	3073534	-
sample_1_wt_rep1_peak_2302b	2	3072629	3072908	280	3072870	125	82.862	NCU01564	3072629	3073534	-
sample_1_wt_rep1_peak_2304	2	3085084	3085167	84	3085123	1796	2989.47	NCU01560	3085087	3086152	-
sample_1_wt_rep1_peak_2305	2	3085305	3085379	75	3085342	59	18.3702	NCU01560	3085087	3086152	-
sample_1_wt_rep1_peak_2306	2	3098369	3098465	97	3098412	2248	3544.68	NCU01555	3098142	3098667	+
sample_1_wt_rep1_peak_2307a	2	3098551	3098885	335	3098605	263	180.319	NCU01555	3098142	3098667	+
sample_1_wt_rep1_peak_2307b	2	3098551	3098885	335	3098728	297	217.968	NCU01554	3098688	3098984	-
sample_1_wt_rep1_peak_2307c	2	3098551	3098885	335	3098853	49	6.62625	NCU01554	3098688	3098984	-
sample_1_wt_rep1_peak_2310	2	3111027	3111101	75	3111064	47	15.1178	NCU01550	3110920	3111625	+
sample_1_wt_rep1_peak_2311a	2	3111404	3111720	317	3111448	493	599.67	NCU01550	3110920	3111625	+
sample_1_wt_rep1_peak_2312a	2	3116762	3116953	192	3116807	144	71.994	NCU01548	3116771	3117198	-
sample_1_wt_rep1_peak_2312b	2	3116762	3116953	192	3116911	1625	2420.78	NCU01548	3116771	3117198	-
sample_1_wt_rep1_peak_2313a	2	3119576	3119781	206	3119622	236	163.156	NCU01547	3119543	3119873	+
sample_1_wt_rep1_peak_2313b	2	3119576	3119781	206	3119730	264	194.118	NCU01547	3119543	3119873	+
sample_1_wt_rep1_peak_2315a	2	3125686	3125853	168	3125724	794	675.9	NCU01545	3125519	3126054	+
sample_1_wt_rep1_peak_2315b	2	3125686	3125853	168	3125812	3968	6063.03	NCU01545	3125519	3126054	+
sample_1_wt_rep1_peak_2316	2	3125942	3126021	80	3125986	146	33.7416	NCU01545	3125519	3126054	+
sample_1_wt_rep1_peak_2317	2	3127749	3127841	93	3127794	325	168.32	NCU01543	3127769	3129156	-
sample_1_wt_rep1_peak_2318a	2	3128007	3128187	181	3128029	81	7.50018	NCU01543	3127769	3129156	-
sample_1_wt_rep1_peak_2318b	2	3128007	3128187	181	3128149	93	11.4283	NCU01543	3127769	3129156	-
sample_1_wt_rep1_peak_2320	2	3136116	3136209	94	3136157	295	296.048	NCU01542	3136103	3136370	-
sample_1_wt_rep1_peak_2321	2	3136295	3136373	79	3136331	130	88.1209	NCU01542	3136103	3136370	-
sample_1_wt_rep1_peak_2323a	2	3150996	3151281	286	3151056	482	581.737	NCU01539	3150967	3151235	+
sample_1_wt_rep1_peak_2323b	2	3150996	3151281	286	3151202	191	158.15	NCU01539	3150967	3151235	+
sample_1_wt_rep1_peak_2324	2	3151596	3151673	78	3151635	116	73.6144	NCU15834	3151597	3152052	-
sample_1_wt_rep1_peak_2325a	2	3151778	3152044	267	3151817	125	82.862	NCU15834	3151597	3152052	-
sample_1_wt_rep1_peak_2325b	2	3151778	3152044	267	3151993	242	223.352	NCU15834	3151597	3152052	-
sample_1_wt_rep1_peak_2326a	2	3157280	3157454	175	3157316	131	89.1827	NCU01535	3157052	3157508	-
sample_1_wt_rep1_peak_2326b	2	3157280	3157454	175	3157411	78	38.1909	NCU01535	3157052	3157508	-
sample_1_wt_rep1_peak_2328a	2	3182043	3182244	202	3182076	214	13.3579	NCU01528	3182067	3182245	+
sample_1_wt_rep1_peak_2328b	2	3182043	3182244	202	3182195	15802	26513.7	NCU01528	3182067	3182245	+
sample_1_wt_rep1_peak_2330a	2	3188800	3189091	292	3188882	195	163.07	NCU01525	3188786	3189128	-
sample_1_wt_rep1_peak_2330b	2	3188800	3189091	292	3189047	287	284.791	NCU01525	3188786	3189128	-
sample_1_wt_rep1_peak_2331	2	3193425	3193524	100	3193471	111	68.6046	NCU01524	3193424	3193967	-
sample_1_wt_rep1_peak_2332	2	3193776	3193852	77	3193814	58	22.5389	NCU01524	3193424	3193967	-
sample_1_wt_rep1_peak_2338a	2	3217227	3217545	319	3217266	534	620.967	NCU01517	3217065	3217500	+
sample_1_wt_rep1_peak_2338b	2	3217227	3217545	319	3217464	444	482.188	NCU01517	3217065	3217500	+
sample_1_wt_rep1_peak_2340a	2	3221693	3222021	329	3221734	100	37.7049	NCU01515	3221219	3221940	+
sample_1_wt_rep1_peak_2340b	2	3221693	3222021	329	3221846	100	37.7049	NCU01515	3221219	3221940	+
sample_1_wt_rep1_peak_2342a	2	3227979	3228337	359	3228028	703	865.857	NCU01510	3227828	3228372	-
sample_1_wt_rep1_peak_2342b	2	3227979	3228337	359	3228183	130	72.0605	NCU01510	3227828	3228372	-
sample_1_wt_rep1_peak_2342c	2	3227979	3228337	359	3228295	383	374.982	NCU01510	3227828	3228372	-
sample_1_wt_rep1_peak_2349	2	3264421	3264586	166	3264485	1817	2901.86	NCU01498	3264427	3265533	-
sample_1_wt_rep1_peak_2350a	2	3264953	3265145	193	3264992	157	92.6439	NCU01498	3264427	3265533	-
sample_1_wt_rep1_peak_2350b	2	3264953	3265145	193	3265107	36	4.65216	NCU01498	3264427	3265533	-
sample_1_wt_rep1_peak_2359a	2	3338173	3338370	198	3338188	27	4.5924	NCU01485	3338079	3338546	-
sample_1_wt_rep1_peak_2359b	2	3338173	3338370	198	3338315	390	436.277	NCU01485	3338079	3338546	-
sample_1_wt_rep1_peak_2360a	2	3344193	3344590	398	3344264	1289	1294.98	NCU01484	3343822	3344700	+
sample_1_wt_rep1_peak_2360b	2	3344193	3344590	398	3344394	1872	2173.39	NCU01484	3343822	3344700	+
sample_1_wt_rep1_peak_2360c	2	3344193	3344590	398	3344546	624	442.597	NCU01484	3343822	3344700	+
sample_1_wt_rep1_peak_2365b	2	3362361	3362688	328	3362638	108	65.6446	NCU10036	3362517	3362970	-
sample_1_wt_rep1_peak_2366	2	3362779	3362891	113	3362822	122	79.7476	NCU10036	3362517	3362970	-
sample_1_wt_rep1_peak_2381	2	3433232	3433308	77	3433270	260	62.7024	NCU08504	3433106	3433316	+
sample_1_wt_rep1_peak_2382a	2	3436887	3437325	439	3436958	3943	4850.81	NCU08502	3436824	3437667	+
sample_1_wt_rep1_peak_2382b	2	3436887	3437325	439	3437119	3053	3425.99	NCU08502	3436824	3437667	+
sample_1_wt_rep1_peak_2382c	2	3436887	3437325	439	3437271	2040	1945.59	NCU08502	3436824	3437667	+
sample_1_wt_rep1_peak_2384a	2	3455751	3456003	253	3455818	5073	8284.17	NCU08500	3455538	3456351	+
sample_1_wt_rep1_peak_2384b	2	3455751	3456003	253	3455909	337	173.462	NCU08500	3455538	3456351	+
sample_1_wt_rep1_peak_2385	2	3457845	3457923	79	3457883	187	57.5911	NCU08499	3457838	3458405	-
sample_1_wt_rep1_peak_2395a	2	3548571	3548960	390	3548633	1089	1580.3	NCU08471	3548557	3548971	-
sample_1_wt_rep1_peak_2395b	2	3548571	3548960	390	3548777	272	237.367	NCU08471	3548557	3548971	-
sample_1_wt_rep1_peak_2395c	2	3548571	3548960	390	3548916	295	267.434	NCU08471	3548557	3548971	-
sample_1_wt_rep1_peak_2397	2	3556120	3556222	103	3556179	155	115.595	NCU08468	3556059	3556645	-
sample_1_wt_rep1_peak_2398	2	3556300	3556385	86	3556342	108	65.6446	NCU08468	3556059	3556645	-
sample_1_wt_rep1_peak_2403a	2	3582803	3583022	220	3582840	57	21.8254	NCU08452	3582822	3583012	-
sample_1_wt_rep1_peak_2403b	2	3582803	3583022	220	3582936	179	143.61	NCU08452	3582822	3583012	-
sample_1_wt_rep1_peak_2414	2	3756928	3757070	143	3756980	409	465.614	NCU08709	3756943	3757672	-
sample_1_wt_rep1_peak_2415a	2	3757345	3757547	203	3757410	313	321.714	NCU08709	3756943	3757672	-
sample_1_wt_rep1_peak_2415b	2	3757345	3757547	203	3757507	77	37.3515	NCU08709	3756943	3757672	-
sample_1_wt_rep1_peak_2424a	2	3810094	3810538	445	3810115	95	5.02736	NCU08727	3809744	3810370	-
sample_1_wt_rep1_peak_2424b	2	3810094	3810538	445	3810224	1881	2031.26	NCU08727	3809744	3810370	-
sample_1_wt_rep1_peak_2431	2	3862038	3862125	88	3862081	1208	1843.39	NCU08743	3862002	3862358	-
sample_1_wt_rep1_peak_2432	2	3862314	3862389	76	3862350	126	75.796	NCU08743	3862002	3862358	-
sample_1_wt_rep1_peak_2453a	2	4006923	4007136	214	4006956	43	12.6732	NCU08420	4006851	4007129	+
sample_1_wt_rep1_peak_2453b	2	4006923	4007136	214	4007089	305	310.25	NCU08420	4006851	4007129	+
sample_1_wt_rep1_peak_2454a	2	4008220	4008442	223	4008261	92	50.4855	NCU08421	4008238	4008521	-
sample_1_wt_rep1_peak_2454b	2	4008220	4008442	223	4008403	91	49.5755	NCU08421	4008238	4008521	-
sample_1_wt_rep1_peak_2455	2	4018331	4018424	94	4018380	118	75.6444	NCU08423	4017658	4018727	+
sample_1_wt_rep1_peak_2456	2	4018589	4018664	76	4018626	132	90.2477	NCU08423	4017658	4018727	+
sample_1_wt_rep1_peak_2463a	2	4053453	4053697	245	4053493	40	10.94	NCU08434	4053447	4053825	-
sample_1_wt_rep1_peak_2463b	2	4053453	4053697	245	4053624	1300	2115.68	NCU08434	4053447	4053825	-
sample_1_wt_rep1_peak_2476a	2	4172895	4173078	184	4172945	67	29.2723	NCU09343	4172885	4173212	-
sample_1_wt_rep1_peak_2476b	2	4172895	4173078	184	4173035	110	67.614	NCU09343	4172885	4173212	-
sample_1_wt_rep1_peak_2477a	2	4179364	4179571	208	4179402	355	93.2982	NCU09345	4179310	4180504	+
sample_1_wt_rep1_peak_2477b	2	4179364	4179571	208	4179524	11996	20082.5	NCU09345	4179310	4180504	+
sample_1_wt_rep1_peak_2478a	2	4190010	4190191	182	4190055	435	506.374	NCU09347	4190016	4190468	-
sample_1_wt_rep1_peak_2478b	2	4190010	4190191	182	4190182	45	13.8771	NCU09347	4190016	4190468	-
sample_1_wt_rep1_peak_2489	2	4288559	4288633	75	4288595	65	15.0697	NCU09770	4288446	4288883	+
sample_1_wt_rep1_peak_2490	2	4288775	4288878	104	4288822	2554	4264.76	NCU09770	4288446	4288883	+
sample_1_wt_rep1_peak_2498a	2	4343498	4343712	215	4343555	2588	4073.75	NCU09754	4343497	4343891	-
sample_1_wt_rep1_peak_2498b	2	4343498	4343712	215	4343664	142	56.9772	NCU09754	4343497	4343891	-
sample_1_wt_rep1_peak_2503a	2	4379909	4380219	311	4379959	227	107.102	NCU09468	4379819	4380245	+
sample_1_wt_rep1_peak_2503b	2	4379909	4380219	311	4380157	2775	4139.85	NCU09468	4379819	4380245	+
sample_1_wt_rep1_peak_2504	2	4386181	4386277	97	4386234	154	114.461	NCU09469	4385736	4386281	+
sample_1_wt_rep1_peak_2508	2	4402544	4402696	153	4402585	6837	6555.38	NCU09476	4402401	4403088	+
sample_1_wt_rep1_peak_2509	2	4402784	4402864	81	4402823	9571	10523.7	NCU09476	4402401	4403088	+
sample_1_wt_rep1_peak_2510a	2	4407330	4407524	195	4407374	3042	2441.22	NCU09477	4407190	4407556	+
sample_1_wt_rep1_peak_2510b	2	4407330	4407524	195	4407485	4729	4654.32	NCU09477	4407190	4407556	+
sample_1_wt_rep1_peak_2512a	2	4417262	4417398	137	4417279	37	9.29913	NCU09481	4416813	4417398	+
sample_1_wt_rep1_peak_2512b	2	4417262	4417398	137	4417352	49	16.3938	NCU09481	4416813	4417398	+
sample_1_wt_rep1_peak_2513a	2	4417852	4418041	190	4417891	298	300.293	NCU09482	4417858	4418035	-
sample_1_wt_rep1_peak_2513b	2	4417852	4418041	190	4417986	281	276.412	NCU09482	4417858	4418035	-
sample_1_wt_rep1_peak_2521	2	4465347	4465421	75	4465384	54	19.7297	NCU09492	4465090	4465976	+
sample_1_wt_rep1_peak_2522	2	4465880	4465964	85	4465920	104	61.7536	NCU09492	4465090	4465976	+
sample_1_wt_rep1_peak_2523	3	12252	12330	79	12290	165	127.087	NCU09526	11848	12729	+
sample_1_wt_rep1_peak_2524	3	12637	12732	96	12687	257	243.46	NCU09526	11848	12729	+
sample_1_wt_rep1_peak_2530	3	21727	21832	106	21769	142	101.073	NCU09521	21688	22496	+
sample_1_wt_rep1_peak_2531	3	22417	22505	89	22459	112	69.599	NCU09521	21688	22496	+
sample_1_wt_rep1_peak_2534a	3	30388	30562	175	30424	59	21.1106	NCU09519	30391	30638	+
sample_1_wt_rep1_peak_2534b	3	30388	30562	175	30532	30	4.99984	NCU09519	30391	30638	+
sample_1_wt_rep1_peak_2546a	3	109561	109803	243	109605	70	31.6337	NCU09500	109551	109813	-
sample_1_wt_rep1_peak_2546b	3	109561	109803	243	109761	52	18.3711	NCU09500	109551	109813	-
sample_1_wt_rep1_peak_2547	3	118143	118218	76	118180	93	51.4002	NCU09499	118135	118431	+
sample_1_wt_rep1_peak_2548	3	118350	118424	75	118388	90	48.6702	NCU09499	118135	118431	+
sample_1_wt_rep1_peak_2551	3	127351	127432	82	127393	411	468.724	NCU09496	127361	128097	-
sample_1_wt_rep1_peak_2552	3	127630	127715	86	127673	73	34.0495	NCU09496	127361	128097	-
sample_1_wt_rep1_peak_2565a	3	259544	259773	230	259592	4075	6448.01	NCU09175	259481	259807	+
sample_1_wt_rep1_peak_2565b	3	259544	259773	230	259730	559	419.455	NCU09175	259481	259807	+
sample_1_wt_rep1_peak_2566	3	262454	262547	94	262499	500	355.987	NCU09176	262310	262549	+
sample_1_wt_rep1_peak_2569a	3	330521	330846	326	330681	105	62.7203	NCU10001	330511	330941	-
sample_1_wt_rep1_peak_2569b	3	330521	330846	326	330806	91	49.5755	NCU10001	330511	330941	-
sample_1_wt_rep1_peak_2572	3	467732	467937	206	467866	566	721.263	NCU05680	467442	467988	+
sample_1_wt_rep1_peak_2574	3	492858	492934	77	492897	78	38.1909	NCU05683	492807	493079	+
sample_1_wt_rep1_peak_2575	3	493030	493113	84	493065	65	27.7294	NCU05683	492807	493079	+
sample_1_wt_rep1_peak_2577	3	501618	501836	219	501780	273	265.326	NCU05685	501282	502216	+
sample_1_wt_rep1_peak_2578	3	502107	502235	129	502169	431	500.058	NCU05685	501282	502216	+
sample_1_wt_rep1_peak_2579a	3	508123	508418	296	508174	397	447.04	NCU05686	508089	508417	+
sample_1_wt_rep1_peak_2579b	3	508123	508418	296	508264	469	560.685	NCU05686	508089	508417	+
sample_1_wt_rep1_peak_2579c	3	508123	508418	296	508371	525	652.432	NCU05686	508089	508417	+
sample_1_wt_rep1_peak_2592b	3	606873	607204	332	607034	350	375.85	NCU05714	606927	607565	+
sample_1_wt_rep1_peak_2592c	3	606873	607204	332	607166	44	10.7283	NCU05714	606927	607565	+
sample_1_wt_rep1_peak_2593a	3	611874	612079	206	611925	348	307.432	NCU05715	611503	612129	+
sample_1_wt_rep1_peak_2593b	3	611874	612079	206	612021	719	890.767	NCU05715	611503	612129	+
sample_1_wt_rep1_peak_2595	3	616765	616845	81	616805	189	135.734	NCU05717	616723	617421	+
sample_1_wt_rep1_peak_2596	3	617279	617353	75	617285	34	7.75748	NCU05717	616723	617421	+
sample_1_wt_rep1_peak_2598	3	625153	625270	118	625210	464	395.262	NCU05720	625156	625690	-
sample_1_wt_rep1_peak_2599	3	625375	625457	83	625417	120	41.2765	NCU05720	625156	625690	-
sample_1_wt_rep1_peak_2601	3	627892	628019	128	627956	749	785.161	NCU05721	627911	628502	-
sample_1_wt_rep1_peak_2602	3	628110	628246	137	628174	1080	1301.8	NCU05721	627911	628502	-
sample_1_wt_rep1_peak_2604	3	653027	653104	78	653065	416	476.519	NCU05726	653021	653703	-
sample_1_wt_rep1_peak_2605a	3	673878	674187	310	673983	169	131.758	NCU05731	673845	674187	+
sample_1_wt_rep1_peak_2605b	3	673878	674187	310	674128	178	142.414	NCU05731	673845	674187	+
sample_1_wt_rep1_peak_2612a	3	992098	992352	255	992146	550	479.618	NCU07826	991635	992318	-
sample_1_wt_rep1_peak_2612b	3	992098	992352	255	992309	2796	4348.72	NCU07826	991635	992318	-
sample_1_wt_rep1_peak_2615a	3	1003153	1003361	209	1003209	461	105.388	NCU07831	1003025	1003457	-
sample_1_wt_rep1_peak_2615b	3	1003153	1003361	209	1003301	937	440.225	NCU07831	1003025	1003457	-
sample_1_wt_rep1_peak_2616a	3	1014828	1015066	239	1014897	111	68.6046	NCU07832	1014770	1015086	+
sample_1_wt_rep1_peak_2616b	3	1014828	1015066	239	1015025	427	493.759	NCU07832	1014770	1015086	+
sample_1_wt_rep1_peak_2618	3	1040936	1041052	117	1041005	85	44.2155	NCU07839	1040640	1041521	+
sample_1_wt_rep1_peak_2619a	3	1041234	1041521	288	1041333	189	155.704	NCU07839	1040640	1041521	+
sample_1_wt_rep1_peak_2619b	3	1041234	1041521	288	1041481	202	171.764	NCU07839	1040640	1041521	+
sample_1_wt_rep1_peak_2620a	3	1069020	1069324	305	1069088	631	832.987	NCU07842	1068676	1069356	+
sample_1_wt_rep1_peak_2624a	3	1077778	1078057	280	1077818	764	1070.35	NCU07846	1077781	1078269	-
sample_1_wt_rep1_peak_2624b	3	1077778	1078057	280	1078012	202	171.764	NCU07846	1077781	1078269	-
sample_1_wt_rep1_peak_2626a	3	1099756	1099991	236	1099804	61	24.7222	NCU07850	1099742	1100461	-
sample_1_wt_rep1_peak_2626b	3	1099756	1099991	236	1099959	40	10.94	NCU07850	1099742	1100461	-
sample_1_wt_rep1_peak_2628	3	1110256	1110388	133	1110305	276	254.84	NCU07852	1110205	1110819	+
sample_1_wt_rep1_peak_2629	3	1110522	1110633	112	1110574	201	160.027	NCU07852	1110205	1110819	+
sample_1_wt_rep1_peak_2631	3	1119826	1119955	130	1119887	760	1063.06	NCU07854	1119490	1120162	+
sample_1_wt_rep1_peak_2632	3	1120082	1120156	75	1120119	107	64.6659	NCU07854	1119490	1120162	+
sample_1_wt_rep1_peak_2635	3	1128224	1128367	144	1128311	1512	1240.46	NCU07857	1128122	1128609	+
sample_1_wt_rep1_peak_2636	3	1128452	1128612	161	1128522	6790	9853.71	NCU07857	1128122	1128609	+
sample_1_wt_rep1_peak_2637a	3	1130565	1130851	287	1130580	137	5.07212	NCU07859	1130519	1131026	-
sample_1_wt_rep1_peak_2637b	3	1130565	1130851	287	1130679	935	573.665	NCU07859	1130519	1131026	-
sample_1_wt_rep1_peak_2637c	3	1130565	1130851	287	1130807	297	62.9877	NCU07859	1130519	1131026	-
sample_1_wt_rep1_peak_2641a	3	1153539	1153734	196	1153589	220	188.428	NCU07864	1153548	1153790	+
sample_1_wt_rep1_peak_2641b	3	1153539	1153734	196	1153692	82	39.5012	NCU07864	1153548	1153790	+
sample_1_wt_rep1_peak_2644	3	1173465	1173690	226	1173581	473	567.146	NCU07868	1173378	1174136	+
sample_1_wt_rep1_peak_2645	3	1174036	1174110	75	1174072	78	38.1909	NCU07868	1173378	1174136	+
sample_1_wt_rep1_peak_2651a	3	1188623	1189016	394	1188658	31	6.32286	NCU07872	1188639	1189066	-
sample_1_wt_rep1_peak_2651b	3	1188623	1189016	394	1188796	408	464.06	NCU07872	1188639	1189066	-
sample_1_wt_rep1_peak_2651c	3	1188623	1189016	394	1188970	85	44.2155	NCU07872	1188639	1189066	-
sample_1_wt_rep1_peak_2652	3	1196641	1196718	78	1196679	60	23.9874	NCU07874	1196594	1197601	-
sample_1_wt_rep1_peak_2653	3	1197066	1197164	99	1197117	369	404.32	NCU07874	1196594	1197601	-
sample_1_wt_rep1_peak_2656a	3	1217990	1218296	307	1218125	95	53.2432	NCU07879	1217921	1218307	-
sample_1_wt_rep1_peak_2656b	3	1217990	1218296	307	1218254	94	52.3194	NCU07879	1217921	1218307	-
sample_1_wt_rep1_peak_2658	3	1223544	1223670	127	1223612	638	845.198	NCU07881	1222446	1224156	-
sample_1_wt_rep1_peak_2659a	3	1223772	1223992	221	1223801	35	8.25988	NCU07881	1222446	1224156	-
sample_1_wt_rep1_peak_2659b	3	1223772	1223992	221	1223953	117	74.6275	NCU07881	1222446	1224156	-
sample_1_wt_rep1_peak_2663a	3	1237274	1237450	177	1237315	165	127.087	NCU07887	1237272	1237751	-
sample_1_wt_rep1_peak_2663b	3	1237274	1237450	177	1237409	759	1061.24	NCU07887	1237272	1237751	-
sample_1_wt_rep1_peak_2665a	3	1246363	1246714	352	1246401	44	13.2705	NCU07889	1246317	1246722	+
sample_1_wt_rep1_peak_2665b	3	1246363	1246714	352	1246567	558	707.728	NCU07889	1246317	1246722	+
sample_1_wt_rep1_peak_2667a	3	1251887	1252063	177	1251928	140	98.883	NCU11352	1251914	1252409	+
sample_1_wt_rep1_peak_2667b	3	1251887	1252063	177	1252024	44	13.2705	NCU11352	1251914	1252409	+
sample_1_wt_rep1_peak_2668	3	1277338	1277454	117	1277405	86	45.0967	NCU06405	1277009	1277507	+
sample_1_wt_rep1_peak_2669	3	1281252	1281335	84	1281295	499	609.496	NCU06406	1281040	1281333	+
sample_1_wt_rep1_peak_2676a	3	1305645	1305917	273	1305718	479	572.616	NCU06410	1305463	1305920	+
sample_1_wt_rep1_peak_2676b	3	1305645	1305917	273	1305860	665	874.547	NCU06410	1305463	1305920	+
sample_1_wt_rep1_peak_2685a	3	1347094	1347309	216	1347153	84	43.3394	NCU06420	1346907	1347475	+
sample_1_wt_rep1_peak_2685b	3	1347094	1347309	216	1347263	103	60.7911	NCU06420	1346907	1347475	+
sample_1_wt_rep1_peak_2689	3	1369010	1369093	84	1369053	442	517.464	NCU06425	1369012	1369653	-
sample_1_wt_rep1_peak_2690	3	1369186	1369444	259	1369266	408	464.06	NCU06425	1369012	1369653	-
sample_1_wt_rep1_peak_2698a	3	1410266	1410538	273	1410319	216	189.462	NCU06436	1410194	1410535	+
sample_1_wt_rep1_peak_2698b	3	1410266	1410538	273	1410394	308	314.538	NCU06436	1410194	1410535	+
sample_1_wt_rep1_peak_2698c	3	1410266	1410538	273	1410495	56	21.1193	NCU06436	1410194	1410535	+
sample_1_wt_rep1_peak_2699b	3	1415270	1415773	504	1415562	119	60.3031	NCU06438	1415538	1415811	-
sample_1_wt_rep1_peak_2699c	3	1415270	1415773	504	1415729	264	214.621	NCU06438	1415538	1415811	-
sample_1_wt_rep1_peak_2704	3	1440303	1440401	99	1440354	240	176.295	NCU06447	1440197	1440823	-
sample_1_wt_rep1_peak_2705	3	1440550	1440628	79	1440590	145	78.5841	NCU06447	1440197	1440823	-
sample_1_wt_rep1_peak_2713a	3	1474875	1475129	255	1474912	337	356.627	NCU06457	1474737	1475441	+
sample_1_wt_rep1_peak_2713b	3	1474875	1475129	255	1475045	623	819.073	NCU06457	1474737	1475441	+
sample_1_wt_rep1_peak_2714a	3	1482800	1483048	249	1482844	135	93.4622	NCU06459	1482530	1483746	+
sample_1_wt_rep1_peak_2714b	3	1482800	1483048	249	1483008	159	120.159	NCU06459	1482530	1483746	+
sample_1_wt_rep1_peak_2715	3	1483171	1483245	75	1483215	45	13.8771	NCU06459	1482530	1483746	+
sample_1_wt_rep1_peak_2716	3	1483382	1483457	76	1483439	111	68.6046	NCU06459	1482530	1483746	+
sample_1_wt_rep1_peak_2717	3	1483638	1483762	125	1483708	165	127.087	NCU06459	1482530	1483746	+
sample_1_wt_rep1_peak_2719a	3	1489904	1490216	313	1489961	243	224.68	NCU06461	1489885	1490107	+
sample_1_wt_rep1_peak_2720	3	1490310	1490384	75	1490372	68	20.3925	NCU06462	1490270	1490740	-
sample_1_wt_rep1_peak_2721	3	1490478	1490556	79	1490518	211	125.653	NCU06462	1490270	1490740	-
sample_1_wt_rep1_peak_2723a	3	1495310	1495503	194	1495369	1476	2152.63	NCU06464	1494836	1495503	-
sample_1_wt_rep1_peak_2723b	3	1495310	1495503	194	1495461	713	819.919	NCU06464	1494836	1495503	-
sample_1_wt_rep1_peak_2727b	3	1510138	1510526	389	1510485	256	242.108	NCU06468	1510314	1510522	-
sample_1_wt_rep1_peak_2728	3	1527257	1527331	75	1527303	56	18.1939	NCU06469	1527160	1527693	+
sample_1_wt_rep1_peak_2729	3	1527480	1527705	226	1527530	1125	1688.8	NCU06469	1527160	1527693	+
sample_1_wt_rep1_peak_2733	3	1558576	1558672	97	1558621	80	39.886	NCU06481	1558567	1558960	-
sample_1_wt_rep1_peak_2734	3	1558754	1558867	114	1558816	118	75.6444	NCU06481	1558567	1558960	-
sample_1_wt_rep1_peak_2735a	3	1563325	1563671	347	1563343	29	5.43034	NCU06482	1563211	1563652	-
sample_1_wt_rep1_peak_2735b	3	1563325	1563671	347	1563462	49	16.3938	NCU06482	1563211	1563652	-
sample_1_wt_rep1_peak_2735c	3	1563325	1563671	347	1563626	269	259.82	NCU06482	1563211	1563652	-
sample_1_wt_rep1_peak_2740	3	1598998	1599089	92	1599047	1345	2089.29	NCU06488	1598874	1599517	-
sample_1_wt_rep1_peak_2741	3	1599180	1599308	129	1599228	155	102.776	NCU06488	1598874	1599517	-
sample_1_wt_rep1_peak_2745a	3	1625365	1625589	225	1625398	40	10.94	NCU16638	1625220	1625633	+
sample_1_wt_rep1_peak_2745b	3	1625365	1625589	225	1625534	57	21.8254	NCU16638	1625220	1625633	+
sample_1_wt_rep1_peak_2746a	3	1627441	1627768	328	1627501	1051	1614.98	NCU06495	1627355	1627855	-
sample_1_wt_rep1_peak_2746b	3	1627441	1627768	328	1627613	52	18.3711	NCU06495	1627355	1627855	-
sample_1_wt_rep1_peak_2746c	3	1627441	1627768	328	1627730	54	19.7297	NCU06495	1627355	1627855	-
sample_1_wt_rep1_peak_2750b	3	1642023	1642318	296	1642148	100	57.9284	NCU06500	1642109	1643006	-
sample_1_wt_rep1_peak_2750c	3	1642023	1642318	296	1642266	129	87.0624	NCU06500	1642109	1643006	-
sample_1_wt_rep1_peak_2752a	3	1664619	1664792	174	1664652	35	8.25988	NCU06503	1664264	1665202	+
sample_1_wt_rep1_peak_2752b	3	1664619	1664792	174	1664750	115	72.6049	NCU06503	1664264	1665202	+
sample_1_wt_rep1_peak_2753	3	1665068	1665207	140	1665151	851	1231.19	NCU06503	1664264	1665202	+
sample_1_wt_rep1_peak_2761a	3	1765384	1765548	165	1765420	43	12.6732	NCU06173	1764496	1765658	+
sample_1_wt_rep1_peak_2761b	3	1765384	1765548	165	1765522	44	13.2705	NCU06173	1764496	1765658	+
sample_1_wt_rep1_peak_2765	3	1788960	1789034	75	1789004	105	62.7203	NCU06179	1788875	1790028	+
sample_1_wt_rep1_peak_2766	3	1789343	1789417	75	1789378	43	12.6732	NCU06179	1788875	1790028	+
sample_1_wt_rep1_peak_2767	3	1789497	1789611	115	1789565	451	531.794	NCU06179	1788875	1790028	+
sample_1_wt_rep1_peak_2768	3	1789900	1790028	129	1789954	124	81.8204	NCU06179	1788875	1790028	+
sample_1_wt_rep1_peak_2772a	3	1817073	1817439	367	1817115	397	308.554	NCU06185	1817033	1817663	-
sample_1_wt_rep1_peak_2772b	3	1817073	1817439	367	1817330	2724	4311.32	NCU06185	1817033	1817663	-
sample_1_wt_rep1_peak_2781	3	1869907	1870008	102	1869964	2479	3919.51	NCU06199	1869911	1870599	-
sample_1_wt_rep1_peak_2782	3	1870191	1870271	81	1870228	118	42.3908	NCU06199	1869911	1870599	-
sample_1_wt_rep1_peak_2785a	3	1887219	1887611	393	1887267	199	168.025	NCU06202	1887225	1887524	+
sample_1_wt_rep1_peak_2785b	3	1887219	1887611	393	1887443	120	77.6889	NCU06202	1887225	1887524	+
sample_1_wt_rep1_peak_2788	3	1904218	1904323	106	1904264	364	396.786	NCU06205	1904221	1904755	-
sample_1_wt_rep1_peak_2789	3	1904509	1904613	105	1904562	733	1014.06	NCU06205	1904221	1904755	-
sample_1_wt_rep1_peak_2794	3	1919321	1919432	112	1919367	7211	10883.9	NCU06210	1919184	1920002	+
sample_1_wt_rep1_peak_2795	3	1919854	1919940	87	1919894	362	110.203	NCU06210	1919184	1920002	+
sample_1_wt_rep1_peak_2799	3	1929006	1929121	116	1929068	288	286.193	NCU06214	1928631	1929353	+
sample_1_wt_rep1_peak_2800	3	1929262	1929353	92	1929307	98	56.0412	NCU06214	1928631	1929353	+
sample_1_wt_rep1_peak_2801b	3	1932741	1933072	332	1932903	204	174.267	NCU06216	1932830	1933108	-
sample_1_wt_rep1_peak_2801c	3	1932741	1933072	332	1933033	43	12.6732	NCU06216	1932830	1933108	-
sample_1_wt_rep1_peak_2807b	3	1965724	1966183	460	1965918	1053	1286.75	NCU06226	1965660	1966150	-
sample_1_wt_rep1_peak_2807c	3	1965724	1966183	460	1966002	405	334.421	NCU06226	1965660	1966150	-
sample_1_wt_rep1_peak_2807d	3	1965724	1966183	460	1966142	377	300.251	NCU06226	1965660	1966150	-
sample_1_wt_rep1_peak_2811a	3	1991217	1991472	256	1991277	764	1014.77	NCU06232	1990931	1991505	-
sample_1_wt_rep1_peak_2811b	3	1991217	1991472	256	1991417	306	289.85	NCU06232	1990931	1991505	-
sample_1_wt_rep1_peak_2812	3	1994080	1994167	88	1994124	48	15.7514	NCU06233	1994089	1994455	-
sample_1_wt_rep1_peak_2813	3	1994246	1994320	75	1994281	45	13.8771	NCU06233	1994089	1994455	-
sample_1_wt_rep1_peak_2816a	3	2018098	2018309	212	2018142	461	450.007	NCU06240	2018007	2018640	-
sample_1_wt_rep1_peak_2816b	3	2018098	2018309	212	2018271	74	21.6669	NCU06240	2018007	2018640	-
sample_1_wt_rep1_peak_2817	3	2022360	2022548	189	2022472	1520	2132.16	NCU06242	2022201	2022703	-
sample_1_wt_rep1_peak_2818	3	2022634	2022708	75	2022666	91	27.2349	NCU06242	2022201	2022703	-
sample_1_wt_rep1_peak_2823a	3	2033649	2033837	189	2033690	653	769.835	NCU06247	2033644	2034071	-
sample_1_wt_rep1_peak_2823b	3	2033649	2033837	189	2033787	1296	1903.74	NCU06247	2033644	2034071	-
sample_1_wt_rep1_peak_2826a	3	2056795	2057166	372	2056821	27	4.5924	NCU06250	2056597	2057169	+
sample_1_wt_rep1_peak_2826b	3	2056795	2057166	372	2056933	60	23.9874	NCU06250	2056597	2057169	+
sample_1_wt_rep1_peak_2826c	3	2056795	2057166	372	2057085	412	470.281	NCU06250	2056597	2057169	+
sample_1_wt_rep1_peak_2830a	3	2078856	2079070	215	2078898	254	170.739	NCU06253	2078198	2079106	+
sample_1_wt_rep1_peak_2830b	3	2078856	2079070	215	2079014	179	96.4977	NCU06253	2078198	2079106	+
sample_1_wt_rep1_peak_2843b	3	2142288	2142581	294	2142437	252	236.714	NCU06271	2142399	2142783	-
sample_1_wt_rep1_peak_2843c	3	2142288	2142581	294	2142533	52	18.3711	NCU06271	2142399	2142783	-
sample_1_wt_rep1_peak_2844a	3	2152657	2152832	176	2152707	135	93.4622	NCU06272	2152496	2152833	+
sample_1_wt_rep1_peak_2844b	3	2152657	2152832	176	2152793	112	69.599	NCU06272	2152496	2152833	+
sample_1_wt_rep1_peak_2850a	3	2172023	2172268	246	2172098	86	45.0967	NCU06277	2171963	2172455	-
sample_1_wt_rep1_peak_2850b	3	2172023	2172268	246	2172226	206	176.779	NCU06277	2171963	2172455	-
sample_1_wt_rep1_peak_2851	3	2177857	2178009	153	2177887	32	6.78864	NCU06278	2177702	2178320	-
sample_1_wt_rep1_peak_2852	3	2178231	2178344	114	2178280	347	371.395	NCU06278	2177702	2178320	-
sample_1_wt_rep1_peak_2853	3	2184553	2184629	77	2184590	59	23.2596	NCU06279	2184463	2185249	+
sample_1_wt_rep1_peak_2854a	3	2184743	2185127	385	2184809	194	161.837	NCU06279	2184463	2185249	+
sample_1_wt_rep1_peak_2854b	3	2184743	2185127	385	2184994	263	251.611	NCU06279	2184463	2185249	+
sample_1_wt_rep1_peak_2854c	3	2184743	2185127	385	2185086	59	23.2596	NCU06279	2184463	2185249	+
sample_1_wt_rep1_peak_2858a	3	2260024	2260282	259	2260138	141	99.9764	NCU00007	2259840	2260238	+
sample_1_wt_rep1_peak_2858b	3	2260024	2260282	259	2260237	137	95.6212	NCU00007	2259840	2260238	+
sample_1_wt_rep1_peak_2859	3	2263330	2263408	79	2263368	72	29.3632	NCU00008	2263278	2264004	+
sample_1_wt_rep1_peak_2860	3	2263554	2263629	76	2263591	199	156.209	NCU00008	2263278	2264004	+
sample_1_wt_rep1_peak_2861b	3	2266420	2266673	254	2266622	771	1083.14	NCU00010	2266554	2267849	-
sample_1_wt_rep1_peak_2862	3	2267019	2267093	75	2267055	43	12.6732	NCU00010	2266554	2267849	-
sample_1_wt_rep1_peak_2863	3	2267417	2267539	123	2267475	126	83.907	NCU00010	2266554	2267849	-
sample_1_wt_rep1_peak_2864b	3	2286357	2286762	406	2286530	265	254.341	NCU00015	2286326	2286713	-
sample_1_wt_rep1_peak_2864c	3	2286357	2286762	406	2286713	83	42.4683	NCU00015	2286326	2286713	-
sample_1_wt_rep1_peak_2865a	3	2309372	2309634	263	2309430	2844	4664.57	NCU00018	2309347	2309826	+
sample_1_wt_rep1_peak_2865b	3	2309372	2309634	263	2309529	177	88.8122	NCU00018	2309347	2309826	+
sample_1_wt_rep1_peak_2869	3	2332359	2332434	76	2332425	141	78.1951	NCU00023	2332361	2332744	+
sample_1_wt_rep1_peak_2870	3	2332612	2332703	92	2332653	649	756.663	NCU00023	2332361	2332744	+
sample_1_wt_rep1_peak_2871	3	2334941	2335070	130	2335025	54	11.4795	NCU00024	2334719	2335871	+
sample_1_wt_rep1_peak_2872	3	2335415	2335496	82	2335453	479	481.818	NCU00024	2334719	2335871	+
sample_1_wt_rep1_peak_2882a	3	2364530	2364744	215	2364596	172	135.287	NCU00037	2364377	2364743	+
sample_1_wt_rep1_peak_2882b	3	2364530	2364744	215	2364700	104	61.7536	NCU00037	2364377	2364743	+
sample_1_wt_rep1_peak_2884	3	2368311	2368407	97	2368352	177	141.22	NCU11012	2368188	2368718	+
sample_1_wt_rep1_peak_2885	3	2368520	2368600	81	2368558	91	49.5755	NCU11012	2368188	2368718	+
sample_1_wt_rep1_peak_2886a	3	2373721	2374072	352	2373803	189	155.704	NCU00040	2373641	2374109	-
sample_1_wt_rep1_peak_2886b	3	2373721	2374072	352	2373994	641	850.441	NCU00040	2373641	2374109	-
sample_1_wt_rep1_peak_2887	3	2381006	2381129	124	2381064	538	486.665	NCU00041	2380442	2381129	+
sample_1_wt_rep1_peak_2890	3	2383714	2383850	137	2383795	147	57.9136	NCU00043	2383779	2384956	-
sample_1_wt_rep1_peak_2891	3	2384510	2384659	150	2384558	1986	2855.27	NCU00043	2383779	2384956	-
sample_1_wt_rep1_peak_2896a	3	2398199	2398501	303	2398239	190	156.926	NCU00046	2398123	2399201	-
sample_1_wt_rep1_peak_2896b	3	2398199	2398501	303	2398415	373	410.368	NCU00046	2398123	2399201	-
sample_1_wt_rep1_peak_2897a	3	2413710	2413981	272	2413747	73	34.0495	NCU00050	2413211	2413997	-
sample_1_wt_rep1_peak_2897b	3	2413710	2413981	272	2413849	174	137.653	NCU00050	2413211	2413997	-
sample_1_wt_rep1_peak_2904a	3	2487524	2487894	371	2487561	50	17.0446	NCU00064	2487115	2488057	+
sample_1_wt_rep1_peak_2904b	3	2487524	2487894	371	2487692	63	26.2124	NCU00064	2487115	2488057	+
sample_1_wt_rep1_peak_2904c	3	2487524	2487894	371	2487833	410	467.168	NCU00064	2487115	2488057	+
sample_1_wt_rep1_peak_2906a	3	2496009	2496385	377	2496057	1447	1990.27	NCU00067	2495935	2496385	+
sample_1_wt_rep1_peak_2906b	3	2496009	2496385	377	2496241	262	176.016	NCU00067	2495935	2496385	+
sample_1_wt_rep1_peak_2910a	3	2513413	2513601	189	2513455	170	132.932	NCU00072	2513367	2513597	-
sample_1_wt_rep1_peak_2910b	3	2513413	2513601	189	2513552	79	39.0358	NCU00072	2513367	2513597	-
sample_1_wt_rep1_peak_2915a	3	2528634	2528886	253	2528701	1074	1555.06	NCU00075	2528138	2528751	+
sample_1_wt_rep1_peak_2917a	3	2539296	2539617	322	2539347	190	156.926	NCU00080	2539273	2539739	-
sample_1_wt_rep1_peak_2917b	3	2539296	2539617	322	2539426	453	534.989	NCU00080	2539273	2539739	-
sample_1_wt_rep1_peak_2917c	3	2539296	2539617	322	2539560	249	232.687	NCU00080	2539273	2539739	-
sample_1_wt_rep1_peak_2920	3	2558441	2558541	101	2558487	146	105.489	NCU00085	2558440	2558826	-
sample_1_wt_rep1_peak_2921a	3	2566224	2566466	243	2566261	61	24.7222	NCU00087	2566227	2566901	-
sample_1_wt_rep1_peak_2921b	3	2566224	2566466	243	2566395	748	1041.23	NCU00087	2566227	2566901	-
sample_1_wt_rep1_peak_2924	3	2578244	2578343	100	2578298	131	60.0899	NCU00090	2578245	2578882	-
sample_1_wt_rep1_peak_2925	3	2578460	2578618	159	2578507	2058	3245.27	NCU00090	2578245	2578882	-
sample_1_wt_rep1_peak_2926	3	2578696	2578770	75	2578734	90	29.7851	NCU00090	2578245	2578882	-
sample_1_wt_rep1_peak_2936	3	2634960	2635174	215	2635079	876	1170.03	NCU00104	2634913	2635337	-
sample_1_wt_rep1_peak_2946	3	2668458	2668604	147	2668510	1167	1831.68	NCU00116	2668145	2668662	+
sample_1_wt_rep1_peak_2949a	3	2690993	2691478	486	2691040	51	17.7037	NCU00121	2690890	2691445	+
sample_1_wt_rep1_peak_2949b	3	2690993	2691478	486	2691107	48	15.7514	NCU00121	2690890	2691445	+
sample_1_wt_rep1_peak_2949c	3	2690993	2691478	486	2691189	86	45.0967	NCU00121	2690890	2691445	+
sample_1_wt_rep1_peak_2953a	3	2711729	2711947	219	2711782	42	12.0856	NCU00126	2711676	2712283	-
sample_1_wt_rep1_peak_2953b	3	2711729	2711947	219	2711888	54	19.7297	NCU00126	2711676	2712283	-
sample_1_wt_rep1_peak_2954a	3	2719320	2719595	276	2719406	800	998.237	NCU00127	2719319	2719590	+
sample_1_wt_rep1_peak_2954b	3	2719320	2719595	276	2719541	1155	1620.79	NCU00127	2719319	2719590	+
sample_1_wt_rep1_peak_2972	3	2791513	2791611	99	2791559	86	42.9576	NCU00150	2791470	2791904	-
sample_1_wt_rep1_peak_2973	3	2791734	2791871	138	2791816	218	192.023	NCU00150	2791470	2791904	-
sample_1_wt_rep1_peak_2974a	3	2795390	2795702	313	2795540	96	54.1714	NCU00152	2795493	2796201	-
sample_1_wt_rep1_peak_2974b	3	2795390	2795702	313	2795648	493	599.67	NCU00152	2795493	2796201	-
sample_1_wt_rep1_peak_2975	3	2796117	2796191	75	2796153	45	13.8771	NCU00152	2795493	2796201	-
sample_1_wt_rep1_peak_2978	3	2808323	2808397	75	2808358	86	45.0967	NCU00154	2808302	2808561	-
sample_1_wt_rep1_peak_2980a	3	2837670	2837850	181	2837712	98	56.0412	NCU00157	2837427	2837839	+
sample_1_wt_rep1_peak_2980b	3	2837670	2837850	181	2837791	61	24.7222	NCU00157	2837427	2837839	+
sample_1_wt_rep1_peak_2983a	3	2848633	2848813	181	2848678	195	163.07	NCU00162	2848537	2848885	-
sample_1_wt_rep1_peak_2983b	3	2848633	2848813	181	2848781	39	10.3825	NCU00162	2848537	2848885	-
sample_1_wt_rep1_peak_2987a	3	2865624	2865828	205	2865671	148	107.715	NCU11173	2865563	2865839	+
sample_1_wt_rep1_peak_2987b	3	2865624	2865828	205	2865791	43	12.6732	NCU11173	2865563	2865839	+
sample_1_wt_rep1_peak_2992a	3	2876810	2877026	217	2876872	204	170.545	NCU00170	2876791	2877702	-
sample_1_wt_rep1_peak_2992b	3	2876810	2877026	217	2876992	40	10.3689	NCU00170	2876791	2877702	-
sample_1_wt_rep1_peak_2993	3	2877202	2877299	98	2877250	46	13.8075	NCU00170	2876791	2877702	-
sample_1_wt_rep1_peak_3008a	3	2952425	2952638	214	2952506	60	23.9874	NCU00195	2952414	2952676	-
sample_1_wt_rep1_peak_3008b	3	2952425	2952638	214	2952589	147	106.6	NCU00195	2952414	2952676	-
sample_1_wt_rep1_peak_3012a	3	2977148	2977368	221	2977191	181	146.01	NCU00199	2977148	2977466	-
sample_1_wt_rep1_peak_3012b	3	2977148	2977368	221	2977319	492	598.035	NCU00199	2977148	2977466	-
sample_1_wt_rep1_peak_3021c	3	3023955	3024326	372	3024238	345	231.11	NCU00212	3024058	3024543	-
sample_1_wt_rep1_peak_3031	3	3078377	3078552	176	3078479	4971	7931.1	NCU00225	3078249	3079028	+
sample_1_wt_rep1_peak_3032	3	3078698	3078775	78	3078739	126	21.374	NCU00225	3078249	3079028	+
sample_1_wt_rep1_peak_3042a	3	3119973	3120246	274	3120049	519	642.473	NCU00236	3119951	3120588	+
sample_1_wt_rep1_peak_3042b	3	3119973	3120246	274	3120202	58	22.5389	NCU00236	3119951	3120588	+
sample_1_wt_rep1_peak_3043	3	3125549	3125658	110	3125591	191	158.15	NCU00237	3125013	3125644	+
sample_1_wt_rep1_peak_3047b	3	3142634	3142911	278	3142807	50	17.0446	NCU00241	3142667	3143087	-
sample_1_wt_rep1_peak_3049a	3	3150667	3150965	299	3150730	415	474.958	NCU00243	3150556	3151183	-
sample_1_wt_rep1_peak_3049b	3	3150667	3150965	299	3150927	131	89.1827	NCU00243	3150556	3151183	-
sample_1_wt_rep1_peak_3051a	3	3155419	3155685	267	3155488	95	53.2432	NCU00244	3155349	3155770	+
sample_1_wt_rep1_peak_3051b	3	3155419	3155685	267	3155643	51	17.7037	NCU00244	3155349	3155770	+
sample_1_wt_rep1_peak_3057a	3	3186350	3186552	203	3186385	35	8.25988	NCU00253	3186139	3186767	+
sample_1_wt_rep1_peak_3057b	3	3186350	3186552	203	3186520	36	8.77386	NCU00253	3186139	3186767	+
sample_1_wt_rep1_peak_3067	3	3229196	3229329	134	3229269	292	291.815	NCU00268	3229195	3229808	-
sample_1_wt_rep1_peak_3073	3	3277704	3277843	140	3277803	61	24.6179	NCU00276	3277710	3278020	+
sample_1_wt_rep1_peak_3074a	3	3277929	3278164	236	3277988	991	1495.1	NCU00276	3277710	3278020	+
sample_1_wt_rep1_peak_3080a	3	3317042	3317407	366	3317097	117	74.6275	NCU00285	3316380	3317402	+
sample_1_wt_rep1_peak_3080b	3	3317042	3317407	366	3317207	117	74.6275	NCU00285	3316380	3317402	+
sample_1_wt_rep1_peak_3080c	3	3317042	3317407	366	3317288	81	40.7415	NCU00285	3316380	3317402	+
sample_1_wt_rep1_peak_3093	3	3370664	3370741	78	3370701	168	130.586	NCU16676	3370228	3371294	+
sample_1_wt_rep1_peak_3094	3	3371189	3371292	104	3371235	273	265.326	NCU16676	3370228	3371294	+
sample_1_wt_rep1_peak_3098	3	3377952	3378031	80	3377991	129	87.0624	NCU00306	3377942	3378291	-
sample_1_wt_rep1_peak_3099	3	3378229	3378304	76	3378262	62	25.4639	NCU00306	3377942	3378291	-
sample_1_wt_rep1_peak_3102a	3	3399818	3400200	383	3400037	113	70.5972	NCU00311	3399873	3400383	-
sample_1_wt_rep1_peak_3102b	3	3399818	3400200	383	3400161	170	132.932	NCU00311	3399873	3400383	-
sample_1_wt_rep1_peak_3103	3	3414076	3414150	75	3414112	208	87.9137	NCU00315	3414069	3414805	-
sample_1_wt_rep1_peak_3104	3	3414620	3414825	206	3414764	3877	6257.16	NCU00315	3414069	3414805	-
sample_1_wt_rep1_peak_3112a	3	3461479	3461667	189	3461517	47	15.1178	NCU00326	3461359	3461625	-
sample_1_wt_rep1_peak_3112b	3	3461479	3461667	189	3461618	459	544.597	NCU00326	3461359	3461625	-
sample_1_wt_rep1_peak_3116a	3	3490490	3490696	207	3490548	174	137.653	NCU00335	3490346	3490687	+
sample_1_wt_rep1_peak_3116b	3	3490490	3490696	207	3490639	215	188.185	NCU00335	3490346	3490687	+
sample_1_wt_rep1_peak_3120a	3	3507723	3508044	322	3507764	225	201.048	NCU00340	3507722	3508176	-
sample_1_wt_rep1_peak_3120b	3	3507723	3508044	322	3507858	229	206.248	NCU00340	3507722	3508176	-
sample_1_wt_rep1_peak_3120c	3	3507723	3508044	322	3507997	173	136.469	NCU00340	3507722	3508176	-
sample_1_wt_rep1_peak_3123b	3	3537320	3537629	310	3537476	273	264.415	NCU00348	3537416	3537723	-
sample_1_wt_rep1_peak_3132a	3	3588224	3588442	219	3588262	124	81.8204	NCU00365	3588190	3588385	+
sample_1_wt_rep1_peak_3132b	3	3588224	3588442	219	3588382	261	248.887	NCU00365	3588190	3588385	+
sample_1_wt_rep1_peak_3136a	3	3608292	3608590	299	3608329	44	13.2705	NCU00371	3608291	3608998	-
sample_1_wt_rep1_peak_3136b	3	3608292	3608590	299	3608530	400	451.669	NCU00371	3608291	3608998	-
sample_1_wt_rep1_peak_3140a	3	3635979	3636217	239	3636020	108	65.6446	NCU00377	3636004	3636352	-
sample_1_wt_rep1_peak_3140b	3	3635979	3636217	239	3636176	172	135.287	NCU00377	3636004	3636352	-
sample_1_wt_rep1_peak_3145a	3	3652125	3652426	302	3652208	238	164.348	NCU11181	3652007	3652426	-
sample_1_wt_rep1_peak_3145b	3	3652125	3652426	302	3652339	1063	1386.86	NCU11181	3652007	3652426	-
sample_1_wt_rep1_peak_3149	3	3681036	3681203	168	3681082	793	1072.78	NCU00388	3680821	3681396	+
sample_1_wt_rep1_peak_3150	3	3681305	3681398	94	3681354	305	291.189	NCU00388	3680821	3681396	+
sample_1_wt_rep1_peak_3159b	3	3734851	3735096	246	3734961	87	45.9828	NCU00403	3734921	3735369	-
sample_1_wt_rep1_peak_3159c	3	3734851	3735096	246	3735053	121	78.7165	NCU00403	3734921	3735369	-
sample_1_wt_rep1_peak_3162a	3	3751588	3751905	318	3751634	454	536.588	NCU00406	3751401	3751837	+
sample_1_wt_rep1_peak_3162b	3	3751588	3751905	318	3751808	248	231.348	NCU00406	3751401	3751837	+
sample_1_wt_rep1_peak_3166a	3	3771075	3771564	490	3771114	5688	7551.46	NCU00413	3771004	3771556	+
sample_1_wt_rep1_peak_3166b	3	3771075	3771564	490	3771282	4215	5059.38	NCU00413	3771004	3771556	+
sample_1_wt_rep1_peak_3166c	3	3771075	3771564	490	3771412	828	445.649	NCU00413	3771004	3771556	+
sample_1_wt_rep1_peak_3166d	3	3771075	3771564	490	3771518	627	272.784	NCU00413	3771004	3771556	+
sample_1_wt_rep1_peak_3171a	3	3793650	3793888	239	3793710	1039	1591.45	NCU00420	3793252	3793933	+
sample_1_wt_rep1_peak_3171b	3	3793650	3793888	239	3793845	78	38.1909	NCU00420	3793252	3793933	+
sample_1_wt_rep1_peak_3173	3	3800308	3800419	112	3800362	842	1214.36	NCU00422	3800312	3800777	+
sample_1_wt_rep1_peak_3174	3	3800639	3800723	85	3800679	163	124.767	NCU00422	3800312	3800777	+
sample_1_wt_rep1_peak_3176a	3	3809463	3809687	225	3809497	41	11.5078	NCU00424	3809450	3809978	-
sample_1_wt_rep1_peak_3176b	3	3809463	3809687	225	3809591	68	30.0533	NCU00424	3809450	3809978	-
sample_1_wt_rep1_peak_3177	3	3809784	3809916	133	3809846	119	76.6648	NCU00424	3809450	3809978	-
sample_1_wt_rep1_peak_3183a	3	3847454	3847766	313	3847493	71	32.4331	NCU00434	3847356	3847988	-
sample_1_wt_rep1_peak_3183b	3	3847454	3847766	313	3847614	25	3.81243	NCU00434	3847356	3847988	-
sample_1_wt_rep1_peak_3183c	3	3847454	3847766	313	3847723	261	248.887	NCU00434	3847356	3847988	-
sample_1_wt_rep1_peak_3191a	3	3880531	3880983	453	3880577	300	204.949	NCU00443	3880564	3880982	+
sample_1_wt_rep1_peak_3191b	3	3880531	3880983	453	3880813	330	237.758	NCU00443	3880564	3880982	+
sample_1_wt_rep1_peak_3191c	3	3880531	3880983	453	3880940	1169	1450.02	NCU00443	3880564	3880982	+
sample_1_wt_rep1_peak_3192	3	3883767	3883841	75	3883802	71	20.7423	NCU00444	3883520	3884539	+
sample_1_wt_rep1_peak_3193	3	3884017	3884091	75	3884054	257	194.086	NCU00444	3883520	3884539	+
sample_1_wt_rep1_peak_3194	3	3884222	3884317	96	3884274	165	96.3637	NCU00444	3883520	3884539	+
sample_1_wt_rep1_peak_3202a	3	3917171	3917354	184	3917213	88	46.8738	NCU00454	3917187	3917360	+
sample_1_wt_rep1_peak_3202b	3	3917171	3917354	184	3917314	53	19.0465	NCU00454	3917187	3917360	+
sample_1_wt_rep1_peak_3209	3	3957227	3957305	79	3957266	758	364.984	NCU00464	3957227	3957582	-
sample_1_wt_rep1_peak_3210	3	3957393	3957491	99	3957444	12786	21076	NCU00464	3957227	3957582	-
sample_1_wt_rep1_peak_3211	3	3959109	3959253	145	3959164	282	44.7814	NCU00465	3959073	3959656	-
sample_1_wt_rep1_peak_3217a	3	3979048	3979367	320	3979099	222	197.169	NCU00472	3979016	3979439	+
sample_1_wt_rep1_peak_3217b	3	3979048	3979367	320	3979229	27	4.5924	NCU00472	3979016	3979439	+
sample_1_wt_rep1_peak_3218a	3	3981654	3981895	242	3981697	73	34.0495	NCU00473	3981681	3981905	+
sample_1_wt_rep1_peak_3218b	3	3981654	3981895	242	3981840	281	276.412	NCU00473	3981681	3981905	+
sample_1_wt_rep1_peak_3221a	3	4003833	4004182	350	4003947	110	67.614	NCU00480	4003903	4004489	-
sample_1_wt_rep1_peak_3221b	3	4003833	4004182	350	4004138	160	121.307	NCU00480	4003903	4004489	-
sample_1_wt_rep1_peak_3223	3	4011549	4011706	158	4011649	241	222.025	NCU00481	4011505	4011934	-
sample_1_wt_rep1_peak_3224	3	4011824	4011948	125	4011902	475	570.382	NCU00481	4011505	4011934	-
sample_1_wt_rep1_peak_3227a	3	4026865	4027218	354	4026931	130	88.1209	NCU00486	4026804	4027332	+
sample_1_wt_rep1_peak_3227b	3	4026865	4027218	354	4027034	44	13.2705	NCU00486	4026804	4027332	+
sample_1_wt_rep1_peak_3227c	3	4026865	4027218	354	4027177	68	30.0533	NCU00486	4026804	4027332	+
sample_1_wt_rep1_peak_3234a	3	4054382	4054552	171	4054420	49	16.3938	NCU00494	4054297	4054560	+
sample_1_wt_rep1_peak_3234b	3	4054382	4054552	171	4054512	83	42.4683	NCU00494	4054297	4054560	+
sample_1_wt_rep1_peak_3235a	3	4060305	4060544	240	4060373	163	124.767	NCU00495	4060224	4060544	+
sample_1_wt_rep1_peak_3235b	3	4060305	4060544	240	4060507	93	51.4002	NCU00495	4060224	4060544	+
sample_1_wt_rep1_peak_3239	3	4098146	4098240	95	4098187	429	496.906	NCU08973	4098010	4098464	-
sample_1_wt_rep1_peak_3240	3	4098401	4098491	91	4098447	68	30.0533	NCU08973	4098010	4098464	-
sample_1_wt_rep1_peak_3241a	3	4104228	4104506	279	4104284	135	86.0363	NCU08974	4103079	4104491	+
sample_1_wt_rep1_peak_3241b	3	4104228	4104506	279	4104458	635	802.859	NCU08974	4103079	4104491	+
sample_1_wt_rep1_peak_3242	3	4106716	4106835	120	4106789	806	1105.17	NCU08976	4106640	4107338	-
sample_1_wt_rep1_peak_3243	3	4107113	4107187	75	4107149	59	20.6179	NCU08976	4106640	4107338	-
sample_1_wt_rep1_peak_3246a	3	4126391	4126623	233	4126434	208	179.299	NCU08980	4126175	4126697	+
sample_1_wt_rep1_peak_3246b	3	4126391	4126623	233	4126577	47	15.1178	NCU08980	4126175	4126697	+
sample_1_wt_rep1_peak_3250a	3	4137811	4138110	300	4137863	371	407.341	NCU08986	4137820	4138251	-
sample_1_wt_rep1_peak_3250b	3	4137811	4138110	300	4138065	91	49.5755	NCU08986	4137820	4138251	-
sample_1_wt_rep1_peak_3260a	3	4176746	4176934	189	4176792	108	33.3926	NCU08999	4176423	4176998	-
sample_1_wt_rep1_peak_3260b	3	4176746	4176934	189	4176883	111	35.2757	NCU08999	4176423	4176998	-
sample_1_wt_rep1_peak_3261a	3	4182137	4182587	451	4182173	37	7.32746	NCU09000	4181819	4182408	+
sample_1_wt_rep1_peak_3261b	3	4182137	4182587	451	4182279	58	18.9858	NCU09000	4181819	4182408	+
sample_1_wt_rep1_peak_3261c	3	4182137	4182587	451	4182427	75	30.8042	NCU09001	4182367	4183422	-
sample_1_wt_rep1_peak_3261d	3	4182137	4182587	451	4182549	62	21.5728	NCU09001	4182367	4183422	-
sample_1_wt_rep1_peak_3262	3	4182733	4182807	75	4182769	46	11.8215	NCU09001	4182367	4183422	-
sample_1_wt_rep1_peak_3263a	3	4186650	4187046	397	4186787	810	842.145	NCU09002	4186469	4186959	+
sample_1_wt_rep1_peak_3264a	3	4191321	4191591	271	4191368	313	211.97	NCU09004	4191241	4191727	-
sample_1_wt_rep1_peak_3264b	3	4191321	4191591	271	4191550	1606	2169.97	NCU09004	4191241	4191727	-
sample_1_wt_rep1_peak_3269a	3	4215191	4215400	210	4215217	63	5.05471	NCU09010	4215183	4216195	-
sample_1_wt_rep1_peak_3269b	3	4215191	4215400	210	4215351	4160	6828.74	NCU09010	4215183	4216195	-
sample_1_wt_rep1_peak_3270	3	4215598	4215726	129	4215642	124	30.947	NCU09010	4215183	4216195	-
sample_1_wt_rep1_peak_3273	3	4252757	4252835	79	4252797	76	36.5175	NCU09017	4252671	4253052	+
sample_1_wt_rep1_peak_3274	3	4252932	4253015	84	4252970	201	170.515	NCU09017	4252671	4253052	+
sample_1_wt_rep1_peak_3276	3	4284068	4284156	89	4284115	113	70.5972	NCU07580	4283567	4284777	+
sample_1_wt_rep1_peak_3277	3	4284616	4284725	110	4284675	191	158.15	NCU07580	4283567	4284777	+
sample_1_wt_rep1_peak_3280	3	4294782	4294857	76	4294827	54	19.7297	NCU07576	4294777	4295286	+
sample_1_wt_rep1_peak_3281	3	4295019	4295233	215	4295058	85	44.2155	NCU07576	4294777	4295286	+
sample_1_wt_rep1_peak_3282a	3	4303430	4303618	189	4303476	705	963.703	NCU07574	4303093	4304108	+
sample_1_wt_rep1_peak_3282b	3	4303430	4303618	189	4303604	48	15.7514	NCU07574	4303093	4304108	+
sample_1_wt_rep1_peak_3283	3	4304030	4304104	75	4304066	64	26.9676	NCU07574	4303093	4304108	+
sample_1_wt_rep1_peak_3287a	3	4325196	4325371	176	4325240	273	265.326	NCU07568	4325132	4325575	-
sample_1_wt_rep1_peak_3287b	3	4325196	4325371	176	4325326	301	304.552	NCU07568	4325132	4325575	-
sample_1_wt_rep1_peak_3289	3	4343140	4343249	110	4343187	138	96.7053	NCU07565	4342661	4343223	+
sample_1_wt_rep1_peak_3291a	3	4351412	4351678	267	4351468	3876	4744.76	NCU07562	4351385	4352229	+
sample_1_wt_rep1_peak_3291b	3	4351412	4351678	267	4351631	6436	9268.03	NCU07562	4351385	4352229	+
sample_1_wt_rep1_peak_3294a	3	4359857	4360043	187	4359907	119	76.6648	NCU07560	4359715	4360279	+
sample_1_wt_rep1_peak_3294b	3	4359857	4360043	187	4359984	85	44.2155	NCU07560	4359715	4360279	+
sample_1_wt_rep1_peak_3295	3	4360145	4360265	121	4360208	111	68.6046	NCU07560	4359715	4360279	+
sample_1_wt_rep1_peak_3297	3	4371188	4371267	80	4371226	603	784.485	NCU07556	4371187	4371998	-
sample_1_wt_rep1_peak_3298	3	4371465	4371539	75	4371502	49	16.3938	NCU07556	4371187	4371998	-
sample_1_wt_rep1_peak_3299a	3	4386830	4387044	215	4386881	124	81.8204	NCU07554	4386695	4387041	+
sample_1_wt_rep1_peak_3299b	3	4386830	4387044	215	4386993	99	56.9826	NCU07554	4386695	4387041	+
sample_1_wt_rep1_peak_3307b	3	4424283	4424470	188	4424424	387	431.681	NCU07544	4424339	4425071	-
sample_1_wt_rep1_peak_3308	3	4424611	4424686	76	4424649	69	30.8404	NCU07544	4424339	4425071	-
sample_1_wt_rep1_peak_3309b	3	4431886	4432134	249	4432055	168	98.0575	NCU07542	4431973	4432472	-
sample_1_wt_rep1_peak_3310	3	4432217	4432348	132	4432294	1938	3080.38	NCU07542	4431973	4432472	-
sample_1_wt_rep1_peak_3326	3	4517943	4518092	150	4518051	211	183.095	NCU07521	4517914	4518706	-
sample_1_wt_rep1_peak_3327a	3	4518264	4518429	166	4518307	50	17.0446	NCU07521	4517914	4518706	-
sample_1_wt_rep1_peak_3327b	3	4518264	4518429	166	4518398	29	5.43034	NCU07521	4517914	4518706	-
sample_1_wt_rep1_peak_3331	3	4558322	4558401	80	4558360	108	65.6446	NCU07514	4558096	4558398	+
sample_1_wt_rep1_peak_3338a	3	4616600	4616769	170	4616637	38	9.83541	NCU08195	4616294	4617279	+
sample_1_wt_rep1_peak_3338b	3	4616600	4616769	170	4616728	192	159.377	NCU08195	4616294	4617279	+
sample_1_wt_rep1_peak_3347	3	4708681	4708850	170	4708723	346	369.913	NCU08229	4708500	4708897	+
sample_1_wt_rep1_peak_3351	3	4887579	4887653	75	4887636	47	15.1178	NCU08566	4887480	4888035	+
sample_1_wt_rep1_peak_3352	3	4887776	4887957	182	4887813	153	113.329	NCU08566	4887480	4888035	+
sample_1_wt_rep1_peak_3353c	3	4888070	4888454	385	4888405	377	416.434	NCU08565	4888366	4889010	-
sample_1_wt_rep1_peak_3354	3	4888925	4889004	80	4888964	167	129.417	NCU08565	4888366	4889010	-
sample_1_wt_rep1_peak_3355a	3	4902591	4902876	286	4902660	1631	2597	NCU08563	4902095	4902879	+
sample_1_wt_rep1_peak_3355b	3	4902591	4902876	286	4902832	154	95.6211	NCU08563	4902095	4902879	+
sample_1_wt_rep1_peak_3363a	3	4933331	4933519	189	4933383	119	76.6648	NCU08556	4933196	4933529	-
sample_1_wt_rep1_peak_3363b	3	4933331	4933519	189	4933469	64	26.9676	NCU08556	4933196	4933529	-
sample_1_wt_rep1_peak_3366	3	4952364	4952451	88	4952404	290	267.432	NCU08552	4951934	4952452	-
sample_1_wt_rep1_peak_3368	3	4960104	4960204	101	4960148	391	404.422	NCU08550	4959809	4960441	+
sample_1_wt_rep1_peak_3369	3	4960343	4960417	75	4960390	55	16.5846	NCU08550	4959809	4960441	+
sample_1_wt_rep1_peak_3370a	3	4961550	4961792	243	4961595	386	397.202	NCU08549	4961444	4961777	-
sample_1_wt_rep1_peak_3370b	3	4961550	4961792	243	4961743	684	867.071	NCU08549	4961444	4961777	-
sample_1_wt_rep1_peak_3372	3	4988579	4988796	218	4988739	962	1441.94	NCU08541	4988527	4988967	+
sample_1_wt_rep1_peak_3373	3	4988875	4988967	93	4988916	70	31.6337	NCU08541	4988527	4988967	+
sample_1_wt_rep1_peak_3381a	3	5114349	5114621	273	5114400	6005	9830.73	NCU08791	5114366	5114534	+
sample_1_wt_rep1_peak_3381b	3	5114349	5114621	273	5114496	632	439.07	NCU08791	5114366	5114534	+
sample_1_wt_rep1_peak_3391	3	5189950	5190031	82	5189990	64	26.9676	NCU08775	5189937	5190161	-
sample_1_wt_rep1_peak_3392	3	5190119	5190199	81	5190160	69	30.8404	NCU08775	5189937	5190161	-
sample_1_wt_rep1_peak_3393	3	5196188	5196277	90	5196233	1008	1506.09	NCU08772	5195513	5196616	-
sample_1_wt_rep1_peak_3421a	4	87681	87871	191	87712	26	4.19495	NCU09656	87400	87939	+
sample_1_wt_rep1_peak_3421b	4	87681	87871	191	87824	232	210.167	NCU09656	87400	87939	+
sample_1_wt_rep1_peak_3423a	4	98076	98317	242	98113	35	8.25988	NCU09658	98096	98413	+
sample_1_wt_rep1_peak_3423b	4	98076	98317	242	98237	58	22.5389	NCU09658	98096	98413	+
sample_1_wt_rep1_peak_3432a	4	214273	214493	221	214304	41	11.5078	NCU07604	214156	214521	-
sample_1_wt_rep1_peak_3432b	4	214273	214493	221	214429	133	91.316	NCU07604	214156	214521	-
sample_1_wt_rep1_peak_3434a	4	223715	223907	193	223765	97	55.1041	NCU16725	223730	223907	+
sample_1_wt_rep1_peak_3434b	4	223715	223907	193	223855	462	549.413	NCU16725	223730	223907	+
sample_1_wt_rep1_peak_3437	4	243469	243676	208	243540	873	1119.22	NCU07608	243232	243674	-
sample_1_wt_rep1_peak_3444a	4	415274	415500	227	415314	43	12.6732	NCU07654	415229	415588	-
sample_1_wt_rep1_peak_3444b	4	415274	415500	227	415461	244	226.01	NCU07654	415229	415588	-
sample_1_wt_rep1_peak_3449a	4	435069	435469	401	435211	451	531.794	NCU07659	434920	435517	+
sample_1_wt_rep1_peak_3449b	4	435069	435469	401	435428	50	17.0446	NCU07659	434920	435517	+
sample_1_wt_rep1_peak_3452a	4	482211	482428	218	482255	246	228.676	NCU04855	482210	482576	+
sample_1_wt_rep1_peak_3452b	4	482211	482428	218	482368	107	64.6659	NCU04855	482210	482576	+
sample_1_wt_rep1_peak_3459a	4	517963	518152	190	518000	69	30.8404	NCU04862	517962	518333	-
sample_1_wt_rep1_peak_3459b	4	517963	518152	190	518107	102	59.8326	NCU04862	517962	518333	-
sample_1_wt_rep1_peak_3471	4	624168	624315	148	624263	596	772.447	NCU04885	624141	624463	-
sample_1_wt_rep1_peak_3480a	4	697967	698182	216	698007	847	905.783	NCU16742	697923	698368	-
sample_1_wt_rep1_peak_3480b	4	697967	698182	216	698142	783	776.016	NCU16742	697923	698368	-
sample_1_wt_rep1_peak_3486a	4	739231	739402	172	739257	70	10.7181	NCU04921	739212	739688	-
sample_1_wt_rep1_peak_3486b	4	739231	739402	172	739360	3731	6288.02	NCU04921	739212	739688	-
sample_1_wt_rep1_peak_3487a	4	747108	747368	261	747183	382	265.35	NCU04923	747091	747434	-
sample_1_wt_rep1_peak_3487b	4	747108	747368	261	747268	3365	5390.91	NCU04923	747091	747434	-
sample_1_wt_rep1_peak_3488a	4	752348	752542	195	752387	152	112.201	NCU04924	752112	752599	+
sample_1_wt_rep1_peak_3488b	4	752348	752542	195	752502	846	1221.83	NCU04924	752112	752599	+
sample_1_wt_rep1_peak_3495a	4	798432	798632	201	798471	101	58.8784	NCU04936	798412	798643	+
sample_1_wt_rep1_peak_3495b	4	798432	798632	201	798590	442	517.464	NCU04936	798412	798643	+
sample_1_wt_rep1_peak_3500	4	826037	826124	88	826083	465	325.199	NCU04945	825810	826187	+
sample_1_wt_rep1_peak_3506a	4	855115	855399	285	855189	50	17.0446	NCU04954	854903	855527	+
sample_1_wt_rep1_peak_3506b	4	855115	855399	285	855321	271	262.57	NCU04954	854903	855527	+
sample_1_wt_rep1_peak_3508a	4	874197	874412	216	874251	216	189.462	NCU04963	874192	874450	+
sample_1_wt_rep1_peak_3508b	4	874197	874412	216	874361	143	102.172	NCU04963	874192	874450	+
sample_1_wt_rep1_peak_3516a	4	1118750	1118950	201	1118800	311	318.839	NCU04990	1118725	1120010	-
sample_1_wt_rep1_peak_3516b	4	1118750	1118950	201	1118907	37	9.29913	NCU04990	1118725	1120010	-
sample_1_wt_rep1_peak_3517	4	1119154	1119269	116	1119207	625	822.548	NCU04990	1118725	1120010	-
sample_1_wt_rep1_peak_3519a	4	1187293	1187853	561	1187418	358	387.784	NCU07972	1187193	1187480	+
sample_1_wt_rep1_peak_3519b	4	1187293	1187853	561	1187556	65	27.7294	NCU07971	1187481	1188102	-
sample_1_wt_rep1_peak_3519c	4	1187293	1187853	561	1187670	123	80.7823	NCU07971	1187481	1188102	-
sample_1_wt_rep1_peak_3519d	4	1187293	1187853	561	1187811	46	14.4929	NCU07971	1187481	1188102	-
sample_1_wt_rep1_peak_3520	4	1202128	1202233	106	1202191	464	552.629	NCU07967	1202151	1202416	-
sample_1_wt_rep1_peak_3522	4	1211677	1211813	137	1211720	2169	2736.3	NCU07965	1211567	1213111	+
sample_1_wt_rep1_peak_3523	4	1212306	1212405	100	1212350	662	509.27	NCU07965	1211567	1213111	+
sample_1_wt_rep1_peak_3526	4	1221941	1222170	230	1222007	66	23.9219	NCU07958	1221932	1222575	-
sample_1_wt_rep1_peak_3527	4	1222366	1222463	98	1222416	131	74.2858	NCU07958	1221932	1222575	-
sample_1_wt_rep1_peak_3533a	4	1241632	1242038	407	1241695	712	935.958	NCU07952	1241527	1241926	+
sample_1_wt_rep1_peak_3533b	4	1241632	1242038	407	1241834	316	308.209	NCU07952	1241527	1241926	+
sample_1_wt_rep1_peak_3538a	4	1265531	1265744	214	1265568	56	21.1193	NCU10400	1265478	1265743	+
sample_1_wt_rep1_peak_3538b	4	1265531	1265744	214	1265700	439	512.705	NCU10400	1265478	1265743	+
sample_1_wt_rep1_peak_3550	4	1318058	1318194	137	1318134	1145	1544.67	NCU07930	1318044	1318586	-
sample_1_wt_rep1_peak_3551	4	1318310	1318384	75	1318355	82	26.135	NCU07930	1318044	1318586	-
sample_1_wt_rep1_peak_3556a	4	1332837	1333011	175	1332895	68	30.0533	NCU07925	1332419	1333083	+
sample_1_wt_rep1_peak_3556b	4	1332837	1333011	175	1332955	86	45.0967	NCU07925	1332419	1333083	+
sample_1_wt_rep1_peak_3558	4	1342423	1342558	136	1342485	7256	12044.2	NCU07922	1342442	1342822	-
sample_1_wt_rep1_peak_3559	4	1342665	1342739	75	1342698	178	35.541	NCU07922	1342442	1342822	-
sample_1_wt_rep1_peak_3568a	4	1378861	1379237	377	1378903	163	124.767	NCU07911	1378743	1379167	+
sample_1_wt_rep1_peak_3568b	4	1378861	1379237	377	1379058	483	583.363	NCU07911	1378743	1379167	+
sample_1_wt_rep1_peak_3573	4	1402503	1402635	133	1402568	681	920.922	NCU16757	1402320	1403435	+
sample_1_wt_rep1_peak_3574	4	1403334	1403422	89	1403375	349	374.364	NCU16757	1402320	1403435	+
sample_1_wt_rep1_peak_3589a	4	1522552	1522809	258	1522653	791	1073.84	NCU06524	1522555	1522834	-
sample_1_wt_rep1_peak_3589b	4	1522552	1522809	258	1522757	494	572.83	NCU06524	1522555	1522834	-
sample_1_wt_rep1_peak_3593	4	1538432	1538566	135	1538514	310	317.404	NCU06530	1538375	1538962	-
sample_1_wt_rep1_peak_3594	4	1538724	1538842	119	1538779	235	214.103	NCU06530	1538375	1538962	-
sample_1_wt_rep1_peak_3598	4	1553164	1553247	84	1553207	138	96.7053	NCU06534	1553158	1553554	-
sample_1_wt_rep1_peak_3599a	4	1553362	1553534	173	1553400	134	92.3875	NCU06534	1553158	1553554	-
sample_1_wt_rep1_peak_3599b	4	1553362	1553534	173	1553502	28	5.00434	NCU06534	1553158	1553554	-
sample_1_wt_rep1_peak_3604a	4	1584439	1585072	634	1584493	695	676.805	NCU06541	1584397	1584941	+
sample_1_wt_rep1_peak_3604b	4	1584439	1585072	634	1584715	379	275.477	NCU06541	1584397	1584941	+
sample_1_wt_rep1_peak_3606a	4	1595339	1595819	481	1595410	527	655.758	NCU06544	1595195	1595694	+
sample_1_wt_rep1_peak_3606b	4	1595339	1595819	481	1595553	348	372.879	NCU06544	1595195	1595694	+
sample_1_wt_rep1_peak_3615a	4	1630233	1630483	251	1630274	405	459.405	NCU06560	1630183	1630840	-
sample_1_wt_rep1_peak_3615b	4	1630233	1630483	251	1630439	401	453.214	NCU06560	1630183	1630840	-
sample_1_wt_rep1_peak_3616	4	1630575	1630655	81	1630616	69	30.8404	NCU06560	1630183	1630840	-
sample_1_wt_rep1_peak_3618a	4	1644307	1644503	197	1644342	59	23.2596	NCU06565	1644074	1644641	+
sample_1_wt_rep1_peak_3618b	4	1644307	1644503	197	1644459	98	56.0412	NCU06565	1644074	1644641	+
sample_1_wt_rep1_peak_3619a	4	1645669	1645843	175	1645713	79	39.0358	NCU06566	1645635	1646430	-
sample_1_wt_rep1_peak_3619b	4	1645669	1645843	175	1645796	119	76.6648	NCU06566	1645635	1646430	-
sample_1_wt_rep1_peak_3627a	4	1688778	1689040	263	1688857	51	17.7037	NCU06578	1688655	1689054	+
sample_1_wt_rep1_peak_3627b	4	1688778	1689040	263	1688983	349	374.364	NCU06578	1688655	1689054	+
sample_1_wt_rep1_peak_3633	4	1730010	1730091	82	1730048	494	601.305	NCU06588	1729975	1730877	+
sample_1_wt_rep1_peak_3634	4	1730179	1730253	75	1730214	45	13.8771	NCU06588	1729975	1730877	+
sample_1_wt_rep1_peak_3636a	4	1740824	1741110	287	1740864	125	82.862	NCU06593	1740832	1741836	-
sample_1_wt_rep1_peak_3636b	4	1740824	1741110	287	1740942	146	105.489	NCU06593	1740832	1741836	-
sample_1_wt_rep1_peak_3636c	4	1740824	1741110	287	1741068	142	101.073	NCU06593	1740832	1741836	-
sample_1_wt_rep1_peak_3640a	4	1768614	1768807	194	1768656	66	28.4977	NCU06601	1768557	1768861	+
sample_1_wt_rep1_peak_3640b	4	1768614	1768807	194	1768769	42	12.0856	NCU06601	1768557	1768861	+
sample_1_wt_rep1_peak_3642a	4	1785890	1786134	245	1785939	99	56.9826	NCU06605	1785926	1786149	+
sample_1_wt_rep1_peak_3642b	4	1785890	1786134	245	1786084	201	170.515	NCU06605	1785926	1786149	+
sample_1_wt_rep1_peak_3643	4	1787856	1787930	75	1787890	77	34.775	NCU06606	1787877	1788604	+
sample_1_wt_rep1_peak_3644a	4	1788016	1788373	358	1788113	538	643.302	NCU06606	1787877	1788604	+
sample_1_wt_rep1_peak_3644b	4	1788016	1788373	358	1788197	92	45.7547	NCU06606	1787877	1788604	+
sample_1_wt_rep1_peak_3644c	4	1788016	1788373	358	1788317	285	265.979	NCU06606	1787877	1788604	+
sample_1_wt_rep1_peak_3648a	4	1798224	1798530	307	1798264	62	25.4639	NCU06610	1798117	1798623	-
sample_1_wt_rep1_peak_3648b	4	1798224	1798530	307	1798472	382	424.044	NCU06610	1798117	1798623	-
sample_1_wt_rep1_peak_3652a	4	1824885	1825256	372	1825107	953	1237.98	NCU06619	1825042	1825659	-
sample_1_wt_rep1_peak_3652b	4	1824885	1825256	372	1825213	1201	1677.94	NCU06619	1825042	1825659	-
sample_1_wt_rep1_peak_3658a	4	1845219	1845424	206	1845258	52	18.3711	NCU06626	1845214	1845522	-
sample_1_wt_rep1_peak_3658b	4	1845219	1845424	206	1845371	248	231.348	NCU06626	1845214	1845522	-
sample_1_wt_rep1_peak_3660	4	1859406	1859587	182	1859457	167	129.417	NCU06628	1859385	1859958	-
sample_1_wt_rep1_peak_3661	4	1867546	1867630	85	1867584	53	19.0465	NCU06630	1867266	1867952	-
sample_1_wt_rep1_peak_3662a	4	1867708	1867930	223	1867752	65	27.7294	NCU06630	1867266	1867952	-
sample_1_wt_rep1_peak_3662b	4	1867708	1867930	223	1867890	161	122.458	NCU06630	1867266	1867952	-
sample_1_wt_rep1_peak_3664	4	1875322	1875501	180	1875446	317	315.249	NCU06632	1874761	1875588	+
sample_1_wt_rep1_peak_3665a	4	1875647	1875897	251	1875694	68	28.1528	NCU16769	1875613	1875869	-
sample_1_wt_rep1_peak_3665b	4	1875647	1875897	251	1875825	330	346.365	NCU16769	1875613	1875869	-
sample_1_wt_rep1_peak_3667	4	1933988	1934069	82	1934028	255	240.757	NCU09748	1933839	1934659	-
sample_1_wt_rep1_peak_3668	4	1934167	1934245	79	1934205	222	197.169	NCU09748	1933839	1934659	-
sample_1_wt_rep1_peak_3669a	4	1937072	1937284	213	1937139	656	840.963	NCU09747	1936868	1937371	+
sample_1_wt_rep1_peak_3669b	4	1937072	1937284	213	1937217	323	318.862	NCU09747	1936868	1937371	+
sample_1_wt_rep1_peak_3671	4	1943800	1943880	81	1943839	372	408.854	NCU09744	1943597	1943881	+
sample_1_wt_rep1_peak_3672	4	1953263	1953377	115	1953314	82	41.6023	NCU09741	1953258	1953738	-
sample_1_wt_rep1_peak_3673	4	1953474	1953640	167	1953575	202	171.764	NCU09741	1953258	1953738	-
sample_1_wt_rep1_peak_3674a	4	1968796	1969101	306	1968848	109	66.6274	NCU09740	1968536	1969100	+
sample_1_wt_rep1_peak_3674b	4	1968796	1969101	306	1968955	135	93.4622	NCU09740	1968536	1969100	+
sample_1_wt_rep1_peak_3674c	4	1968796	1969101	306	1969061	43	12.6732	NCU09740	1968536	1969100	+
sample_1_wt_rep1_peak_3677a	4	1977935	1978098	164	1977966	33	7.26696	NCU09736	1977880	1978314	-
sample_1_wt_rep1_peak_3677b	4	1977935	1978098	164	1978084	35	8.25988	NCU09736	1977880	1978314	-
sample_1_wt_rep1_peak_3680a	4	1996723	1997110	388	1996761	43	9.67511	NCU09731	1996434	1997122	+
sample_1_wt_rep1_peak_3680b	4	1996723	1997110	388	1996954	196	146.813	NCU09731	1996434	1997122	+
sample_1_wt_rep1_peak_3684a	4	2055499	2055783	285	2055538	5884	9408.55	NCU07735	2055247	2055781	+
sample_1_wt_rep1_peak_3684b	4	2055499	2055783	285	2055711	409	204.874	NCU07735	2055247	2055781	+
sample_1_wt_rep1_peak_3689	4	2077459	2077653	195	2077511	179	143.61	NCU07727	2077246	2077666	+
sample_1_wt_rep1_peak_3693	4	2091281	2091434	154	2091339	826	1184.56	NCU07721	2091190	2091805	+
sample_1_wt_rep1_peak_3694	4	2091738	2091817	80	2091779	62	25.4639	NCU07721	2091190	2091805	+
sample_1_wt_rep1_peak_3696	4	2097016	2097146	131	2097098	115	72.6049	NCU07719	2097019	2097952	+
sample_1_wt_rep1_peak_3697	4	2097349	2097553	205	2097513	75	35.6892	NCU07719	2097019	2097952	+
sample_1_wt_rep1_peak_3698a	4	2100806	2101163	358	2100832	31	6.00672	NCU07718	2100787	2101005	+
sample_1_wt_rep1_peak_3698b	4	2100806	2101163	358	2100973	356	379.56	NCU07718	2100787	2101005	+
sample_1_wt_rep1_peak_3699a	4	2103793	2104001	209	2103859	289	287.596	NCU07716	2103781	2103983	+
sample_1_wt_rep1_peak_3699b	4	2103793	2104001	209	2103945	249	232.687	NCU07716	2103781	2103983	+
sample_1_wt_rep1_peak_3704a	4	2139383	2139556	174	2139420	291	258.024	NCU07707	2139003	2139535	+
sample_1_wt_rep1_peak_3704b	4	2139383	2139556	174	2139517	59	17.7867	NCU07707	2139003	2139535	+
sample_1_wt_rep1_peak_3705a	4	2141852	2142193	342	2141940	1171	1714.1	NCU16775	2141844	2142273	-
sample_1_wt_rep1_peak_3705b	4	2141852	2142193	342	2142152	186	131.11	NCU16775	2141844	2142273	-
sample_1_wt_rep1_peak_3709a	4	2182181	2182425	245	2182223	23858	40099.5	NCU07700	2182058	2182428	+
sample_1_wt_rep1_peak_3709b	4	2182181	2182425	245	2182397	255	6.41429	NCU07700	2182058	2182428	+
sample_1_wt_rep1_peak_3710a	4	2192375	2192942	568	2192543	512	630.893	NCU07697	2192428	2193186	+
sample_1_wt_rep1_peak_3710b	4	2192375	2192942	568	2192703	101	58.8784	NCU07697	2192428	2193186	+
sample_1_wt_rep1_peak_3710c	4	2192375	2192942	568	2192904	51	17.7037	NCU07697	2192428	2193186	+
sample_1_wt_rep1_peak_3714a	4	2208431	2208615	185	2208467	98	56.0412	NCU07693	2208054	2208578	+
sample_1_wt_rep1_peak_3714b	4	2208431	2208615	185	2208573	75	35.6892	NCU07693	2208054	2208578	+
sample_1_wt_rep1_peak_3717	4	2230102	2230177	76	2230139	100	57.9284	NCU07688	2230056	2230623	+
sample_1_wt_rep1_peak_3718	4	2230311	2230536	226	2230488	269	259.82	NCU07688	2230056	2230623	+
sample_1_wt_rep1_peak_3724a	4	2248230	2248429	200	2248266	39	5.87464	NCU07683	2248158	2248746	-
sample_1_wt_rep1_peak_3724b	4	2248230	2248429	200	2248375	338	302.765	NCU07683	2248158	2248746	-
sample_1_wt_rep1_peak_3727a	4	2256752	2256971	220	2256789	39	5.35563	NCU11370	2256715	2257063	-
sample_1_wt_rep1_peak_3727b	4	2256752	2256971	220	2256916	107	46.6693	NCU11370	2256715	2257063	-
sample_1_wt_rep1_peak_3736b	4	2298210	2298559	350	2298362	61	24.7222	NCU07669	2298256	2298828	-
sample_1_wt_rep1_peak_3736c	4	2298210	2298559	350	2298515	143	102.172	NCU07669	2298256	2298828	-
sample_1_wt_rep1_peak_3741a	4	2332095	2332406	312	2332145	135	93.4622	NCU07662	2331715	2332277	+
sample_1_wt_rep1_peak_3741b	4	2332095	2332406	312	2332277	222	197.169	NCU07662	2331715	2332277	+
sample_1_wt_rep1_peak_3747a	4	2400672	2400932	261	2400704	38	9.83541	NCU08324	2400387	2401533	-
sample_1_wt_rep1_peak_3747b	4	2400672	2400932	261	2400881	78	38.1909	NCU08324	2400387	2401533	-
sample_1_wt_rep1_peak_3748a	4	2405218	2405436	219	2405267	124	81.8204	NCU08323	2405101	2405399	+
sample_1_wt_rep1_peak_3748b	4	2405218	2405436	219	2405392	37	9.29913	NCU08323	2405101	2405399	+
sample_1_wt_rep1_peak_3750	4	2425505	2425579	75	2425554	28	5.00434	NCU08319	2425369	2426116	+
sample_1_wt_rep1_peak_3751	4	2426041	2426138	98	2426090	224	199.753	NCU08319	2425369	2426116	+
sample_1_wt_rep1_peak_3752a	4	2432207	2432382	176	2432247	160	121.307	NCU08316	2432193	2432592	-
sample_1_wt_rep1_peak_3752b	4	2432207	2432382	176	2432360	35	8.25988	NCU08316	2432193	2432592	-
sample_1_wt_rep1_peak_3754	4	2441474	2441548	75	2441513	45	13.8771	NCU08314	2441408	2442107	-
sample_1_wt_rep1_peak_3755	4	2441635	2441763	129	2441695	645	857.441	NCU08314	2441408	2442107	-
sample_1_wt_rep1_peak_3758	4	2460672	2460752	81	2460710	225	201.048	NCU08307	2460694	2461486	-
sample_1_wt_rep1_peak_3759	4	2460865	2461000	136	2460928	148	107.715	NCU08307	2460694	2461486	-
sample_1_wt_rep1_peak_3760	4	2461110	2461254	145	2461153	77	37.3515	NCU08307	2460694	2461486	-
sample_1_wt_rep1_peak_3761	4	2461332	2461407	76	2461369	86	45.0967	NCU08307	2460694	2461486	-
sample_1_wt_rep1_peak_3762a	4	2477228	2477468	241	2477268	147	106.6	NCU08303	2477229	2477578	-
sample_1_wt_rep1_peak_3762b	4	2477228	2477468	241	2477392	101	58.8784	NCU08303	2477229	2477578	-
sample_1_wt_rep1_peak_3764a	4	2488219	2488459	241	2488265	210	164.965	NCU08300	2488142	2488524	-
sample_1_wt_rep1_peak_3764b	4	2488219	2488459	241	2488410	230	189.091	NCU08300	2488142	2488524	-
sample_1_wt_rep1_peak_3766a	4	2492365	2492580	216	2492399	55	17.4344	NCU08298	2492352	2492696	-
sample_1_wt_rep1_peak_3766b	4	2492365	2492580	216	2492527	585	716.09	NCU08298	2492352	2492696	-
sample_1_wt_rep1_peak_3767	4	2501413	2501491	79	2501453	67	29.2723	NCU08297	2501111	2502302	+
sample_1_wt_rep1_peak_3768	4	2502056	2502139	84	2502100	460	546.201	NCU08297	2501111	2502302	+
sample_1_wt_rep1_peak_3769	4	2502306	2502486	181	2502361	152	112.201	NCU08296	2502277	2502820	-
sample_1_wt_rep1_peak_3774a	4	2518284	2518537	254	2518313	33	7.26696	NCU08291	2517661	2518521	-
sample_1_wt_rep1_peak_3774b	4	2518284	2518537	254	2518493	269	259.82	NCU08291	2517661	2518521	-
sample_1_wt_rep1_peak_3776a	4	2527656	2527886	231	2527692	45	13.8771	NCU08289	2527241	2527973	+
sample_1_wt_rep1_peak_3776b	4	2527656	2527886	231	2527846	81	40.7415	NCU08289	2527241	2527973	+
sample_1_wt_rep1_peak_3778	4	2536777	2536857	81	2536816	179	143.61	NCU08287	2536775	2537247	-
sample_1_wt_rep1_peak_3779	4	2537025	2537195	171	2537145	326	340.53	NCU08287	2536775	2537247	-
sample_1_wt_rep1_peak_3786a	4	2570094	2570375	282	2570187	328	343.445	NCU08277	2570093	2570483	-
sample_1_wt_rep1_peak_3786b	4	2570094	2570375	282	2570337	191	158.15	NCU08277	2570093	2570483	-
sample_1_wt_rep1_peak_3793a	4	2598420	2598637	218	2598468	109	57.4543	NCU08269	2598121	2598596	-
sample_1_wt_rep1_peak_3793b	4	2598420	2598637	218	2598596	51	13.9795	NCU08269	2598121	2598596	-
sample_1_wt_rep1_peak_3795a	4	2623235	2623482	248	2623304	105	62.7203	NCU06404	2623215	2624081	-
sample_1_wt_rep1_peak_3795b	4	2623235	2623482	248	2623439	534	667.426	NCU06404	2623215	2624081	-
sample_1_wt_rep1_peak_3796	4	2624032	2624106	75	2624069	85	44.2155	NCU06404	2623215	2624081	-
sample_1_wt_rep1_peak_3799	4	2640939	2641014	76	2640976	208	179.299	NCU06399	2640827	2641355	+
sample_1_wt_rep1_peak_3800	4	2641220	2641299	80	2641260	89	47.7696	NCU06399	2640827	2641355	+
sample_1_wt_rep1_peak_3807	4	2667653	2667873	221	2667818	352	378.826	NCU06391	2667679	2667952	+
sample_1_wt_rep1_peak_3809	4	2686917	2687144	228	2687032	48	15.7514	NCU06387	2686797	2687176	+
sample_1_wt_rep1_peak_3814a	4	2715854	2716165	312	2715951	199	168.025	NCU06380	2715897	2716288	+
sample_1_wt_rep1_peak_3814b	4	2715854	2716165	312	2716112	890	1304.56	NCU06380	2715897	2716288	+
sample_1_wt_rep1_peak_3818a	4	2752928	2753104	177	2752970	66	28.4977	NCU06372	2752118	2753160	-
sample_1_wt_rep1_peak_3818b	4	2752928	2753104	177	2753055	123	80.7823	NCU06372	2752118	2753160	-
sample_1_wt_rep1_peak_3820	4	2758735	2758917	183	2758859	829	1157.45	NCU06370	2758664	2758899	+
sample_1_wt_rep1_peak_3821	4	2759533	2759679	147	2759630	96	54.1714	NCU06369	2759529	2760770	-
sample_1_wt_rep1_peak_3826a	4	2786773	2787027	255	2786855	141	64.9218	NCU06362	2786572	2787027	+
sample_1_wt_rep1_peak_3826b	4	2786773	2787027	255	2786987	89	27.1695	NCU06362	2786572	2787027	+
sample_1_wt_rep1_peak_3828a	4	2792034	2792214	181	2792071	57	6.69529	NCU06360	2792033	2792209	-
sample_1_wt_rep1_peak_3828b	4	2792034	2792214	181	2792173	985	1122.81	NCU06360	2792033	2792209	-
sample_1_wt_rep1_peak_3830	4	2803611	2803730	120	2803659	711	974.454	NCU06355	2803609	2804387	-
sample_1_wt_rep1_peak_3831	4	2804141	2804236	96	2804193	87	45.9828	NCU06355	2803609	2804387	-
sample_1_wt_rep1_peak_3833a	4	2814400	2814683	284	2814443	35	8.25988	NCU06352	2814407	2814687	+
sample_1_wt_rep1_peak_3833b	4	2814400	2814683	284	2814532	181	146.01	NCU06352	2814407	2814687	+
sample_1_wt_rep1_peak_3834a	4	2817596	2817787	192	2817636	93	51.4002	NCU06351	2817610	2817977	+
sample_1_wt_rep1_peak_3834b	4	2817596	2817787	192	2817744	82	41.6023	NCU06351	2817610	2817977	+
sample_1_wt_rep1_peak_3837	4	2823970	2824185	216	2824072	327	234.187	NCU06348	2823904	2824213	+
sample_1_wt_rep1_peak_3839a	4	2828380	2828752	373	2828420	1073	1400.9	NCU06346	2828411	2828781	+
sample_1_wt_rep1_peak_3839b	4	2828380	2828752	373	2828636	357	302.978	NCU06346	2828411	2828781	+
sample_1_wt_rep1_peak_3840a	4	2834704	2834978	275	2834790	215	188.185	NCU06344	2834498	2835170	+
sample_1_wt_rep1_peak_3840b	4	2834704	2834978	275	2834922	125	82.862	NCU06344	2834498	2835170	+
sample_1_wt_rep1_peak_3841	4	2835092	2835219	128	2835162	100	57.9284	NCU06344	2834498	2835170	+
sample_1_wt_rep1_peak_3845a	4	2868802	2869257	456	2868875	232	183.97	NCU06338	2868801	2869082	+
sample_1_wt_rep1_peak_3845b	4	2868802	2869257	456	2869025	1419	2194.94	NCU06338	2868801	2869082	+
sample_1_wt_rep1_peak_3849a	4	2884237	2884560	324	2884286	316	326.035	NCU06333	2884036	2884520	+
sample_1_wt_rep1_peak_3849b	4	2884237	2884560	324	2884398	270	261.194	NCU06333	2884036	2884520	+
sample_1_wt_rep1_peak_3857a	4	2937479	2937684	206	2937526	984	1484.39	NCU06317	2937082	2937767	+
sample_1_wt_rep1_peak_3857b	4	2937479	2937684	206	2937620	225	201.048	NCU06317	2937082	2937767	+
sample_1_wt_rep1_peak_3859a	4	2946826	2946992	167	2946864	44	13.2705	NCU06314	2946657	2947136	+
sample_1_wt_rep1_peak_3859b	4	2946826	2946992	167	2946951	50	17.0446	NCU06314	2946657	2947136	+
sample_1_wt_rep1_peak_3868	4	2990220	2990295	76	2990277	101	58.8784	NCU06300	2990248	2991020	+
sample_1_wt_rep1_peak_3869	4	2990941	2991034	94	2990983	206	176.779	NCU06300	2990248	2991020	+
sample_1_wt_rep1_peak_3874a	4	3035718	3035925	208	3035754	44	13.2705	NCU06285	3035628	3036404	+
sample_1_wt_rep1_peak_3874b	4	3035718	3035925	208	3035887	42	12.0856	NCU06285	3035628	3036404	+
sample_1_wt_rep1_peak_3881	4	3099651	3099873	223	3099731	730	1008.64	NCU04521	3099629	3100318	-
sample_1_wt_rep1_peak_3884a	4	3114142	3114352	211	3114181	136	82.8813	NCU04516	3113922	3114457	-
sample_1_wt_rep1_peak_3884b	4	3114142	3114352	211	3114303	1680	2761.91	NCU04516	3113922	3114457	-
sample_1_wt_rep1_peak_3885b	4	3125761	3126232	472	3126061	62	25.4639	NCU04513	3125985	3126536	-
sample_1_wt_rep1_peak_3885c	4	3125761	3126232	472	3126188	91	49.5755	NCU04513	3125985	3126536	-
sample_1_wt_rep1_peak_3886	4	3126445	3126521	77	3126501	98	56.0412	NCU04513	3125985	3126536	-
sample_1_wt_rep1_peak_3887a	4	3128206	3128361	156	3128245	97	55.1041	NCU04512	3128137	3128537	-
sample_1_wt_rep1_peak_3887b	4	3128206	3128361	156	3128321	130	88.1209	NCU04512	3128137	3128537	-
sample_1_wt_rep1_peak_3895	4	3156114	3156227	114	3156158	1085	1533.55	NCU04502	3156117	3156762	-
sample_1_wt_rep1_peak_3896	4	3156314	3156507	194	3156354	374	360.671	NCU04502	3156117	3156762	-
sample_1_wt_rep1_peak_3901a	4	3181717	3182008	292	3181756	28	5.00434	NCU04493	3180301	3182120	-
sample_1_wt_rep1_peak_3901b	4	3181717	3182008	292	3181864	157	117.872	NCU04493	3180301	3182120	-
sample_1_wt_rep1_peak_3901c	4	3181717	3182008	292	3181950	574	734.846	NCU04493	3180301	3182120	-
sample_1_wt_rep1_peak_3906b	4	3195397	3195782	386	3195582	255	240.757	NCU16806	3195504	3195750	-
sample_1_wt_rep1_peak_3906c	4	3195397	3195782	386	3195732	154	114.461	NCU16806	3195504	3195750	-
sample_1_wt_rep1_peak_3909	4	3199529	3199603	75	3199588	63	22.7338	NCU04487	3199564	3200059	-
sample_1_wt_rep1_peak_3910	4	3199979	3200065	87	3200022	100	51.7604	NCU04487	3199564	3200059	-
sample_1_wt_rep1_peak_3911a	4	3202727	3202964	238	3202770	105	55.3403	NCU04486	3202737	3202944	-
sample_1_wt_rep1_peak_3911b	4	3202727	3202964	238	3202875	260	225.267	NCU04486	3202737	3202944	-
sample_1_wt_rep1_peak_3925	4	3255909	3256061	153	3255995	462	549.413	NCU04469	3255396	3256136	+
sample_1_wt_rep1_peak_3926	4	3258475	3258559	85	3258520	243	222.765	NCU04468	3258445	3258830	+
sample_1_wt_rep1_peak_3927	4	3258730	3258813	84	3258771	155	114.364	NCU04468	3258445	3258830	+
sample_1_wt_rep1_peak_3928a	4	3261400	3261653	254	3261438	146	105.489	NCU04467	3261321	3261644	+
sample_1_wt_rep1_peak_3928b	4	3261400	3261653	254	3261600	165	127.087	NCU04467	3261321	3261644	+
sample_1_wt_rep1_peak_3929	4	3263764	3263864	101	3263826	92	50.4855	NCU04466	3263720	3264360	+
sample_1_wt_rep1_peak_3930	4	3263974	3264064	91	3264022	230	207.552	NCU04466	3263720	3264360	+
sample_1_wt_rep1_peak_3932a	4	3273134	3273374	241	3273176	528	657.423	NCU04463	3273140	3273609	-
sample_1_wt_rep1_peak_3932b	4	3273134	3273374	241	3273328	73	34.0495	NCU04463	3273140	3273609	-
sample_1_wt_rep1_peak_3933a	4	3278951	3279174	224	3278989	53	19.0465	NCU04462	3278825	3279272	-
sample_1_wt_rep1_peak_3933b	4	3278951	3279174	224	3279127	57	21.8254	NCU04462	3278825	3279272	-
sample_1_wt_rep1_peak_3937a	4	3295116	3295409	294	3295165	71	32.4331	NCU10270	3294943	3295311	+
sample_1_wt_rep1_peak_3957	4	3398813	3398887	75	3398849	68	30.0533	NCU04427	3398800	3399142	-
sample_1_wt_rep1_peak_3958	4	3398981	3399109	129	3399035	219	193.307	NCU04427	3398800	3399142	-
sample_1_wt_rep1_peak_3960a	4	3409734	3409998	265	3409772	127	84.9555	NCU04425	3409549	3410040	+
sample_1_wt_rep1_peak_3960b	4	3409734	3409998	265	3409867	64	26.9676	NCU04425	3409549	3410040	+
sample_1_wt_rep1_peak_3960c	4	3409734	3409998	265	3409952	46	14.4929	NCU04425	3409549	3410040	+
sample_1_wt_rep1_peak_3962	4	3419585	3419659	75	3419648	49	16.3938	NCU04421	3419582	3419922	-
sample_1_wt_rep1_peak_3963	4	3419778	3419882	105	3419832	285	281.992	NCU04421	3419582	3419922	-
sample_1_wt_rep1_peak_3969	4	3455417	3455530	114	3455474	313	319.391	NCU04412	3455383	3455643	-
sample_1_wt_rep1_peak_3971	4	3464307	3464426	120	3464361	128	86.0073	NCU04409	3463760	3464673	+
sample_1_wt_rep1_peak_3974	4	3476222	3476383	162	3476265	159	120.159	NCU04404	3476200	3476554	+
sample_1_wt_rep1_peak_3975	4	3476470	3476546	77	3476507	115	72.6049	NCU04404	3476200	3476554	+
sample_1_wt_rep1_peak_3978	4	3523167	3523241	75	3523207	38	9.83541	NCU04390	3523036	3523558	+
sample_1_wt_rep1_peak_3979a	4	3523322	3523557	236	3523367	64	26.9676	NCU04390	3523036	3523558	+
sample_1_wt_rep1_peak_3979b	4	3523322	3523557	236	3523505	177	141.22	NCU04390	3523036	3523558	+
sample_1_wt_rep1_peak_3980a	4	3525093	3525381	289	3525126	26	4.19495	NCU04389	3524933	3526045	-
sample_1_wt_rep1_peak_3980b	4	3525093	3525381	289	3525324	430	498.482	NCU04389	3524933	3526045	-
sample_1_wt_rep1_peak_3981	4	3525552	3525645	94	3525597	104	61.7536	NCU04389	3524933	3526045	-
sample_1_wt_rep1_peak_3983b	4	3538050	3538312	263	3538247	1522	1923.42	NCU04385	3538104	3538550	-
sample_1_wt_rep1_peak_3984	4	3538510	3538584	75	3538546	156	56.7447	NCU04385	3538104	3538550	-
sample_1_wt_rep1_peak_3987a	4	3561580	3561802	223	3561616	83	42.4683	NCU04380	3561500	3562145	+
sample_1_wt_rep1_peak_3987b	4	3561580	3561802	223	3561739	179	143.61	NCU04380	3561500	3562145	+
sample_1_wt_rep1_peak_3988	4	3561932	3562018	87	3561973	87	45.9828	NCU04380	3561500	3562145	+
sample_1_wt_rep1_peak_3989a	4	3562632	3562822	191	3562669	147	106.6	NCU04379	3562528	3563465	-
sample_1_wt_rep1_peak_3989b	4	3562632	3562822	191	3562768	149	108.832	NCU04379	3562528	3563465	-
sample_1_wt_rep1_peak_3990	4	3563077	3563169	93	3563124	68	30.0533	NCU04379	3562528	3563465	-
sample_1_wt_rep1_peak_3995	4	3589949	3590083	135	3590006	510	627.591	NCU04373	3589960	3590857	-
sample_1_wt_rep1_peak_3996	4	3590393	3590557	165	3590449	251	235.37	NCU04373	3589960	3590857	-
sample_1_wt_rep1_peak_3999a	4	3615197	3615374	178	3615251	281	276.412	NCU04368	3615201	3615532	+
sample_1_wt_rep1_peak_3999b	4	3615197	3615374	178	3615316	254	239.408	NCU04368	3615201	3615532	+
sample_1_wt_rep1_peak_4002a	4	3642212	3642385	174	3642267	280	275.021	NCU04360	3641852	3642372	+
sample_1_wt_rep1_peak_4002b	4	3642212	3642385	174	3642368	26	4.19495	NCU04360	3641852	3642372	+
sample_1_wt_rep1_peak_4004a	4	3653605	3653835	231	3653692	284	280.595	NCU04355	3653521	3653984	-
sample_1_wt_rep1_peak_4004b	4	3653605	3653835	231	3653798	62	25.4639	NCU04355	3653521	3653984	-
sample_1_wt_rep1_peak_4005a	4	3661499	3661667	169	3661539	75	35.6892	NCU04354	3661498	3661652	-
sample_1_wt_rep1_peak_4005b	4	3661499	3661667	169	3661647	48	15.7514	NCU04354	3661498	3661652	-
sample_1_wt_rep1_peak_4007a	4	3672156	3672407	252	3672211	769	1079.49	NCU04352	3672145	3672619	-
sample_1_wt_rep1_peak_4007b	4	3672156	3672407	252	3672363	101	58.8784	NCU04352	3672145	3672619	-
sample_1_wt_rep1_peak_4008a	4	3689408	3689582	175	3689463	599	349.169	NCU04350	3689327	3689591	+
sample_1_wt_rep1_peak_4008b	4	3689408	3689582	175	3689537	699	449.286	NCU04350	3689327	3689591	+
sample_1_wt_rep1_peak_4014	4	3716484	3716585	102	3716534	101	58.8784	NCU04342	3716399	3716704	+
sample_1_wt_rep1_peak_4019a	4	3735480	3735945	466	3735556	623	799.739	NCU04336	3735407	3735941	+
sample_1_wt_rep1_peak_4019b	4	3735480	3735945	466	3735701	27	3.97728	NCU04336	3735407	3735941	+
sample_1_wt_rep1_peak_4019c	4	3735480	3735945	466	3735808	43	11.4798	NCU04336	3735407	3735941	+
sample_1_wt_rep1_peak_4019d	4	3735480	3735945	466	3735899	130	83.5771	NCU04336	3735407	3735941	+
sample_1_wt_rep1_peak_4021	4	3740839	3740991	153	3740925	940	1328.68	NCU04335	3740475	3741075	+
sample_1_wt_rep1_peak_4022a	4	3742352	3742748	397	3742458	321	319.519	NCU04334	3742373	3742770	+
sample_1_wt_rep1_peak_4022b	4	3742352	3742748	397	3742574	34	6.71876	NCU04334	3742373	3742770	+
sample_1_wt_rep1_peak_4022c	4	3742352	3742748	397	3742703	43	11.5466	NCU04334	3742373	3742770	+
sample_1_wt_rep1_peak_4034	4	3839501	3839612	112	3839554	561	600.33	NCU07994	3839510	3840444	+
sample_1_wt_rep1_peak_4036	4	3840331	3840448	118	3840394	198	128.889	NCU07994	3839510	3840444	+
sample_1_wt_rep1_peak_4043a	4	3880645	3880998	354	3880686	112	69.599	NCU08002	3880638	3881021	-
sample_1_wt_rep1_peak_4043b	4	3880645	3880998	354	3880819	138	96.7053	NCU08002	3880638	3881021	-
sample_1_wt_rep1_peak_4043c	4	3880645	3880998	354	3880924	204	174.267	NCU08002	3880638	3881021	-
sample_1_wt_rep1_peak_4044	4	3885581	3885663	83	3885623	167	129.417	NCU08003	3885570	3886035	-
sample_1_wt_rep1_peak_4045a	4	3885804	3886008	205	3885846	339	344.522	NCU08003	3885570	3886035	-
sample_1_wt_rep1_peak_4045b	4	3885804	3886008	205	3885973	47	15.1178	NCU08003	3885570	3886035	-
sample_1_wt_rep1_peak_4056a	4	3947514	3947721	208	3947558	234	212.789	NCU08023	3947496	3947686	-
sample_1_wt_rep1_peak_4056b	4	3947514	3947721	208	3947671	49	16.3938	NCU08023	3947496	3947686	-
sample_1_wt_rep1_peak_4070b	4	4018838	4019354	517	4019060	296	297.461	NCU08046	4018914	4019427	-
sample_1_wt_rep1_peak_4070c	4	4018838	4019354	517	4019204	117	74.6275	NCU08046	4018914	4019427	-
sample_1_wt_rep1_peak_4070d	4	4018838	4019354	517	4019310	152	112.201	NCU08046	4018914	4019427	-
sample_1_wt_rep1_peak_4074	4	4067261	4067341	81	4067300	271	262.57	NCU08694	4067261	4067758	-
sample_1_wt_rep1_peak_4075	4	4067560	4067661	102	4067612	91	49.5755	NCU08694	4067261	4067758	-
sample_1_wt_rep1_peak_4076	4	4074750	4074836	87	4074793	2418	3409.71	NCU08693	4074562	4075127	+
sample_1_wt_rep1_peak_4077	4	4074940	4075076	137	4075004	1482	1781.86	NCU08693	4074562	4075127	+
sample_1_wt_rep1_peak_4080a	4	4095159	4095333	175	4095194	48	15.7514	NCU08689	4094443	4095378	+
sample_1_wt_rep1_peak_4080b	4	4095159	4095333	175	4095295	82	41.6023	NCU08689	4094443	4095378	+
sample_1_wt_rep1_peak_4082b	4	4099790	4100021	232	4099959	334	170.849	NCU08686	4099901	4100316	-
sample_1_wt_rep1_peak_4084	4	4114293	4114367	75	4114329	57	21.8254	NCU16833	4114160	4114751	+
sample_1_wt_rep1_peak_4085	4	4114637	4114751	115	4114696	167	129.417	NCU16833	4114160	4114751	+
sample_1_wt_rep1_peak_4091	4	4141888	4142043	156	4142003	868	631.155	NCU08676	4141704	4142222	+
sample_1_wt_rep1_peak_4119a	4	4375552	4375746	195	4375603	300	261.992	NCU07320	4375539	4375776	-
sample_1_wt_rep1_peak_4119b	4	4375552	4375746	195	4375699	109	52.8083	NCU07320	4375539	4375776	-
sample_1_wt_rep1_peak_4127	4	4415384	4415639	256	4415530	960	1421.63	NCU07311	4415379	4415845	-
sample_1_wt_rep1_peak_4131	4	4444287	4444389	103	4444337	997	1509.58	NCU07305	4444292	4445133	-
sample_1_wt_rep1_peak_4132	4	4444581	4444747	167	4444607	25	3.81243	NCU07305	4444292	4445133	-
sample_1_wt_rep1_peak_4138a	4	4484185	4484491	307	4484236	229	206.248	NCU07296	4484163	4484625	-
sample_1_wt_rep1_peak_4138b	4	4484185	4484491	307	4484416	96	54.1714	NCU07296	4484163	4484625	-
sample_1_wt_rep1_peak_4144	4	4517115	4517264	150	4517201	611	465.968	NCU07286	4516827	4518735	+
sample_1_wt_rep1_peak_4145	4	4518252	4518333	82	4518295	53	19.0465	NCU07286	4516827	4518735	+
sample_1_wt_rep1_peak_4146a	4	4523437	4523647	211	4523496	70	31.6337	NCU07283	4523395	4523880	-
sample_1_wt_rep1_peak_4146b	4	4523437	4523647	211	4523601	826	1184.56	NCU07283	4523395	4523880	-
sample_1_wt_rep1_peak_4147a	4	4531783	4531948	166	4531822	370	159.866	NCU07282	4531181	4532017	+
sample_1_wt_rep1_peak_4147b	4	4531783	4531948	166	4531907	781	559.754	NCU07282	4531181	4532017	+
sample_1_wt_rep1_peak_4149	4	4535788	4536032	245	4535864	351	144.666	NCU07280	4535616	4536033	-
sample_1_wt_rep1_peak_4156a	4	4582975	4583220	246	4583023	406	194.858	NCU07263	4582975	4583256	-
sample_1_wt_rep1_peak_4156b	4	4582975	4583220	246	4583184	114	10.6266	NCU07263	4582975	4583256	-
sample_1_wt_rep1_peak_4167a	4	4669502	4669690	189	4669565	223	198.46	NCU06960	4669556	4669687	+
sample_1_wt_rep1_peak_4167b	4	4669502	4669690	189	4669648	82	41.6023	NCU06960	4669556	4669687	+
sample_1_wt_rep1_peak_4170a	4	4697346	4697620	275	4697405	720	853.047	NCU06968	4697110	4697711	+
sample_1_wt_rep1_peak_4170b	4	4697346	4697620	275	4697552	1281	1830.11	NCU06968	4697110	4697711	+
sample_1_wt_rep1_peak_4172a	4	4703932	4704180	249	4703969	159	120.159	NCU06970	4703713	4704264	+
sample_1_wt_rep1_peak_4172b	4	4703932	4704180	249	4704117	253	238.06	NCU06970	4703713	4704264	+
sample_1_wt_rep1_peak_4180a	4	4756498	4756756	259	4756560	84	43.3394	NCU06980	4756272	4756748	+
sample_1_wt_rep1_peak_4180b	4	4756498	4756756	259	4756703	75	35.6892	NCU06980	4756272	4756748	+
sample_1_wt_rep1_peak_4185a	4	4797548	4797783	236	4797602	178	142.414	NCU06989	4797546	4797793	-
sample_1_wt_rep1_peak_4185b	4	4797548	4797783	236	4797741	91	49.5755	NCU06989	4797546	4797793	-
sample_1_wt_rep1_peak_4186a	4	4807178	4807339	162	4807216	69	30.8404	NCU06990	4806863	4807329	+
sample_1_wt_rep1_peak_4186b	4	4807178	4807339	162	4807301	56	21.1193	NCU06990	4806863	4807329	+
sample_1_wt_rep1_peak_4197a	4	4849880	4850294	415	4849922	64	26.9676	NCU07002	4849649	4850302	+
sample_1_wt_rep1_peak_4197b	4	4849880	4850294	415	4850052	49	16.3938	NCU07002	4849649	4850302	+
sample_1_wt_rep1_peak_4197c	4	4849880	4850294	415	4850196	59	23.2596	NCU07002	4849649	4850302	+
sample_1_wt_rep1_peak_4198a	4	4851842	4852096	255	4851885	75	35.6892	NCU07003	4851842	4852265	-
sample_1_wt_rep1_peak_4198b	4	4851842	4852096	255	4852015	420	482.774	NCU07003	4851842	4852265	-
sample_1_wt_rep1_peak_4200a	4	4865256	4865446	191	4865294	330	346.365	NCU07005	4865028	4865509	-
sample_1_wt_rep1_peak_4200b	4	4865256	4865446	191	4865408	58	22.5389	NCU07005	4865028	4865509	-
sample_1_wt_rep1_peak_4202	4	4891656	4891798	143	4891710	329	344.904	NCU07010	4891614	4892431	-
sample_1_wt_rep1_peak_4203	4	4892389	4892464	76	4892425	105	62.7203	NCU07010	4891614	4892431	-
sample_1_wt_rep1_peak_4204	4	4903374	4903448	75	4903410	48	15.7514	NCU07011	4903254	4903611	+
sample_1_wt_rep1_peak_4205	4	4903540	4903620	81	4903579	98	56.0412	NCU07011	4903254	4903611	+
sample_1_wt_rep1_peak_4211	4	4927514	4927597	84	4927556	189	155.704	NCU07018	4927466	4927938	+
sample_1_wt_rep1_peak_4212	4	4927695	4927938	244	4927889	109	66.6274	NCU07018	4927466	4927938	+
sample_1_wt_rep1_peak_4213	4	4930121	4930227	107	4930166	177	141.22	NCU07019	4930150	4930684	+
sample_1_wt_rep1_peak_4214	4	4930571	4930658	88	4930611	142	101.073	NCU07019	4930150	4930684	+
sample_1_wt_rep1_peak_4218	4	4948612	4948711	100	4948671	919	1341.37	NCU07024	4948586	4949363	-
sample_1_wt_rep1_peak_4219	4	4948979	4949086	108	4949029	527	645.258	NCU07024	4948586	4949363	-
sample_1_wt_rep1_peak_4228a	4	5045578	5045796	219	5045627	236	215.419	NCU08844	5045579	5046218	-
sample_1_wt_rep1_peak_4228b	4	5045578	5045796	219	5045758	125	82.862	NCU08844	5045579	5046218	-
sample_1_wt_rep1_peak_4238a	4	5115950	5116166	217	5115991	121	59.4927	NCU08824	5115814	5116167	+
sample_1_wt_rep1_peak_4238b	4	5115950	5116166	217	5116124	347	312.072	NCU08824	5115814	5116167	+
sample_1_wt_rep1_peak_4239a	4	5117055	5117376	322	5117180	988	1337.12	NCU08823	5117048	5118003	-
sample_1_wt_rep1_peak_4239b	4	5117055	5117376	322	5117321	123	63.2506	NCU08823	5117048	5118003	-
sample_1_wt_rep1_peak_4245	4	5176496	5176644	149	5176597	705	963.703	NCU08807	5176440	5177136	-
sample_1_wt_rep1_peak_4246	4	5176734	5176809	76	5176769	39	10.3825	NCU08807	5176440	5177136	-
sample_1_wt_rep1_peak_4251a	4	5257267	5257477	211	5257316	318	328.924	NCU09935	5257016	5257696	-
sample_1_wt_rep1_peak_4251b	4	5257267	5257477	211	5257428	104	61.7536	NCU09935	5257016	5257696	-
sample_1_wt_rep1_peak_4255	4	5264314	5264503	190	5264461	877	1187.38	NCU09931	5264163	5264617	-
sample_1_wt_rep1_peak_4256a	4	5268692	5268889	198	5268726	81	15.0778	NCU09930	5268655	5268938	+
sample_1_wt_rep1_peak_4256b	4	5268692	5268889	198	5268859	70	10.409	NCU09930	5268655	5268938	+
sample_1_wt_rep1_peak_4257a	4	5272022	5272273	252	5272077	1724	2632.99	NCU09929	5272023	5272575	-
sample_1_wt_rep1_peak_4257b	4	5272022	5272273	252	5272213	321	264.789	NCU09929	5272023	5272575	-
sample_1_wt_rep1_peak_4267a	4	5368040	5368506	467	5368100	36	8.77386	NCU05314	5368034	5368526	-
sample_1_wt_rep1_peak_4267b	4	5368040	5368506	467	5368342	113	70.5972	NCU05314	5368034	5368526	-
sample_1_wt_rep1_peak_4267c	4	5368040	5368506	467	5368466	50	17.0446	NCU05314	5368034	5368526	-
sample_1_wt_rep1_peak_4268a	4	5371996	5372240	245	5372034	48	15.7514	NCU05313	5371696	5372321	-
sample_1_wt_rep1_peak_4268b	4	5371996	5372240	245	5372168	470	562.299	NCU05313	5371696	5372321	-
sample_1_wt_rep1_peak_4275a	4	5403566	5403861	296	5403623	704	961.913	NCU05303	5403585	5404264	-
sample_1_wt_rep1_peak_4275b	4	5403566	5403861	296	5403801	383	425.569	NCU05303	5403585	5404264	-
sample_1_wt_rep1_peak_4279	4	5418372	5418556	185	5418469	209	180.563	NCU05299	5418230	5418643	-
sample_1_wt_rep1_peak_4282a	4	5430184	5430504	321	5430243	559	709.417	NCU05295	5430126	5430506	+
sample_1_wt_rep1_peak_4282b	4	5430184	5430504	321	5430370	77	37.3515	NCU05295	5430126	5430506	+
sample_1_wt_rep1_peak_4287a	4	5449674	5449900	227	5449709	88	14.7374	NCU05289	5449606	5449955	+
sample_1_wt_rep1_peak_4287b	4	5449674	5449900	227	5449841	395	268.353	NCU05289	5449606	5449955	+
sample_1_wt_rep1_peak_4288	4	5450160	5450235	76	5450195	129	35.8131	NCU05288	5450123	5450439	-
sample_1_wt_rep1_peak_4289	4	5450343	5450442	100	5450388	1722	2216.52	NCU05288	5450123	5450439	-
sample_1_wt_rep1_peak_4291	4	5458169	5458269	101	5458226	1817	2836.95	NCU05285	5458170	5460821	-
sample_1_wt_rep1_peak_4292	4	5458829	5458903	75	5458889	59	16.8686	NCU05285	5458170	5460821	-
sample_1_wt_rep1_peak_4293	4	5460207	5460281	75	5460271	52	12.8979	NCU05285	5458170	5460821	-
[truncated: 1,021 more rows]

## Sheet: wt_rep2
MACS2_peak_label	chr	start_coord	end_coord	length_peak	abs_summit_coord	pileup_height	neg_10*log10_pvalue	gene_3UTR	UTR_start	UTR_end	UTR_strand
sample_3_wt_rep2_peak_12a	1	112209	112405	197	112260	192	152.176	NCU08053	112097	112543	-
sample_3_wt_rep2_peak_12b	1	112209	112405	197	112342	173	130.024	NCU08053	112097	112543	-
sample_3_wt_rep2_peak_14a	1	119134	119405	272	119175	2561	4199.02	NCU08055	119017	119387	+
sample_3_wt_rep2_peak_14b	1	119134	119405	272	119293	49	6.74979	NCU08055	119017	119387	+
sample_3_wt_rep2_peak_14c	1	119134	119405	272	119364	54	8.69792	NCU08055	119017	119387	+
sample_3_wt_rep2_peak_22	1	160430	160504	75	160490	51	16.1015	NCU08067	160387	161116	+
sample_3_wt_rep2_peak_23	1	160952	161093	142	161024	296	286.126	NCU08067	160387	161116	+
sample_3_wt_rep2_peak_24	1	169900	170027	128	169954	321	320.936	NCU08070	169835	171262	-
sample_3_wt_rep2_peak_25	1	170316	170401	86	170358	272	253.566	NCU08070	169835	171262	-
sample_3_wt_rep2_peak_26	1	170856	170930	75	170901	39	9.25287	NCU08070	169835	171262	-
sample_3_wt_rep2_peak_27	1	174288	174362	75	174323	67	27.037	NCU08071	174121	174938	+
sample_3_wt_rep2_peak_28a	1	174752	174910	159	174791	58	20.6599	NCU08071	174121	174938	+
sample_3_wt_rep2_peak_28b	1	174752	174910	159	174885	42	10.8382	NCU08071	174121	174938	+
sample_3_wt_rep2_peak_29a	1	175240	175471	232	175307	165	120.96	NCU08072	175275	175501	-
sample_3_wt_rep2_peak_29b	1	175240	175471	232	175398	329	332.257	NCU08072	175275	175501	-
sample_3_wt_rep2_peak_38a	1	305329	305566	238	305375	313	309.702	NCU08110	305342	305702	-
sample_3_wt_rep2_peak_38b	1	305329	305566	238	305513	80	37.1352	NCU08110	305342	305702	-
sample_3_wt_rep2_peak_42	1	318859	318992	134	318905	624	796.432	NCU08114	318873	319260	-
sample_3_wt_rep2_peak_43	1	319072	319224	153	319120	374	397.445	NCU08114	318873	319260	-
sample_3_wt_rep2_peak_47a	1	343131	343730	600	343168	56	19.3195	NCU08119	343085	343487	+
sample_3_wt_rep2_peak_47b	1	343131	343730	600	343261	154	108.771	NCU08119	343085	343487	+
sample_3_wt_rep2_peak_47c	1	343131	343730	600	343342	107	60.8432	NCU08119	343085	343487	+
sample_3_wt_rep2_peak_50	1	357510	357585	76	357547	77	34.7196	NCU07509	357543	357891	+
sample_3_wt_rep2_peak_51	1	357809	357883	75	357845	85	41.2663	NCU07509	357543	357891	+
sample_3_wt_rep2_peak_57a	1	386991	387386	396	387048	118	71.3847	NCU07503	386939	387494	-
sample_3_wt_rep2_peak_57b	1	386991	387386	396	387147	113	66.5362	NCU07503	386939	387494	-
sample_3_wt_rep2_peak_57c	1	386991	387386	396	387255	506	601.313	NCU07503	386939	387494	-
sample_3_wt_rep2_peak_57d	1	386991	387386	396	387348	85	41.2663	NCU07503	386939	387494	-
sample_3_wt_rep2_peak_61a	1	419234	419483	250	419273	286	152.827	NCU07495	419009	419464	+
sample_3_wt_rep2_peak_61b	1	419234	419483	250	419420	3234	4951.88	NCU07495	419009	419464	+
sample_3_wt_rep2_peak_63a	1	421781	421966	186	421843	194	76.4841	NCU07493	421557	422012	-
sample_3_wt_rep2_peak_63b	1	421781	421966	186	421915	192	75.0053	NCU07493	421557	422012	-
sample_3_wt_rep2_peak_64a	1	429180	429374	195	429222	629	804.927	NCU07491	429105	429522	-
sample_3_wt_rep2_peak_64b	1	429180	429374	195	429335	62	23.4266	NCU07491	429105	429522	-
sample_3_wt_rep2_peak_65	1	441815	441934	120	441872	1433	2335.34	NCU07489	440619	441935	+
sample_3_wt_rep2_peak_69a	1	491343	491574	232	491399	416	460.412	NCU07478	491366	491909	-
sample_3_wt_rep2_peak_69b	1	491343	491574	232	491553	39	9.25287	NCU07478	491366	491909	-
sample_3_wt_rep2_peak_75a	1	523439	523638	200	523477	70	29.2795	NCU07471	523391	523738	+
sample_3_wt_rep2_peak_75b	1	523439	523638	200	523590	432	484.892	NCU07471	523391	523738	+
sample_3_wt_rep2_peak_76	1	532930	533040	111	532987	48	14.2676	NCU07468	532756	533414	+
sample_3_wt_rep2_peak_77a	1	533193	533415	223	533221	30	5.09168	NCU07468	532756	533414	+
sample_3_wt_rep2_peak_77b	1	533193	533415	223	533360	193	153.365	NCU07468	532756	533414	+
sample_3_wt_rep2_peak_80	1	555109	555183	75	555163	51	16.1015	NCU07460	554965	555385	+
sample_3_wt_rep2_peak_81	1	555304	555378	75	555343	71	30.0392	NCU07460	554965	555385	+
sample_3_wt_rep2_peak_82a	1	557901	558155	255	557988	308	302.725	NCU07459	557654	558250	+
sample_3_wt_rep2_peak_82b	1	557901	558155	255	558108	57	19.986	NCU07459	557654	558250	+
sample_3_wt_rep2_peak_89a	1	585344	585579	236	585396	2798	4433.03	NCU07449	585265	585580	+
sample_3_wt_rep2_peak_89b	1	585344	585579	236	585537	178	82.1048	NCU07449	585265	585580	+
sample_3_wt_rep2_peak_91a	1	599246	599523	278	599324	1771	2851.8	NCU07446	599011	600826	+
sample_3_wt_rep2_peak_91b	1	599246	599523	278	599472	147	86.3055	NCU07446	599011	600826	+
sample_3_wt_rep2_peak_92a	1	614789	615131	343	614833	93	48.1334	NCU07443	614450	615081	+
sample_3_wt_rep2_peak_92b	1	614789	615131	343	615026	373	395.97	NCU07443	614450	615081	+
sample_3_wt_rep2_peak_99a	1	630292	630458	167	630337	1356	1544.54	NCU07437	630033	631094	-
sample_3_wt_rep2_peak_99b	1	630292	630458	167	630424	87	11.8356	NCU07437	630033	631094	-
sample_3_wt_rep2_peak_100	1	630538	630612	75	630575	162	50.9959	NCU07437	630033	631094	-
sample_3_wt_rep2_peak_102a	1	637971	638315	345	638016	1079	1305.72	NCU07434	637951	638312	+
sample_3_wt_rep2_peak_102b	1	637971	638315	345	638190	1362	1782.3	NCU07434	637951	638312	+
sample_3_wt_rep2_peak_103a	1	654983	655174	192	655025	175	132.315	NCU07430	654409	655451	+
sample_3_wt_rep2_peak_103b	1	654983	655174	192	655126	165	120.96	NCU07430	654409	655451	+
sample_3_wt_rep2_peak_104	1	655380	655465	86	655420	348	359.476	NCU07430	654409	655451	+
sample_3_wt_rep2_peak_110a	1	746688	746858	171	746716	38	8.74506	NCU09068	745933	746951	+
sample_3_wt_rep2_peak_110b	1	746688	746858	171	746805	321	320.936	NCU09068	745933	746951	+
sample_3_wt_rep2_peak_115	1	767191	767265	75	767253	53	17.3652	NCU09076	767193	767771	-
sample_3_wt_rep2_peak_116	1	767407	767500	94	767453	783	1074.43	NCU09076	767193	767771	-
sample_3_wt_rep2_peak_118	1	774194	774281	88	774237	179	136.926	NCU09079	774193	775359	-
sample_3_wt_rep2_peak_119	1	774781	774865	85	774826	1108	1683.91	NCU09079	774193	775359	-
sample_3_wt_rep2_peak_122a	1	819349	819566	218	819395	501	109.442	NCU09088	819221	819586	-
sample_3_wt_rep2_peak_122b	1	819349	819566	218	819533	270	17.4256	NCU09088	819221	819586	-
sample_3_wt_rep2_peak_123a	1	822738	822996	259	822781	17814	29123	NCU09089	822401	823194	+
sample_3_wt_rep2_peak_123b	1	822738	822996	259	822939	929	392.558	NCU09089	822401	823194	+
sample_3_wt_rep2_peak_129a	1	858174	858447	274	858229	322	322.347	NCU09101	858079	858451	+
sample_3_wt_rep2_peak_129b	1	858174	858447	274	858407	50	15.4818	NCU09101	858079	858451	+
sample_3_wt_rep2_peak_132	1	863464	863538	75	863500	46	13.088	NCU09104	863464	864345	-
sample_3_wt_rep2_peak_133	1	863926	864006	81	863966	144	97.9822	NCU09104	863464	864345	-
sample_3_wt_rep2_peak_134a	1	928665	928889	225	928706	655	849.378	NCU02187	928570	929260	-
sample_3_wt_rep2_peak_134b	1	928665	928889	225	928855	52	16.7293	NCU02187	928570	929260	-
sample_3_wt_rep2_peak_135	1	929205	929283	79	929242	163	118.719	NCU02187	928570	929260	-
sample_3_wt_rep2_peak_136	1	943183	943297	115	943250	707	939.605	NCU02184	943070	943577	+
sample_3_wt_rep2_peak_137a	1	943407	943577	171	943445	84	40.4298	NCU02184	943070	943577	+
sample_3_wt_rep2_peak_137b	1	943407	943577	171	943537	50	15.4818	NCU02184	943070	943577	+
sample_3_wt_rep2_peak_153	1	1049911	1049988	78	1049949	87	42.9542	NCU02160	1049634	1050458	+
sample_3_wt_rep2_peak_154	1	1050320	1050469	150	1050363	586	732.444	NCU02160	1049634	1050458	+
sample_3_wt_rep2_peak_156a	1	1054445	1054609	165	1054484	48	12.4452	NCU02158	1053693	1054675	-
sample_3_wt_rep2_peak_156b	1	1054445	1054609	165	1054585	39	7.8435	NCU02158	1053693	1054675	-
sample_3_wt_rep2_peak_164	1	1071702	1071826	125	1071778	260	237.624	NCU02151	1071693	1071974	-
sample_3_wt_rep2_peak_165	1	1074707	1074817	111	1074750	275	257.587	NCU02150	1074708	1074953	-
sample_3_wt_rep2_peak_166	1	1074916	1074991	76	1074953	74	32.3537	NCU02150	1074708	1074953	-
sample_3_wt_rep2_peak_174	1	1108897	1109020	124	1108977	245	191.428	NCU02142	1108338	1109214	+
sample_3_wt_rep2_peak_175	1	1109130	1109270	141	1109184	1735	2774.09	NCU02142	1108338	1109214	+
sample_3_wt_rep2_peak_178a	1	1127160	1127445	286	1127265	1457	1644.38	NCU02136	1126296	1127421	-
sample_3_wt_rep2_peak_178b	1	1127160	1127445	286	1127392	2761	3864.01	NCU02136	1126296	1127421	-
sample_3_wt_rep2_peak_184	1	1146397	1146595	199	1146446	570	705.817	NCU02130	1146409	1146978	-
sample_3_wt_rep2_peak_190a	1	1166726	1167134	409	1166843	424	459.859	NCU02124	1166761	1167190	+
sample_3_wt_rep2_peak_190b	1	1166726	1167134	409	1166931	728	954.345	NCU02124	1166761	1167190	+
sample_3_wt_rep2_peak_203	1	1236622	1236740	119	1236684	660	667.22	NCU02114	1235389	1237074	+
sample_3_wt_rep2_peak_204	1	1236983	1237061	79	1237023	121	43.4506	NCU02114	1235389	1237074	+
sample_3_wt_rep2_peak_207a	1	1246767	1247010	244	1246809	385	413.748	NCU02111	1246770	1247097	-
sample_3_wt_rep2_peak_207b	1	1246767	1247010	244	1246950	368	388.612	NCU02111	1246770	1247097	-
sample_3_wt_rep2_peak_214a	1	1277054	1277291	238	1277087	61	22.7245	NCU02103	1276891	1277586	+
sample_3_wt_rep2_peak_214b	1	1277054	1277291	238	1277248	474	550.35	NCU02103	1276891	1277586	+
sample_3_wt_rep2_peak_215	1	1277474	1277681	208	1277571	458	525.216	NCU02103	1276891	1277586	+
sample_3_wt_rep2_peak_219a	1	1296279	1296531	253	1296330	97	39.3043	NCU02099	1296167	1296535	+
sample_3_wt_rep2_peak_219b	1	1296279	1296531	253	1296480	762	925.588	NCU02099	1296167	1296535	+
sample_3_wt_rep2_peak_222a	1	1316250	1316423	174	1316290	123	76.324	NCU02094	1315840	1316433	+
sample_3_wt_rep2_peak_222b	1	1316250	1316423	174	1316366	98	52.5759	NCU02094	1315840	1316433	+
sample_3_wt_rep2_peak_233	1	1437823	1437914	92	1437871	129	82.3657	NCU02079	1437773	1438493	-
sample_3_wt_rep2_peak_234	1	1438296	1438371	76	1438333	70	29.2795	NCU02079	1437773	1438493	-
sample_3_wt_rep2_peak_235	1	1443503	1443577	75	1443540	49	14.8705	NCU02078	1443320	1443859	+
sample_3_wt_rep2_peak_236	1	1443674	1443827	154	1443741	233	202.647	NCU02078	1443320	1443859	+
sample_3_wt_rep2_peak_237	1	1447899	1447977	79	1447938	795	1096.01	NCU02076	1447740	1448502	-
sample_3_wt_rep2_peak_238a	1	1448055	1448253	199	1448091	37	8.24796	NCU02076	1447740	1448502	-
sample_3_wt_rep2_peak_238b	1	1448055	1448253	199	1448209	33	6.37209	NCU02076	1447740	1448502	-
sample_3_wt_rep2_peak_239a	1	1453512	1453710	199	1453572	1595	1812.89	NCU02075	1453323	1453703	+
sample_3_wt_rep2_peak_239b	1	1453512	1453710	199	1453656	4125	6354.05	NCU02075	1453323	1453703	+
sample_3_wt_rep2_peak_246a	1	1491890	1492164	275	1491981	1620	2513.17	NCU02064	1491850	1492150	-
sample_3_wt_rep2_peak_246b	1	1491890	1492164	275	1492125	298	251.336	NCU02064	1491850	1492150	-
sample_3_wt_rep2_peak_255a	1	1539602	1539863	262	1539654	133	86.4604	NCU10806	1539599	1539993	-
sample_3_wt_rep2_peak_255b	1	1539602	1539863	262	1539793	160	115.379	NCU10806	1539599	1539993	-
sample_3_wt_rep2_peak_258a	1	1573077	1573303	227	1573120	92	33.1702	NCU02046	1572194	1573326	+
sample_3_wt_rep2_peak_258b	1	1573077	1573303	227	1573246	762	901.161	NCU02046	1572194	1573326	+
sample_3_wt_rep2_peak_260	1	1578967	1579051	85	1579008	276	235.571	NCU02043	1578663	1579064	+
sample_3_wt_rep2_peak_265a	1	1600155	1600320	166	1600191	49	14.8705	NCU02036	1600191	1600612	-
sample_3_wt_rep2_peak_265b	1	1600155	1600320	166	1600280	92	47.2585	NCU02036	1600191	1600612	-
sample_3_wt_rep2_peak_268	1	1625939	1626086	148	1625988	75	33.1367	NCU02031	1625847	1626629	+
sample_3_wt_rep2_peak_269	1	1626176	1626275	100	1626231	103	57.1272	NCU02031	1625847	1626629	+
sample_3_wt_rep2_peak_271	1	1633382	1633523	142	1633426	348	347.538	NCU02027	1633397	1633702	+
sample_3_wt_rep2_peak_272	1	1633622	1633703	82	1633662	80	34.7313	NCU02027	1633397	1633702	+
sample_3_wt_rep2_peak_273a	1	1637536	1637848	313	1637648	78	35.5194	NCU02026	1636951	1637672	+
sample_3_wt_rep2_peak_277a	1	1661599	1661786	188	1661634	53	17.3652	NCU02018	1661617	1661793	+
sample_3_wt_rep2_peak_277b	1	1661599	1661786	188	1661748	58	20.6599	NCU02018	1661617	1661793	+
sample_3_wt_rep2_peak_279	1	1671228	1671396	169	1671338	254	229.742	NCU02015	1670842	1671392	+
sample_3_wt_rep2_peak_280b	1	1673271	1673762	492	1673544	351	363.815	NCU02013	1673395	1674005	-
sample_3_wt_rep2_peak_280c	1	1673271	1673762	492	1673724	61	22.7245	NCU02013	1673395	1674005	-
sample_3_wt_rep2_peak_281	1	1675366	1675497	132	1675411	80	33.7028	NCU02012	1675354	1675804	-
sample_3_wt_rep2_peak_282	1	1675583	1675725	143	1675670	142	89.2967	NCU02012	1675354	1675804	-
sample_3_wt_rep2_peak_283	1	1679872	1680000	129	1679955	252	227.128	NCU02011	1679855	1680783	-
sample_3_wt_rep2_peak_284	1	1680196	1680294	99	1680252	206	169.022	NCU02011	1679855	1680783	-
sample_3_wt_rep2_peak_285a	1	1685896	1686257	362	1686087	343	352.268	NCU02010	1685685	1686358	-
sample_3_wt_rep2_peak_285b	1	1685896	1686257	362	1686203	340	347.959	NCU02010	1685685	1686358	-
sample_3_wt_rep2_peak_286a	1	1690524	1690836	313	1690574	238	209.026	NCU02009	1690523	1690864	-
sample_3_wt_rep2_peak_286b	1	1690524	1690836	313	1690698	66	26.3019	NCU02009	1690523	1690864	-
sample_3_wt_rep2_peak_286c	1	1690524	1690836	313	1690798	67	27.037	NCU02009	1690523	1690864	-
sample_3_wt_rep2_peak_292a	1	1708107	1708298	192	1708143	82	38.7721	NCU02004	1708012	1708298	+
sample_3_wt_rep2_peak_292b	1	1708107	1708298	192	1708251	472	547.195	NCU02004	1708012	1708298	+
sample_3_wt_rep2_peak_298	1	1740453	1740528	76	1740491	132	85.4318	NCU01996	1739794	1740530	+
sample_3_wt_rep2_peak_300a	1	1751824	1752266	443	1751870	100	48.2772	NCU01992	1751806	1752239	-
sample_3_wt_rep2_peak_300b	1	1751824	1752266	443	1752016	70	25.2604	NCU01992	1751806	1752239	-
sample_3_wt_rep2_peak_300c	1	1751824	1752266	443	1752106	669	827.707	NCU01992	1751806	1752239	-
sample_3_wt_rep2_peak_301b	1	1755801	1756011	211	1755971	49	14.8705	NCU01991	1755857	1756242	-
sample_3_wt_rep2_peak_302	1	1756103	1756177	75	1756158	46	13.088	NCU01991	1755857	1756242	-
sample_3_wt_rep2_peak_304a	1	1765135	1765486	352	1765164	27	3.92987	NCU01989	1765125	1765542	+
sample_3_wt_rep2_peak_304b	1	1765135	1765486	352	1765307	82	38.7721	NCU01989	1765125	1765542	+
sample_3_wt_rep2_peak_304c	1	1765135	1765486	352	1765421	362	379.82	NCU01989	1765125	1765542	+
sample_3_wt_rep2_peak_310	1	1810803	1810918	116	1810874	197	158.144	NCU01975	1810614	1811029	+
sample_3_wt_rep2_peak_312b	1	1818846	1819152	307	1819014	28	4.30333	NCU01972	1818997	1819379	-
sample_3_wt_rep2_peak_312c	1	1818846	1819152	307	1819112	62	23.4266	NCU01972	1818997	1819379	-
sample_3_wt_rep2_peak_315	1	1828394	1828468	75	1828429	64	24.8511	NCU01969	1827922	1829061	-
sample_3_wt_rep2_peak_316b	1	1828695	1829104	410	1828941	31	5.50579	NCU01969	1827922	1829061	-
sample_3_wt_rep2_peak_316c	1	1828695	1829104	410	1829057	108	61.7822	NCU01969	1827922	1829061	-
sample_3_wt_rep2_peak_318b	1	1837021	1837469	449	1837177	6142	9316.1	NCU01966	1836873	1837557	-
sample_3_wt_rep2_peak_318c	1	1837021	1837469	449	1837305	166	22.4297	NCU01966	1836873	1837557	-
sample_3_wt_rep2_peak_318d	1	1837021	1837469	449	1837424	870	609.445	NCU01966	1836873	1837557	-
sample_3_wt_rep2_peak_320a	1	1847326	1847664	339	1847366	266	119.365	NCU01964	1847284	1847697	+
sample_3_wt_rep2_peak_320b	1	1847326	1847664	339	1847506	171	50.8712	NCU01964	1847284	1847697	+
sample_3_wt_rep2_peak_320c	1	1847326	1847664	339	1847626	112	19.3049	NCU01964	1847284	1847697	+
sample_3_wt_rep2_peak_329b	1	1877764	1877927	164	1877885	666	809.513	NCU01953	1877824	1878502	-
sample_3_wt_rep2_peak_332	1	1899341	1899451	111	1899390	4001	4394.81	NCU01948	1899267	1900281	+
sample_3_wt_rep2_peak_333	1	1899587	1899662	76	1899624	1317	847.631	NCU01948	1899267	1900281	+
sample_3_wt_rep2_peak_339	1	1939322	1939423	102	1939380	194	154.556	NCU01939	1939316	1940023	-
sample_3_wt_rep2_peak_340	1	1939682	1939811	130	1939746	334	339.375	NCU01939	1939316	1940023	-
sample_3_wt_rep2_peak_341	1	1948219	1948323	105	1948271	173	130.024	NCU01938	1948134	1950530	-
sample_3_wt_rep2_peak_342	1	1949606	1949692	87	1949648	202	164.166	NCU01938	1948134	1950530	-
sample_3_wt_rep2_peak_344a	1	1970723	1971122	400	1970761	89	44.6616	NCU01932	1970618	1971203	-
sample_3_wt_rep2_peak_344b	1	1970723	1971122	400	1970984	246	219.328	NCU01932	1970618	1971203	-
sample_3_wt_rep2_peak_346a	1	1990276	1990485	210	1990350	157	112.062	NCU01928	1990226	1990563	+
sample_3_wt_rep2_peak_346b	1	1990276	1990485	210	1990445	62	23.4266	NCU01928	1990226	1990563	+
sample_3_wt_rep2_peak_347	1	1993783	1993887	105	1993832	92	47.2585	NCU01927	1993661	1994771	+
sample_3_wt_rep2_peak_348	1	1994487	1994566	80	1994532	43	11.3865	NCU01927	1993661	1994771	+
sample_3_wt_rep2_peak_349	1	1994663	1994757	95	1994715	89	44.6616	NCU01927	1993661	1994771	+
sample_3_wt_rep2_peak_353c	1	2024361	2025011	651	2024690	32	5.93271	NCU11201	2024678	2024977	-
sample_3_wt_rep2_peak_353d	1	2024361	2025011	651	2024825	181	139.247	NCU11201	2024678	2024977	-
sample_3_wt_rep2_peak_353e	1	2024361	2025011	651	2024966	101	55.294	NCU11201	2024678	2024977	-
sample_3_wt_rep2_peak_358a	1	2054835	2055211	377	2054907	400	436.198	NCU01912	2054865	2055370	+
sample_3_wt_rep2_peak_358b	1	2054835	2055211	377	2055145	510	607.746	NCU01912	2054865	2055370	+
sample_3_wt_rep2_peak_361a	1	2069649	2069897	249	2069702	169	125.471	NCU01908	2069608	2070019	-
sample_3_wt_rep2_peak_361b	1	2069649	2069897	249	2069854	103	57.1272	NCU01908	2069608	2070019	-
sample_3_wt_rep2_peak_374	1	2118494	2118658	165	2118606	133	86.4604	NCU01895	2117894	2118659	+
sample_3_wt_rep2_peak_375	1	2120755	2120929	175	2120810	118	71.3847	NCU01894	2120447	2120964	+
sample_3_wt_rep2_peak_377b	1	2121770	2122002	233	2121953	755	1024.37	NCU01893	2121862	2122415	-
sample_3_wt_rep2_peak_378	1	2122144	2122239	96	2122191	171	127.742	NCU01893	2121862	2122415	-
sample_3_wt_rep2_peak_379a	1	2128954	2129210	257	2129064	89	44.6616	NCU01891	2128881	2129251	-
sample_3_wt_rep2_peak_379b	1	2128954	2129210	257	2129165	99	53.4776	NCU01891	2128881	2129251	-
sample_3_wt_rep2_peak_387a	1	2167522	2167855	334	2167564	200	161.75	NCU01881	2167484	2167840	-
sample_3_wt_rep2_peak_387b	1	2167522	2167855	334	2167785	209	172.686	NCU01881	2167484	2167840	-
sample_3_wt_rep2_peak_388a	1	2173935	2174200	266	2173983	108	61.7822	NCU01879	2173855	2174329	-
sample_3_wt_rep2_peak_388b	1	2173935	2174200	266	2174077	233	202.647	NCU01879	2173855	2174329	-
sample_3_wt_rep2_peak_388c	1	2173935	2174200	266	2174154	203	165.377	NCU01879	2173855	2174329	-
sample_3_wt_rep2_peak_396	1	2226724	2226897	174	2226848	1041	1554.4	NCU01861	2226728	2227013	-
sample_3_wt_rep2_peak_398	1	2233484	2233617	134	2233561	67	27.037	NCU01859	2233083	2233970	-
sample_3_wt_rep2_peak_399a	1	2233718	2233896	179	2233753	43	11.3865	NCU01859	2233083	2233970	-
sample_3_wt_rep2_peak_399b	1	2233718	2233896	179	2233847	910	1306.72	NCU01859	2233083	2233970	-
sample_3_wt_rep2_peak_417a	1	2419126	2419607	482	2419188	140	93.7492	NCU02468	2418977	2419501	+
sample_3_wt_rep2_peak_417b	1	2419126	2419607	482	2419314	63	24.1355	NCU02468	2418977	2419501	+
sample_3_wt_rep2_peak_417c	1	2419126	2419607	482	2419447	131	84.4065	NCU02468	2418977	2419501	+
sample_3_wt_rep2_peak_418a	1	2428879	2429187	309	2428951	151	105.504	NCU02472	2428436	2429264	-
sample_3_wt_rep2_peak_418b	1	2428879	2429187	309	2429107	81	37.951	NCU02472	2428436	2429264	-
sample_3_wt_rep2_peak_419d	1	2432383	2432888	506	2432849	162	117.603	NCU02474	2432597	2433043	-
sample_3_wt_rep2_peak_420	1	2432997	2433077	81	2433035	93	48.1334	NCU02474	2432597	2433043	-
sample_3_wt_rep2_peak_433a	1	2503187	2503497	311	2503231	187	86.1716	NCU02492	2503157	2503493	+
sample_3_wt_rep2_peak_433b	1	2503187	2503497	311	2503354	786	807.282	NCU02492	2503157	2503493	+
sample_3_wt_rep2_peak_433c	1	2503187	2503497	311	2503466	79	19.3884	NCU02492	2503157	2503493	+
sample_3_wt_rep2_peak_436a	1	2514111	2514305	195	2514146	46	13.088	NCU02495	2514112	2514394	-
sample_3_wt_rep2_peak_436b	1	2514111	2514305	195	2514267	141	94.8029	NCU02495	2514112	2514394	-
sample_3_wt_rep2_peak_439a	1	2531356	2531528	173	2531394	57	19.986	NCU02499	2531144	2531589	+
sample_3_wt_rep2_peak_439b	1	2531356	2531528	173	2531489	75	33.1367	NCU02499	2531144	2531589	+
sample_3_wt_rep2_peak_449a	1	2579662	2579896	235	2579698	97	30.5455	NCU02514	2579582	2580025	-
sample_3_wt_rep2_peak_449b	1	2579662	2579896	235	2579848	2146	3313.25	NCU02514	2579582	2580025	-
sample_3_wt_rep2_peak_453a	1	2599405	2599691	287	2599458	248	221.921	NCU02520	2599397	2599740	+
sample_3_wt_rep2_peak_453b	1	2599405	2599691	287	2599608	102	56.2085	NCU02520	2599397	2599740	+
sample_3_wt_rep2_peak_455b	1	2608407	2608698	292	2608558	133	86.4604	NCU02522	2608465	2608686	+
sample_3_wt_rep2_peak_455c	1	2608407	2608698	292	2608676	52	16.7293	NCU02522	2608465	2608686	+
sample_3_wt_rep2_peak_458a	1	2620577	2620784	208	2620618	52	16.7293	NCU02524	2620296	2620811	+
sample_3_wt_rep2_peak_458b	1	2620577	2620784	208	2620747	93	48.1334	NCU02524	2620296	2620811	+
sample_3_wt_rep2_peak_473	1	2689264	2689338	75	2689300	114	33.0887	NCU02546	2689175	2689633	+
sample_3_wt_rep2_peak_474	1	2689473	2689603	131	2689560	163	66.7083	NCU02546	2689175	2689633	+
sample_3_wt_rep2_peak_479c	1	2706641	2707065	425	2706891	104	58.0501	NCU02553	2706773	2707039	-
sample_3_wt_rep2_peak_479d	1	2706641	2707065	425	2707023	73	31.5763	NCU02553	2706773	2707039	-
sample_3_wt_rep2_peak_483	1	2725527	2725613	87	2725568	187	146.264	NCU02556	2725327	2726005	+
sample_3_wt_rep2_peak_484	1	2725908	2726013	106	2725956	183	141.577	NCU02556	2725327	2726005	+
sample_3_wt_rep2_peak_494b	1	2765927	2766322	396	2766243	1227	1918.19	NCU02571	2765425	2766353	-
sample_3_wt_rep2_peak_499a	1	2786084	2786491	408	2786185	299	290.256	NCU02576	2785577	2786433	+
sample_3_wt_rep2_peak_499b	1	2786084	2786491	408	2786403	148	102.263	NCU02576	2785577	2786433	+
sample_3_wt_rep2_peak_502	1	2788733	2788831	99	2788775	247	220.624	NCU02578	2788725	2789266	-
sample_3_wt_rep2_peak_503	1	2788946	2789040	95	2788987	243	215.452	NCU02578	2788725	2789266	-
sample_3_wt_rep2_peak_523a	1	2860507	2860682	176	2860544	82	8.99647	NCU02597	2860475	2860711	+
sample_3_wt_rep2_peak_523b	1	2860507	2860682	176	2860640	252	113.027	NCU02597	2860475	2860711	+
sample_3_wt_rep2_peak_525a	1	2865694	2865969	276	2865775	1146	1695.87	NCU02599	2865461	2866038	+
sample_3_wt_rep2_peak_525b	1	2865694	2865969	276	2865905	176	124.733	NCU02599	2865461	2866038	+
sample_3_wt_rep2_peak_528a	1	2878297	2878483	187	2878336	192	152.176	NCU02605	2878056	2878864	+
sample_3_wt_rep2_peak_528b	1	2878297	2878483	187	2878446	78	35.5194	NCU02605	2878056	2878864	+
sample_3_wt_rep2_peak_529a	1	2878658	2878888	231	2878700	306	299.944	NCU02605	2878056	2878864	+
sample_3_wt_rep2_peak_529b	1	2878658	2878888	231	2878803	219	185.033	NCU02605	2878056	2878864	+
sample_3_wt_rep2_peak_533a	1	2902305	2902527	223	2902343	188	147.442	NCU02609	2901357	2902528	+
sample_3_wt_rep2_peak_533b	1	2902305	2902527	223	2902487	151	105.504	NCU02609	2901357	2902528	+
sample_3_wt_rep2_peak_541a	1	2925675	2925883	209	2925714	47	13.6734	NCU02616	2925665	2926033	-
sample_3_wt_rep2_peak_541b	1	2925675	2925883	209	2925839	58	20.6599	NCU02616	2925665	2926033	-
sample_3_wt_rep2_peak_542a	1	2931784	2931993	210	2931859	86	42.1078	NCU02617	2931515	2932214	+
sample_3_wt_rep2_peak_542b	1	2931784	2931993	210	2931953	190	149.805	NCU02617	2931515	2932214	+
sample_3_wt_rep2_peak_543a	1	2935248	2935553	306	2935298	294	283.379	NCU02618	2934486	2935552	+
sample_3_wt_rep2_peak_543b	1	2935248	2935553	306	2935416	128	81.3503	NCU02618	2934486	2935552	+
sample_3_wt_rep2_peak_543c	1	2935248	2935553	306	2935505	104	58.0501	NCU02618	2934486	2935552	+
sample_3_wt_rep2_peak_545a	1	2942374	2942607	234	2942421	49	14.8705	NCU02620	2942339	2942854	+
sample_3_wt_rep2_peak_545b	1	2942374	2942607	234	2942566	77	34.7196	NCU02620	2942339	2942854	+
sample_3_wt_rep2_peak_546a	1	2942788	2943367	580	2942880	197	158.144	NCU02621	2942854	2944078	-
sample_3_wt_rep2_peak_546b	1	2942788	2943367	580	2943037	47	13.6734	NCU02621	2942854	2944078	-
sample_3_wt_rep2_peak_546c	1	2942788	2943367	580	2943144	138	91.651	NCU02621	2942854	2944078	-
sample_3_wt_rep2_peak_546d	1	2942788	2943367	580	2943310	581	724.102	NCU02621	2942854	2944078	-
sample_3_wt_rep2_peak_547	1	2943510	2943607	98	2943566	39	9.25287	NCU02621	2942854	2944078	-
sample_3_wt_rep2_peak_553a	1	2986130	2986389	260	2986174	698	814.822	NCU02629	2986087	2986584	-
sample_3_wt_rep2_peak_553b	1	2986130	2986389	260	2986339	1321	1898.43	NCU02629	2986087	2986584	-
sample_3_wt_rep2_peak_559	1	3003024	3003241	218	3003201	61	22.7245	NCU02634	3002984	3003235	-
sample_3_wt_rep2_peak_563a	1	3010082	3010373	292	3010128	2007	3101.67	NCU02637	3010082	3010511	-
sample_3_wt_rep2_peak_563b	1	3010082	3010373	292	3010330	51	7.82808	NCU02637	3010082	3010511	-
sample_3_wt_rep2_peak_567a	1	3046122	3046357	236	3046162	195	155.75	NCU02644	3045986	3047360	+
sample_3_wt_rep2_peak_567b	1	3046122	3046357	236	3046302	187	146.264	NCU02644	3045986	3047360	+
sample_3_wt_rep2_peak_571a	1	3067566	3067833	268	3067676	126	79.3295	NCU02650	3067431	3067876	+
sample_3_wt_rep2_peak_571b	1	3067566	3067833	268	3067795	53	17.3652	NCU02650	3067431	3067876	+
sample_3_wt_rep2_peak_573	1	3091674	3091749	76	3091710	87	34.1078	NCU02657	3091094	3092486	-
sample_3_wt_rep2_peak_574a	1	3091899	3092122	224	3091955	1768	2589.7	NCU02657	3091094	3092486	-
sample_3_wt_rep2_peak_574b	1	3091899	3092122	224	3092068	99	32.1009	NCU02657	3091094	3092486	-
sample_3_wt_rep2_peak_575	1	3092208	3092370	163	3092242	73	16.8519	NCU02657	3091094	3092486	-
sample_3_wt_rep2_peak_578a	1	3102619	3103015	397	3102657	46	13.088	NCU02661	3102202	3103046	+
sample_3_wt_rep2_peak_578b	1	3102619	3103015	397	3102782	115	68.4644	NCU02661	3102202	3103046	+
sample_3_wt_rep2_peak_578c	1	3102619	3103015	397	3102961	66	26.3019	NCU02661	3102202	3103046	+
sample_3_wt_rep2_peak_582a	1	3125819	3126018	200	3125854	43	11.3865	NCU02666	3125823	3126268	-
sample_3_wt_rep2_peak_582b	1	3125819	3126018	200	3125980	71	30.0392	NCU02666	3125823	3126268	-
sample_3_wt_rep2_peak_583a	1	3135517	3135977	461	3135561	405	443.735	NCU02668	3135445	3135871	+
sample_3_wt_rep2_peak_583b	1	3135517	3135977	461	3135660	387	416.727	NCU02668	3135445	3135871	+
sample_3_wt_rep2_peak_583c	1	3135517	3135977	461	3135830	311	306.907	NCU02668	3135445	3135871	+
sample_3_wt_rep2_peak_595	1	3189838	3189962	125	3189929	45	7.81337	NCU02684	3189891	3190746	-
sample_3_wt_rep2_peak_596a	1	3190149	3190376	228	3190212	371	339.919	NCU02684	3189891	3190746	-
sample_3_wt_rep2_peak_596b	1	3190149	3190376	228	3190326	113	51.7866	NCU02684	3189891	3190746	-
sample_3_wt_rep2_peak_598	1	3194351	3194521	171	3194391	676	793.037	NCU02685	3193810	3194554	-
sample_3_wt_rep2_peak_600a	1	3209108	3209392	285	3209142	44	11.9443	NCU02688	3208889	3209468	+
sample_3_wt_rep2_peak_600b	1	3209108	3209392	285	3209243	177	134.616	NCU02688	3208889	3209468	+
sample_3_wt_rep2_peak_600c	1	3209108	3209392	285	3209346	90	45.5225	NCU02688	3208889	3209468	+
sample_3_wt_rep2_peak_607a	1	3243051	3243393	343	3243094	93	48.1334	NCU02699	3242555	3243393	+
sample_3_wt_rep2_peak_607b	1	3243051	3243393	343	3243228	34	6.82361	NCU02699	3242555	3243393	+
sample_3_wt_rep2_peak_607c	1	3243051	3243393	343	3243370	45	12.5116	NCU02699	3242555	3243393	+
sample_3_wt_rep2_peak_615	1	3268991	3269072	82	3269030	4833	5645.35	NCU10498	3268861	3269533	+
sample_3_wt_rep2_peak_616	1	3269199	3269332	134	3269258	3645	3826.19	NCU10498	3268861	3269533	+
sample_3_wt_rep2_peak_617a	1	3272674	3272835	162	3272712	187	31.7234	NCU10497	3272686	3272893	+
sample_3_wt_rep2_peak_617b	1	3272674	3272835	162	3272796	239	57.4303	NCU10497	3272686	3272893	+
sample_3_wt_rep2_peak_619a	1	3283800	3284094	295	3283836	72	5.56392	NCU02712	3283805	3284141	+
sample_3_wt_rep2_peak_619b	1	3283800	3284094	295	3283970	393	237.5	NCU02712	3283805	3284141	+
sample_3_wt_rep2_peak_619c	1	3283800	3284094	295	3284054	214	81.6328	NCU02712	3283805	3284141	+
sample_3_wt_rep2_peak_624	1	3303854	3304043	190	3303915	240	211.591	NCU02718	3303711	3304635	-
sample_3_wt_rep2_peak_629	1	3332554	3332663	110	3332605	72	27.2767	NCU02724	3332481	3333280	+
sample_3_wt_rep2_peak_630	1	3332931	3333011	81	3332971	158	104.634	NCU02724	3332481	3333280	+
sample_3_wt_rep2_peak_631	1	3333105	3333212	108	3333161	1414	2214.2	NCU02724	3332481	3333280	+
sample_3_wt_rep2_peak_633a	1	3340017	3340385	369	3340049	35	7.28696	NCU02726	3339899	3341886	+
sample_3_wt_rep2_peak_633b	1	3340017	3340385	369	3340202	127	80.3382	NCU02726	3339899	3341886	+
sample_3_wt_rep2_peak_635a	1	3347849	3348153	305	3347881	52	16.7293	NCU02729	3347835	3348006	+
sample_3_wt_rep2_peak_635b	1	3347849	3348153	305	3347973	88	43.8055	NCU02729	3347835	3348006	+
sample_3_wt_rep2_peak_639a	1	3360915	3361163	249	3360979	363	381.283	NCU02733	3360914	3361210	-
sample_3_wt_rep2_peak_639b	1	3360915	3361163	249	3361124	97	51.6785	NCU02733	3360914	3361210	-
sample_3_wt_rep2_peak_642	1	3376713	3376787	75	3376749	224	36.0617	NCU02738	3376706	3377115	+
sample_3_wt_rep2_peak_643	1	3376906	3377009	104	3376948	399	135.228	NCU02738	3376706	3377115	+
sample_3_wt_rep2_peak_644a	1	3384680	3385055	376	3384732	135	88.5271	NCU02739	3384224	3385064	+
sample_3_wt_rep2_peak_644b	1	3384680	3385055	376	3384898	557	684.326	NCU02739	3384224	3385064	+
sample_3_wt_rep2_peak_644c	1	3384680	3385055	376	3384992	283	268.38	NCU02739	3384224	3385064	+
sample_3_wt_rep2_peak_648a	1	3400651	3400925	275	3400706	6233	8802.04	NCU02744	3400613	3401441	+
sample_3_wt_rep2_peak_648b	1	3400651	3400925	275	3400876	3275	3729.66	NCU02744	3400613	3401441	+
sample_3_wt_rep2_peak_649	1	3401023	3401103	81	3401063	938	588.627	NCU02744	3400613	3401441	+
sample_3_wt_rep2_peak_651a	1	3407495	3407743	249	3407561	1028	1133.56	NCU02746	3407497	3407805	+
sample_3_wt_rep2_peak_651b	1	3407495	3407743	249	3407705	94	19.625	NCU02746	3407497	3407805	+
sample_3_wt_rep2_peak_652a	1	3409279	3409568	290	3409405	1117	1270.57	NCU16374	3409236	3409485	+
sample_3_wt_rep2_peak_657a	1	3421002	3421192	191	3421046	954	1389.06	NCU02750	3420871	3421434	-
sample_3_wt_rep2_peak_657b	1	3421002	3421192	191	3421150	52	16.7293	NCU02750	3420871	3421434	-
sample_3_wt_rep2_peak_662a	1	3451574	3451819	246	3451617	239	209.383	NCU02754	3451337	3452077	+
sample_3_wt_rep2_peak_662b	1	3451574	3451819	246	3451774	422	467.787	NCU02754	3451337	3452077	+
sample_3_wt_rep2_peak_666a	1	3456114	3456326	213	3456142	42	10.8382	NCU02757	3455917	3456285	-
sample_3_wt_rep2_peak_666b	1	3456114	3456326	213	3456244	134	87.4921	NCU02757	3455917	3456285	-
sample_3_wt_rep2_peak_669a	1	3466000	3466283	284	3466059	207	152.316	NCU02761	3465987	3466559	-
sample_3_wt_rep2_peak_669b	1	3466000	3466283	284	3466180	185	127.95	NCU02761	3465987	3466559	-
sample_3_wt_rep2_peak_677a	1	3523005	3523233	229	3523052	139	92.6986	NCU09377	3522966	3523572	-
sample_3_wt_rep2_peak_677b	1	3523005	3523233	229	3523190	415	458.89	NCU09377	3522966	3523572	-
sample_3_wt_rep2_peak_680a	1	3531329	3531708	380	3531362	40	9.77115	NCU09375	3531306	3531746	+
sample_3_wt_rep2_peak_680b	1	3531329	3531708	380	3531504	85	41.2663	NCU09375	3531306	3531746	+
sample_3_wt_rep2_peak_680c	1	3531329	3531708	380	3531657	58	20.6599	NCU09375	3531306	3531746	+
sample_3_wt_rep2_peak_692	1	3640356	3640552	197	3640469	103	57.1272	NCU09360	3640317	3640580	+
sample_3_wt_rep2_peak_694	1	3676474	3676556	83	3676515	386	125.018	NCU09995	3676307	3676902	+
sample_3_wt_rep2_peak_695	1	3676687	3676856	170	3676773	9907	16208.2	NCU09995	3676307	3676902	+
sample_3_wt_rep2_peak_702a	1	3992432	3992662	231	3992481	83	23.5671	NCU09895	3992420	3992764	+
sample_3_wt_rep2_peak_702b	1	3992432	3992662	231	3992624	127	53.885	NCU09895	3992420	3992764	+
sample_3_wt_rep2_peak_704a	1	4000930	4001278	349	4000987	84	40.4298	NCU09898	4000853	4001318	+
sample_3_wt_rep2_peak_704b	1	4000930	4001278	349	4001134	105	58.9771	NCU09898	4000853	4001318	+
sample_3_wt_rep2_peak_704c	1	4000930	4001278	349	4001224	85	41.2663	NCU09898	4000853	4001318	+
sample_3_wt_rep2_peak_710a	1	4099964	4100188	225	4100015	432	479.336	NCU09803	4099943	4100551	+
sample_3_wt_rep2_peak_710b	1	4099964	4100188	225	4100146	116	68.0544	NCU09803	4099943	4100551	+
sample_3_wt_rep2_peak_711	1	4100439	4100513	75	4100475	43	10.9682	NCU09803	4099943	4100551	+
sample_3_wt_rep2_peak_714a	1	4117378	4117567	190	4117420	385	413.748	NCU09808	4117346	4117610	-
sample_3_wt_rep2_peak_714b	1	4117378	4117567	190	4117508	205	167.805	NCU09808	4117346	4117610	-
sample_3_wt_rep2_peak_719b	1	4134940	4135237	298	4135124	307	301.334	NCU09813	4135019	4135561	-
sample_3_wt_rep2_peak_720	1	4135506	4135584	79	4135542	321	320.936	NCU09813	4135019	4135561	-
sample_3_wt_rep2_peak_722a	1	4141753	4141970	218	4141786	44	10.5637	NCU09814	4141653	4142009	+
sample_3_wt_rep2_peak_722b	1	4141753	4141970	218	4141930	53	15.6117	NCU09814	4141653	4142009	+
sample_3_wt_rep2_peak_724	1	4145554	4145675	122	4145617	1333	1851.07	NCU09816	4145268	4145879	-
sample_3_wt_rep2_peak_725	1	4145766	4145919	154	4145875	98	34.8892	NCU09816	4145268	4145879	-
sample_3_wt_rep2_peak_733a	1	4200886	4201084	199	4200927	740	889.352	NCU09333	4200668	4201223	+
sample_3_wt_rep2_peak_733b	1	4200886	4201084	199	4201044	367	334.441	NCU09333	4200668	4201223	+
sample_3_wt_rep2_peak_739a	1	4218836	4219037	202	4218882	55	18.6604	NCU09327	4218767	4219038	-
sample_3_wt_rep2_peak_739b	1	4218836	4219037	202	4218979	198	159.344	NCU09327	4218767	4219038	-
sample_3_wt_rep2_peak_740a	1	4227736	4227909	174	4227778	921	1205.88	NCU09326	4227649	4227910	+
sample_3_wt_rep2_peak_740b	1	4227736	4227909	174	4227856	1064	1458.19	NCU09326	4227649	4227910	+
sample_3_wt_rep2_peak_743	1	4251372	4251450	79	4251412	80	37.1352	NCU09322	4250624	4251744	+
sample_3_wt_rep2_peak_744	1	4251660	4251735	76	4251697	134	87.4921	NCU09322	4250624	4251744	+
sample_3_wt_rep2_peak_745	1	4251985	4252065	81	4252023	126	79.3295	NCU09321	4251989	4252459	-
sample_3_wt_rep2_peak_746	1	4252293	4252367	75	4252326	47	13.6734	NCU09321	4251989	4252459	-
sample_3_wt_rep2_peak_747a	1	4257988	4258517	530	4258011	37	8.24796	NCU09320	4257926	4258456	+
sample_3_wt_rep2_peak_747b	1	4257988	4258517	530	4258157	58	20.6599	NCU09320	4257926	4258456	+
sample_3_wt_rep2_peak_747c	1	4257988	4258517	530	4258240	98	52.5759	NCU09320	4257926	4258456	+
sample_3_wt_rep2_peak_753	1	4289394	4289476	83	4289435	196	156.946	NCU09312	4289315	4289737	+
sample_3_wt_rep2_peak_754	1	4289566	4289703	138	4289625	285	271.094	NCU09312	4289315	4289737	+
sample_3_wt_rep2_peak_756a	1	4304058	4304355	298	4304133	58	20.6599	NCU09310	4303304	4304419	+
sample_3_wt_rep2_peak_756b	1	4304058	4304355	298	4304303	292	280.639	NCU09310	4303304	4304419	+
sample_3_wt_rep2_peak_760	1	4360472	4360548	77	4360510	59	21.341	NCU03055	4360081	4360841	+
sample_3_wt_rep2_peak_761	1	4360631	4360768	138	4360750	80	37.1352	NCU03055	4360081	4360841	+
sample_3_wt_rep2_peak_765	1	4377600	4377689	90	4377644	249	223.22	NCU03060	4377599	4378266	-
sample_3_wt_rep2_peak_766	1	4378028	4378121	94	4378073	135	88.5271	NCU03060	4377599	4378266	-
sample_3_wt_rep2_peak_770a	1	4398454	4399017	564	4398496	31	5.50579	NCU03064	4398398	4399724	-
sample_3_wt_rep2_peak_770b	1	4398454	4399017	564	4398584	82	38.7721	NCU03064	4398398	4399724	-
sample_3_wt_rep2_peak_770c	1	4398454	4399017	564	4398760	106	59.9081	NCU03064	4398398	4399724	-
sample_3_wt_rep2_peak_770d	1	4398454	4399017	564	4398915	903	1293.71	NCU03064	4398398	4399724	-
sample_3_wt_rep2_peak_775a	1	4439144	4439408	265	4439200	132	85.4318	NCU03070	4438307	4439402	+
sample_3_wt_rep2_peak_775b	1	4439144	4439408	265	4439342	319	318.119	NCU03070	4438307	4439402	+
sample_3_wt_rep2_peak_776a	1	4442191	4442418	228	4442230	810	1123.11	NCU03071	4442191	4442954	-
sample_3_wt_rep2_peak_776b	1	4442191	4442418	228	4442370	149	103.34	NCU03071	4442191	4442954	-
sample_3_wt_rep2_peak_793a	1	4512682	4512856	175	4512724	251	225.824	NCU16386	4512674	4512969	-
sample_3_wt_rep2_peak_793b	1	4512682	4512856	175	4512823	53	17.3652	NCU16386	4512674	4512969	-
sample_3_wt_rep2_peak_794	1	4517613	4517694	82	4517653	291	170.136	NCU03091	4517632	4518458	+
sample_3_wt_rep2_peak_795	1	4518195	4518295	101	4518249	1781	2417.4	NCU03091	4517632	4518458	+
sample_3_wt_rep2_peak_796	1	4518471	4518667	197	4518511	1063	1210.81	NCU03092	4518471	4519316	-
sample_3_wt_rep2_peak_797	1	4519168	4519312	145	4519264	109	26.5181	NCU03092	4518471	4519316	-
sample_3_wt_rep2_peak_799a	1	4528653	4528827	175	4528699	95	49.3649	NCU03097	4528666	4528857	-
sample_3_wt_rep2_peak_799b	1	4528653	4528827	175	4528784	1205	1874.48	NCU03097	4528666	4528857	-
sample_3_wt_rep2_peak_801b	1	4548478	4548996	519	4548824	165	80.7815	NCU03099	4548662	4549005	-
sample_3_wt_rep2_peak_801c	1	4548478	4548996	519	4548962	57	8.9076	NCU03099	4548662	4549005	-
sample_3_wt_rep2_peak_803	1	4561147	4561221	75	4561181	316	62.6552	NCU03102	4560893	4561692	-
sample_3_wt_rep2_peak_804	1	4561443	4561609	167	4561521	12513	20660.8	NCU03102	4560893	4561692	-
sample_3_wt_rep2_peak_807	1	4583191	4583265	75	4583227	90	45.5225	NCU03106	4583138	4583628	+
sample_3_wt_rep2_peak_808	1	4583458	4583532	75	4583495	73	31.5763	NCU03106	4583138	4583628	+
sample_3_wt_rep2_peak_809b	1	4584082	4584427	346	4584288	477	555.089	NCU03107	4584244	4584596	-
sample_3_wt_rep2_peak_809c	1	4584082	4584427	346	4584386	256	232.362	NCU03107	4584244	4584596	-
sample_3_wt_rep2_peak_814	1	4601629	4601742	114	4601677	120	47.4957	NCU03113	4601409	4602204	-
sample_3_wt_rep2_peak_815	1	4601944	4602038	95	4601992	125	51.0797	NCU03113	4601409	4602204	-
sample_3_wt_rep2_peak_817	1	4613549	4613637	89	4613590	55	18.6604	NCU03115	4613065	4614172	+
sample_3_wt_rep2_peak_818a	1	4614017	4614427	411	4614058	81	37.951	NCU03115	4613065	4614172	+
sample_3_wt_rep2_peak_818b	1	4614017	4614427	411	4614230	231	200.108	NCU03116	4614119	4614635	-
sample_3_wt_rep2_peak_818c	1	4614017	4614427	411	4614402	42	10.8382	NCU03116	4614119	4614635	-
sample_3_wt_rep2_peak_820a	1	4624483	4624827	345	4624533	152	60.759	NCU03118	4624441	4624864	-
sample_3_wt_rep2_peak_820b	1	4624483	4624827	345	4624682	391	295.182	NCU03118	4624441	4624864	-
sample_3_wt_rep2_peak_820c	1	4624483	4624827	345	4624781	163	69.131	NCU03118	4624441	4624864	-
sample_3_wt_rep2_peak_827a	1	4656975	4657200	226	4657016	1000	1409.59	NCU03126	4656610	4657337	+
sample_3_wt_rep2_peak_827b	1	4656975	4657200	226	4657151	252	210.952	NCU03126	4656610	4657337	+
sample_3_wt_rep2_peak_842	1	4721187	4721271	85	4721227	129	82.3657	NCU03145	4721169	4721704	+
sample_3_wt_rep2_peak_843a	1	4721437	4721690	254	4721475	91	46.3882	NCU03145	4721169	4721704	+
sample_3_wt_rep2_peak_843b	1	4721437	4721690	254	4721629	137	90.6066	NCU03145	4721169	4721704	+
sample_3_wt_rep2_peak_845	1	4725558	4725729	172	4725633	390	307.829	NCU03147	4725515	4725728	+
sample_3_wt_rep2_peak_848a	1	4731385	4731873	489	4731423	926	498.079	NCU03150	4731270	4732057	+
sample_3_wt_rep2_peak_848b	1	4731385	4731873	489	4731518	7306	10130.5	NCU03150	4731270	4732057	+
sample_3_wt_rep2_peak_849b	1	4746308	4746686	379	4746533	2380	3648.17	NCU03155	4746357	4747036	-
sample_3_wt_rep2_peak_849c	1	4746308	4746686	379	4746636	219	121.148	NCU03155	4746357	4747036	-
sample_3_wt_rep2_peak_850a	1	4749265	4749509	245	4749311	221	118.604	NCU03156	4749204	4749915	+
sample_3_wt_rep2_peak_850b	1	4749265	4749509	245	4749462	170	74.9831	NCU03156	4749204	4749915	+
sample_3_wt_rep2_peak_855	1	4771309	4771494	186	4771374	145	99.0479	NCU03166	4771247	4771873	-
sample_3_wt_rep2_peak_856a	1	4771602	4771774	173	4771645	83	39.5984	NCU03166	4771247	4771873	-
sample_3_wt_rep2_peak_856b	1	4771602	4771774	173	4771736	209	172.686	NCU03166	4771247	4771873	-
sample_3_wt_rep2_peak_857a	1	4776732	4777108	377	4776771	40	9.77115	NCU03168	4776717	4777020	+
sample_3_wt_rep2_peak_857b	1	4776732	4777108	377	4776895	364	382.746	NCU03168	4776717	4777020	+
sample_3_wt_rep2_peak_862a	1	4803488	4803819	332	4803535	94	49.0129	NCU03175	4803481	4803863	-
sample_3_wt_rep2_peak_862b	1	4803488	4803819	332	4803676	40	9.77115	NCU03175	4803481	4803863	-
sample_3_wt_rep2_peak_862c	1	4803488	4803819	332	4803783	64	24.8511	NCU03175	4803481	4803863	-
sample_3_wt_rep2_peak_863a	1	4807885	4808301	417	4807940	98	52.5759	NCU03176	4807880	4808278	-
sample_3_wt_rep2_peak_863b	1	4807885	4808301	417	4808114	64	24.8511	NCU03176	4807880	4808278	-
sample_3_wt_rep2_peak_863c	1	4807885	4808301	417	4808263	52	16.7293	NCU03176	4807880	4808278	-
sample_3_wt_rep2_peak_864a	1	4812165	4812456	292	4812229	147	101.188	NCU03177	4812144	4812480	-
sample_3_wt_rep2_peak_864b	1	4812165	4812456	292	4812417	86	42.1078	NCU03177	4812144	4812480	-
sample_3_wt_rep2_peak_872a	1	4861503	4861824	322	4861564	120	73.3498	NCU03192	4861528	4861998	-
sample_3_wt_rep2_peak_872b	1	4861503	4861824	322	4861789	40	9.77115	NCU03192	4861528	4861998	-
sample_3_wt_rep2_peak_873a	1	4863098	4863542	445	4863141	81	37.951	NCU03193	4863093	4863889	-
sample_3_wt_rep2_peak_873b	1	4863098	4863542	445	4863230	40	9.77115	NCU03193	4863093	4863889	-
sample_3_wt_rep2_peak_873c	1	4863098	4863542	445	4863322	67	27.037	NCU03193	4863093	4863889	-
sample_3_wt_rep2_peak_873d	1	4863098	4863542	445	4863487	190	149.805	NCU03193	4863093	4863889	-
sample_3_wt_rep2_peak_875a	1	4869441	4869643	203	4869484	111	64.623	NCU03195	4869424	4869743	+
sample_3_wt_rep2_peak_875b	1	4869441	4869643	203	4869604	67	27.037	NCU03195	4869424	4869743	+
sample_3_wt_rep2_peak_879	1	4887573	4887785	213	4887628	2038	2528.5	NCU03199	4887577	4888112	+
sample_3_wt_rep2_peak_880	1	4887926	4888070	145	4887986	1248	1290.93	NCU03199	4887577	4888112	+
sample_3_wt_rep2_peak_881a	1	4888992	4889271	280	4889039	692	548.292	NCU03200	4888873	4889733	-
sample_3_wt_rep2_peak_881b	1	4888992	4889271	280	4889154	655	504.493	NCU03200	4888873	4889733	-
sample_3_wt_rep2_peak_882a	1	4889349	4889658	310	4889387	299	139.955	NCU03200	4888873	4889733	-
sample_3_wt_rep2_peak_882b	1	4889349	4889658	310	4889536	149	34.9921	NCU03200	4888873	4889733	-
sample_3_wt_rep2_peak_882c	1	4889349	4889658	310	4889633	90	9.31395	NCU03200	4888873	4889733	-
sample_3_wt_rep2_peak_885	1	4908717	4908795	79	4908756	111	64.623	NCU03207	4908748	4909125	+
sample_3_wt_rep2_peak_886	1	4908991	4909117	127	4909069	142	95.8597	NCU03207	4908748	4909125	+
sample_3_wt_rep2_peak_889a	1	4927520	4927915	396	4927555	40	9.77115	NCU03214	4927441	4927874	+
sample_3_wt_rep2_peak_889b	1	4927520	4927915	396	4927641	36	7.76184	NCU03214	4927441	4927874	+
sample_3_wt_rep2_peak_889c	1	4927520	4927915	396	4927829	628	803.226	NCU03214	4927441	4927874	+
sample_3_wt_rep2_peak_890a	1	4931160	4931442	283	4931196	66	26.3019	NCU03216	4931151	4931628	-
sample_3_wt_rep2_peak_890b	1	4931160	4931442	283	4931332	216	181.308	NCU03216	4931151	4931628	-
sample_3_wt_rep2_peak_891a	1	4937414	4937612	199	4937457	247	220.624	NCU03217	4937267	4937622	+
sample_3_wt_rep2_peak_891b	1	4937414	4937612	199	4937539	328	330.837	NCU03217	4937267	4937622	+
sample_3_wt_rep2_peak_892	1	4940371	4940445	75	4940408	49	14.8705	NCU03218	4940215	4940743	+
sample_3_wt_rep2_peak_893	1	4940531	4940666	136	4940609	242	214.163	NCU03218	4940215	4940743	+
sample_3_wt_rep2_peak_897	1	4954790	4954963	174	4954820	65	12.2258	NCU03221	4954479	4955119	+
sample_3_wt_rep2_peak_898	1	4958943	4959052	110	4958992	2336	3679.05	NCU03222	4958606	4959389	+
sample_3_wt_rep2_peak_909	1	4992635	4992797	163	4992690	507	602.92	NCU03233	4992521	4993348	+
sample_3_wt_rep2_peak_910	1	4993035	4993131	97	4993079	101	55.294	NCU03233	4992521	4993348	+
sample_3_wt_rep2_peak_915	1	5032719	5032903	185	5032786	1328	2120.98	NCU03241	5032523	5033162	+
sample_3_wt_rep2_peak_919	1	5055745	5055962	218	5055850	282	267.026	NCU03248	5055811	5056552	-
sample_3_wt_rep2_peak_924a	1	5099922	5100135	214	5099943	35	7.28696	NCU03257	5099724	5100336	+
sample_3_wt_rep2_peak_924b	1	5099922	5100135	214	5100089	352	365.264	NCU03257	5099724	5100336	+
sample_3_wt_rep2_peak_948a	1	5195930	5196140	211	5195999	127	80.3382	NCU03290	5195848	5196176	+
sample_3_wt_rep2_peak_948b	1	5195930	5196140	211	5196097	368	388.612	NCU03290	5195848	5196176	+
sample_3_wt_rep2_peak_955	1	5222311	5222408	98	5222352	447	464.93	NCU03297	5221686	5222691	-
sample_3_wt_rep2_peak_961a	1	5247066	5247298	233	5247102	34	6.82361	NCU03300	5246962	5247659	+
sample_3_wt_rep2_peak_961b	1	5247066	5247298	233	5247254	499	590.088	NCU03300	5246962	5247659	+
sample_3_wt_rep2_peak_962	1	5247565	5247661	97	5247618	135	88.5271	NCU03300	5246962	5247659	+
sample_3_wt_rep2_peak_963a	1	5248261	5248516	256	5248303	249	223.22	NCU10506	5248227	5248551	-
sample_3_wt_rep2_peak_963b	1	5248261	5248516	256	5248479	44	11.9443	NCU10506	5248227	5248551	-
sample_3_wt_rep2_peak_965a	1	5254467	5254706	240	5254505	1016	862.2	NCU03302	5254475	5255090	+
sample_3_wt_rep2_peak_965b	1	5254467	5254706	240	5254655	5204	7995.4	NCU03302	5254475	5255090	+
sample_3_wt_rep2_peak_971	1	5271592	5271741	150	5271663	519	568.56	NCU03310	5271437	5271785	-
sample_3_wt_rep2_peak_976a	1	5294194	5294397	204	5294248	73	22.9918	NCU03318	5294156	5294396	+
sample_3_wt_rep2_peak_976b	1	5294194	5294397	204	5294355	118	56.0049	NCU03318	5294156	5294396	+
sample_3_wt_rep2_peak_984a	1	5346426	5347000	575	5346519	689	908.178	NCU09108	5346432	5347159	-
sample_3_wt_rep2_peak_984b	1	5346426	5347000	575	5346652	60	22.0293	NCU09108	5346432	5347159	-
sample_3_wt_rep2_peak_984c	1	5346426	5347000	575	5346818	194	154.556	NCU09108	5346432	5347159	-
sample_3_wt_rep2_peak_984d	1	5346426	5347000	575	5346959	77	34.7196	NCU09108	5346432	5347159	-
sample_3_wt_rep2_peak_985a	1	5354032	5354318	287	5354091	9800	14931.4	NCU09109	5353969	5354361	-
sample_3_wt_rep2_peak_985b	1	5354032	5354318	287	5354276	4530	5411.17	NCU09109	5353969	5354361	-
sample_3_wt_rep2_peak_986a	1	5359848	5360251	404	5359880	85	18.8311	NCU09111	5359780	5360293	+
sample_3_wt_rep2_peak_986b	1	5359848	5360251	404	5360054	1568	2099.87	NCU09111	5359780	5360293	+
sample_3_wt_rep2_peak_986c	1	5359848	5360251	404	5360195	1647	2240.08	NCU09111	5359780	5360293	+
sample_3_wt_rep2_peak_987b	1	5365577	5365796	220	5365736	164	119.838	NCU09112	5365617	5366398	+
sample_3_wt_rep2_peak_989a	1	5369639	5369873	235	5369684	324	325.171	NCU16397	5369646	5370051	-
sample_3_wt_rep2_peak_989b	1	5369639	5369873	235	5369828	236	206.469	NCU16397	5369646	5370051	-
sample_3_wt_rep2_peak_994a	1	5404197	5404520	324	5404282	266	245.565	NCU09119	5404220	5404521	+
sample_3_wt_rep2_peak_994b	1	5404197	5404520	324	5404457	387	416.727	NCU09119	5404220	5404521	+
sample_3_wt_rep2_peak_996a	1	5410424	5410737	314	5410466	95	49.897	NCU09121	5410375	5410757	-
[truncated: 2,560 more rows]

## Sheet: cpsf5cpsf6_rep1
MACS2_peak_label	chr	start_coord	end_coord	length_peak	abs_summit_coord	pileup_height	neg_10*log10_pvalue	gene_3UTR	UTR_start	UTR_end	UTR_strand
[truncated: 2,957 more rows]

[truncated: 1 more sheets: cpsf5cpsf6_rep2]
