# Supplementary material for: Nutritional compensation of the circadian clock is a conserved process influenced by gene expression regulation and mRNA stability
Source: PLoS Biol. 2023 Jan 5;21(1):e3001961. doi: 10.1371/journal.pbio.3001961 (PMC9848017; doi:10.1371/journal.pbio.3001961)
Supplement: S1 Data — The first tab of the Data File corresponds to period length measurements for Fig 1A. The second and third tabs of the Data File correspond to raw and processed traces for Fig 1B. (XLSX) [file pbio.3001961.s016.xlsx]

## Sheet: Fig1_A
Experiment_Date	Strain	Glucose_Perc	Period_avg
2020-06-03	TK01_control	0g0a	21.5063
2020-06-03	TK01_control	0g0a	21.4864
2020-06-12	TK01_control	0g0a	21.72
2020-06-12	TK01_control	0g0a	21.7277
2021-02-18	TK01_control	0g0a	22.577
2021-02-25	TK01_control	0g0a	22.4494
2020-06-03	TK01_control	0.05g0a	21.3696
2020-06-03	TK01_control	0.05g0a	21.6006
2020-06-12	TK01_control	0.05g0a	20.7319
2020-06-12	TK01_control	0.05g0a	20.5361
2021-02-18	TK01_control	0.05g0a	22.2
2021-02-25	TK01_control	0.05g0a	22.2
2020-06-03	TK01_control	0.1g0a	20.441
2020-06-03	TK01_control	0.1g0a	20.5361
2020-06-12	TK01_control	0.1g0a	20.1216
2020-06-12	TK01_control	0.1g0a	20.6177
2021-02-18	TK01_control	0.1g0a	21.72
2021-02-25	TK01_control	0.1g0a	21.4864
2020-06-03	TK01_control	0.25g0a	20.7186
2020-06-03	TK01_control	0.25g0a	20.6067
2020-06-12	TK01_control	0.25g0a	19.9047
2020-06-12	TK01_control	0.25g0a	20.2973
2021-02-18	TK01_control	0.25g0a	21.0339
2021-02-25	TK01_control	0.25g0a	20.4069
2020-06-03	TK01_control	0.5g0a	20.8148
2020-06-03	TK01_control	0.5g0a	20.8215
2020-06-12	TK01_control	0.5g0a	20.7097
2020-06-12	TK01_control	0.5g0a	20.5058
2021-02-18	TK01_control	0.5g0a	20.9266
2021-02-25	TK01_control	0.5g0a	21.0339
2021-03-04	TK01_control	0.75g0a	20.4972
2021-03-04	TK01_control	0.75g0a	20.6001
2021-09-15	TK01_control	0.75g0a	20.4928
2021-09-15	TK01_control	0.75g0a	20.922
2021-09-15	TK01_control	0.75g0a	20.5979
2021-09-15	TK01_control	0.75g0a	20.6001
2020-06-03	TK01_control	1g0a	20.6067
2020-06-03	TK01_control	1g0a	20.4972
2020-06-12	TK01_control	1g0a	19.982
2020-06-12	TK01_control	1g0a	20.1818
2021-02-18	TK01_control	1g0a	21.4864
2021-02-25	TK01_control	1g0a	21.2553
2021-03-04	TK01_control	1.5g0a	20.4928
2021-03-04	TK01_control	1.5g0a	20.2848
2021-09-15	TK01_control	1.5g0a	20.7097
2021-09-15	TK01_control	1.5g0a	20.5979
2021-09-15	TK01_control	1.5g0a	20.7097
2021-09-15	TK01_control	1.5g0a	20.4928
2021-03-04	TK01_control	2g0a	19.5043
2021-03-04	TK01_control	2g0a	19.7082
2021-09-15	TK01_control	2g0a	20.3899
2021-09-15	TK01_control	2g0a	20.3899
2021-09-15	TK01_control	2g0a	20.6067
2021-09-15	TK01_control	2g0a	20.5058

## Sheet: Fig1_B_indiv_reps
All Strain Genotypes = TK01 = csr-1::cbox-luciferase
Experiment_Date	2020-06-03	2020-06-03	2020-06-03	2020-06-03	2020-06-03	2020-06-03	2020-06-03	2020-06-03	2020-06-03	2020-06-03	2020-06-03	2020-06-03	2020-06-12	2020-06-12	2020-06-12	2020-06-12	2020-06-12	2020-06-12	2020-06-12	2020-06-12	2020-06-12	2020-06-12	2020-06-12	2020-06-12	2020-06-12	2021-02-18	2021-02-18	2021-02-18	2021-02-18	2021-02-18	2021-02-18	2021-02-18	2021-02-25	2021-02-25	2021-02-25	2021-02-25	2021-02-25	2021-02-25	2021-02-25	2021-03-04	2021-03-04	2021-03-04	2021-03-04	2021-03-04	2021-03-04	2021-03-04	2021-09-15	2021-09-15	2021-09-15
TPs	Top_TK01_0g_A_Results_out	Top_TK01_0g_B_Results_out	Top_TK01_005g_A_Results_out	Top_TK01_005g_B_Results_out	Top_TK01_01g_A_Results_out	Top_TK01_01g_B_Results_out	Bot_TK01_025g_A_Results_out	Bot_TK01_025g_B_Results_out	Bot_TK01_05g_A_Results_out	Bot_TK01_05g_B_Results_out	Bot_TK01_1g_A_Results_out	Bot_TK01_1g_B_Results_out	TPs	Top_TK01_0g_A_Results_out	Top_TK01_0g_B_Results_out	Top_TK01_005g_A_Results_out	Top_TK01_005g_B_Results_out	Top_TK01_01g_A_Results_out	Top_TK01_01g_B_Results_out	Bot_TK01_025g_A_Results_out	Bot_TK01_025g_B_Results_out	Bot_TK01_05g_A_Results_out	Bot_TK01_05g_B_Results_out	Bot_TK01_1g_A_Results_out	Bot_TK01_1g_B_Results_out	TPs	Bot_TK01_0g_Results_out	Bot_TK01_005g_Results_out	Bot_TK01_01g_Results_out	Top_TK01_025g_Results_out	Top_TK01_05g_Results_out	Top_TK01_1g_Results_out	TPs	Bot_TK01_0g_Results_out	Bot_TK01_005g_Results_out	Bot_TK01_01g_Results_out	Bot_TK01_025g_Results_out	Bot_TK01_05g_Results_out	Bot_TK01_1g_Results_out	TPs	Bot_TK01_075g_A_Results_out	Bot_TK01_075g_B_Results_out	Bot_TK01_1.5g_A_Results_out	Bot_TK01_1.5g_B_Results_out	Bot_TK01_2g_A_Results_out	Bot_TK01_2g_B_Results_out	TPs	Bot_TK01_0.75g_1_Results_out	Bot_TK01_0.75g_2_Results_out
0	3.70833	-4.91667	0.0208333	-3.8125	-4.10417	-3.04167	-1.77083	-6.72917	-6.625	-8.20833	-10.3125	2.5625	0	4.9375	-2.35417	-0.770833	-3.22917	-3.875	-1.8125	-2.625	-3.16667	-6.75	-8.54167	-5.72917	0.3125	0	-6.29167	-10.5	-1.77083	3.72917	-0.0833333	-1.47917	0	-7.39583	-8.77083	-11.1667	-10.9792	-16.4792	-5.125	0	3.625	-1.25	-4.91667	-1.5625	-4.70833	2.08333	0	-8.14583	-8.625
1	2	1.1875	1.47917	0.6875	-0.0833333	-0.25	-0.3125	-1.22917	-1.4375	-2.1875	-2.79167	-1.45833	1	-1.97917	-3	-3.35417	-4.02083	-4.39583	-4.85417	-5.33333	-5.9375	-6.60417	-7.25	-7.04167	-6.58333	1	-2.66667	-3.64583	-2.16667	10.2083	6.41667	0.9375	1	-6.45833	-5.35417	-8.39583	-7.625	-11	-8	1	3.45833	0.8125	-1.04167	-0.145833	-1.625	-0.916667	1	-2.875	-3.41667
2	1.83333	1.70833	1.04167	0.4375	-0.166667	-0.333333	-0.5625	-1.1875	-1.6875	-2.41667	-2.6875	-1.02083	2	0.916667	0.166667	-0.0833333	-0.291667	-0.9375	-1.45833	-2	-2.45833	-2.58333	-3.45833	-3.72917	-1.1875	2	-2.125	-2.8125	-2.02083	11.5833	8.95833	2.8125	2	-5.35417	-6	-6.375	-7.29167	-9.8125	-7.22917	2	3.45833	1.6875	0.0625	0.666667	-0.0625	-0.104167	2	-3.70833	-4.20833
3	2.0625	1.8125	1.5625	1.3125	0.395833	0.104167	-0.0833333	-0.583333	-1.125	-1.8125	-2.3125	-1.66667	3	0.208333	-0.416667	-1.75	-1.125	-2	-2.02083	-2.95833	-4.125	-3.70833	-5.16667	-4.54167	-5.39583	3	-1.52083	-1.83333	-0.9375	12.1042	11.0417	5.3125	3	-6.1875	-6.41667	-7.39583	-7.89583	-11.1458	-8.6875	3	2.83333	0.541667	-0.916667	0.375	-1.6875	-1.5625	3	-3.60417	-4.08333
4	2.04167	1.83333	1.3125	1.47917	0.416667	-0.145833	-0.125	-0.354167	-1.20833	-1.85417	-2.125	-1.79167	4	0.5625	-0.270833	-0.395833	-0.729167	-1.5625	-1.85417	-2.08333	-2.97917	-3.83333	-4.16667	-4.39583	-4.25	4	1.39583	0.166667	2.02083	14.9583	15.5625	10.3542	4	-5.4375	-4.66667	-6.39583	-6.27083	-8.66667	-6.875	4	3.875	1.97917	0.3125	1.08333	0.0208333	0.0833333	4	-2.66667	-2.8125
5	1.89583	1.64583	1.29167	1.625	0.395833	-0.270833	-0.1875	-0.541667	-1.20833	-1.79167	-2.10417	-1.6875	5	0.9375	0.354167	0.0833333	-0.354167	-0.854167	-1.14583	-2	-2.35417	-2.79167	-3.08333	-3.08333	-3.54167	5	-0.666667	-1.25	-0.3125	13.375	15.1667	10.3958	5	-4.70833	-4.77083	-5.66667	-6.39583	-8.79167	-6.79167	5	3.45833	1.54167	-0.3125	0.3125	-0.833333	-0.8125	5	-2.16667	-2.83333
6	1.95833	1.64583	1.3125	1.375	0.208333	-0.25	-0.104167	-0.666667	-1.20833	-1.85417	-2.14583	-1.52083	6	-0.104167	-0.5	-0.895833	-1.10417	-1.72917	-2.02083	-2.77083	-3.14583	-3.66667	-4.1875	-4.4375	-4.5	6	0.125	-1.27083	-0.4375	13.8125	17.8542	15.625	6	-4.3125	-4.60417	-5.35417	-6.14583	-8.45833	-6.70833	6	3.4375	1.54167	-0.145833	0.458333	-0.75	-0.0833333	6	-1.625	-2.60417
7	1.6875	1.54167	1.29167	1.35417	0.291667	-0.229167	-0.395833	-0.770833	-1.5	-1.8125	-2.20833	-1.85417	7	0.520833	-0.145833	-0.0833333	-0.541667	-1.02083	-1.8125	-2.20833	-2.95833	-3.5625	-4.14583	-4.22917	-4.33333	7	1.9375	-1.66667	0.645833	13.4167	19.5208	25.8125	7	-4.14583	-4.6875	-5.125	-5.83333	-8.08333	-6.64583	7	3	0.75	-1.04167	-0.0625	-1.4375	-1.22917	7	-1.16667	-2.1875
8	1.66667	2.0625	1.33333	1.54167	0.354167	-0.270833	-0.208333	-0.520833	-0.979167	-2	-2.27083	-1.8125	8	-0.208333	-0.666667	-0.6875	-1.5	-0.479167	-2.41667	-2.85417	-3.39583	-4.375	-4.625	-4.9375	-3.97917	8	0.229167	-2.70833	-1.25	14.0625	23.7292	44.7292	8	-5.375	-5.625	-6.10417	-5.875	-8.875	-6.75	8	4.35417	2.58333	0.333333	1.08333	-0.0625	0.395833	8	2.14583	0.125
9	1.83333	1.83333	1.4375	1.60417	1.41667	0.0625	0.0208333	-0.479167	-1.14583	-1.70833	-1.66667	-1.77083	9	-0.166667	-0.604167	-0.645833	-0.9375	-1.64583	-2.08333	-3.0625	-3.0625	-3.89583	-4.33333	-4.9375	-4.91667	9	4.02083	1.25	2.625	15.9167	33.0208	84.2917	9	-5.25	-4.70833	-6.25	-5.6875	-9.10417	-6.79167	9	5.47917	3.04167	0.6875	1.77083	0.4375	1.125	9	7.75	4.5625
10	2	2	2.1875	2.10417	1.375	0.479167	0.979167	0.291667	-0.708333	-1.1875	-1.79167	-1.58333	10	0.395833	0.145833	0.395833	0.0416667	-0.354167	-1.35417	-2.39583	-2.89583	-3.10417	-3.85417	-3.625	-4.1875	10	4.83333	2.79167	4.5625	19.0625	47.7708	161.417	10	-3.72917	-4.10417	-4.5	-4.64583	-8.20833	-6.4375	10	8.02083	5.33333	2.45833	3.9375	2.77083	4.20833	10	18.1667	12.4375
11	2.375	2.375	2.9375	3.1875	2.85417	1.375	1.95833	0.125	-0.479167	-0.895833	-1.6875	-1.47917	11	0.5625	0.541667	2.02083	1.70833	2.5	-0.0833333	-1.125	-2.3125	-2.77083	-3.14583	-3.5	-3.22917	11	6.08333	4.6875	8.25	26.5	72.6667	276.583	11	-3.60417	-4.0625	-3.72917	-2.77083	-7.35417	-6.35417	11	13.4583	10.0833	5.875	8.79167	7.08333	10.8542	11	32.5625	24.4792
12	2.33333	2.33333	4.47917	5.29167	5.85417	2.95833	5.625	1.08333	-0.0208333	-0.520833	-1.33333	-0.708333	12	1.20833	1.4375	4.75	4.8125	5.47917	3.10417	-0.0833333	-1.41667	-1.85417	-2	-2.70833	-2.77083	12	8.375	8.04167	16.4792	37.5417	110.438	440.688	12	-3.91667	-4.04167	-2.375	-2.02083	-4.29167	-5.08333	12	23.4583	18.1667	11	15.6875	15.0417	22.0625	12	52.2292	43.0417
13	3.27083	3.58333	7.6875	9.22917	12.2083	7.52083	12.7917	3.9375	1.58333	1.35417	-0.166667	-0.1875	13	1.0625	2.08333	6.70833	6.72917	9.14583	7.54167	2.72917	-0.583333	-0.916667	-1.16667	-1.75	-1.04167	13	10.1458	13.7083	25.625	54.2708	160.521	619.854	13	-0.458333	-0.291667	2.875	4.3125	3.97917	1.14583	13	41.8125	32.8333	19.875	28.5625	27.4583	43.875	13	79.7917	69.8125
14	4.6875	4.875	11.4792	13.1875	20.7292	14.2083	19.7708	9.14583	3.60417	3.25	1.45833	1.5625	14	4.1875	6.89583	10.25	10.4792	13.1667	18.6875	11.5833	4.20833	3.85417	3.04167	2.22917	2.4375	14	12.2083	20.3542	38.5417	74.4167	217.354	748.5	14	-0.208333	-0.229167	3.83333	7.39583	11.125	6.47917	14	70.3542	56.25	33.4167	47.7292	48.7292	79.375	14	119.417	106.75
15	6.64583	7.14583	15.9792	18.5208	30.1667	25.8125	27.7292	21.3125	6.64583	6.64583	3.58333	3.25	15	6.02083	10.25	11.5625	12.1042	16.0417	35.5833	24.0208	9.8125	7.4375	6.85417	5.0625	5.70833	15	13.375	27.1875	52.4583	96.9792	275.104	860.5	15	4.9375	3.3125	8.70833	14.6458	25.6875	17.7292	15	108.25	90.875	52.4375	76.4375	85.2708	116.479	15	161.438	148.833
16	10.125	10.125	21.6042	25.1875	40.6042	45.2917	38.5	43.4167	11.0417	11.375	7.6875	6.95833	16	9.47917	16.2292	14.0208	13.8542	20.2083	59.3333	38.9375	21.1667	14.375	12.6042	9.54167	11.2292	16	15.1667	35.9792	65.9792	118.688	328.208	924.25	16	6.27083	4.20833	10.5	19.5208	35.875	28.5833	16	135.979	134.375	78.5	117.25	133.688	153.75	16	213.333	192.125
17	12.75	12.6667	28.3542	32.9167	52	63.8542	48.9583	62.25	16.875	17.4792	12.4583	10.6458	17	11.1875	19.1667	17.1042	16.9375	26.2917	75.7292	50.2917	36.0417	24	21.3333	16.0833	18.8333	17	17.1458	43.0208	75.7083	135.896	373.021	953	17	5.25	2.9375	10.3958	23.4167	42.4375	44.8542	17	149.729	177.708	106.979	160.521	164.292	178.812	17	258.125	228.521
18	17.375	16.9583	37.2083	41.3333	63.0833	78.1875	58.875	73.625	24.6667	24.625	19.3125	16.5417	18	13.2083	22.8958	19.6042	19.5625	31.3958	86.0417	58.375	52	34.8125	30.6042	23.625	27.3958	18	16.2292	43.75	77.25	145.625	401.333	959.312	18	8.83333	5.79167	14.6042	30.375	52.6042	65.375	18	147.771	203.479	135.229	189.417	189.917	187.625	18	293.833	254.479
19	20.5833	19.2083	45.7708	48.4583	70.2083	86.7917	64.2292	76.75	32.8542	33.0208	27.0208	22.7292	19	15.6458	27.1875	22.2917	23.0625	36.2708	90.4167	62.7083	65.0833	46.9792	40.75	32	37.5417	19	16.1667	43.2708	73.7083	149.396	414.854	923.812	19	16.4375	12.7292	24.3958	39.3333	61.25	90.375	19	142.146	198.188	158.917	202.125	195.354	178.875	19	313.542	267.417
20	25.0833	22.4375	49.625	51.7708	69.625	86.5	65.3333	76.9583	40.9792	41.4375	34.3333	28.3333	20	17.5625	29.1875	24.375	25.0417	37.75	89.3125	64.5625	68.4583	58.75	50.4583	42.5833	50.2917	20	15.0833	41.5417	69.125	149.979	408.292	869.062	20	17.7708	11.7917	23.1458	37.7083	59.4167	103	20	133.896	187.479	172.979	202.062	191.562	159.938	20	316.896	267.75
21	25.7917	22.625	48.7917	51.8125	62.2917	78.9167	58.75	71.7292	47.2292	46.0208	40.0208	33.5	21	16.7917	27.7292	24	24.4375	34.7292	81.0833	60	64.9792	65.5833	58.2292	51.6667	58.4583	21	15.8125	38.5417	62.125	148.833	392.5	822.167	21	23.5417	15.0417	26.1042	40.125	61.125	119.917	21	124.062	170.396	175.167	194.146	180.062	144.479	21	307.583	260.729
22	26.0417	22.7292	46.5833	47.4792	53.7708	69.0625	52.4167	65.3958	52.0625	48.5	44.6875	37.9792	22	16.6042	26.6458	22.3958	23.8125	31.8958	74.6667	58.4375	64.4792	65.1667	61.0833	64.5208	70.7708	22	15.1042	34.8125	55.1042	143.604	366.292	750	22	30.0208	16.5208	27.1042	41.2083	62.9375	131.438	22	114.646	155.75	172.75	181.688	167.792	131.271	22	291.062	251.104
23	25.7917	22.6875	44.5833	44.2083	46.2708	59.375	47.8125	61.1875	55.25	50.7083	48.1458	41.4583	23	16.0833	24.625	22.1042	22.375	28.9792	64.9375	53.6875	60.5833	59.5208	56.4792	74.4792	76.3125	23	23.4792	39.5833	58.5208	146.646	343.417	707.5	23	34.0833	15.5208	24.75	38.5417	61.6042	128.479	23	107.833	145.292	170.542	169.833	158.708	125.542	23	269.521	237.312
24	25.2708	21.2917	38.875	39.875	39.8958	51.3125	43.8542	57.0625	58.375	52.7917	51	44.4167	24	14.3333	20.9792	18.25	19.5417	24.4167	55	47.7292	55.8333	54.4792	50.6042	81.6042	73.8333	24	13.375	28.7292	42.5	129.479	302.396	647.167	24	40.3958	15.7917	24.2708	39.125	63.1042	116.208	24	103.562	137.583	168.042	162.708	152.354	120.062	24	242.438	222.229
25	23.9375	19.875	34.0417	34.8958	33.6875	43.1042	38.625	51.1875	56.9375	49.3958	51.0417	45.8125	25	15.25	20.4375	18.0833	19	22.7917	49.2083	46.2917	54.9167	53.3125	48.6458	83.3958	71.1458	25	13.5	26.875	38.2083	121.896	270.208	604.479	25	47.1042	16.1875	23.25	38.375	64.125	109.583	25	98.6667	129.958	167.042	154.958	145.792	117.917	25	214.979	208.792
26	23.1667	19.2083	30.2917	30.8125	29.0208	36.625	34.7917	47.6042	53.5208	46.6458	50.4375	46.7292	26	12.5625	16.4583	14.6875	16.2708	19.1042	40.375	38.6667	47.2083	47.1875	42.4792	78.5625	67.3542	26	13.8958	26.375	34.6042	113.625	243.875	575.688	26	54.375	16.0625	21.4792	37.1458	65.2083	107.333	26	98.2917	126.583	164.979	150.708	140.271	118.333	26	191.188	194.604
27	21.7292	18.3542	26.7917	27.5	25.8333	31.375	31.3333	44.4792	50.9583	45.3958	52.3333	47.3125	27	12.4167	15.6042	13.9375	15.3542	17.5	35.7292	36.75	46.0417	47.1667	42.2292	74.1875	66.6042	27	12.8333	24.25	32.1875	105.479	221.646	560.625	27	59.9375	15.5625	20.4167	35.9375	66.8958	111.438	27	101.104	125.729	165.083	150.167	137.396	120.708	27	175.062	185.562
28	20.75	17.7917	24.1875	25.3125	23.125	27.4583	29	41.9375	50.4375	45.5208	58.4167	53.8333	28	11.6875	13.6458	12.9375	13.1042	15.7917	31.75	34.5833	42.4375	45.8542	40.4583	77.3125	72.3958	28	13.2292	22.25	28.8333	97.4375	205.333	571.5	28	64.5	16.6042	20.0208	34.6458	69.9167	117.021	28	104.562	127.062	168.333	152.292	136.771	125.625	28	169.25	182.438
29	19.5417	16.5208	22.2708	23.8125	21.6458	24.5208	26.9792	39.6875	50.875	47.875	74	68.25	29	11.1875	12.5833	12.1458	13.5208	14.8333	29.5417	34.0208	43.4792	48.25	43.1667	90.0417	86.2708	29	12.7708	21.5833	27.375	92.7708	197.083	620.396	29	62.8958	15.2083	16.9167	31.7917	71.3125	120.583	29	113.917	136.292	178.271	165.542	145.271	135.646	29	181.271	192.229
30	18.125	15.0208	20.4792	23	20.6875	21.9167	26.2292	39.125	55.7292	53.4375	102.458	94.1042	30	8.95833	10.2708	10.4792	12.125	13.25	26.7917	32.3125	42.7917	52.7708	48.3958	110.458	107.688	30	14.0833	20.4375	26.6667	90.9167	202.083	720.375	30	59.6875	15.75	17.8542	29.375	76.4583	131.917	30	131.604	155.104	207.146	192.833	164.979	148.292	30	213.75	218.438
31	16.0625	13.6875	18.7083	21.6667	19.8333	20.0208	25.8542	42.1042	67.7292	65.3958	142.188	129	31	8.9375	9.6875	11.0833	12.2708	13.9375	25.8333	35.2292	46.9792	67.1042	61.2708	136.875	133.562	31	15.7708	20.8958	29.0417	97.5	227.958	854.458	31	55.5417	14.8542	16.375	28.6875	82.7708	156.646	31	159.438	186.333	253.75	239.708	197.167	164.375	31	265.042	257.292
32	14.3125	11.9583	17.1042	20.25	18.8542	18.0208	25.7292	48.4583	90.3333	89.2083	202.062	180.25	32	8.27083	9.14583	12.5833	13.0417	15.2083	25.625	39.9583	52.7083	88.4167	81.1875	183.979	177.5	32	18.6458	22.4167	33.1458	113.458	274.625	1003.12	32	50.1042	14.8958	17.0833	28.2708	92.6875	199.458	32	197.125	231.812	326.375	306.521	242.542	184.25	32	334.125	312.021
33	13.875	11.7083	18.3958	22.3958	21.8542	19.1458	31.9583	56.75	130.104	130.083	288.896	263.604	33	8.16667	8.79167	14.2708	13.9583	17.5417	28.125	49.5208	61.25	116.688	107.729	252.146	229.75	33	23.9375	27.625	43.875	142.938	345.771	1143.06	33	45.375	14.4583	17.0417	31.7917	108.583	266.062	33	241.083	287.208	419.062	387.542	296.104	208.771	33	417.562	384.104
34	16.6458	13.625	20.6667	25.875	26.3333	24.9583	41.6458	70.625	191.625	185.167	402.979	372.562	34	8.60417	9.6875	17.6458	17.6458	21.6458	36.4375	66.7708	79.4375	161.917	149.792	352.021	308.875	34	26.7917	36.9792	59.0625	183.875	436.25	1276.85	34	43.3958	16.0208	19.25	40.3125	129.896	355.104	34	283.604	348.688	546.104	483.167	356.229	236.229	34	507.292	465.625
35	18.2292	15.9167	25.0833	32.1458	34.2292	33.4167	57.0208	89.8958	266.25	250.646	520.667	493	35	10.7083	11.3958	23.2917	23.1042	30.6042	51.5	93.9167	111.958	221.292	201.458	491.375	402.417	35	29.5	47.0417	75.6875	229.917	531.917	1396.4	35	43.4167	18.5	24.2708	54.6667	160.708	457.542	35	330.125	412.396	687.812	582.729	421	266.146	35	603.312	549.896
36	22.7917	20.5	33.3333	42.1458	48.2917	48.2083	79.6875	119.583	348.625	319.812	633.521	620.271	36	13.125	13.25	30.75	31.1875	43.0208	72.5833	128.271	154.812	292.083	257.854	649.292	509.479	36	32.1042	58.75	95.6875	273.667	619.562	1489.46	36	45.6042	24.7292	33.7292	73.4583	199.458	558.521	36	372.625	471.625	823.562	675.438	485.771	305.667	36	690.354	618.604
37	27.2708	25.0833	44.4583	56.4792	66	67.5625	106.312	156.625	422.271	376.208	741.688	726.042	37	14.9792	15.625	41.1042	40.9375	61.0208	97.2083	170.917	208.042	371.771	321.812	814.021	604.667	37	35.0833	71.3958	112.229	306.562	686.062	1537.12	37	44.6458	29.3958	41.2083	92.7917	240.792	625.188	37	411.5	525.625	947.333	754.333	548.479	347.688	37	759.958	662.667
38	31.75	30.375	58.2917	73.7708	85.6875	89.1667	134.167	199.125	479.958	415.521	833	817.042	38	17.0625	17.6458	53.1875	53.3125	80.2708	124.562	213.021	258.333	445.312	383.812	947.646	671.521	38	37.625	81.5208	122.958	322.042	723.833	1535.52	38	48.6458	37.4167	52.2917	113.021	286.354	679.979	38	435.729	555.896	1017.33	794.583	589.562	374.562	38	797.208	675.75
39	34.5	33.7708	70.7083	89.7083	104.062	106.521	157.771	234.917	518.625	447.625	897.062	886.021	39	18.2708	19.2292	63.0208	63.2708	96.3125	143.125	238.667	290.938	489.458	420.104	1008.4	684.292	39	38.8125	90.2708	130.5	323.812	730.771	1493.25	39	53.5208	46.5625	63.2292	129.812	330.604	725.562	39	458.271	580.917	1045.9	816.521	615.854	398.104	39	797.646	659.521
40	36.9375	36.7708	80.8333	99.9792	116.833	118.458	175.917	259.917	546.188	479.208	929.479	924.667	40	20.2917	20.7292	70.2708	71.0833	106.625	152.208	254.146	309.854	507	438.542	1014.33	675.438	40	41.8333	96.25	131.5	315.625	707.938	1423.4	40	59.5417	55.375	71.9583	142.812	367.646	771.708	40	466.771	587.896	1036.29	804.188	620.271	402.854	40	753.542	616.562
41	39.625	40.2917	88.2292	107.021	124.646	124.438	184.458	273.083	559.833	504.583	925.479	929.688	41	22.0208	22.3542	74.2917	75.2083	110.146	149.896	249.792	303.417	490.896	419.5	933.875	621.708	41	41.125	95.7083	125.104	296.25	656.104	1318.27	41	65.3125	63.8542	78.5208	149.104	396.979	805.271	41	466.438	583.062	993.625	769.958	597.667	397.896	41	680.896	559.979
42	41.25	41.625	90.2292	107.229	122.896	121.833	181.5	269.875	551.875	515.958	890.771	900.896	42	22.4167	21.25	76.625	77.4167	109.312	141.833	242.333	296.417	473.188	401.208	857.062	584.333	42	41.1667	92	116.375	268.188	590.375	1202.19	42	71.3542	68.4583	80.1875	147.438	409.271	816.833	42	454	566.958	939.958	726.208	555.396	378.979	42	594.458	499.958
43	41.5417	42.3958	87.6458	102.479	115	113.917	170.417	253.292	526.979	508.146	837.562	839.667	43	24.2083	23.4583	73.5	76.5	105.958	130.125	228.458	268.458	435.708	362.208	767.958	525.917	43	39.7083	84.0833	101.938	238.042	518.083	1077.75	43	75.7708	70.8958	76.7708	136.771	405.146	799.792	43	438.708	543.25	869.375	679.292	501.562	358.062	43	510.062	439.292
44	41.125	41.6875	82.125	94.2083	102.771	102.875	154.917	228.562	488.833	479.583	770.042	760.562	44	23.7292	23.4583	69.0417	73.0625	98.4167	107.708	207.708	241.25	395.646	327.062	701.729	479.521	44	37.6667	74.4375	86.4792	209.521	447.75	958.896	44	78.125	68.5625	67.25	115.75	388.562	752.042	44	415.021	511.542	798.521	631.583	441.812	325.917	44	435.667	380.688
45	38.8542	39.375	74.6042	84.4792	83.0833	85.3542	137.042	200.583	445.229	443.958	697.438	685.417	45	22.8542	22.375	62.5208	69.2083	87.375	84.5417	181.562	213.604	349.979	289.958	630.771	433.229	45	37.1667	66.0833	76.5417	185.292	387.792	852.917	45	77.7917	64.3125	57.2708	94.9583	362.604	683.354	45	388.979	475.896	734.708	588.625	386.375	294.458	45	369.958	330.625
46	36.5208	36.3958	65.9375	73.7917	66.0208	69.7292	119.521	173.271	402.521	404.833	627.833	614.771	46	22.5	22.25	56.3333	63.3958	73.1458	69.1042	158.667	187.479	309.188	261.458	571.083	404.188	46	35.7083	59.375	68.75	166.958	339.229	772.25	46	75.8542	58.0208	47.7083	79.8958	330.417	600.458	46	366.354	445.646	687.75	558.75	346.854	273.396	46	319.312	290.458
47	33.2708	33.1042	57.5	64.25	54.8958	57.6667	103.188	148.75	363.375	367.396	568.458	553.875	47	21.1875	20.6875	51.0625	57.0208	63.2708	59.3542	139.604	166.688	271.521	237.062	517.229	382.083	47	34.4375	54.5625	64.1458	151.938	301.167	716.354	47	74.7083	52.7292	43.875	72.5208	303.438	528.896	47	332.812	399.75	629.604	518.354	309.458	249.312	47	282.312	258.5
48	30.9375	30.7292	49.9167	56.2083	46.875	49.8125	89.8333	129.375	323.583	329.562	518.812	506.396	48	19.5	19.5417	46.7083	50.7917	56.2917	53.5208	125.208	150.979	241.188	218.938	474.042	368.167	48	32.9583	50.8125	60.4375	139.875	274.021	687.896	48	73.0833	48.5625	41.2292	66.625	274.479	467.188	48	309.667	366.354	585.521	494.271	290.875	237.583	48	261.083	235.75
49	28.375	27.875	44.4375	50.4792	42.6042	44	78.25	113.042	293.354	298.396	488.354	481.021	49	17.0208	17.3542	41.2917	45.0833	49.7292	48.5	111.688	136.542	217.896	204.958	442.146	359.333	49	31.6458	49.7292	58.4792	132.229	259.354	686.688	49	71.7917	45.0625	39.75	64.3333	252.417	420.854	49	289.208	338.125	548.583	476.188	278.271	227.812	49	259.75	226.312
50	26.0208	25.8542	39.7292	46.5	39.875	40.1667	69.6042	101.167	276.458	280.625	482.688	479.125	50	14.5208	15.5417	36.0417	38.9792	43.6875	43.3542	101.271	126.188	200.312	194.375	417.042	350.188	50	31.375	47	56.1875	129.188	257.812	718.917	50	67.875	41.5417	37.5	63.2708	233.625	385.625	50	277.375	326.292	538.479	470.375	276.812	225.375	50	282.062	232.75
51	22.8125	21.8958	34.8333	40.8125	35.9583	35.7292	62.6458	90.9167	274.458	275.542	493.917	500.542	51	13.7917	15.1875	32.5625	35.7708	40.1458	41.375	96.5	123.917	195.812	196.896	417.979	372.167	51	30.1875	46	55.3542	134.438	275.812	783.312	51	65.3958	38.8125	35.8958	63.0625	218.979	365.333	51	272.688	322.688	539.125	471.375	277.396	228.229	51	331.042	259.875
52	22.1667	23.1042	33.7083	39.4167	36.625	35.7083	63.5	90.8125	294.708	291	538.417	549.75	52	12.5	13.875	29.2292	32.0208	36.1875	39.5625	91.7083	119.562	196.583	199.812	438.979	394.708	52	30.3958	43.9583	54.9792	148.229	312.646	885.646	52	63.0417	36.5208	35.375	65.9375	212.562	361.583	52	277	330.521	557.042	482.979	285.312	238.667	52	406	307.125
53	21	20.9792	30.7292	36.4375	36.5	34.4583	66.0208	95.6042	332.958	320.979	608.917	619.708	53	12.6667	13.3958	27.0625	29.4375	34.75	39.3958	94	122.875	216.25	219.167	504.333	454.188	53	30.7708	43.9792	57.8958	178.562	376.667	1021.54	53	61.9167	35.4167	36.3542	72.2292	215.708	378.646	53	288.021	344.354	591.188	504	295.021	254.792	53	504.479	375.646
54	19.4583	19.8125	29.8333	34.8542	39.7708	37.2083	78.4792	110.896	393.917	370.354	700.708	711.104	54	12.1667	13.2917	26.8125	28.5625	36.4583	42.8333	105.792	136.083	261.438	262.521	656.208	568.729	54	35.2708	45.9167	65.7708	223.417	464.292	1191.58	54	58.7917	33.25	35.9583	80.25	226.354	406.604	54	303.458	367.604	639.354	531.812	308.958	278.417	54	619.667	459.312
55	19.0208	20.1042	30.8958	37.25	48.1458	45.3958	102.417	140.479	471.375	435.5	804.917	816.646	55	12.75	14.0833	30.8542	31.7917	44.1458	53.0833	135.438	166.521	342.479	339.5	915.396	742.875	55	41.4792	50.3125	79.6458	281.75	569.396	1373.21	55	58.4375	35.1042	39.9167	93.8333	251.271	447.354	55	333.25	404.375	710.417	580.188	327.979	318.958	55	743.562	552.854
56	19.8333	21.8542	35.7708	44.4375	63.7083	61.375	139.396	186.125	562.042	514.25	922.021	930.625	56	14.1458	15.5	40	39.7292	61	72.1667	186.729	222.979	459.562	452.146	1270.06	962.833	56	47.375	58.5833	99.6875	344.729	680.354	1547.77	56	58.875	37	45.4583	113.667	290.104	500.75	56	368.271	447.479	791.354	637.208	350.729	367.708	56	858.667	644.521
57	22.75	25.9583	46.0208	57.4375	85.6458	84.7917	186.604	245.583	657.583	602.708	1043.96	1043.69	57	17.3542	19	54.7083	53.4583	86.9375	100.312	250.396	292.146	576.458	561.667	1602.42	1141.56	57	53.4792	71.6042	125.521	403.104	781.104	1702.73	57	60.7083	43.7083	56.5417	141.396	342.958	568.521	57	411.479	500.229	874.021	701.542	379.438	428.396	57	951.042	724.833
58	28.7708	32.2917	61.0625	76.1875	113.396	113.562	240.458	312.5	746.167	687.542	1159.88	1143.12	58	20.7083	23.5208	71.2292	70.1667	118.042	134.417	319.292	373.667	687.354	664.042	1869.08	1291.02	58	59.9167	87.0417	150.292	446.271	858.854	1804.85	58	63.6875	52.3542	70.1042	173.125	405.396	640.812	58	450.771	547.271	936.688	751.708	402.312	477.562	58	1003.9	782.625
59	36.7917	38.5208	79.8125	99.3542	141.125	143.375	291.458	376.167	814.5	763.167	1256.04	1216.23	59	26	30.0833	88.0208	88	147.5	167.542	375.562	439.938	755.333	727.354	2006.15	1375	59	66.1458	101	170.708	468.583	904.979	1860.58	59	68.4375	61.9167	86.8958	203.354	468.354	714.042	59	484.938	584.729	981.562	784.979	421.771	516.375	59	1011.21	810.312
60	42.9583	43.5	97.4375	120.25	162.375	166.146	330.667	422.875	854.812	813.854	1309.75	1244.38	60	30.1458	35.1458	103.125	103.854	171.875	196.208	417.104	492.292	794.958	760.062	2039.04	1407.98	60	71.6042	114.458	181.896	471.125	917.438	1852.65	60	74.4792	75.5417	103.604	226.896	519.75	775.479	60	501.812	603.229	1001.23	794.021	434.104	532.708	60	977.542	804.792
61	52.4792	52.4583	116.083	141.5	177.875	184.021	356.896	451.083	864.229	836.583	1322.96	1238.5	61	33.125	40.5208	115.646	117.062	189.25	216.417	440.271	525.667	806.104	767.792	2003.15	1395.48	61	77.4167	123.083	185.667	452.521	896.188	1788.77	61	83.0625	87.4167	117.417	242.271	557.896	820.771	61	513.396	609.062	1000.17	792.312	443.792	538.562	61	908	771.458
62	61.2292	60.0833	127.729	152.521	183.688	188.688	359.917	456.625	842.292	830.271	1292.9	1194.25	62	38.2917	47.3125	123.875	126.312	198.333	226.604	444.021	533.042	784.542	742.188	1877.12	1345.19	62	80.8125	127.583	182.917	421.125	848.833	1670.5	62	94.4167	99.5625	129.417	250.375	578.771	838.354	62	513.208	601.208	978.146	774.833	446.583	530.938	62	821.583	720.167
63	68.0833	68.1458	132.062	155.375	180.5	183.917	348.333	438.292	789.833	795.021	1226.62	1110.12	63	42.3333	54.7083	124.438	127.646	194.125	224.354	426.271	511.604	725.688	685.896	1695.42	1236.75	63	82.2083	127	173.583	381	780.583	1530.69	63	103.292	106.604	132.521	246.104	573.958	830.354	63	508.062	589.125	953.271	759.75	454.188	517.188	63	722.583	654.062
64	74.0625	73.8542	130.479	149.062	170.062	170.521	324.438	404.771	714.396	733.354	1128.62	995.729	64	45.5208	60.0833	119.271	125.083	186.396	216.562	399.75	479.104	653.125	623.354	1508.46	1120.65	64	80.375	121.562	160.188	340	704.25	1370.31	64	112.938	110.125	132.083	235.25	552.562	799.708	64	490.708	561.521	911.562	734.271	454.042	496.146	64	626.333	584.229
65	78.4583	76.9583	123.417	137.688	155.667	152.062	295.958	367.458	638.833	664.875	1020.12	889.667	65	45.8958	61.5	107.75	114.042	170.833	196.5	357.562	430.917	566.583	546.958	1300.23	976.875	65	79.125	114.792	145.646	301.792	632.188	1217.75	65	118.917	107.146	125.479	214.958	514.979	748.896	65	456.75	515.521	850.479	695.667	442.5	460.5	65	543.521	519.438
66	77.6667	76.3542	112.125	123.396	137.396	129.292	261.062	321.333	553.229	580.208	898.021	766.875	66	45.7708	61.6458	93.8125	100.375	153.875	175.771	316.292	381.021	488.75	481	1130.85	858.812	66	76.1458	104.188	127.229	266.688	565.583	1074.71	66	121.167	98.4167	113.812	189.542	464.979	686.646	66	417.521	462.354	781.458	648.583	422.083	426.583	66	475.979	466.896
67	75.8542	73.7708	100.792	110.167	123.438	113.875	228.875	281.396	486.583	510.812	789.375	681.104	67	43.6875	59.1458	80.6667	85.875	136.312	154.292	273.312	326.771	415.104	416.375	972.708	741.833	67	72.8333	97.5625	114.833	239.5	513.812	951.979	67	121.625	92.125	105.542	170.833	416.333	623.917	67	383.708	418.479	729.438	610.25	403.562	399.417	67	422.521	419.812
68	71.3542	69.7708	90.8333	99.75	112.667	101.854	201.562	243.917	422.479	440.667	692.854	593.646	68	43.1667	57.0417	74.1875	77.6458	125.375	139.646	243.146	285.104	368.146	370.958	861.708	657.75	68	69.875	91.9583	105.688	219.75	472.438	854.396	68	118.333	85.9583	98.2292	155.854	371.938	565.021	68	360.208	387.521	702.042	589.25	397.729	386.312	68	390.5	390.604
69	65.8125	64.5833	82.7083	91.2292	103.75	93.8958	179.938	210.417	373.375	386.646	617.188	530.167	69	39.8333	52.4583	67.1667	70.25	114.188	124.938	213.646	245.521	325.542	326.292	755.021	571.854	69	66.0833	86.1042	96.2917	205.125	444.938	785.979	69	112.521	79.8542	92.25	143.021	334.438	512	69	338.771	360.646	683.188	573.25	399.625	377.333	69	380.667	374.146
70	60.7083	59.0833	76.3958	85.0417	96.8125	88.6042	164.208	187.167	339.688	350.583	560.646	487	70	37	48.1042	62.4792	65.125	105.417	113.167	193.333	215.938	295.312	293.5	678.562	511.604	70	62.3542	81.2292	90.5	196.625	430.979	745.979	70	108.417	78.3125	88.7083	137.604	306.542	475.521	70	326.125	348.5	679.875	570.771	410.167	377.542	70	390.125	373.646
71	56.625	55.25	71.75	80.8958	92.2083	84.9583	155.083	171.354	324.438	331.062	529.75	469.354	71	34.8333	43.7917	58.4792	60.9583	97.8333	104.896	179.333	194.875	272.604	271.729	627	471.042	71	58.0625	76.0625	84.5417	194.604	433.646	735.167	71	103.229	75.9375	85.125	131.104	284.188	448.917	71	323.438	343.5	693.104	581.104	426.125	388.021	71	426.604	390.833
72	51.7083	50.6042	66.3125	76.3125	86.8125	80.4583	151.104	161.854	325.188	327.688	519.562	478.604	72	31.6875	39.75	54.2083	57	90.8542	96.1875	168.458	179.958	258.917	257.583	600.438	451.583	72	53.7083	70.9792	80.375	200.646	452.833	752.854	72	98	73.9375	81.5417	128.458	273.958	436.375	72	321.646	343.375	699.812	585.917	434.979	396.312	72	488.667	430.021
73	46.8125	45.7917	61.1458	72.1458	82.4792	76.6667	151.75	160.833	339.667	338.458	528.396	506.875	73	29.1458	36.8958	51.5208	54.1875	85.75	90.125	162.854	172.938	261.083	256.312	614.146	463.312	73	50.2292	67.0625	78.1875	220.958	492.958	799.688	73	94.0417	71.2083	79.3125	127.062	269.938	436.062	73	334.167	360.104	738.625	617.562	458.688	426.438	73	574.188	490.625
74	44.0625	43.5	59.0208	69.1458	81.9583	76.9167	165.208	175.125	377	369.333	562.5	560.917	74	27.0625	33.375	49.7292	52.1667	82.4167	87.0417	166.583	174.75	283.271	275.438	677.896	511.812	74	49.625	65.7708	81.3542	256.458	558.646	875.375	74	89.125	68.7708	76.8125	130.271	276.771	449.021	74	341.292	373.917	762.083	638.25	470.146	448.833	74	674.417	574.083
75	40.0208	39.5208	56.1667	66.8542	84.1875	78.4792	192.562	205.604	437.5	422.771	625.958	650.792	75	24.8125	30	49.0208	51.0625	82	86.3125	184.062	189.333	332.396	322.896	806.312	606.396	75	48.6042	64	87.9167	306.688	645.292	980.208	75	85.5208	67.5833	77.7292	140.25	297.5	478.438	75	370.875	413.229	819.604	686.979	505.104	497.396	75	786.021	674.833
76	37.2292	37.2292	57.3542	67.2292	95.3958	88.0417	239.479	255.771	515.792	496.646	708.521	752.292	76	24.0625	28.7708	53.1667	54.8542	90.875	94.9375	222.542	226.125	419.375	404.604	1005.15	752.5	76	51.4583	67.3125	103.042	372.854	753.542	1113.35	76	83.9167	68.6875	82.7917	161.896	335.812	523.458	76	401.958	455.542	873.771	728.396	538.646	546.792	76	893.729	782.188
77	38.2917	38.5833	67.5	79.5417	127.229	115.458	329	349.583	666.167	641.771	886.354	953.292	77	23.7292	27.8542	63.125	63.625	111.625	114.021	285.521	290.125	543.708	521.208	1259.9	942.875	77	58.4583	75.1458	125.458	445.479	871.188	1265.81	77	82.2083	70.4792	92.7083	194.417	392.312	585.125	77	449.521	514.375	951.354	791.188	581.771	612.458	77	983.938	887.604
78	39.125	39.8542	84.6667	99.4583	177.146	159.667	451.188	475.188	847.438	827.208	1107	1181.75	78	24.8125	28.5625	78.7708	79.6458	144.146	144.333	371.25	380.062	689.875	656.25	1547	1156.77	78	68.7917	86.6042	150.125	516.521	981.479	1411.6	78	81.5208	75.5833	108.688	235.938	463.583	654.083	78	504.396	577.667	1025.69	849.833	620.75	671.625	78	1047.56	974.458
79	47.5208	49.4167	114.333	135.5	241.833	218.479	585.646	616.208	1042.5	1036.83	1352.77	1416.08	79	28.6875	32.0208	100.458	103.5	184.479	184.583	466.333	480.25	834.375	788.208	1814.33	1359.06	79	80.6667	105.125	179.208	575.375	1074.31	1540.38	79	82.375	84.0417	129.042	282.167	545.208	729.604	79	562.625	639.729	1091.75	901.854	659.562	723.438	79	1077.98	1029.15
80	57.0833	60.1667	146.333	174.021	300.396	273.646	693.375	723.625	1184	1192.25	1544.1	1565.67	80	34.9583	41.3333	126.312	133.5	230.188	227.708	555.625	581.688	959.208	901.062	2028.19	1528.25	80	89.8958	119.208	199.938	608.771	1126.23	1627.33	80	84.4583	97.0625	152.062	324.875	625.812	802.542	80	616.458	695.312	1149.06	944.312	692.646	763.208	80	1075.94	1053.44
81	69.6667	73.9375	178.917	211.667	342.938	314.958	760.604	793.354	1271.83	1286.08	1662.31	1629.04	81	42.2292	52.125	149.521	162.833	268.583	265.521	617.354	657.188	1033.85	966.062	2129.81	1620.75	81	100.625	135.583	213.562	621.958	1154.81	1664.1	81	88.8542	111.729	173.979	358.021	697.75	864.229	81	638.146	710.542	1149.96	940.729	696.167	756.396	81	1036.25	1037.21
82	85.0208	90.3542	205.125	241.396	361.75	338.062	777.667	807.979	1277.98	1305.98	1686.23	1600.29	82	47.0208	60.7292	160.875	177.292	280.479	275.979	614.521	663.042	1003.35	934.979	2017.17	1525.83	82	110.292	147.479	219.458	610.667	1148.46	1638.5	82	96.7917	129.604	192.125	378.5	753.083	911.146	82	645.542	708.188	1127.69	921.312	692.25	740.167	82	974.5	994.062
83	101.417	108.938	220.167	260.542	360.25	342.604	751.771	774.479	1209.1	1251.54	1606.44	1463.46	83	49.6667	66.0833	158.083	177.792	264.729	264.375	570.938	621.812	912.25	854.479	1814.02	1363.06	83	117.292	153.5	215.833	577.792	1085.73	1561.46	83	104.979	146.271	203.104	383.042	780.875	932.833	83	625.729	675.229	1071.27	874.625	669.104	698.104	83	898.354	930.625
84	117.75	124.958	222.083	264.938	342.25	326.896	699.25	714.083	1117.46	1169.33	1499.62	1355.56	84	56.4375	75.875	159.458	180.375	258.25	261.333	545.708	600.292	863.875	806.062	1680.9	1275.38	84	120.771	153.271	204.875	532.792	1036.4	1443.33	84	115.5	159.542	208.667	374.25	780.396	929.083	84	607.25	641.312	1026.17	842.375	657.417	669.521	84	817.438	855.812
85	129.125	136.729	213.771	256.688	312.208	301.438	617.771	629.354	982.542	1043.12	1335.44	1181.21	85	60.5417	81.9375	152.292	172.229	237.458	242.812	493.083	549.375	773.271	715.583	1456.79	1108.38	85	117.812	147	186.229	476.854	1023.38	1303.02	85	126.729	165.5	203.896	351.875	754.771	905.917	85	575.688	598.729	969.771	796.5	636.021	627.271	85	740.812	777.667
86	133.417	142.458	199.792	240.583	275.354	266.771	529.729	535.312	832.958	900.646	1150.58	1002.23	86	64.5208	88.0208	145.25	164.729	218.271	222.625	448.521	501.521	704.396	650.583	1294.08	990.646	86	115.833	142.104	168.042	419.125	995.5	1163.71	86	138.208	168.062	194.5	322.521	717.521	861.917	86	548.042	558.75	925	761.458	623.521	594.625	86	668.604	698.75
87	134.771	143.479	184.271	221.75	240.542	235	452.479	454.104	713.896	780.833	999.312	871.708	87	68.8542	91.6667	134.792	153.729	195.042	197.625	393.271	439.708	622.979	575.167	1127.42	877.875	87	109.646	132.458	147.854	365.375	962.521	1032.4	87	145.312	162.646	177.854	287.125	664.167	811.083	87	518.292	519.438	874.062	726.188	614.792	564.104	87	605.958	627.812
88	131.854	139.5	167.104	199.708	209.562	207.479	385.521	382.104	612.104	672.688	860.104	750.667	88	68.7708	90.6458	122.271	140.375	171.958	173.417	338.167	377.979	542.854	499.292	974.333	765.083	88	103.729	123.146	131.917	323.146	906.188	920.583	88	149.146	153.667	159.062	254.792	604.146	751.042	88	486.625	478.062	818.146	688.083	605.917	536.292	88	555.188	569.312
89	124.562	131.729	149.229	179.021	183.5	184.417	328.146	324.312	530.188	585	745.354	658.104	89	67.0208	86.4792	110.354	126.833	151.729	151.792	287.854	322.292	472.521	431.167	844.625	664.917	89	97.4167	113.458	118.146	292.042	814.104	823.292	89	147.083	141.25	144.229	223.875	534.771	685.125	89	453.562	439.75	763.417	650.167	596.042	504.521	89	521.75	521.562
90	116.562	121.917	135.104	162.25	164.542	166.896	286.188	280.375	471.688	520.604	657.75	590.854	90	66.5208	83.3125	101.771	116.604	138.458	138.292	253.375	280.917	422.208	384.167	754.312	605.625	90	91.1667	103.833	106.021	268.271	716.438	745.75	90	139.729	128.104	129.958	196.771	462.479	618.938	90	434.896	417.75	733.75	635.146	601.729	494.562	90	509.708	489.208
91	105.958	110.667	122.125	145.792	147.438	151.708	252.479	247.354	433.042	475.438	596.562	547.125	91	64.8333	78.8542	94.8542	107.458	127.167	127.854	225.958	248.396	383.958	346.354	681.438	553.333	91	86.2292	96.2083	96.9167	252.854	627.396	688.896	91	133.958	118.5	119.979	179.167	406.729	567.271	91	407.979	392.979	695.729	612.479	594.271	477.229	91	519.438	472
92	97.3125	100.729	111.479	132.417	134.104	137.188	231.604	226.062	410.062	448.229	557	527.021	92	59.4792	71.9583	85.875	96.3542	115.729	116.229	204.208	221.542	353.604	316.25	629.083	516.458	92	80.4375	88.125	88.6458	243.167	534.188	646.042	92	128.646	112.542	112.75	169.125	365.333	528.417	92	407.271	391.292	691.25	620.438	609.312	492.229	92	553.083	472.021
93	87.7708	89.9792	100.958	118.875	121.438	123.562	219.458	215.146	404.125	433.375	540.875	524.854	93	57.875	68.3542	81.0417	90.4792	110.229	110.75	197.417	210.729	348.167	310.604	628.583	526.667	93	73.9792	79.5417	82.4167	237.75	493.604	622.625	93	121.208	107.938	106.562	161.688	337.854	501.979	93	388.479	377.479	662.021	601.917	593.312	484.833	93	609.771	491.333
94	79.75	80.875	92.25	107.167	112.146	113.396	223.271	218.938	427.417	441.333	567.083	579.396	94	56.5208	65.5	78.3958	86.0417	109.083	110.125	206.458	213.875	371.167	331.875	693.417	584.625	94	68.5208	74.625	78.9583	243.271	503.667	621.708	94	116.25	102.729	100.625	160.229	321.792	490.688	94	395.167	387.542	664.104	612.479	601.333	509.521	94	688.75	530.917
95	72.2708	72.5833	84.9792	97.8542	107.583	106.979	246	242.875	476.021	469.188	629.917	674.125	95	51.6667	59.2083	73.5417	79.6458	108.521	108.417	230.75	224.396	413.896	375.542	809.042	678.021	95	63.7083	69.4375	76.3333	258.208	535.146	640.646	95	110.646	98.75	97.8125	162.396	320.208	492.938	95	427.354	424.083	703.625	654.167	635.5	568.417	95	781.896	591.854
96	64.1042	64.3958	78.25	89.2917	111.083	106.375	289.812	290.812	554.833	528.333	733.396	814.979	96	47.3958	53.1667	70.1042	75	112.833	111.083	274.646	247.042	479.729	440.854	966.667	799.917	96	61.8542	66.8958	78.7292	285.125	584.229	682.854	96	105.458	93	94.7708	172.562	332.104	510.896	96	465.146	471.5	752.688	701.021	667.25	640.271	96	879.229	669.875
97	59.6667	59.8542	78.6667	88.375	130.854	120.229	365.396	371.292	666.271	625.667	862.312	985.083	97	47.8125	52.6667	76.7917	82.125	137.062	131.458	363.792	311.667	620.604	569.021	1237.56	1010.08	97	60.5	65.5625	85.8542	321.604	644.042	746.521	97	100.938	90.5625	97.0417	194.271	361.833	545.188	97	531.396	551.604	841.083	777.167	722.583	742.229	97	964.292	756.75
98	55.5	55.625	83.1042	93.4792	165.25	149.354	466.5	478.396	809.146	759.646	1014.88	1158.04	98	46.4375	50.1042	88.8958	96.4167	176.729	163.688	485.708	407.042	799.667	726.125	1543.85	1246.23	98	61.625	67.8125	97.0208	366.521	709.438	825.208	98	97.9375	90.3125	104.729	228.062	411.812	594.354	98	611.896	645.708	935.583	856.312	783.25	852.917	98	1035.1	843.854
99	54.1042	54.8333	96.5	108	211.521	194.604	587.417	600.25	962.667	912.792	1160.58	1293.75	99	47.4167	50.4583	110.312	121.75	228.167	207.833	620.333	524.146	979.479	887.521	1821.9	1458.67	99	68.75	74.9792	114.417	411.688	773.354	917.604	99	94.8333	90.6667	118.271	271.271	476.083	648.667	99	684.854	729.75	1011.62	914.146	828.146	941.229	99	1073.69	914.271
100	55.4375	58.5417	117.312	131.333	260.854	244.958	708.688	715.667	1103.4	1064.52	1290.79	1391.46	100	49.125	52.2292	135.104	149.375	276.5	248.271	722.229	624.479	1109.67	1006.08	1984.75	1595.73	100	77.5	83.9375	133.458	449.979	824	1010.1	100	92.2917	97.8125	137.75	319.729	553.938	708.542	100	743.417	793.5	1064.75	949.375	858.083	999.771	100	1082.02	961.812
101	61.625	67.1458	145.229	161.25	305.25	294.479	808.771	807.417	1213.88	1193.12	1396.67	1469.15	101	53.1458	57.2083	155.875	174.542	310.375	277.75	766.729	689.812	1170.52	1063.04	2001.44	1628.9	101	87.4583	93.0417	152.062	475.5	854.917	1088.88	101	90.0417	106.479	157.396	359.458	628.25	755.146	101	773.479	821.417	1083.67	954.562	858.375	1018.9	101	1056.9	976.229
102	71.7292	80.125	173.708	191.208	332.667	326.438	869.312	852.312	1266.17	1266.23	1454.52	1478.75	102	60.7083	67.6458	174.979	197.604	330.958	299.938	775.438	728.667	1184.48	1077.31	1934.42	1605.69	102	99.0625	103.625	165.854	482.75	862.896	1146.83	102	90.9583	119.688	177.562	395.396	703.604	797.875	102	779.771	821.729	1075.12	938.208	844.646	999.625	102	1006.19	963.729
103	86.6042	97.5417	199.083	219.25	344.917	343.312	885.5	857.229	1271.44	1291.12	1485.73	1461.31	103	68.1458	79.4167	184.521	211	332.375	305.292	742.583	725.833	1140.58	1040.19	1780.29	1520.85	103	108	111	174.854	471.312	844.229	1169.4	103	92.5833	135.125	198.5	419.979	765.062	826.688	103	760.625	791.208	1038.75	895.875	813.688	949.708	103	931.312	919.292
104	103.438	118.271	216.625	240.271	342.062	342.667	860.021	824.25	1226.35	1265.25	1462.21	1386.81	104	77.3333	93.7083	185.958	213.396	321.042	301.062	689.208	696.521	1073.46	976.146	1589.46	1398.31	104	118.292	118.896	178.625	448.458	807.688	1162.19	104	98.4792	150.25	212.146	430.188	802.917	837.562	104	723.292	743.458	985.708	841.396	772.688	881.625	104	842.917	854.146
105	121.938	138.604	224.458	250.25	325.438	325.854	798.729	762.104	1143.69	1195.29	1394.12	1277.21	105	84.8125	106.5	178.5	205.646	297.708	283.958	616.708	635.479	974.104	878.542	1376.69	1246.92	105	123.875	123.062	178.021	413.75	749.167	1121.69	105	103.438	161.062	216.375	419.333	809.167	822.396	105	673.688	683.292	917.896	780.854	725.938	804.875	105	753.917	778.729
106	141.542	158.229	221.604	251.625	299.896	301.625	718.75	685.396	1043.27	1098.83	1307.44	1172.06	106	91.8125	119	167.188	191.917	267.458	260.958	542.333	569.021	875.521	781.958	1185.92	1104.92	106	125.479	124.667	171.188	374.812	681.667	1059.52	106	110.854	168.167	212.917	395.104	789.729	794.375	106	621	619.5	843.854	717.5	674.292	727.562	106	668.542	693.042
107	160.042	174.271	211.104	243.188	271.229	271.188	629.458	599.479	932.271	984.5	1193	1039.69	107	98.4792	126.167	152.396	174.854	231	233.5	469.375	497.854	776.167	689.792	1015.1	974.271	107	124.979	124.417	163.292	334.292	620.667	986.521	107	121.188	171.979	206.438	362.354	758.938	759.229	107	569.104	557.688	770.229	659.667	631.542	661.229	107	594.542	608.75
108	170.396	182.729	193.729	227.5	239.292	237.708	536.229	510.417	815.854	860.021	1066.21	916.146	108	103.042	131.292	137.812	157.062	197.396	204.792	408.396	425.521	688.146	606.083	872.375	865.688	108	117.708	119.188	149.479	293.146	566.75	897.521	108	130.229	171.854	193.896	322.812	706.979	710.667	108	519.312	499.083	703.333	607.021	594.417	605.167	108	531.771	533.396
109	172.167	182.479	174.771	208.333	210.854	207.625	454.25	432.25	711.75	747.875	956.417	814.792	109	103.479	130.854	122.646	139.229	171.562	177.979	357.25	359.438	602.271	531.75	756.5	771.896	109	110.646	112.417	135.104	255.688	503.812	807.646	109	137.604	165.562	173.896	284.042	644.917	651.542	109	476.5	451.438	645.958	561.125	566.542	562.583	109	484.083	468.438
110	166.562	174.896	155.271	186.417	185.354	180.625	379.458	362.208	614.333	641.458	842.792	716	110	101.438	125.417	108.396	121.375	151.812	155.396	317.458	306.958	529	472.229	667.896	697.396	110	103.875	106.854	122.188	225.042	441.542	733.667	110	145.5	157.771	158.625	255.979	593.938	610.208	110	437	410.042	596.792	522.562	544.646	530.125	110	449.146	415.667
111	151.938	159.208	135.312	163.125	161.25	155.417	317.5	302.062	528.5	548.396	748.729	639.792	111	97.0625	117.271	97.0208	107.229	136.938	137.729	286.167	268.396	472.417	427.333	604.271	643.312	111	97.75	100.688	111.625	202.708	394.854	678.562	111	151.542	149.438	147.229	237.708	547	567.958	111	406.854	378.062	558.708	496.604	531.917	512.042	111	428.125	377.896
112	139.562	145.896	122.562	147.292	145.396	138.729	272.75	260.062	467.062	478.688	682.333	589.167	112	92.375	109	88.7292	96.3125	126.312	125.438	260.146	244.542	431.854	396	570.5	612.146	112	90.5208	92.9792	100.646	181.833	351.521	627.521	112	153.271	139.729	137.062	224.333	500.021	526.562	112	383.208	354	526.354	477.833	525.688	505.542	112	421.667	354.042
113	124.938	130.292	110.521	132.812	130.604	123.438	239.229	227.625	420.333	423.604	635.083	558.604	113	85.9792	99.5417	81.4792	87.5	116.375	114.604	239.792	230.938	408.646	383.708	569.333	609.042	113	83.4375	84.375	90.7292	167.792	327.542	590.708	113	148.542	129.542	126.729	211.271	451	486.5	113	365.896	338.104	505.271	469.396	526.292	514.979	113	429.542	343.958
114	111.396	114.646	99.9375	120.271	117.604	110.792	216.438	206.062	388.771	384.354	614.333	550.438	114	79.1458	89.9583	74.6042	78.9792	106.917	105.312	225.229	223.354	406.104	389.521	607.5	637.458	114	77.125	78.7083	83.3542	157.146	312.271	562.979	114	142.479	121.938	120.688	202.833	407.292	450.688	114	356.833	332.583	498.333	472.667	534.354	541.354	114	450.25	346.604
115	98.1875	98.7292	89.75	107.771	106.146	98.6875	200.562	194.229	371.438	360.042	622.875	568.667	115	72.9583	82	68.9792	72.1875	100.396	98.5208	221.271	222.938	435.917	422.438	699.708	708.312	115	69.8958	72.3542	75.7917	150.417	306.646	548	115	134.667	115.292	114.104	196.646	374.812	427.646	115	356.521	335.292	505.125	485.146	548.562	582.833	115	481.896	362.292
116	88.0417	87.2083	82.6042	99.1667	101.729	93.75	198.958	194.292	371.833	351.521	665.354	612.667	116	67.0417	73.9583	64.2083	66.75	96.9167	95.0417	230.458	230.396	502.917	484.125	845.354	820.062	116	63.4583	65.5417	70.8125	148.188	305.167	541.667	116	125.979	108.979	108.354	192.417	347.375	407.562	116	368.729	352.25	533.062	508.854	574.812	642.542	116	522.062	392.208
117	77.375	75.875	75.7917	91.375	101.938	91.4583	206.021	205.146	385.896	359	736.938	685.771	117	62.1042	66.75	61.375	63.3333	99.1042	96.125	258.458	253.292	621.354	586.833	1046.88	984.042	117	60.2083	62.8333	70.1667	156.562	323.958	569.875	117	120.646	105.208	106.688	194.583	337.396	399.708	117	390.271	379.5	580.042	539.417	607.167	715.292	117	567.188	431.708
118	68.4583	66.0833	71.4167	87.5	109.771	95.9583	225.292	228.167	415.021	381.229	832.312	781.188	118	58.4583	61.1042	61.5	63.2083	109.875	104.146	302.083	294.812	781.854	720.438	1284.83	1183.15	118	57.9375	61.375	71.2292	167.75	347.333	608.229	118	107.854	95.1458	98	192.104	318.938	383.25	118	420.562	415.854	639.917	575.396	645.208	794.979	118	610.688	474.5
119	60.3958	58.1042	70.0833	86.3125	125.542	108.188	254.208	260.708	452.75	415.833	934.792	889.833	119	55.2917	56.4167	64.5208	67.2292	128.604	118.917	357.688	355.562	965.083	872.167	1533.31	1398.12	119	54.125	59.7917	74.2083	185.688	379.083	659.708	119	112.25	100.854	107.542	213.083	335.833	403.083	119	454.25	454.021	703.812	611.396	681.354	869.229	119	652.458	522.125
120	55.4583	52.8125	73.9792	92.1667	150.229	129.375	293.958	303.938	503.521	465.854	1050.21	1013.9	120	52.7917	53.2292	71.5833	75.5625	152.417	138.979	416.812	427.812	1139.12	1016.23	1751.52	1595.6	120	57.0833	64.125	85.5208	209	416.208	722.583	120	101.188	93.5833	104.875	225.188	345.438	402	120	490.521	492.208	765.667	644.583	714.812	933.896	120	682.979	564.792
121	51.8125	50.5625	82.1458	103.208	178.125	155.521	339.104	348.917	555.854	521.229	1160	1129.02	121	52.8333	52.9583	81.8958	88.0625	178.604	161.833	466.771	499.396	1276.98	1124.79	1899.06	1745.98	121	59.1667	66.4375	92.0208	228.146	447.688	782.417	121	97.3333	92.9792	113.062	248.396	368.792	416.333	121	521.938	523.354	814.833	671.854	743.417	976.375	121	702.208	599.667
122	51.4583	51.9792	95.2917	120.312	205.875	183.417	383.292	391.271	607.771	577.583	1256.81	1221.71	122	52.8542	54.9375	92.6667	102.375	199.5	180.167	493.062	548.375	1341.9	1174.75	1936.69	1808.12	122	65.0625	72.6458	103.458	246.438	475.583	834.188	122	90.2292	90.7292	117.125	260.208	382.229	419	122	544.312	543.417	849.417	690.229	760	990.354	122	706.104	621.5
123	54.3333	57.4583	112.854	141	228.708	208.021	417.438	423.604	644.604	622.354	1327.02	1269.9	123	56.1667	61	105.292	119.833	217.208	195.521	498.271	575.938	1342.62	1172.77	1890.75	1808.96	123	70.7083	79.0208	109.792	256.917	491.458	874.688	123	89	94.4792	126.417	275.833	408.875	441.333	123	552.792	547.75	859.5	691	757.458	972.771	123	698.312	630.917
124	59.9375	66.6667	129.875	161.625	243.458	227.188	440.354	438.896	664.5	652.646	1366.5	1279.9	124	61.0833	70.7917	117.896	137.542	226.354	204.312	482.062	578.938	1284.52	1127.42	1768.38	1729.27	124	75.3958	82.6458	112.875	261.896	499.042	908.479	124	86.3542	98.375	133.792	282.521	427.125	458.062	124	549.188	539.167	849.208	681.833	742.854	931.625	124	675.979	626.458
125	69.7917	78.8542	146.938	180.729	249.688	237.417	447.771	443.146	667.125	665.271	1376.65	1261.67	125	68.7292	83.9583	128.417	152.271	229.396	206.812	453.146	564.146	1193.21	1056.98	1617.31	1642.81	125	82.7917	90.7292	117.938	258.625	490.667	908.333	125	88.4167	106.875	142.25	282.417	439.458	467.062	125	533.729	518.625	818.958	660.354	713.312	872.521	125	645.458	608.208
126	81.625	92.2292	159.604	194.312	244.354	237.104	436.188	427.979	643.771	653.333	1340	1203.29	126	74.9792	96.2083	133.562	159.729	222.458	200.375	406.604	522.562	1069.46	954.646	1420.71	1490.71	126	86.2708	93.7083	116.25	250.542	478.792	904.854	126	86.0417	109.667	142.542	268.771	432.812	460.708	126	510.979	491.021	776.646	632.958	675.958	806.542	126	605.625	578.583
127	93.875	103.792	167.75	202.917	234.062	230.417	416.042	406.604	613.833	632.896	1288.77	1135.31	127	81.7917	106.25	133.396	159.271	207.646	187.812	356.896	469.854	935.542	837.958	1222.94	1331.23	127	87.6042	93.5833	112.104	234.25	450.542	867.5	127	89.875	116.333	144.333	256.396	425.583	458.271	127	483.729	459.125	728.188	601.646	640.938	746	127	562.771	542.25
128	106.875	115.958	172.646	205.938	219.667	218.708	387.562	379.062	577.229	600.479	1223.4	1063.5	128	83.9167	112.021	126.917	150.375	186.083	168.833	300.5	403.604	788.917	705.979	1013.4	1121.71	128	87.1042	94.6042	107.542	217.938	422.042	831.042	128	91.625	121.083	141.729	239.146	411.583	454.625	128	452.688	425.542	675.271	566.604	611.875	682.771	128	519.854	501.833
129	115.875	124.396	169.729	200.312	199.938	200.5	350.708	344.104	531.958	558.25	1143.21	980.521	129	86.3958	113	117.375	137.458	164.708	149.833	253.771	344.833	664.604	599.146	851.104	977.604	129	84.0417	90.6667	98.0417	197.333	384.938	773.604	129	98.3958	124.5	139.667	222.083	392.771	442	129	423.062	394.062	625.354	533.958	590.417	625.104	129	478.062	459.75
130	122.458	130.771	162.958	189.896	178.396	179.833	312.062	307.667	485.458	511.042	1052.56	896.312	130	89.0833	113.396	109.833	126.146	148.146	134.875	220.771	299.771	578.896	518.729	730.75	869.333	130	79.9167	84.2708	87.8333	176.396	346.542	710.312	130	104.667	126.5	135.188	204.104	369.438	428.521	130	395.458	365.125	581.5	505.854	575.458	579.5	130	439.396	419.875
131	123.625	131.917	151.604	175	157.562	158.896	273.75	272.292	438.812	463.292	966.771	822.167	131	90.0417	111.146	103.583	115.562	133.896	122.542	193.812	260.292	511.104	453.062	634.417	770.542	131	74.875	77.6042	77.9167	157.771	315.125	657.729	131	102.958	118.958	120.771	174.521	326.708	387.604	131	369.271	337.917	541.562	480.271	565.208	544.292	131	408.104	384.625
132	121.458	129	138.396	158.979	138.167	138.771	238.146	239.333	394.812	417.167	885.292	755.583	132	88.6875	106.292	95.2292	104.792	120.229	109.896	169.833	225.875	456	400.667	566.417	692.583	132	67.0208	68.5833	66.5417	139.208	285.312	602.417	132	105.708	117.125	115.208	160.562	305	377.333	132	349.75	317.438	510.896	463.25	562.958	521.479	132	383.021	354.708
133	114.729	121.417	124.208	141.604	121.146	120.604	206.042	208.625	354.646	374.812	812.667	699.792	133	86.9583	102.25	88.5417	96.4375	109.542	100.083	153.167	199.229	417.25	371.375	529.229	643.146	133	63.5833	63.3542	59.5833	129.146	270.521	578.479	133	109.062	114.188	108.917	147.042	283.75	361.792	133	331.833	299.146	484.292	451	564.417	505.771	133	367.604	333.146
134	105.604	109.458	109.875	124.333	105.25	104.542	178.854	181.667	319.125	334.812	751.396	658.521	134	84.375	96.9583	82.5833	88.6458	100.229	92.1458	143	179.667	399.312	365.917	529.604	640.688	134	55.6667	54.9375	49.6458	116.979	252.125	545	134	110.938	111.021	103.104	136.438	264.583	353.417	134	321.104	288.021	468.188	446.208	574.667	507.25	134	357.708	316.396
135	96.4583	98.5	98.5	110.792	93.8333	93.3333	160.333	164.479	299.188	309.854	728.062	653.833	135	82.5417	95.2708	81.625	85.9583	98.3333	90.2083	146.667	174.646	416.042	404.5	601.25	696.229	135	48.6875	46.7292	42.25	107.625	238.167	517.333	135	113.521	108.854	99.7292	129.979	251.667	353.917	135	315.396	281.792	462.25	449.146	594.333	525.833	135	354.438	308.104
136	85.4792	86.1875	86.8333	96.9375	83.9792	82.7917	144.979	150.104	282.833	288.625	714.229	662.125	136	78.1042	89.9375	76.5625	80.2917	95.5208	88.6667	155.708	174.604	453.521	477.771	742.083	802.062	136	43	41.2708	37.25	103.438	232.646	506.521	136	113.396	105.458	95.9375	125.125	241.792	354.917	136	323.729	290.646	477.333	471.688	633.292	579.688	136	358.333	307.646
137	77.1875	76.3542	78.5	87.9167	79.5417	77.2292	137.625	143.125	277.833	279.667	728.438	698.958	137	72	81.8958	72.7708	74.6667	94.4583	88.5417	166.854	177.729	502.125	566.562	911.979	923.458	137	36.9583	34.625	33.0208	101.042	231.646	503.458	137	111.292	101.104	91.0625	122.167	234.792	360.792	137	327.438	295.125	491.896	491.771	665.521	650.25	137	370.542	314.646
138	68	67.5417	71.75	79.9583	78.1042	74.1875	137.25	144.062	285.25	281.625	768.812	766.854	138	67.4167	76.3125	70.1458	71.4583	98.0833	92.1667	185.375	191.417	578.771	679.396	1113.5	1077.62	138	32.375	30.2083	29.6458	100.979	232.5	505.208	138	105.625	95.4167	87.2292	121.938	230.146	357.854	138	332.667	301.146	513.958	512.958	695.667	741.312	138	385.604	326.625
139	59.2917	59.1875	65.9583	73.0625	80.125	74.7708	141.021	149.25	300.396	291.146	824.229	846.146	139	62.6042	69.9167	67.6042	68.5833	103.583	97.25	205.438	209.646	661.417	793.25	1319.46	1250.94	139	29.0833	27.625	29.8542	104.333	241.229	518.479	139	103.896	92.3125	88.3125	129.396	236.5	367.229	139	350.833	319.938	553.875	547.896	737.833	857.167	139	408.458	347.458
140	52.6042	52.4792	63.0833	70	87.2083	80.5208	152.042	161.042	325.271	308.25	891.688	936.771	140	58.25	66.8333	70.6667	70.0625	113.458	105.167	231.208	232.521	746.312	904.333	1503.42	1412.52	140	25.6042	24.9167	30.2708	109.208	253.542	540.333	140	95.8333	85.1667	84.5417	129.917	229.729	357.688	140	371.438	341.333	598.167	585.208	772.292	969.104	140	433.521	373.167
141	46.6875	46.75	62.5625	69.4167	97.9375	89.5833	166.104	175.542	352.5	327.25	958.042	1026.6	141	56.2292	63.1875	74.5625	75.4167	126.375	116.042	259.938	259.042	820.083	992.125	1640.98	1552.5	141	23.75	25.2292	32.5625	117.729	269.583	563.208	141	89.0417	79.8125	82.7917	131.417	225.188	344.521	141	395.062	365.5	642.833	621.542	799.271	1062.85	141	459.042	400.667
142	43.7917	43.6042	65.8542	73.5625	112.771	103.229	185.979	196.479	385.917	354.604	1039.33	1113.1	142	51.3125	59.8125	78.7917	89.0625	137.229	123.583	281.333	274.396	843.812	1006	1653.29	1576.92	142	22.1042	24.7917	34.6042	125.188	285.771	589.25	142	87.3125	79.8333	85	138.667	231.583	350.625	142	418.083	388.812	682.583	651.479	817.396	1125.81	142	483.771	428.292
143	40.5208	41.3125	71.2292	80.1458	127.479	116.979	205.542	214.104	415.208	380.542	1105.08	1170.88	143	47.9167	54.4792	79.7083	81.5417	141.25	125.208	282.312	275.104	806.104	943.771	1547.62	1509.56	143	21.8125	25.9375	37.8333	132.542	299.583	610.875	143	82.5417	77.7292	85.625	143.583	235.375	357.021	143	439.062	408.521	713.5	672.771	823.167	1154.88	143	501.229	452.479
144	39.125	40.625	78.7708	89.0208	141.708	130.938	226.083	232.021	441.854	406.333	1163.96	1210.06	144	47.1875	54.2083	83.6042	85.8542	145.542	127.438	281.688	276.125	764.583	872.167	1419.31	1421.58	144	22.25	28.8125	41.3125	136.125	306.292	621.062	144	75.5417	75.1875	85.875	142.146	232.167	341.75	144	452.854	420.562	728.292	679.479	813.583	1141.19	144	513.688	471
145	39.7083	42.0417	88	100.646	153.542	143.188	244.854	247.25	461.688	430.083	1206.06	1231.38	145	46.3542	54.7292	85.0625	86.7917	145.312	125.042	269.583	266.917	698.708	778.438	1258.73	1298.58	145	23.1458	30.2083	42.6667	138.75	308.917	622.562	145	75.1042	78.0833	90.9792	146.438	234.646	344.625	145	459.021	424.667	728.125	673.771	793.479	1089.79	145	515.333	479.562
146	42.6042	46.125	98.6875	113.333	162.917	153.25	259.479	258.708	472.812	448.854	1231.48	1226.52	146	48.1042	55.375	85.3542	87.5833	140.333	121.021	249.625	254.812	627.75	685.771	1096.31	1163.94	146	23.9583	33.0833	43.6667	141.25	316.604	638.125	146	70.0833	76.7708	89.1875	141.312	229.167	328.458	146	462.042	424.271	717.417	657.271	765.75	1011.83	146	511.896	483.292
147	46.6458	51.8125	108.292	124.146	167.021	158.667	267.229	264.146	474.396	459.417	1230.06	1192.02	147	50.6042	57.5833	84.7708	86.3958	133.833	115.667	227.833	239.292	556.562	597.792	941.229	1032.88	147	24.1458	34.25	43.6042	139.417	314.021	632.125	147	69.5	78.5625	89.625	138.042	228.542	322.062	147	456.625	416.271	696.396	633.312	732.708	918.167	147	501.208	478.083
148	48.3333	55.375	112.75	129	161.479	155.458	262.5	258.625	460.396	455.417	1198.88	1131.4	148	53.4167	61	82.9375	84.3542	125.771	108.458	204.188	222.146	490.375	517.708	801.792	908.438	148	26.2292	35.8958	41.8542	135.979	307.5	622.25	148	67.7708	81.8542	89.1667	134.604	227.958	322.729	148	445.188	403.167	665.479	602.958	695.771	825.354	148	484.917	468.354
149	60.6042	69.3958	122.167	139.938	161.771	157.354	261.354	257.896	449.521	452.146	1161.25	1073.31	149	58.9375	66.1875	81.875	82.5833	118.25	103.188	186.604	208.979	438.812	457.896	692.917	827.5	149	25.4792	35.3333	38.3333	129.375	295.812	603.188	149	68.9792	84.3542	88.9792	131.792	230.729	328.625	149	427.042	383.833	628.521	568.229	660.25	741.521	149	463.417	452.542
[truncated: 10 more columns]

## Sheet: Fig1_B_avg_stdev
TPs	0g0a_AVG	0.1g0a_AVG	0.5g0a_AVG	1g0a_AVG	0g0a_STDEV	0.1g0a_STDEV	0.5g0a_STDEV	1g0a_STDEV
0	-1.59983	-3.45747	-5.26823	-3.34158	3.66264	2.90427	5.53997	2.63033
1	-1.54167	-3.22309	-4.24219	-2.93446	3.12658	2.81903	5.74047	2.39796
2	-0.861111	-2.27431	-2.33247	-2.15451	2.86323	2.58379	6.32513	2.69771
3	-0.450521	-1.7717	-1.625	-1.84115	2.85321	2.64424	7.23135	3.29835
4	-0.180556	-1.44792	-0.947917	-1.30903	2.72066	2.64773	8.01694	3.93482
5	-0.0894097	-1.36719	-0.445312	-0.782118	2.446	2.29191	8.44708	4.44822
6	-0.0633681	-1.42795	-0.213542	-0.236111	2.25795	2.08104	9.08546	5.83147
7	-0.0286458	-1.42708	0.0911458	1.15625	2.34212	2.12496	10.141	8.9062
8	-0.0633681	-1.3941	0.791667	4.49913	2.63205	2.41317	12.1528	15.0299
9	0.278646	-0.904514	2.46875	11.3958	2.8834	2.80518	15.8764	27.3714
10	0.887153	0.237847	5.51128	23.5226	2.99509	3.228	22.1044	49.1581
11	1.42014	2.25174	10.3542	41.8455	3.26056	4.24081	32.1828	82.3777
12	2.14844	5.79514	17.7865	66.4488	3.62602	6.02898	46.9136	126.088
13	3.49132	11.2708	28.112	95.4297	3.75733	8.3013	65.7089	171.697
14	5.55642	18.8342	40.7578	126.205	3.64633	11.3849	86.71	210.212
15	8.19965	28.6927	54.6858	157.582	3.42952	15.625	107.635	239.683
16	10.8889	39.8576	68.77	187.318	3.79253	21.1199	126.399	258.847
17	13.3012	50.0182	82.184	212.052	4.43397	25.9668	140.787	267.679
18	16.0165	57.7873	94.2561	228.961	4.38486	27.8267	148.968	266.865
19	18.8785	62.0668	103.641	236.263	4.48265	27.3752	150.313	256.23
20	20.9071	61.5816	109.128	235.233	4.79778	25.7515	145.665	239.86
21	22.0356	57.3984	110.698	228.804	4.88322	22.7463	136.979	221.2
22	23.0556	52.1372	108.74	219.388	5.19644	19.3566	126.725	201.876
23	23.5955	46.4444	103.823	208.539	6.51394	16.3716	115.223	184.568
24	23.2561	40.3281	97.2127	197.521	9.25622	13.3069	101.69	169.436
25	23.1467	34.9627	90.2465	188.602	12.4337	10.6808	89.0747	157.602
26	23.3464	30.6545	83.9479	183.955	15.4318	8.69018	79.2067	150.56
27	23.4592	27.2613	79.3759	186.866	18.0943	7.18948	70.9763	148.979
28	23.316	24.6597	76.9957	202.895	19.6983	6.20848	64.597	156.38
29	22.4479	22.6589	77.6467	237.389	19.869	5.66101	60.9484	177.594
30	21.145	21.4253	83.6892	292.491	19.0136	5.40767	61.2519	213.977
31	19.9149	21.0495	97.908	366.613	17.5721	5.72571	66.613	259.802
32	19.0174	22.0208	122.671	455.45	15.8139	7.29238	77.5647	303.237
33	18.954	25.4497	160.376	554.544	14.3368	10.5155	93.8051	333.444
34	19.9384	32.1944	211.688	659.131	13.3577	14.7091	113.005	344.713
35	21.8524	42.8594	273.191	760.891	12.7659	18.8892	131.142	335.57
36	24.4418	57.4158	338.582	850.039	12.2254	22.5532	144.155	310.871
37	27.3273	74.4549	400.418	916.31	11.8088	25.2598	148.985	278.002
38	30.2917	91.6189	451.07	951.303	12.1542	26.9325	144.964	243.591
39	33.1424	105.834	485.654	953.49	13.2351	27.3602	132.943	213.342
40	35.8767	114.653	502.422	925.658	14.5486	26.0756	114.554	190.635
41	38.1927	117.313	501.841	874.597	16.1123	23.4122	94.1163	175.518
42	39.8307	114.222	486.163	810.408	17.7735	20.4009	77.3699	165.663
43	40.7925	106.056	457.577	740.538	19.0008	17.5459	67.3088	157.064
44	40.7118	93.7031	420.444	671.207	19.7799	14.5229	62.2055	146.243
45	39.6606	79.5122	380.589	608.464	20.0029	11.4205	58.8019	132.757
46	38.0946	66.9288	342.449	556.018	19.829	8.98377	55.183	117.782
47	36.2821	57.8767	308.222	515.584	19.7892	7.47019	50.238	103.187
48	34.3733	51.7752	278.911	489.591	19.9404	6.79586	44.1124	92.1654
49	32.3359	47.2943	256.572	481.092	19.9766	6.59442	39.1466	89.4914
50	30.2378	43.7109	243.762	492.477	19.6295	6.82316	37.7125	99.4077
51	28.5339	41.1719	242.73	525.126	19.1081	7.29602	42.191	122.401
52	27.5069	40.0286	255.577	578.972	18.6825	7.89693	54.3533	155.003
53	26.8889	40.6311	285.402	654.595	18.2802	9.24508	72.218	190.558
54	26.8411	44.4036	335.375	752.303	18.0221	11.5237	92.4152	223.748
55	27.8385	53.4193	406.516	868.864	18.2513	14.4507	111.481	255.724
56	30.0122	69.0365	493.705	992.954	18.6569	18.0711	128.263	293.305
57	33.5408	90.9462	585.532	1106.46	18.8103	22.2789	141.206	334.178
58	38.4592	116.522	668.953	1193.17	18.6884	26.375	147.147	366.79
59	44.112	141.509	732.4	1243.08	18.5795	29.5136	144.816	382.456
60	50.0295	162.167	770.176	1254.12	18.9435	31.3885	135.277	380.024
61	56.5877	176.377	781.056	1229.45	19.7866	32.0431	120.248	362.128
62	63.4219	182.456	763.898	1173.84	20.6198	31.3473	102.51	329.922
63	69.4384	180.144	721.246	1095.37	21.3854	29.7349	84.9022	287.718
64	73.8872	171.117	661.562	1003.46	22.6388	27.3975	69.6757	242.262
65	76.1372	156.898	593.484	907.461	24.102	24.4833	58.6102	198.122
66	76.053	140.385	524.622	816.874	25.1828	21.4643	51.4586	158.317
67	74.2552	125.726	462.434	740.022	25.672	18.3797	47.4001	124.562
68	71.1372	114.188	410.146	681.219	25.3458	15.6062	45.3934	99.6667
69	66.9913	104.887	368.57	641.201	24.7405	12.9691	47.0991	88.9657
70	62.684	97.5538	339.254	622.121	24.2631	10.3935	53.0231	96.7092
71	58.5295	91.6068	322.838	624.574	23.6742	8.3358	62.264	119.605
72	54.401	86.4392	319.517	647.197	23.091	6.60467	74.8438	150.155
73	50.7517	82.8238	331.394	689.151	22.5486	5.03251	90.7345	180.863
74	47.704	81.7561	362.404	749.907	21.9794	3.86014	109.125	204.946
75	45.2656	84.7847	415.956	828.987	21.69	4.48204	127.718	219.081
76	44.2891	95.5538	497.76	926.275	21.6974	7.22848	144.832	223.113
77	45.1493	117.174	611.013	1039.86	21.9662	12.888	161.04	224.085
78	48.1311	149.681	745.394	1157.7	22.5433	23.5464	179.845	240.644
79	53.8307	189.304	879.053	1261.94	22.7468	37.7568	200.39	280.908
80	61.8299	228.543	987.873	1334.19	22.262	51.2961	214.837	328.357
81	71.3741	258.786	1051.38	1355.85	22.2112	60.6129	217.997	355.736
82	81.5095	273.589	1056.34	1319.31	23.7541	64.2145	209.45	345.587
83	91.5938	273.83	1016.05	1243.7	26.2835	62.7795	191.626	313.469
84	100.993	264.145	955.57	1151.84	28.4067	57.4924	167.934	275.71
85	108.312	246.497	881.686	1049.46	30.0113	49.9848	145.755	230.615
86	112.98	223.712	800.643	947.862	30.8815	41.9555	134.917	185.15
87	114.732	199.45	719.917	856.555	31.0532	35.1394	136.932	145.789
88	113.138	176.438	640.077	775.287	30.9416	29.7883	139.868	112.024
89	108.81	156.883	564.598	707.792	29.8242	25.6474	132.665	86.5713
90	103.05	141.384	499.826	657.522	27.4758	22.6059	117.107	70.9102
91	96.6155	128.789	447.962	624.376	25.399	19.9481	98.1505	65.1479
92	89.8663	118.138	410.666	608.745	23.9999	17.3145	80.5972	69.0218
93	83.513	109.954	395.016	613.721	22.3665	14.826	70.9234	77.3902
94	77.6701	104.553	404.676	644.023	21.1098	13.2438	70.826	88.5187
95	71.8316	102.104	437.389	699.194	20.6319	12.8787	78.2187	106.13
96	66.8446	105.746	496.567	777.441	20.0917	14.8855	91.0889	137.204
97	63.6033	119.86	587.95	877.196	19.2449	22.0781	112.882	190.209
98	61.9288	145.452	704.625	984.55	18.4604	34.4696	147.189	259.059
99	62.2144	179.508	827.551	1078.02	17.6596	49.2743	184.912	322.945
100	64.8863	215.655	934.951	1142.15	16.6552	62.9036	213.709	363.305
101	70.3585	247.076	1011.24	1171.05	15.4659	72.7527	227.953	375.201
102	78.724	269.308	1049.91	1166.17	14.2978	77.0198	227.174	365.414
103	89.3472	280.397	1050.74	1131.42	14.0236	75.404	215.427	341.481
104	101.271	280.076	1016.93	1072.08	15.5508	69.3798	198.216	308.365
105	113.115	269.431	955.113	996.95	18.7272	60.6803	179.558	271.624
106	124.089	251.337	877.26	915.505	23.0033	50.8799	160.306	236.556
107	133.023	228.746	793.312	833.44	27.201	41.351	138.408	203.092
108	138.048	204.116	708.016	755.918	30.2101	33.6351	115.981	171.441
109	138.648	180.442	625.878	688.228	31.3388	27.7813	96.7769	142.731
110	135.307	159.8	551.911	633.486	30.4078	22.5842	80.2671	117.188
111	129.077	142.832	489.777	593.649	28.7014	18.3084	66.2639	97.8123
112	121.198	129.16	440.984	569.332	27.4852	15.8043	54.4492	88.1495
113	112.118	117.634	405.964	560.617	26.3182	14.3081	42.7439	89.4187
114	102.444	107.727	385.948	568.73	25.0231	13.2633	36.3654	100.766
115	93.0547	99.9401	383.076	595.02	23.8541	12.8415	49.3515	121.704
116	84.6155	95.5139	400.484	639.986	22.9036	12.7585	84.0098	154.267
117	77.1458	95.2726	439.859	701.854	21.5876	12.8275	136.661	201.403
118	70.8056	100.268	498.534	775.426	20.7216	14.993	202.904	261.587
119	66.0677	111.516	570.529	853.275	20.8401	19.8428	272.634	327.237
120	62.7656	127.707	645.368	925.724	19.7527	26.9199	334.307	388.393
121	61.184	146.22	709.869	982.038	17.582	35.3812	376.289	432.845
122	61.9323	164.33	754.069	1014.45	15.3138	43.2138	390.616	452.658
123	65.1701	179.536	774.185	1020.87	12.7495	49.5548	378.189	448.185
124	70.9028	190.214	771.079	1003.85	9.97512	53.3526	346.589	426.412
125	78.4444	194.919	746.395	966.499	7.56522	53.9973	303.972	394.316
126	86.2682	192.752	703.112	912.185	7.28565	52.1568	255.17	354.007
127	93.3845	184.933	647.156	847.105	9.68737	48.5217	203.153	308.729
128	99.1788	173.091	585.02	778.349	13.1389	43.8304	153.692	265.182
129	103.417	158.842	524.153	712.893	16.4226	38.8839	116.064	229.174
130	105.719	143.867	469.166	654.483	19.1205	34.1834	93.2032	199.942
131	105.316	129.01	420.22	604.085	21.022	29.9788	78.9496	174.474
132	102.871	115.378	379.099	564.224	21.7287	26.2667	67.3588	151.398
133	99.0486	103.478	347.481	536.944	21.3132	23.2678	59.0233	131.779
134	94.1241	93.6415	327.647	525.178	21.1168	21.7328	60.5676	119.756
135	88.7109	86.4349	322.996	533.006	21.8146	21.6123	77.8178	122.004
136	82.6198	81.2431	331.934	558.944	22.769	22.0367	108.879	144.621
137	76.0313	77.9696	352.089	597.966	23.3929	22.9317	149.139	186.784
138	69.7587	77.3576	382.997	647.883	23.5994	24.5036	195.238	242.279
139	64.0347	79.5156	420.958	705.241	23.5561	26.485	242.372	302.281
140	58.8681	84.23	460.231	762.386	22.8275	29.1702	285.856	358.408
141	54.6181	91.1736	493.691	810.373	21.9198	32.6769	315.034	397.675
142	51.2543	98.8542	511.779	840.062	21.2308	35.7498	315.352	404.905
143	48.5017	105.749	512.177	848.333	19.8931	38.0967	290.001	385.835
144	46.9809	111.697	501.661	839.642	18.2287	40.34	253.996	358.459
145	46.9731	116.027	484.555	818.432	16.8551	42.5323	214.211	330.358
146	48.0781	117.912	462.714	787.461	15.5697	44.5317	175.438	304.531
147	49.9566	117.058	437.574	748.872	14.786	45.4138	142.393	281.481
148	53.0885	114.194	411.431	706.641	14.8116	45.3225	116.682	260.824
149	54.6493	113.598	405.83	696.476	15.3182	45.6563	112.117	256.613
