# Supplementary material for: Nutritional compensation of the circadian clock is a conserved process influenced by gene expression regulation and mRNA stability
Source: PLoS Biol. 2023 Jan 5;21(1):e3001961. doi: 10.1371/journal.pbio.3001961 (PMC9848017; doi:10.1371/journal.pbio.3001961)
Supplement: S2 Data — The first tab of the Data File corresponds to temperature compensation period length measurements for Fig 2A. The second and third tabs of the Data File correspond to raw and processed traces for Fig 2B. (XLSX) [file pbio.3001961.s017.xlsx]

## Sheet: Fig2_A
Experiment_Date	Temperature_avg_C	Strain	Label	Label_w_Temp	Period_avg
2022-01-24	19.6	TK04	control	control_20C	21.3919
2022-01-24	19.6	TK04	control	control_20C	22.3993
2022-01-24	19.6	TK04	control	control_20C	22.6283
2022-01-24	19.6	TK04	control	control_20C	22.1129
2022-01-24	19.6	TK04	control	control_20C	22.3339
2022-01-24	19.6	TK04	control	control_20C	21.6475
2022-01-24	19.6	TK04	control	control_20C	22.3953
2022-01-24	19.6	TK04	control	control_20C	21.8427
2022-01-24	19.6	TK04	control	control_20C	21.4296
2022-01-24	19.6	TK04	control	control_20C	21.9039
2022-01-24	19.6	TK04	control	control_20C	22.4386
2022-01-24	19.6	TK04	control	control_20C	22.8291
2022-01-24	19.6	TK16	prd3	prd3_20C	26.1188
2022-01-24	19.6	TK16	prd3	prd3_20C	26.1089
2022-01-24	19.6	TK16	prd3	prd3_20C	26.4302
2022-01-24	19.6	TK16	prd3	prd3_20C	25.7903
2022-01-24	19.6	TK16	prd3	prd3_20C	26.2198
2022-01-24	19.6	TK16	prd3	prd3_20C	25.9108
2022-01-24	19.6	TK54	csp1	csp1_20C	22.8439
2022-01-24	19.6	TK54	csp1	csp1_20C	23.0577
2022-01-24	19.6	TK54	csp1	csp1_20C	22.2257
2022-01-24	19.6	TK54	csp1	csp1_20C	23.4581
2022-01-24	19.6	TK54	csp1	csp1_20C	20.8631
2022-01-24	19.6	TK54	csp1	csp1_20C	23.9544
2022-01-24	19.6	1833-6	prd1	prd1_20C	23.552
2022-01-24	19.6	1833-6	prd1	prd1_20C	22.9728
2022-01-24	19.6	1833-6	prd1	prd1_20C	23.4973
2022-01-24	19.6	1833-6	prd1	prd1_20C	22.6889
2022-01-24	19.6	1833-6	prd1	prd1_20C	23.3114
2022-01-24	19.6	1833-6	prd1	prd1_20C	22.3779
2022-01-24	19.6	TK570	frq7	frq7_20C	30.9786
2022-01-24	19.6	TK570	frq7	frq7_20C	31.7143
2022-01-24	19.6	TK570	frq7	frq7_20C	31.4665
2022-01-24	19.6	TK570	frq7	frq7_20C	31.4665
2022-01-24	19.6	TK570	frq7	frq7_20C	32.2258
2022-01-24	19.6	TK570	frq7	frq7_20C	32.0671
2022-01-27	24.8	TK04	control	control_25C	21.3354
2022-01-27	24.8	TK04	control	control_25C	21.1285
2022-01-27	24.8	TK04	control	control_25C	21.1795
2022-01-27	24.8	TK04	control	control_25C	21.4116
2022-01-27	24.8	TK04	control	control_25C	21.1269
2022-01-27	24.8	TK04	control	control_25C	21.4418
2022-01-27	24.8	TK04	control	control_25C	21.2859
2022-01-27	24.8	TK04	control	control_25C	21.1285
2022-01-27	24.8	TK04	control	control_25C	21.2323
2022-01-27	24.8	TK04	control	control_25C	21.1
2022-01-27	24.8	TK04	control	control_25C	21.2129
2022-01-27	24.8	TK04	control	control_25C	21.1795
2022-01-27	24.8	TK16	prd3	prd3_25C	27.3733
2022-01-27	24.8	TK16	prd3	prd3_25C	27.7643
2022-01-27	24.8	TK16	prd3	prd3_25C	28.1446
2022-01-27	24.8	TK16	prd3	prd3_25C	28.0106
2022-01-27	24.8	TK16	prd3	prd3_25C	28.1446
2022-01-27	24.8	TK16	prd3	prd3_25C	27.7536
2022-01-27	24.8	TK54	csp1	csp1_25C	21.4156
2022-01-27	24.8	TK54	csp1	csp1_25C	21.2511
2022-01-27	24.8	TK54	csp1	csp1_25C	21.5048
2022-01-27	24.8	TK54	csp1	csp1_25C	21.6769
2022-01-27	24.8	TK54	csp1	csp1_25C	20.8542
2022-01-27	24.8	TK54	csp1	csp1_25C	20.7691
2022-01-27	24.8	1833-6	prd1	prd1_25C	21.6869
2022-01-27	24.8	1833-6	prd1	prd1_25C	22.2048
2022-01-27	24.8	1833-6	prd1	prd1_25C	22.6151
2022-01-27	24.8	1833-6	prd1	prd1_25C	21.8346
2022-01-27	24.8	1833-6	prd1	prd1_25C	21.8037
2022-01-27	24.8	1833-6	prd1	prd1_25C	22.1349
2022-01-27	24.8	TK570	frq7	frq7_25C	30.1653
2022-01-27	24.8	TK570	frq7	frq7_25C	29.7784
2022-01-27	24.8	TK570	frq7	frq7_25C	29.8903
2022-01-27	24.8	TK570	frq7	frq7_25C	30.2585
2022-01-27	24.8	TK570	frq7	frq7_25C	29.8903
2022-01-27	24.8	TK570	frq7	frq7_25C	29.9478
2022-01-30	29.2	TK04	control	control_30C	20.8027
2022-01-30	29.2	TK04	control	control_30C	20.8728
2022-01-30	29.2	TK04	control	control_30C	20.3114
2022-01-30	29.2	TK04	control	control_30C	20.6059
2022-01-30	29.2	TK04	control	control_30C	20.1041
2022-01-30	29.2	TK04	control	control_30C	20.6775
2022-01-30	29.2	TK04	control	control_30C	20.8728
2022-01-30	29.2	TK04	control	control_30C	20.6059
2022-01-30	29.2	TK04	control	control_30C	21.0173
2022-01-30	29.2	TK04	control	control_30C	20.161
2022-01-30	29.2	TK04	control	control_30C	21.0101
2022-01-30	29.2	TK04	control	control_30C	20.7475
2022-01-30	29.2	TK16	prd3	prd3_30C	29.1652
2022-01-30	29.2	TK16	prd3	prd3_30C	29.1652
2022-01-30	29.2	TK16	prd3	prd3_30C	29.3175
2022-01-30	29.2	TK16	prd3	prd3_30C	29.4341
2022-01-30	29.2	TK16	prd3	prd3_30C	29.5716
2022-01-30	29.2	TK16	prd3	prd3_30C	29.7731
2022-01-30	29.2	TK54	csp1	csp1_30C	20.4399
2022-01-30	29.2	TK54	csp1	csp1_30C	20.6266
2022-01-30	29.2	TK54	csp1	csp1_30C	20.4
2022-01-30	29.2	TK54	csp1	csp1_30C	20.4136
2022-01-30	29.2	TK54	csp1	csp1_30C	21.6495
2022-01-30	29.2	TK54	csp1	csp1_30C	21.4455
2022-01-30	29.2	1833-6	prd1	prd1_30C	21.9644
2022-01-30	29.2	1833-6	prd1	prd1_30C	21.5996
2022-01-30	29.2	1833-6	prd1	prd1_30C	21.8698
2022-01-30	29.2	1833-6	prd1	prd1_30C	21.8741
2022-01-30	29.2	1833-6	prd1	prd1_30C	21.5996
2022-01-30	29.2	1833-6	prd1	prd1_30C	21.905
2022-01-30	29.2	TK570	frq7	frq7_30C	28.7991
2022-01-30	29.2	TK570	frq7	frq7_30C	29.0875
2022-01-30	29.2	TK570	frq7	frq7_30C	28.5387
2022-01-30	29.2	TK570	frq7	frq7_30C	28.6488
2022-01-30	29.2	TK570	frq7	frq7_30C	28.9369
2022-01-30	29.2	TK570	frq7	frq7_30C	29.0454
2022-02-02	24.9	TK04	control	control_25C	21.3204
2022-02-02	24.9	TK04	control	control_25C	21.4966
2022-02-02	24.9	TK04	control	control_25C	21.4387
2022-02-02	24.9	TK04	control	control_25C	21.4387
2022-02-02	24.9	TK04	control	control_25C	21.7188
2022-02-02	24.9	TK04	control	control_25C	21.4993
2022-02-02	24.9	TK04	control	control_25C	21.4692
2022-02-02	24.9	TK04	control	control_25C	21.345
2022-02-02	24.9	TK04	control	control_25C	21.379
2022-02-02	24.9	TK04	control	control_25C	21.3568
2022-02-02	24.9	TK04	control	control_25C	21.4263
2022-02-02	24.9	TK04	control	control_25C	21.7421
2022-02-02	24.9	TK16	prd3	prd3_25C	28.5487
2022-02-02	24.9	TK16	prd3	prd3_25C	28.5662
2022-02-02	24.9	TK16	prd3	prd3_25C	28.7497
2022-02-02	24.9	TK16	prd3	prd3_25C	28.1464
2022-02-02	24.9	TK16	prd3	prd3_25C	28.7616
2022-02-02	24.9	TK16	prd3	prd3_25C	28.1464
2022-02-02	24.9	TK54	csp1	csp1_25C	21.1758
2022-02-02	24.9	TK54	csp1	csp1_25C	20.9101
2022-02-02	24.9	TK54	csp1	csp1_25C	20.951
2022-02-02	24.9	TK54	csp1	csp1_25C	20.7287
2022-02-02	24.9	TK54	csp1	csp1_25C	21.206
2022-02-02	24.9	TK54	csp1	csp1_25C	21.7746
2022-02-02	24.9	1833-6	prd1	prd1_25C	22.227
2022-02-02	24.9	1833-6	prd1	prd1_25C	22.3119
2022-02-02	24.9	1833-6	prd1	prd1_25C	22.3671
2022-02-02	24.9	1833-6	prd1	prd1_25C	22.5419
2022-02-02	24.9	1833-6	prd1	prd1_25C	22.4627
2022-02-02	24.9	1833-6	prd1	prd1_25C	22.6383
2022-02-02	24.9	TK570	frq7	frq7_25C	30.0158
2022-02-02	24.9	TK570	frq7	frq7_25C	30.604
2022-02-02	24.9	TK570	frq7	frq7_25C	30.5541
2022-02-02	24.9	TK570	frq7	frq7_25C	29.903
2022-02-02	24.9	TK570	frq7	frq7_25C	30.6859
2022-02-02	24.9	TK570	frq7	frq7_25C	30.9424
2022-02-14	19.5	TK04	control	control_20C	21.7234
2022-02-14	19.5	TK04	control	control_20C	22.147
2022-02-14	19.5	TK04	control	control_20C	21.5408
2022-02-14	19.5	TK04	control	control_20C	21.259
2022-02-14	19.5	TK04	control	control_20C	21.3726
2022-02-14	19.5	TK04	control	control_20C	21.3581
2022-02-14	19.5	TK04	control	control_20C	21.6558
2022-02-14	19.5	TK04	control	control_20C	21.9748
2022-02-14	19.5	TK04	control	control_20C	21.3581
2022-02-14	19.5	TK04	control	control_20C	21.9856
2022-02-14	19.5	TK04	control	control_20C	21.927
2022-02-14	19.5	TK04	control	control_20C	21.5828
2022-02-14	19.5	TK16	prd3	prd3_20C	25.9491
2022-02-14	19.5	TK16	prd3	prd3_20C	26.5314
2022-02-14	19.5	TK16	prd3	prd3_20C	26.0625
2022-02-14	19.5	TK16	prd3	prd3_20C	26.668
2022-02-14	19.5	TK16	prd3	prd3_20C	26.5364
2022-02-14	19.5	TK16	prd3	prd3_20C	26.178
2022-02-14	19.5	TK54	csp1	csp1_20C	21.249
2022-02-14	19.5	TK54	csp1	csp1_20C	21.4294
2022-02-14	19.5	TK54	csp1	csp1_20C	21.9405
2022-02-14	19.5	TK54	csp1	csp1_20C	22.0246
2022-02-14	19.5	TK54	csp1	csp1_20C	20.9525
2022-02-14	19.5	TK54	csp1	csp1_20C	20.6113
2022-02-14	19.5	1833-6	prd1	prd1_20C	21.621
2022-02-14	19.5	1833-6	prd1	prd1_20C	22.6315
2022-02-14	19.5	1833-6	prd1	prd1_20C	21.8936
2022-02-14	19.5	1833-6	prd1	prd1_20C	21.5325
2022-02-14	19.5	1833-6	prd1	prd1_20C	22.1259
2022-02-14	19.5	1833-6	prd1	prd1_20C	22.1253
2022-02-14	19.5	TK570	frq7	frq7_20C	32.7541
2022-02-14	19.5	TK570	frq7	frq7_20C	32.7609
2022-02-14	19.5	TK570	frq7	frq7_20C	33.0339
2022-02-14	19.5	TK570	frq7	frq7_20C	32.7678
2022-02-14	19.5	TK570	frq7	frq7_20C	32.4968
2022-02-14	19.5	TK570	frq7	frq7_20C	32.7609
2022-02-19	29.2	TK04	control	control_30C	21.5459
2022-02-19	29.2	TK04	control	control_30C	20.9472
2022-02-19	29.2	TK04	control	control_30C	20.3483
2022-02-19	29.2	TK04	control	control_30C	20.1921
2022-02-19	29.2	TK04	control	control_30C	21.7806
2022-02-19	29.2	TK04	control	control_30C	21.6316
2022-02-19	29.2	TK04	control	control_30C	20.8726
2022-02-19	29.2	TK04	control	control_30C	20.9468
2022-02-19	29.2	TK04	control	control_30C	20.5204
2022-02-19	29.2	TK04	control	control_30C	20.728
2022-02-19	29.2	TK04	control	control_30C	20.6016
2022-02-19	29.2	TK04	control	control_30C	20.1921
2022-02-19	29.2	TK16	prd3	prd3_30C	29.6175
2022-02-19	29.2	TK16	prd3	prd3_30C	30.3948
2022-02-19	29.2	TK16	prd3	prd3_30C	29.613
2022-02-19	29.2	TK16	prd3	prd3_30C	29.7636
2022-02-19	29.2	TK16	prd3	prd3_30C	29.4785
2022-02-19	29.2	TK16	prd3	prd3_30C	29.4741
2022-02-19	29.2	TK54	csp1	csp1_30C	21.0954
2022-02-19	29.2	TK54	csp1	csp1_30C	20.9489
2022-02-19	29.2	TK54	csp1	csp1_30C	20.7555
2022-02-19	29.2	TK54	csp1	csp1_30C	21.0395
2022-02-19	29.2	TK54	csp1	csp1_30C	20.2472
2022-02-19	29.2	TK54	csp1	csp1_30C	21.2544
2022-02-19	29.2	1833-6	prd1	prd1_30C	21.9445
2022-02-19	29.2	1833-6	prd1	prd1_30C	21.4824
2022-02-19	29.2	1833-6	prd1	prd1_30C	21.5639
2022-02-19	29.2	1833-6	prd1	prd1_30C	21.5554
2022-02-19	29.2	1833-6	prd1	prd1_30C	21.8721
2022-02-19	29.2	1833-6	prd1	prd1_30C	21.1101
2022-02-19	29.2	TK570	frq7	frq7_30C	29.4897
2022-02-19	29.2	TK570	frq7	frq7_30C	29.1929
2022-02-19	29.2	TK570	frq7	frq7_30C	28.9048
2022-02-19	29.2	TK570	frq7	frq7_30C	29.3391
2022-02-19	29.2	TK570	frq7	frq7_30C	29.645
2022-02-19	29.2	TK570	frq7	frq7_30C	29.5169

## Sheet: Fig2_B_indiv_reps
Experiment_Date	2021-03-24	2021-03-24	2021-03-24	2021-03-24	2021-03-31	2021-03-31	2021-03-31	2021-03-31	2021-03-31	2021-06-30	2021-06-30	2021-06-30	2021-06-30	2021-06-30	2021-07-15	2021-07-15	2021-07-15	2021-07-15	2021-07-15	2021-11-15	2021-11-15	2021-11-15	2021-11-15	2021-11-15	2021-11-15	2021-11-15	2021-11-15	2021-11-15	2021-11-15	2021-11-15	2021-11-15	2021-11-15	2021-11-15	2021-11-15	2021-11-15	2021-11-15	2021-11-15
TPs	Bot_TK01_0_Results_out	Bot_TK54_csp1_0_Results_out	Top_TK01_Hi_Results_out	Top_TK54_csp1_Hi_Results_out	TPs	Bot_TK01_0_Results_out	Bot_TK54_csp1_0_Results_out	Top_TK01_Hi_Results_out	Top_TK54_csp1_Hi_Results_out	TPs	Bot_TK04_0_Results_out	Bot_TK570_frq7_0_Results_out	Top_TK04_high_Results_out	Top_TK570_frq7_high_Results_out	TPs	Bot_TK04_0_Results_out	Bot_TK570_frq7_0_Results_out	Top_TK04_high_Results_out	Top_TK570_frq7_high_Results_out	TPs	Bot_TK04_0_1_Results_out	Bot_TK04_0_2_Results_out	Bot_TK16_0_1_Results_out	Bot_TK16_0_2_Results_out	Top_TK04_high_1_Results_out	Top_TK04_high_2_Results_out	Top_TK16_high_1_Results_out	Top_TK16_high_2_Results_out	TPs	Bot_1833-6_0_1_Results_out	Bot_1833-6_0_2_Results_out	Bot_TK04_0_1_Results_out	Bot_TK04_0_2_Results_out	Top_1833-6_high_1_Results_out	Top_1833-6_high_2_Results_out	Top_TK04_high_1_Results_out	Top_TK04_high_2_Results_out
0	8.29167	-2.97917	11.75	6.85417	0	4.72917	-0.395833	68.9583	48.75	0	1.97917	-20.8125	-3.52083	5.08333	0	4.25	2.33333	1.77083	7.75	0	4.35417	11.6875	1.64583	-0.416667	1.08333	2.875	4.97917	-0.104167	0	15	9	10	24	11	4	10	7
1	4.25	3.8125	21.7917	12.6667	1	-2.0625	2	84.125	61.8542	1	-0.1875	-9.29167	-0.0625	5.70833	1	-3.29167	1.47917	2.52083	5.33333	1	3.39583	4.20833	5.10417	3.625	5.3125	4.79167	7.125	7.89583	1	12	13	14	20	10	9	18	14
2	3.47917	3.70833	25.625	14.5625	2	-1.75	1.95833	98.0625	73.5208	2	-0.8125	-9.54167	-0.291667	5.58333	2	-3.14583	2.04167	4.64583	6	2	3.14583	3.52083	4.79167	3.625	5.54167	4.77083	7.29167	9	2	12	13	12	18	9	9	19	16
3	3.91667	4.0625	31.1667	18.1042	3	-2.75	1.04167	99.6875	72.1667	3	-0.104167	-8.95833	0.3125	6.8125	3	-3.79167	1.375	5.25	7.02083	3	2.52083	2.91667	4.27083	3.04167	5.70833	5.125	6.85417	9.54167	3	10	10	11	17	8	8	26	17
4	3.47917	3.64583	36	21.3958	4	-2.41667	1	101.25	69.3542	4	-0.291667	-8.83333	0.3125	7.41667	4	-3.39583	1.85417	7.22917	10.0625	4	4.66667	4.625	6.1875	5.02083	7.35417	6.625	8.5625	12.625	4	11	10	13	18	8	8	24	20
5	4.4375	4.47917	38.7708	26.6667	5	-2.75	0.270833	102.021	69.3542	5	0.625	-8.83333	1.89583	8.8125	5	-2.77083	2.27083	8.22917	14.0208	5	4.14583	3.97917	5.16667	3.9375	6.89583	6.0625	8.6875	14.4792	5	9	8	15	21	8	8	28	22
6	4.1875	4.1875	42.1042	33.375	6	-2.89583	0.5625	104.146	73.875	6	1.08333	-9.14583	2.27083	8.6875	6	-1.27083	2.35417	9.45833	15.8125	6	4.4375	5.22917	5.25	3.85417	8.39583	6.9375	10.2708	19.125	6	9	8	23	32	7	7	40	29
7	3.875	4.625	49.875	43	7	-3.125	0.604167	110.396	81.1875	7	2.1875	-8.95833	3.75	9.89583	7	0.895833	1.47917	9.625	16.5	7	8	9.45833	5.64583	4.6875	11.375	9.3125	13.125	26.9583	7	10	9	52	64	7	7	70	49
8	3.91667	6.20833	63.25	56.1875	8	-2.27083	2.02083	130	93.75	8	3.54167	-8.5625	5.29167	9.14583	8	4.85417	2.45833	12.6458	19.2917	8	16.375	18.2917	6.33333	5.1875	19.7917	15.6667	18.2708	36.9375	8	12	12	117	130	7	7	147	104
9	4.14583	7.79167	86.6667	72.125	9	-4.16667	2.375	167.958	110.125	9	6.3125	-10.3542	7.47917	10.0625	9	9.8125	2.0625	16.7708	21.5208	9	29.1042	29.5	6.39583	5.77083	35.3125	31.2708	26.1667	44	9	17	19	213	216	7	7	288	242
10	4.4375	9.9375	128.042	87.7083	10	-1.39583	8.29167	246.667	135.521	10	11.3542	-8.9375	13.0417	12.1458	10	17.75	2.52083	25.1875	25.0625	10	43.3125	42.3958	7.27083	6.5	54.4167	61.7292	38.1875	50.2292	10	31	36	311	299	8	8	445	490
11	5.70833	14.3958	196.125	102.583	11	0.208333	13.6042	372.208	159.229	11	16.8333	-9.64583	18.5833	13.2708	11	27.7917	2.6875	36.25	29.3958	11	63.0625	61.3333	9.4375	8.29167	79.4375	100.812	54.0208	55.8958	11	54	61	438	422	9	10	633	783
12	6.79167	18.5208	288.333	116.021	12	0.854167	17.6042	524.146	176.042	12	23.8125	-9.89583	26.6458	15.7708	12	38.5	5.91667	52.9167	36.5833	12	84.1458	81.9792	13.3125	12.3333	109.104	144.458	75.9375	63.125	12	83	91	561	539	13	16	838	1077
13	8.25	22.7292	390.812	127.458	13	2.27083	23.1042	703.229	196.896	13	30.6875	-7.22917	40.3333	20.9792	13	46.0208	8.16667	73.0625	47.1042	13	97.8125	95.9792	18.2708	16.3125	140.771	186.792	104.312	69.9167	13	121	125	631	613	20	28	1036	1340
14	9.72917	24.625	483.604	135.458	14	4.1875	28.0625	884.5	214.354	14	33.8958	-5.95833	54.75	26.4583	14	51.9375	12.375	96.1875	61.375	14	105.771	103.396	23.6042	22.1667	170.896	218.771	141.917	79.5208	14	151	164	653	638	34	50	1211	1494
15	12.1458	27.375	551.417	139.271	15	5.27083	30.9583	1023.35	227.333	15	35.1875	-3.52083	69.5	32.8125	15	53.9583	17.2083	118.583	80.125	15	101.208	99.125	28.8125	27.5417	194.167	234.062	185.354	90.125	15	161	183	608	598	54	79	1316	1547
16	15.6875	30.7708	590.25	142.667	16	7.72917	34.0417	1105.4	231.771	16	33.4583	-0.75	82.8542	40.5833	16	53.5208	21.75	134.979	102.271	16	84	81.9583	31.9167	30.5833	200.625	234.792	220.604	99.2292	16	143	166	495	490	77	111	1336	1522
17	17.8958	31.5208	588.75	133.958	17	9.9375	36.1458	1114.44	228.917	17	28.7083	0.979167	89.4792	48.2083	17	49.25	27.9375	142.583	128.021	17	70.5417	68.4167	40.7917	40.6667	199.312	231.667	245.396	115.542	17	120	137	372	368	101	144	1271	1441
18	21.3958	33.125	580.771	126.708	18	12.375	36.3333	1072	219.917	18	24.6042	3.22917	91.4583	56.1667	18	42.6667	33.9583	141.771	155.542	18	56.4167	55.0625	47.0208	46.7917	186.479	218.854	255.208	129.292	18	90	104	264	266	100	160	1143	1298
19	22.2083	29.6875	549.417	117.062	19	13.6458	34.1042	953.458	202.875	19	21.1875	5.8125	92.2708	62.4167	19	37.125	41.2708	137.042	181.854	19	45.8958	44.0625	54.25	54.1667	171.125	204.562	260.333	143.5	19	69	75	193	190	87	155	982	1151
20	21.8958	27.3125	497.688	110.208	20	12.1875	29.6875	796.917	188.125	20	17	7.1875	90.0417	66.8333	20	33.4167	50	131.938	201.583	20	38.7917	37.2083	61.4167	61.2708	157.688	190.938	260.208	159.667	20	54	59	148	145	73	134	827	954
21	21.8958	25.2292	423.646	103.188	21	12.2292	28.1042	628.812	176.708	21	14.8542	8.83333	88.5833	69.875	21	29.6667	56.6042	123.417	211.396	21	32.1875	29.7917	62.7708	63.3542	143.062	174.542	256.646	168.292	21	45	47	122	114	66	118	664	785
22	20.1667	23.3333	354.958	97.9167	22	10.8125	24.2083	498.917	165.604	22	13.2917	8.25	82.8958	73.6042	22	26.0625	59.4167	114.604	211.417	22	27.7292	25.5625	62.7083	63	129.646	160.625	251.729	174.271	22	39	38	104	96	61	109	556	651
23	19.6667	23.0417	316.208	95.9583	23	10.5625	23.2292	415.146	156.083	23	11.5417	7.97917	78.0625	76.2292	23	22.2917	58.4583	109	203.5	23	24.5625	22.375	60.3125	58.8125	118.417	147.208	247.292	176.958	23	34	32	90	83	57	99	464	554
24	18.7708	22.4375	296.062	96.25	24	9.02083	19.8333	364.333	143	24	9.60417	6.79167	72.6042	78.7083	24	20	56.1458	103.125	193.729	24	21.6875	19.2708	57.0208	54.8125	107.896	134.167	238.583	179.542	24	29	28	80	73	51	90	395	466
25	18.5208	22.125	285.792	95.75	25	8.97917	19.6875	347.479	134.271	25	7.60417	4.79167	68.1458	79.8333	25	17.8333	52.4792	97.2917	184.938	25	19.5208	17.875	51.9375	49.7917	99.0625	123.708	228.167	181.083	25	26	24	72	67	47	82	335	403
26	17.3542	22.3125	283.125	94.8333	26	6.5625	17.375	356.938	131.104	26	7.75	5.08333	66.8125	81.4167	26	15.7292	47.2292	90.9375	174.917	26	19.9167	18.5	47.625	45.5	92.5625	116.5	216.396	183.854	26	24	23	72	67	44	75	296	361
27	15.4167	20.4167	280.062	93.4167	27	7.58333	18.8333	373.271	128.438	27	7.35417	3.33333	64.0833	80.0208	27	14.5625	43.9792	87.75	165.562	27	21.7292	20.4167	43.0417	39.7708	87.375	112.375	202.438	183.042	27	22	20	78	75	41	68	274	348
28	14.9583	20.4583	289.833	96.875	28	6.33333	17.5833	394.208	130.646	28	8.33333	1.97917	63.0417	78.5625	28	13.75	38.5625	85.5417	155.438	28	28.1042	27.875	38.6458	36.1875	86.0417	113.708	191.583	180.021	28	21	19	101	101	39	63	277	368
29	14.8125	21.7917	312.375	105.417	29	6.33333	17.8333	404	137.438	29	10.4792	1.89583	64.6667	75.875	29	14.2292	34.1458	85.4792	144.396	29	36.2708	38.4167	34.7917	32.6458	89.625	123.479	182.417	174.312	29	21	19	129	140	37	58	308	423
30	13.6458	20.1875	349.792	117.667	30	6.58333	18.8333	430.604	154.479	30	12.7708	1.58333	70.9375	71.0208	30	18.375	30.9375	92.8333	134.938	30	42.5208	45.4792	32.2708	30.2708	101.5	147.354	177.438	169.375	30	23	20	155	170	36	54	361	519
31	13.5	21.3125	418.083	135.562	31	5.64583	19.1458	449.562	171.167	31	15.4375	0.145833	81.9583	68.4583	31	23.4583	28.9792	106.958	126.417	31	51.0208	52.4375	29.6458	28.25	119.729	184.167	171.208	165.104	31	27	24	193	201	36	52	431	644
32	13.8125	23.125	510.833	154.438	32	6	21.75	503	203.271	32	22.125	0.0416667	98.7292	65.1458	32	30.75	26.1875	130.208	119.875	32	66.5208	66.4167	28.2917	25.4375	146.021	226.729	164.396	161.917	32	36	31	260	266	38	51	509	771
33	14.8542	26.1042	609.854	171.125	33	8.27083	26.8542	581.979	242.417	33	30.5208	-0.6875	120.438	61.6042	33	40.2917	24.2292	160.896	115.125	33	80.375	78.7292	26.6042	25.0208	179.042	272.729	156.479	161.854	33	52	45	296	296	41	53	594	889
34	17.125	29.8958	708.438	187.333	34	11.1042	32.625	685.812	283.729	34	37.0833	-1.66667	147	58.3125	34	52.25	23.25	196.5	110.667	34	87.9792	86.9375	25.75	24.5625	218.188	318.646	151.521	164.5	34	76	66	305	311	47	58	672	988
35	21.5625	34.7917	782	200.938	35	14.625	37.3125	775.521	309.688	35	43.3542	-2.20833	179.229	54.1875	35	62.125	21.7917	234.333	106.104	35	91.125	90.6875	26.4167	24.8333	262.583	362.354	151.229	169.208	35	114	102	304	313	56	66	744	1054
36	27.0208	39.6667	827.562	208.042	36	20.625	46.1875	853.458	334.896	36	45.2083	-1.8125	210.688	51.125	36	67.9375	19.5	266.062	101.292	36	86.8333	87.5833	25.9167	25.4375	301.771	394.833	153.667	172.125	36	143	139	280	296	68	76	772	1088
37	32.75	43.5833	839.375	209.396	37	26	52.4375	904.667	348.458	37	43.3958	-2.47917	231.667	49.0625	37	72.0833	18.4792	283.312	96.5833	37	76.6458	77.7083	27.0833	26.5	316.917	405.396	155.958	173.229	37	138	146	241	257	83	87	762	1076
38	39.7708	46.8125	814.583	206.729	38	32.3125	56.3958	915.771	344.146	38	39.7708	-2.70833	234.833	48.2708	38	69.6042	16.7917	281.458	93.2917	38	65.5417	66.875	29.3542	28.6042	310.688	394.292	160.375	176.125	38	115	128	199	212	99	100	723	1022
39	46.625	48.8125	750.771	199.417	39	38.8125	59.5625	892.688	330.75	39	34.9583	-2.64583	221.833	47.3125	39	64.1875	16.625	265.583	91.8542	39	54.9583	55.3542	31.5208	31.2292	290.854	366.292	166.833	178.854	39	96	105	160	169	116	111	676	923
40	52.6042	49.5	660.5	188.979	40	44.875	60.625	863.708	325.812	40	32.5625	-0.291667	200.312	51.0833	40	57.625	16.0417	240.229	94.8958	40	47.25	48.375	36.0625	35.3958	267.938	333	178	186.729	40	78	84	129	139	132	124	613	822
41	56.1875	47.125	565	177.292	41	49.375	58.1042	802.417	320.688	41	29.5417	3.08333	179.688	60.0417	41	51.5625	18.2708	215.833	102.188	41	41.125	41.7917	39.7292	38.8958	244.083	298.479	192.729	195.771	41	62	67	110	114	141	129	559	711
42	55.9792	42.9583	466.625	162.958	42	50.4583	53.2292	697.062	300.083	42	26.2708	6.08333	160.5	73.5625	42	45.8958	23.8958	192.396	117.5	42	36.25	35.5208	45.7292	43.0833	220.167	266.833	214.792	206.688	42	50	54	93	96	143	134	502	626
43	55.5833	39.0833	391.667	153.458	43	48.5625	46.3542	572.562	274.438	43	24.2917	10.75	144.938	96.9375	43	41.8542	31.4792	173	145.104	43	31.8125	30.7083	51.1458	47.3958	199.062	241.062	244.75	218.083	43	43	45	82	81	139	136	457	550
44	53.2083	35.3333	343.729	144.792	44	47.8542	42.5625	481.333	264.792	44	22.2083	14.1458	130.396	123.688	44	38.75	39.625	156.667	188.583	44	28.9167	27.8333	56.4792	53.6458	181.333	219.75	278.271	228.542	44	37	38	73	71	135	133	412	497
45	50.4375	32.7708	323.229	138.917	45	44.1667	37.7917	409.729	254.771	45	20.625	17.5	117.708	153.104	45	35.2708	46.7292	141.646	243.188	45	26.9375	25.875	61.5833	59.1042	167.458	204.188	306.125	243.417	45	33	32	68	66	128	130	383	452
46	46.8333	29.9792	316.917	135	46	40.25	32.8333	357.708	242.396	46	18.125	20.9583	108.708	177.188	46	31.4583	55.4167	129.75	299.542	46	26.1458	24.7708	66.9167	66.3958	157.521	192.042	334.062	261.812	46	29	27	67	65	118	124	368	425
47	44.1042	28.4792	323.208	134.646	47	35.5417	29.7917	325.917	240.792	47	17	24.1875	103.792	197.604	47	28.6875	64.1667	121.021	350.146	47	27.6042	26.3542	71.4583	72.2083	150.833	184.604	359.833	283.583	47	27	25	74	73	112	120	361	409
48	42.0208	27.0417	341.917	138.354	48	32.9583	27.7083	308.438	245.562	48	16.4375	26.9375	102.771	212.104	48	25.5833	72.8125	114.771	376.125	48	32.5625	31.5833	73.3542	74.7917	147.646	182.167	372.062	304.542	48	24	21	96	95	105	112	366	415
49	38.8958	26.7083	370.458	150.938	49	30.5	27.1875	305.062	267.188	49	17.6458	29.6042	104.333	217.833	49	25.4167	79.1042	113.438	378.292	49	43.7083	43.3958	73	75.0833	150.375	188.479	373.146	324.854	49	22	20	139	143	98	106	392	440
50	36.0417	26.7708	410.604	172.542	50	27.0208	24.9792	316	308.188	50	20.9167	29.3333	109.625	215.125	50	26.5208	82	115.438	361.312	50	56.875	60.8958	72.7708	74.9583	162.708	206.854	366.708	338.604	50	21	19	188	208	91	100	441	498
51	32.9583	25.6458	458.646	200.354	51	24.4167	25.2917	337.292	368.542	51	23.6042	27.1875	118.958	208.417	51	31.375	83	125.375	340.312	51	65.4792	77.1458	71.8542	73.8958	186.021	240.854	356.167	345.646	51	23	20	217	262	86	95	512	591
52	30.7708	25.3125	517.167	228.875	52	21.8125	26.25	380.5	441.646	52	25.2083	23.5625	125.5	184.75	52	40.625	80.5625	140.833	316.542	52	76.1458	91.875	69.9583	72.75	220.083	287.833	344.667	346.667	52	29	25	256	312	84	90	607	720
53	29.8333	26.3125	585.083	256.604	53	20.6042	27.5	446.229	512.833	53	31.4375	21.3542	135.312	172.125	53	51.125	77.7708	158.229	290.604	53	93.7917	111.896	66.4167	68.3958	259.25	343.729	332.604	342.104	53	38	31	329	390	80	87	698	865
54	28.6667	27.5	652.625	277.438	54	19.0625	29.0208	520.354	566.958	54	39.8125	18.7292	147.562	160.417	54	62.8958	74.7917	178.542	264.292	54	112.021	132.229	63.8333	66.2083	300.958	405.312	320.083	329.479	54	49	41	382	460	78	85	797	1022
55	29.8333	31.5	717.396	289.938	55	19.8125	31.4167	585.875	588.104	55	49.1042	17.6458	166.646	153	55	75.6042	69.3125	207.542	234.958	55	121.417	142.792	60.5625	62.4792	343.188	468.083	309.083	314.375	55	71	59	393	476	76	82	886	1160
56	31.75	36	767.708	290.688	56	20.6875	35.0208	640	594.875	56	54.9375	15.5417	193.646	143.333	56	90.875	64.7292	249.562	208.625	56	122.229	144.083	56.6667	58.9792	378.292	522.667	299	299.083	56	107	90	378	459	74	81	955	1273
57	35.875	43.5417	799.896	287.667	57	22.6042	38.9167	694.958	603.542	57	59.4375	14.9167	227.812	133.708	57	107.833	61.5833	294.25	188.125	57	119.042	136.521	54.4167	56.4792	411.146	557.583	290.354	289.062	57	144	131	347	406	75	82	1015	1315
58	41.3958	49.7917	797.854	278.604	58	28.0833	44.8333	748.5	596.479	58	60.4792	12.6042	256.208	126.438	58	118.625	58.2708	319.375	175.208	58	108.125	121.521	52.625	52.6042	435.458	567.271	279.583	280.771	58	158	152	298	336	75	82	1047	1315
59	47.0833	54.5208	770.125	267.229	59	32.875	48.5417	751.688	547.542	59	58.875	11.8333	270.271	120.792	59	123.188	55.2083	320.604	165.625	59	95.875	106.75	50.875	50.9792	444.896	549.771	268.375	269.833	59	150	144	244	276	76	84	1014	1245
60	53.5417	58.875	722.292	252.042	60	38.3333	54.6875	736.854	505.917	60	54.375	10.5417	267.604	116.5	60	119.917	52	306.75	158.604	60	83.6667	90.8958	48.375	48.6875	433.479	517.229	257.104	258.667	60	128	134	200	226	78	86	960	1167
61	60.8542	64.125	661.271	235.75	61	43.8125	58.4167	694.396	456.146	61	50.2708	10.3125	255.042	111.229	61	109.292	48.4375	285.958	153.583	61	73.9792	79.7708	47.6458	47.1667	405.354	480.417	248.333	250.75	61	107	118	167	189	82	89	873	1063
62	65.9792	65.9583	592.354	219.792	62	46.5833	59.1875	635.042	416.938	62	45.8542	9.08333	232.833	103.896	62	99.375	45.75	261.312	150.125	62	65	69.6458	46.8333	45.8958	370	439.604	240.938	243.062	62	87	99	137	160	84	91	788	964
63	69.5625	66.7083	525.729	204.458	63	50.625	58.8958	585.312	386.667	63	42.7083	8.60417	210.604	97.375	63	90.1458	44.0417	237.125	145.833	63	57.7917	62.5	47.625	46.375	334.542	400.146	238.5	237.75	63	69	83	116	139	86	94	691	852
64	71.3125	64.125	476.896	192.812	64	52.1875	54.4792	517.083	352.188	64	40.0833	11.0833	191.417	91.8125	64	81.7083	41.1875	215.104	139.667	64	51.4792	54.625	48.6458	47.6875	301.104	359.417	241.646	235.25	64	54	67	101	120	85	96	618	753
65	70.5208	59.4583	444.938	184.042	65	52.9583	50.2292	466.583	332.271	65	36.4583	8.04167	173.229	86.6042	65	72.5833	39.75	194.583	131.667	65	47.9792	50.0833	51.2083	51.7083	274	327.146	253.208	236.438	65	45	54	92	106	85	97	549	671
66	67	54.1875	429.792	179.083	66	50.9375	44.6875	416.125	313	66	33.6458	8.14583	158.646	83.1667	66	65.6042	38.0417	176.104	126.354	66	43.6458	45.1458	53	54.1667	250.875	300.729	267.25	237.979	66	37	43	86	97	82	98	503	600
67	62.625	49.1042	428.938	180.146	67	47.2292	40	366.979	300.292	67	31.4792	8.22917	145.583	82.2708	67	58.7917	35.2917	158.562	124.062	67	44.0208	45.3125	57.8958	59.0625	235.667	282.646	287.938	245.667	67	34	37	93	103	81	100	463	548
68	58.5208	45.2292	441.896	192.188	68	44.5208	36.5833	355.312	325.208	68	30.2292	10.8125	138.354	87.1667	68	53.6458	32.6458	146.104	124.583	68	46.3958	47.6042	61.8125	62.6875	223.458	271.833	305.708	252.292	68	28	30	114	122	79	98	436	519
69	53.3542	40.8958	461.146	216.938	69	41.875	35.4583	360.812	386.542	69	27.6458	15.0833	132.562	98.25	69	49.4167	32.5417	138.438	128.729	69	57.0833	58.7292	68.7292	68.4375	221.958	277.771	328.083	264.104	69	25	27	159	170	77	97	422	520
70	48.6458	37.9375	480.688	249.5	70	37.0208	32.0833	352.438	440.417	70	28.9167	24.4792	132.917	119.542	70	44.5833	35.3125	135.375	138.354	70	74.375	75.125	76.125	75.4792	230.25	297.792	355.896	279.833	70	23	24	224	233	76	98	431	549
71	44.7083	35.9583	504	289.604	71	39.3125	36.5	360.062	509.208	71	31.2083	31.875	134.438	153.479	71	43.5625	44.7292	140.25	160.667	71	92.6875	89.6042	83.875	81.8333	248.833	332.438	387.083	299.562	71	24	24	286	283	76	96	455	612
72	41.1458	35.5417	538.521	332.708	72	30.7708	29.0625	367.958	573.438	72	36.4583	38.6875	140.375	191.562	72	45.7708	55.4792	151.729	202.875	72	106.5	102.833	89.9583	88.9583	280.146	385.354	416.646	321.812	72	25	23	326	321	75	95	517	725
73	38.9583	36.6875	580.292	365.062	73	29.2292	29.6042	383.708	622.333	73	43.4792	47.4583	148.062	231.458	73	53.5417	67.125	168.083	268.083	73	121.5	123.333	95.7083	96.8542	322.562	450.604	443.688	344.271	73	28	24	378	390	76	94	605	865
74	35.6667	36.0833	620.229	380.854	74	26	28.7917	402.021	646.938	74	49.0833	53.7708	158.062	262.896	74	67.3333	79.5833	187.583	340.542	74	146.042	149.896	103.375	104.083	377.583	521.833	474.312	372.833	74	32	28	466	473	76	95	730	1024
75	33.0208	35.1875	658.312	383.542	75	24.0208	28.6875	420.688	642.771	75	57.9167	61.0833	174.521	283.354	75	83.2083	94.7083	210.167	402.042	75	166.146	169.167	109.167	109.104	438.229	589.896	494.792	400.146	75	39	32	522	526	76	95	864	1178
76	32.0833	36.7083	690.146	377.062	76	21.5208	28.6042	432.625	628.542	76	72.625	66.7917	198.125	293.292	76	99.4583	110.708	246.75	436.146	76	172.438	176.917	114.771	112.521	497.021	647.188	499.688	424.604	76	51	34	519	530	77	93	983	1316
77	32.6875	40.25	707.25	362.875	77	23.4583	35.7083	493.604	653.104	77	88.2917	70.3958	224.896	296.604	77	115.771	125.417	295.854	437.708	77	168.479	173.271	119.896	113.292	542.625	689	492.562	445.5	77	68	40	481	488	78	94	1067	1431
78	33.125	44.3958	703.083	346	78	24.8542	40.9375	506.479	595.271	78	99.4375	69.4375	250.812	293.125	78	132.583	136	340.417	423.5	78	158.104	162.625	122.396	115.521	572.208	709.333	483.146	459.167	78	84	55	420	435	81	95	1111	1489
79	36.4792	51.3542	673.188	327.167	79	27.0625	46.7708	500.688	531.833	79	106.917	67.8542	273.25	285.708	79	150.604	142.688	363.562	401.896	79	142.854	143.375	121.542	113.625	578.917	703.729	470.292	464.167	79	91	77	353	359	83	93	1124	1497
80	40.25	58.6667	628.354	304.292	80	30.9583	52.9375	492.521	488.896	80	106.062	64.6042	281.333	273.333	80	163.938	146.167	357.104	381.979	80	127.375	126.729	118.604	111.979	570	683.75	454.354	468.25	80	97	102	294	297	87	95	1100	1460
81	45.25	65.6458	568.458	279.312	81	35.6875	58.9167	467.479	449.812	81	100.771	60.9375	275.896	257.812	81	168.604	145.812	337.812	361	81	110.625	109.75	114.167	108.021	544.604	647.25	434.917	468.688	81	88	106	240	244	89	95	1051	1378
82	50.875	70.6458	511.875	258.854	82	38.9167	61.2708	414.458	396.312	82	92.7917	55.5	262.375	241.917	82	163.042	141.604	311.125	334.375	82	97.4583	95.8125	109.542	104.271	513.438	599.938	410.812	464.667	82	77	94	199	201	94	95	987	1258
83	56.1875	75.5417	463.146	238.938	83	43.625	67.0417	376.292	363.792	83	85.0833	51.8333	246.104	230.25	83	152.125	135.333	282.958	308.604	83	85.3333	83.2292	101.958	98.2083	475.667	544.562	387.812	454.167	83	63	79	163	165	96	95	913	1141
84	60.4583	80.0417	425.25	220.604	84	46.875	69.4167	336.396	339.542	84	78.6667	48.9792	230.979	224.208	84	137.583	128.208	256.271	286.417	84	76.1042	73.6458	97.125	93.5208	438.104	492.583	370.917	439.021	84	54	68	137	138	99	96	832	1014
85	63.375	83.7917	398.083	207.812	85	50.6042	72.0833	297.104	324.75	85	72.1042	44.9167	216.021	217.146	85	123.167	123.146	234.833	270.958	85	67.2083	65.0625	91.1875	87.5208	397.542	444.896	350.167	417.25	85	46	60	115	116	98	95	753	908
86	65.0208	83.8542	379.25	201.062	86	50.8542	68.3125	254.583	307.479	86	67.1042	41.7917	202.688	210.458	86	108.812	114.188	218.146	258.667	86	61.8542	59.8125	87.5	84.1458	364.146	407.625	335.042	399.708	86	44	54	104	104	98	95	681	806
87	64.5208	81.0625	362.5	199.812	87	52.4375	67.5417	229.729	315.312	87	62.25	38.0208	191.25	201.375	87	97.3125	106.896	202.938	246.979	87	59.2917	56	82.8333	79.7292	336.125	377.104	326.292	384.375	87	40	47	105	96	98	97	628	727
88	62.5833	77.5833	353.792	211.25	88	51.4583	62.4583	210.083	342.042	88	58.0833	37.5	185.062	189.292	88	85.8958	99.875	184.167	237.75	88	59.8542	56.125	79.1875	75.9792	315.958	356.021	324.438	374.5	88	36	41	120	104	95	99	579	662
89	60.3333	72.2292	344.062	235.333	89	49.1458	55.4583	189.854	377.333	89	54.0625	31.5	179.438	177.375	89	76.4375	93.3542	170.396	230.688	89	68.0833	61.5417	76.5625	72.1042	305.896	350.667	326.292	369.917	89	34	37	161	131	94	99	556	638
90	56.2708	66.8958	336.25	269.938	90	47.0417	52.75	189.396	448.271	90	50.9792	28.9375	176.271	167.333	90	69.8958	85.625	164.75	224.875	90	82.7917	72.8333	75.5208	70.2292	303.646	360.292	329.5	369.042	90	33	32	228	176	92	100	538	634
91	52.0208	62.6875	330.562	312.417	91	41.7708	45.75	180.729	527.333	91	49.3125	27.3542	179.167	156.604	91	61.8958	78.6875	163.979	215.521	91	100.875	87.4583	74.5833	69.2917	312.542	389.75	336.25	368.167	91	30	28	293	227	91	100	552	669
92	48.1042	59.1042	325.521	353.333	92	37.9583	41.2917	178.417	595.146	92	50.7083	25.9792	186.479	146.188	92	56.9167	71.8542	168.854	204.104	92	114.5	101.771	74.0417	68.2708	335.146	435.896	345.812	366.771	92	28	26	337	272	92	103	587	726
93	43.4792	55.75	323.625	387.771	93	35.5417	40.1875	178.646	648.104	93	55.1042	24.8542	196.896	140.625	93	56.125	66.5417	179.562	194.771	93	129.229	121.562	75.4792	69.7708	372.729	498.458	357.979	364.708	93	28	24	380	333	90	103	663	819
94	39.4167	53.1458	322.083	410.625	94	31.3542	36.4167	176.562	657.5	94	61.875	24.5	211.188	135.104	94	60.2083	63.3125	193.104	186.458	94	152.979	147.208	78.3542	72.8958	424.062	570.958	374.875	365.083	94	30	25	446	407	90	105	763	934
95	37.375	53	326.021	421.208	95	29.2292	35.3333	184.229	664.583	95	69.625	24.7083	226.979	133.083	95	69.0208	58.9167	207.292	179.25	95	175.521	168.792	81.3333	77.3125	484.271	649.021	395.75	369.062	95	34	24	512	467	91	104	900	1094
96	35.2083	52.375	326.667	416.646	96	25.3333	32.625	191.438	646.542	96	80.8333	24.4375	244.75	135.938	96	85.875	57.2917	229.5	174.938	96	192.354	180.375	87.2708	84.5833	553.438	724.979	422.438	380.562	96	42	28	546	490	93	105	1052	1262
97	32.2083	52.1042	325.542	406.042	97	24.7083	34.0625	208.104	626.521	97	98.6042	30.5625	263.375	144.75	97	108.146	57.0417	262.75	173.708	97	195.062	180.812	92.875	90.75	622.729	787.146	452.521	394.438	97	54	33	538	476	94	108	1205	1441
98	30.375	51.7083	316.583	387.521	98	22.2708	33.7083	214.667	578.25	98	121.062	34.2708	282.417	165.25	98	131.729	59.125	306.812	173.812	98	184.917	171.062	101.042	97.625	678.688	834.771	487.021	415.396	98	71	42	481	427	96	109	1309	1581
99	29.7083	52.875	306.062	364.979	99	22.9375	37	220.312	521.667	99	139.604	47.1458	296.812	196.333	99	154.375	62.7917	350.958	184.833	99	171.708	157.292	109.771	108.458	715.625	855.229	516.833	442.396	99	89	55	416	369	99	111	1395	1664
100	29.8333	57.7292	294	342.125	100	24.2292	41.9792	223.396	470.708	100	152.625	59.5833	303.208	233.458	100	173.562	70.1875	374.208	216.417	100	153.208	141.208	118.438	116.188	730.146	848.729	539.604	471.771	100	98	66	343	311	103	112	1416	1654
101	31.1875	63.3333	278.625	318.021	101	24.375	46.5417	225.729	433.812	101	157.042	74.625	301.271	270.458	101	188.938	83.875	367.729	280.958	101	135.25	125.875	127.729	125.396	722.292	821.438	559.896	500.167	101	95	68	282	260	107	115	1397	1602
102	33.25	73.375	260.812	294.75	102	26.9792	55.125	224.833	404.771	102	152.417	89.875	293.917	301.833	102	197.75	106.542	349.417	380.812	102	118.417	110.562	136.458	134.625	695.958	775.75	579.812	527.812	102	90	68	228	211	112	116	1341	1500
103	36.0625	86.3542	244.354	275.812	103	29.5625	62.8125	218.771	376.458	103	142.125	102.958	282.979	321.604	103	197.021	128.917	323.104	484.354	103	105.188	98.2083	145.146	143.792	659.875	719.292	601.271	564.917	103	81	66	190	175	117	117	1266	1377
104	39.8125	95.8542	229.333	259.583	104	33.3542	70.375	209	351.688	104	130.583	113.25	268.938	329.646	104	188.5	154.812	296.688	546	104	92.6042	87.1875	150.792	151.604	614.542	660.646	617.292	607.208	104	72	60	156	144	121	120	1167	1249
105	43.9167	102.958	215.417	246.188	105	38.2292	76.8958	195.146	333.542	105	118.104	120.208	253.146	328.146	105	176.312	180.938	274.625	549.583	105	81.8542	78.1458	153.458	157.792	565.354	602.812	620.333	642.792	105	62	55	130	123	122	124	1053	1122
106	46.6458	107.458	201.667	239.188	106	39.5208	79.5208	180.896	330.333	106	105.708	124.646	239.25	325.104	106	157.229	199.771	252.75	523.479	106	74.3542	71.0625	154.729	161.354	518.979	550.521	617.396	671.312	106	56	50	112	107	125	129	949	1001
107	49.625	114.292	192.146	243.146	107	44.0417	86.5208	167.271	348.667	107	94.2292	121.729	226.167	317.021	107	139.542	213.75	235.729	502.896	107	67.8333	64.9583	153.333	161.292	476.292	502.062	603.042	682.938	107	52	44	99	96	126	130	849	891
108	52.375	122.583	183.771	257.188	108	46	89.6875	150.667	379.938	108	86.1458	117.125	220.25	306.771	108	122.708	220.354	218.708	479.229	108	65.0625	63.4167	151.896	160.167	441.812	466.021	582.479	679.875	108	48	39	95	95	128	134	757	807
109	52.8125	123.5	177.521	285.438	109	45.8542	88.3958	137.833	431.75	109	77.2292	110.562	216.312	295.146	109	105.979	222	201.479	446.333	109	65.2083	63.3542	146.896	156.167	415.896	440.896	557.604	667.896	109	45	32	100	106	128	134	676	744
110	52.75	114.625	171.396	324.083	110	44.8125	80.8125	120.708	477.375	110	71.2708	104.354	214.458	280.792	110	94.2292	218.375	188.833	419.583	110	70.5833	69.9167	140.833	149.521	399.479	428.833	534.25	650.062	110	41	27	124	135	128	135	617	693
111	50.625	102.583	167	364.167	111	43	73.9792	111.583	519.396	111	64.8333	97.5	214.25	263.667	111	82.5625	210.812	181.271	389.354	111	81.4792	80	134.375	143.062	397.792	433.375	509.333	626.854	111	38	24	164	172	129	136	580	661
112	48.4167	93.9583	165.979	404.458	112	39.75	66.9792	104.25	552.167	112	61.7083	91.9167	218.521	252.417	112	69.8125	196.604	176.542	356.708	112	95.2708	94.2708	128.896	136.854	414.188	460.042	485.875	598.562	112	36	23	209	214	128	139	581	655
113	46.6667	89.2083	171.312	440.312	113	38.7292	63.5833	102.354	581.125	113	59.8958	85.5208	226.5	244.979	113	67.25	187.042	183.896	335.938	113	109.625	109.708	121.812	130.083	448.479	509.208	468.396	571.5	113	34	22	255	264	127	141	602	685
114	44.1458	85.6667	177.854	466.562	114	34.3333	55.1667	94.3958	562.062	114	60.5417	77.2708	237.917	235.521	114	62.1458	174.854	192.438	311.125	114	131.729	126	116.542	123.708	503.583	582.75	458.479	545.354	114	36	23	321	311	127	141	662	769
115	42.1667	82.4375	184.854	472.083	115	31.3542	51.2083	96.375	563.75	115	66.8125	71.3125	253.792	224.312	115	62.3333	160.979	202.083	293.146	115	160.75	148.833	112.708	118.708	579.667	677.333	450.688	523.625	115	36	23	412	377	127	144	750	898
116	38.2708	77.7708	192.083	462.917	116	30.0417	50.5	101.333	557.792	116	78.0208	65.4375	269.75	213.125	116	68	147.542	220.479	282.833	116	184.042	161.833	108.229	113.271	668.229	778.271	444.229	506	116	41	25	481	412	127	147	875	1079
117	35.2083	75.2292	199.292	446.104	117	27.8125	48.3958	108.229	537.812	117	91.1667	59.9167	283.792	202.312	117	78.875	134.75	247.75	271.875	117	196.854	167.396	106.479	108.708	757.875	873.271	441.333	490.042	117	51	30	513	421	128	147	1005	1246
118	34.25	72.25	203.5	425.583	118	24.125	43.8333	110.646	494.812	118	103.938	54.875	294.292	189.875	118	99.0833	122.792	287.583	258.688	118	196.688	164.104	103.333	104.312	834.667	944.875	438.958	474.458	118	64	34	497	400	128	148	1156	1404
119	31.1458	70.2083	204.083	400.25	119	21.9583	42.0625	116.167	452.188	119	122.292	50.3125	303.812	179.312	119	122.958	111.583	334.062	250.062	119	186.812	155.729	101.833	102.729	888.042	989.583	441.896	463.875	119	90	45	440	358	131	151	1275	1507
120	29.6458	69.9167	202.625	375.396	120	22.7292	44.0833	120.021	408.979	120	151.688	47.75	307.812	169.271	120	149.062	101.646	368.979	240.479	120	171.042	141.812	99.2708	101.479	916.708	1002.6	448.688	454.333	120	112	56	375	303	133	154	1383	1572
121	28.4583	70.7708	197.125	349.333	121	19.875	43.3333	123.354	376.979	121	176.729	43.4167	301.229	158.729	121	174.188	92	379.479	230.042	121	153.354	127.333	99.5833	101.854	920.667	983.25	461.083	448.667	121	122	70	310	253	136	154	1412	1549
122	26.4375	72.5	189.5	326.688	122	19.4792	45.4167	124.062	346.917	122	195.042	41.5833	293.917	154.312	122	195.479	83.3958	364.208	218.917	122	138.167	114.5	102.854	103.792	896.604	939.458	478.896	449.229	122	126	81	258	212	141	159	1399	1497
123	29.4375	81.25	183.812	309	123	21.9375	54.1667	131.083	334.167	123	197.896	40.6042	284.125	154.375	123	210.583	77.0833	342.229	210.188	123	122.917	102.125	105.667	105.896	847.958	879.771	499.792	453.458	123	114	84	215	178	148	163	1310	1384
124	28.8333	88.3125	171.833	291.104	124	23.0625	61.5417	130.25	325.042	124	187.396	40.2292	273.438	158.646	124	216.646	72.1458	323.292	204.25	124	109.25	92.0625	112.062	112.25	785.812	809.458	523.896	462.771	124	100	81	175	149	154	165	1210	1265
125	31.2917	100.354	161.896	277.854	125	25.2708	66.1458	116.438	296.438	125	171.333	41.9583	263.646	170.167	125	211.833	68.2708	304.312	202.729	125	96.1667	81.6875	118.771	117.458	716.75	735.958	549.688	478.958	125	92	73	141	122	161	173	1073	1122
126	33.4375	112.396	152.979	271.292	126	28.7917	74.25	113.229	297.75	126	155.396	47.6458	255.771	189.104	126	199.521	67.7292	284.958	207.438	126	86.5625	74.3333	128.146	128.083	651.062	666.146	578.083	499.833	126	86	67	116	102	170	178	961	1009
127	35.875	121.667	143.917	271.604	127	31.5417	81.625	108.917	321.917	127	136.771	58.2083	247.375	213	127	181.312	69.6042	261.458	216.125	127	78.9167	68.0833	137.75	137.667	592.375	605.833	608.25	527.438	127	77	61	101	88	179	186	851	902
128	38.5625	126.938	135.771	283.833	128	32.8125	82.1458	98.2292	347.438	128	120.792	75.75	240.146	243	128	161.083	73.0417	240.833	234.062	128	72.5	63.4167	147.771	147.396	541.938	554.583	631.854	557.271	128	70	53	84	78	185	190	762	813
129	41.0833	130.292	128.625	308.521	129	35.4167	87.1875	91.75	388.812	129	108	97.4375	237.292	273.792	129	141.771	81.4583	223.812	279.146	129	68.0625	61.1875	157.5	158.646	502.396	514.875	652.542	591.167	129	64	46	80	78	190	197	689	732
130	43.5417	134.021	123.229	343.75	130	39	95.7917	87.25	440.292	130	95.1458	115.042	237.146	301	130	122.25	97.4375	210.812	366.417	130	66.7708	62.1875	165.188	170.354	473.354	487.396	668.021	625.854	130	59	41	82	86	196	203	633	674
131	45.3958	136.312	119.792	382.688	131	39.4792	97.6042	78.8542	471.542	131	86.1042	132.521	239.354	321.708	131	106.042	121.042	202.458	487.667	131	68.9375	66.3542	177.438	181.354	456.812	472.917	681.271	661.208	131	55	36	95	110	204	207	591	616
132	46.2708	136.042	116.938	417.708	132	39.1667	93.2708	72.1042	486.625	132	78.3333	147.604	245.125	333.25	132	92.5208	147.208	200.583	592.396	132	77.8542	77.625	186.688	192.083	454.229	474.938	686.688	690.292	132	50	33	124	150	207	213	563	586
133	46.4375	128.771	117.083	445.146	133	37.8125	87.8125	69.0208	505.083	133	71.4167	158.625	251.458	337.479	133	80.2292	173.896	201.771	625.188	133	89.3542	88.625	193.521	201.979	471.458	498.938	682.958	710.896	133	47	31	162	188	209	219	557	574
134	46.3542	117.896	118.854	460.542	134	36.5625	79.1667	64.9375	500.938	134	66.7292	165.917	260.083	339.542	134	71.4167	196.521	205.729	592.333	134	104.646	101.854	197.479	206.125	513.083	550.104	672.792	733.229	134	44	30	207	228	211	228	571	597
135	44.9792	105.896	120.771	462.729	135	33.125	70.4792	61.3125	475.333	135	64.3542	166.917	268.167	339.75	135	65.375	211.104	211.479	549.438	135	125.562	115.417	197.375	206.854	579	625.042	657.667	756.312	135	46	31	278	273	213	231	615	635
136	43.7083	98.4167	126.458	462.562	136	33.5208	70.1458	63.3333	465.083	136	65.6042	165.083	277.604	334.104	136	60.9375	222.562	218.625	517.438	136	148.292	128.896	194.938	205.958	668.25	721.167	638.542	772.896	136	50	32	353	316	214	236	686	715
137	41.9583	92.7917	133.417	453.854	137	28.8958	62.2917	63.125	442.396	137	72.8125	160.438	284.833	325.75	137	60.5	227.646	232	489.083	137	163.375	138.333	191.708	204.958	774.938	827.958	616.479	779.458	137	58	39	396	336	220	244	802	818
138	39.4583	87.8542	138.958	439.583	138	26.6042	58.1667	64.5833	408.979	138	85.9583	153.833	290.417	313.896	138	65.0417	227.438	256.812	462.438	138	169.688	140.688	187.062	200.354	883.396	931.562	592.25	776.062	138	66	49	403	336	225	246	929	958
139	36.5417	83.6042	143.625	418.062	139	22.6875	54.3125	68.0208	389.604	139	102.146	144.292	292.583	298.083	139	73.3125	220.438	288.458	435.438	139	166.833	135.583	179.312	193.562	975.854	1016.31	565.875	762.458	139	82	58	375	308	231	254	1076	1084
140	34.125	80.0833	146.896	392	140	22.0208	53.5625	74.9375	380.083	140	120.688	134.854	292.5	283.229	140	88.75	212.958	332.771	401.25	140	157.854	125.708	172.938	186.562	1041.06	1070.6	541.583	737.375	140	114	70	326	261	238	261	1196	1200
141	32.6667	78.9375	148.521	367.375	141	21.75	56.0625	85.5625	371.833	141	144.792	124.396	288.792	271.229	141	110.729	205.917	378.958	368.208	141	145.312	116.083	165.542	178.146	1074.5	1088.46	521.896	707.896	141	152	90	271	219	248	269	1307	1263
142	30.9167	77.2083	146	342.688	142	21.0833	56.4167	94.1458	361.354	142	176.583	114.833	287.5	263.646	142	131.542	193.875	399.312	340.479	142	131.896	105.75	156.979	169.562	1074.15	1069.44	505	672.229	142	169	110	224	183	259	271	1359	1275
143	27.6667	75.9167	140.354	318.438	143	20.1667	57.25	100.083	349.188	143	199.438	104.875	279.188	250.667	143	152.146	181.417	387.688	317.396	143	120.083	97.5833	150.479	161.938	1042.83	1024.35	490.667	636.104	143	174	120	189	155	272	278	1375	1251
144	28.4792	79.0417	137.271	303.292	144	20.9792	60.375	105.5	346.792	144	213.167	95.8958	273.771	240.958	144	167.125	167.188	361.312	299.458	144	109.583	89.2917	145.417	152.646	986.792	958.792	482.479	602.625	144	178	118	157	129	285	285	1329	1195
145	28.125	83.5	132.708	288.625	145	21.8125	64.4792	107.146	353.521	145	208.708	86.6875	267.146	229.625	145	176.604	153.375	333.667	286.75	145	98.2292	81.6458	138.875	144.417	914.75	883.583	476.333	573.25	145	166	107	127	110	297	286	1263	1123
146	28.3958	90.6667	127.167	277.521	146	22.5833	69.9583	105.375	363.083	146	194.417	78.6042	259.104	218.542	146	176.583	139.333	308.438	274.521	146	88.5208	74.3542	133.958	137.896	837.292	808.021	476.771	550.229	146	148	92	103	89	311	297	1167	1033
147	28.875	99.625	120.729	268.833	147	24.8958	75.1458	96.0625	359.208	147	176.75	71.6875	251.958	207.292	147	171.25	125.625	286.229	261.604	147	80.7917	69.0208	129.854	133.271	760.833	735.646	481.688	531.833	147	130	80	84	75	329	307	1087	940
148	29.75	111.458	114.438	266	148	26.2292	78.2917	88.125	356.25	148	156.958	64.2708	245.667	195.979						148	73.875	63.3333	127.229	128.812	693.312	667.917	493	521.292	148	112	67	71	64	341	320	994	835
149	31.5	125.646	109.562	273.375	149	26.9583	84.7917	83.4375	365.146	149	140.167	59.625	242.25	187.979						149	67.8958	59.125	125.542	125.583	635.146	608.271	510.438	516.021	149	97	54	59	54	356	323	904	743

## Sheet: Fig2_B_avg_stdev
TPs	TK54_csp-1_0g0a_AVG	TK54_csp-1_05g017a_AVG	TK04_control_0g0a_AVG	TK04_control_05g017a_AVG	TK570_frq7_0g0a_AVG	TK570_frq7_05g017a_AVG	TK16_prd3_0g0a_AVG	TK16_prd3_05g017a_AVG	1833-6_prd1_0g0a_growthFront_AVG	1833-6_prd1_05g017a_growthFront_AVG	TK54_csp-1_0g0a_STDEV	TK54_csp-1_05g017a_STDEV	TK04_control_0g0a_STDEV	TK04_control_05g017a_STDEV	TK570_frq7_0g0a_STDEV	TK570_frq7_05g017a_STDEV	TK16_prd3_0g0a_STDEV	TK16_prd3_05g017a_STDEV	1833-6_prd1_0g0a_growthFront_STDEV	1833-6_prd1_05g017a_growthFront_STDEV
0	0.591146	34.2266	0.627604	0.414062	-6.53385	6.03646	2.45052	5.13281	12.25	8.375	0.283579	33.9301	0.158362	3.20039	12.135	0.950175	1.19693	1.35897	1.76777	2.65165
1	1.73958	36.5911	-0.585938	0.940104	-5.20052	5.8125	3.38802	6.40104	12.375	8.875	0.493502	35.2191	1.10854	2.72162	9.94737	0.412479	1.09381	0.324091	0.53033	1.59099
2	2.78125	42.6198	-1.91146	2.09115	-3.79948	6.00521	4.10938	8	11.875	8.875	1.47314	39.0971	2.02557	3.07518	7.82605	0.117851	0.891249	1.21534	0.53033	0.176777
3	2.5651	44.9219	-1.92969	2.8776	-3.70573	7.09115	4.28125	8.78385	10.75	8.25	1.84511	38.0144	2.26495	3.84121	7.59035	0.615036	0.847055	1.97032	0	0
4	2.39323	45.974	-1.67708	3.84635	-3.51302	8.95312	4.85417	10.2422	9.875	8	2.21339	34.059	2.34966	4.43783	7.56825	1.89298	0.847055	2.93523	0.53033	0
5	2.36198	48.7552	-1.02083	4.9401	-3.36198	10.9557	4.8151	12.1146	9	7.75	2.59641	30.7297	2.16551	4.73246	7.84815	3.56868	0.887566	4.33103	0.707107	0
6	2.4349	54.3385	0.0703125	5.86979	-3.45312	12.2786	4.70573	15.2552	8.75	7.25	2.73636	28.6157	1.66096	4.69931	7.87393	4.60724	0.880201	6.59966	0.707107	0
7	2.92969	63.1953	1.79688	7.05208	-3.48177	13.2161	5.16146	20.5964	9.875	7	2.80265	27.301	0.640816	4.64775	7.67137	5.38801	0.788129	9.75586	0.53033	0
8	3.98177	75.7891	4.5	9.1875	-3.4974	14.3568	5.69271	27.5833	12.875	7	3.14883	26.7485	0.854421	5.2812	7.93654	6.78012	0.68501	12.1976	0.176777	0
9	5.84896	92.2083	8.71875	13.0833	-3.63802	16.1016	6.20312	35.4948	20.375	7.25	2.94628	28.5273	2.60009	6.73225	8.36375	8.12805	0.559793	11.7336	1.59099	0
10	9.32813	111.315	14.8698	19.4427	-3.51042	18.5833	7.17969	44.6146	35.625	8.125	1.67938	33.6354	4.81716	9.05981	8.42636	9.44282	0.585573	7.74135	3.35876	0.176777
11	13.7943	129.865	22.5833	28.4323	-3.03906	21.862	9.35937	55.9141	58.875	10.375	0.732887	39.0897	7.6014	13.0373	9.18134	11.6636	0.714472	0.526647	4.77297	0.883883
12	18.2604	146.286	30.7448	40.9193	-1.7474	26.9323	12.9505	70.2839	88.625	15.625	0.397748	43.5092	9.84057	18.197	10.4924	14.8271	0.894932	10.2788	4.77297	2.65165
13	22.5599	161.323	37.6953	57.1615	0.539063	34.5443	17.5729	88.6198	122.625	26.125	0.578207	49.1071	11.2069	23.5408	11.4794	19.0882	1.11959	25.4558	5.12652	6.18718
14	26.1927	173.823	42.1901	75.4193	3.43229	44.5859	22.8099	111.573	152.5	43.625	1.91508	55.7362	12.4075	29.1129	12.8679	25.3269	1.07907	44.9749	9.19239	11.4905
15	29.2708	182.182	43.888	93.1172	6.84896	57.0703	27.6224	136.529	164	67.25	2.45278	60.8333	13.3724	33.8932	14.5472	33.8049	0.939126	66.155	14.1421	17.6777
16	31.9531	184.794	42.6328	106.977	10.5755	71.8594	32.8516	159.51	152.375	94.25	2.60746	63.8569	14.0427	36.4933	16.385	44.2826	0.718155	82.702	15.026	24.0416
17	33.7005	180.852	38.7708	114.398	14.5026	88.3776	39.9036	178.276	127.125	117.25	2.78055	65.8014	14.0022	36.8837	18.9409	56.6901	0.320408	89.6258	12.5511	31.8198
18	33.7969	172.008	33.8516	115.979	18.7969	105.49	47.1875	191.721	98.625	125.875	2.73267	64.9102	12.8347	35.0902	21.8982	70.3571	0.117851	88.1269	9.01561	40.8354
19	31.7552	160.604	29.2891	114.229	23.5677	121.083	54.1667	201.505	74.375	118.875	2.54853	60.5902	11.7299	32.1292	25.5369	83.6154	0.095754	81.3394	5.48008	45.4316
20	28.8906	149.562	25.4583	110.659	28.362	132.797	59.9896	208.565	57.75	105	2.12869	55.7141	11.2401	28.8846	29.8495	93.7727	0.0368285	71.8192	3.18198	42.78
21	26.401	140.206	22.3516	105.435	31.9661	139.497	62.5807	211.969	46.75	93.125	1.59099	51.733	10.3967	25.3269	33.5029	98.2179	0.232019	62.7042	1.41421	37.6534
22	24.3359	132.372	19.6328	99.2578	33.401	141.38	62.0833	212.648	39	85	0.850738	47.5566	9.03403	22.8373	35.4585	96.2402	0.0589256	55.4379	0.353553	33.5876
23	22.7943	125.857	17.0781	93.4193	32.9349	139.615	59.474	211.578	33.25	77.875	0.239385	41.4873	7.89603	21.9387	35.6168	89.6921	0.869152	48.9966	1.06066	30.2288
24	21.5781	120.07	14.8099	87.9948	31.1979	136.172	55.5651	208.719	28.75	70.875	1.31846	33.9669	7.38411	21.4121	34.8029	81.7445	1.42526	41.6309	1.06066	27.4004
25	20.6979	115.654	12.9948	83.0443	28.724	132.289	51.0521	204.609	25.5	64.75	2.19498	28.2953	6.86483	19.9647	33.0351	74.0216	1.5247	32.8363	1.06066	24.7487
26	20.0547	112.969	11.7891	79.0964	26.151	127.878	46.349	199.404	23.25	59.5	2.45646	25.8241	5.90361	17.8655	30.5161	66.759	1.70884	23.2572	1.06066	21.9203
27	19.5286	112.146	11.1745	76.25	23.4349	122.688	41.6979	192.852	21.375	54.875	1.94086	24.7635	4.9166	16.6096	28.288	60.3619	1.96664	14.6541	1.23744	19.2687
28	19.3698	114.969	11.349	74.8932	20.5547	116.732	37.4896	185.677	20.25	51	1.9961	23.7912	3.85226	15.8178	25.8204	54.4141	1.82669	8.94932	1.41421	16.9706
29	19.5391	123.172	12.8307	76.5807	18.1432	110.062	34.0312	178.984	20.375	47.75	2.1471	23.7986	3.27405	15.2065	23.0583	49.1145	1.5468	6.3345	1.59099	14.8492
30	19.7656	136.734	15.737	83.3255	16.276	103.383	31.3021	173.333	22.125	45.375	1.56153	24.9697	4.06218	15.8399	21.1764	44.9565	1.33319	5.36223	1.94454	12.9047
31	20.6016	155.414	20.2266	96.3177	14.625	97.5911	29.0078	168.219	26.5	44.375	1.24849	27.7282	5.35118	18.2743	20.0052	41.4652	1.35161	4.02167	2.47487	11.1369
32	22.8958	179.461	26.9323	116.016	13.1406	92.7057	27.1224	163.409	35.25	45	0.73657	36.1619	6.19455	22.7011	18.7457	39.0566	1.53575	1.00542	3.53553	9.54594
33	26.6641	206.982	35.4792	141.888	11.862	88.4323	25.9115	159.875	50.375	47.75	0.50455	50.8785	7.66032	28.6194	17.836	37.8523	1.27427	3.7565	5.12652	8.48528
34	31.263	233.286	44.3698	172.737	10.7865	84.3724	25.4375	158.852	74.625	53.25	1.54311	65.9082	10.4077	34.3941	17.4567	37.1489	0.979638	8.7173	6.89429	7.77817
35	36.5729	254.406	51.6797	205.922	9.80469	80.2474	25.5208	160.336	107	61.625	2.52643	77.9143	13.3356	38.0217	16.6575	36.4786	0.854421	11.914	6.71751	6.89429
36	42.4792	269.294	55.9062	235.255	8.86979	76.3464	25.9427	162.651	133	72.5	4.3163	88.6572	16.4255	38.4489	15.4827	35.3148	0.552427	12.7574	2.12132	5.3033
37	47.638	276.19	56.6849	252.875	7.97135	73.1589	27.0599	165.083	136.625	85.375	5.97726	95.8829	19.4344	36.2908	14.6246	33.6281	0.423527	12.1534	4.41942	3.0052
38	51.3516	273.721	54.1719	254.372	7.26823	70.9922	29.0313	168.484	121.375	99.375	6.85378	96.3838	20.786	33.3482	14.0059	32.1918	0.419845	10.7465	7.6014	0.176777
39	53.7604	265.75	49.7318	241.458	7.22396	70.7344	31.8646	174.076	100.875	113.625	7.46145	94.9144	20.0384	30.7665	13.1478	31.4515	0.353553	8.57735	6.54074	3.0052
40	54.2318	257.216	45.0781	220.503	8.35417	74.1693	35.5365	182.956	81.75	126.125	7.77449	96.9436	17.9207	28.2364	11.8661	30.8144	0.434576	5.74893	4.59619	5.83363
41	52.0964	246.724	40.5703	198.06	11.0547	82.6875	39.6901	195.401	65.5	134.125	7.66401	99.1275	15.6852	25.4743	11.4058	30.413	0.880201	1.18588	3.53553	7.24784
42	47.8802	231.495	36.4479	177.406	15.4427	98.2995	44.349	211.786	53.125	137.375	6.85746	95.2163	13.9359	22.6274	12.6469	31.4994	1.74567	7.04161	2.65165	5.83363
43	43.1198	216.052	33.1771	159.479	21.026	123.427	49.5026	231.745	44.375	136.875	5.66422	88.2263	12.6027	20.2041	14.9818	36.2687	2.29441	19.6517	1.59099	3.0052
44	38.974	205.094	30.4948	143.927	26.75	157.859	54.9349	253.25	37.875	133.625	4.72878	84.293	11.542	18.4805	17.8397	47.3835	2.10291	33.3813	0.53033	0.883883
45	35.2292	196.794	27.7917	130.529	32.3255	197.698	60.6016	275.221	32.625	128.25	3.55763	81.1589	10.4593	16.8269	20.9296	64.9507	1.46946	43.7338	0.53033	1.41421
46	31.8073	190.49	25.0937	120.135	38.1667	237.188	66.3724	298.089	28.625	121.75	2.12869	77.2146	9.36916	14.7167	24.4173	86.1492	0.489819	50.1088	1.23744	3.88909
47	29.263	189.023	22.8724	113.203	44.1042	270.057	71.099	319.914	25.625	115.375	1.08644	75.4652	8.10595	11.9324	28.3358	104.556	0.42721	51.6667	1.59099	5.12652
48	27.7083	195.174	21.599	109.708	49.5703	290.042	73.5052	336.828	23	108.75	0.552427	77.2183	6.67332	8.89776	32.0371	113.321	1.0091	45.8883	1.76777	5.3033
49	26.7865	212.612	21.9479	109.768	53.5625	294.615	74.0052	347.24	21.125	102	0.0294628	84.0315	5.35486	6.36764	34.9208	111.568	1.37739	33.978	1.59099	5.65685
50	26.0417	243.56	24.1146	114.029	55.1953	287.216	73.6615	351.305	20.625	95.875	0.611353	98.24	4.72878	4.79875	37.2373	103.366	1.5026	20.333	1.59099	6.18718
51	25.6484	286.13	27.9036	122.508	54.4792	271.898	72.7422	350.034	22.5	90.875	0.276214	121.055	6.4634	6.00672	39.1192	95.7725	1.60204	8.33428	2.12132	5.83363
52	25.9844	334.922	33.651	133.818	52.1953	251.755	70.7474	344.898	27.5	87	0.47877	150.253	10.3046	10.6066	39.992	90.8559	1.69779	0.526647	3.18198	4.94975
53	26.9635	381.724	41.7083	147.44	49.487	231.432	67.7969	336.289	35.25	83.875	0.854421	179.384	13.7665	16.2892	39.9331	83.5491	1.61309	5.37327	4.59619	4.77297
54	28.7214	417.034	51.5859	164.992	46.6406	212.513	64.7422	324.661	47.375	81.375	0.732887	200.365	16.3261	22.2334	38.9277	72.158	1.52838	5.93675	6.18718	4.77297
55	31.6719	435.755	62.2422	189.711	43.4635	194.073	61.4714	311.82	68.375	79.25	0.0662913	210.372	19.8027	29.82	36.8727	58.8814	1.50628	3.54658	8.66206	4.59619
56	35.9271	442.547	72.9505	222.833	40.5	176.714	58.1536	299.88	99.875	78.125	1.17851	216.095	25.9457	38.7436	34.7734	47.192	1.52102	0.73657	10.4298	4.77297
57	41.3203	442.883	82.4323	257.865	38.0182	162.159	55.3333	289.659	132.125	78.25	2.6848	221.645	33.7423	44.5404	33.2672	39.4028	1.13432	0.232019	8.66206	4.94975
58	46.8464	432.018	88.4427	283.013	35.6615	151.443	52.901	279.792	148.625	78.875	3.62761	217.778	40.4819	42.9752	32.0629	34.7882	0.37565	0.449307	5.48008	5.12652
59	51.7891	407.823	89.6901	291.461	33.4375	143.698	50.75	269.068	145	80.125	3.73072	200.178	44.603	35.882	30.737	31.9156	0.0883883	1.00173	2.12132	5.48008
60	56.5911	377.823	86.276	285.073	31.3594	137.68	48.849	258.604	130.375	82.375	3.54658	178.272	44.9749	28.2032	29.065	30.2988	0.0441942	1.23744	3.0052	5.48008
61	60.474	347.31	79.8307	268.812	29.3594	132.344	47.4271	249.742	112.25	85.125	3.95538	157.652	41.9145	22.8852	27.2899	30.5897	0.279896	1.50628	7.07107	5.12652
62	62.3047	319.56	72.8594	247.128	27.6328	127.008	46.7839	242.917	93.625	87.625	4.78402	140.873	37.7418	20.2225	25.9678	32.398	0.637133	1.04593	8.66206	5.12652
63	61.8698	295.497	66.5911	224.516	26.5495	121.49	47.1328	239.174	76.375	89.5	5.66422	127.445	33.5913	18.5984	24.3326	33.7643	0.777081	1.02015	9.36916	6.01041
64	59.0625	274.68	60.6849	203.573	25.6224	115.555	48.6979	239.961	61.625	90.5	6.42289	114.761	29.4886	16.838	22.5132	33.4513	0.471405	5.35854	8.66206	7.42462
65	54.6068	258.714	54.8906	184.612	24.2552	109.693	51.1667	245.177	49.875	90.625	6.64754	104.254	25.7799	14.8235	21.8172	32.026	0.213605	12.2344	6.54074	9.01561
66	49.5677	247.615	49.7266	167.682	22.9609	105.456	54.276	254.214	41.25	90.375	6.59966	94.7891	22.5132	12.2418	20.9591	30.6229	0.707107	20.786	4.24264	11.1369
67	44.862	246.294	45.4583	153.438	22.0859	104.242	58.1979	266.305	35	89.875	6.42657	89.6663	19.4454	9.04507	18.7125	29.0245	0.773398	29.5622	2.47487	12.9047
68	41.1354	264.839	41.8854	143.008	22.2578	107.102	62.8906	280.224	29.875	88.625	5.62739	98.251	16.9558	6.07302	15.5895	26.0046	0.464039	37.6682	1.59099	13.6118
69	38.0677	301.784	38.9375	136.844	24.8125	115.451	68.8047	297.263	26.125	87.375	4.48571	117.229	14.6062	3.88172	11.9472	20.716	0.0626084	45.509	1.23744	14.3189
70	36.1068	347.766	37.3542	135.284	30.4766	132.115	75.7604	318.786	24.25	86.75	2.93523	136.302	11.5715	2.93523	9.18871	13.3098	0.640816	53.6738	0.707107	14.8492
71	34.9427	399.211	38.1589	138.721	38.3958	160.078	82.7422	343.435	23.875	86	1.98874	153.947	8.78359	4.49676	9.42809	7.86656	1.01278	61.1537	0.176777	14.4957
72	33.4948	449.812	42.0312	146.88	47.4401	200.32	89.513	368.94	24.5	85.25	3.44715	169.411	7.25521	8.58104	11.6857	11.7446	0.511916	66.5748	1.41421	13.7886
73	32.7578	488.591	49.0859	158.755	57.0859	249.62	96.4375	395.19	26.5	85.125	4.9387	180.552	8.43004	14.3042	14.4846	28.6747	0.353553	69.8526	2.47487	13.2583
74	32.4896	508.661	58.8724	174.016	67.1354	298.977	103.219	422.148	30.375	85.375	4.97921	185.38	12.7021	20.2778	18.5468	54.9076	0.441942	70.184	3.35876	13.2583
75	32.2422	510.753	71.3437	194.987	77.8047	337.958	108.911	445.164	35.875	85.375	5.01972	183.144	16.9116	26.4171	24.2147	80.9416	0.294628	64.6745	6.18718	12.9047
76	33.8073	506.688	86.1693	224.398	88.3255	359.823	113.255	460.198	43.625	85.375	4.81716	186.043	18.8157	36.0367	31.1974	96.4317	1.97401	51.5967	12.1976	11.844
77	37.8203	497.354	101.529	259.701	96.8203	364.336	116.448	467.841	55	86.25	3.6497	191.132	20.3183	49.5233	38.9829	98.1884	3.94801	34.151	18.0312	10.9602
78	43.0937	469.69	115.703	292.503	102.154	356.896	118.023	469.643	69.25	87.5	2.83579	175.617	24.2994	60.1888	46.4886	91.5777	4.99762	17.8802	17.6777	9.54594
79	49.1484	431.557	127.133	312.911	104.661	343.393	117.354	466.729	84.25	88.75	3.24459	149.06	31.5362	61.1647	52.6426	83.3318	5.18545	3.94801	9.19239	7.42462
80	55.737	396.812	133.362	315.924	104.854	327.13	114.815	460.409	95	90.5	4.02535	131.588	40.1762	53.6996	57.0694	77.1925	4.82821	9.80006	2.47487	5.65685
81	61.5807	363.326	133.073	304.919	102.672	308.654	111.096	450.661	94.75	92.375	5.04918	117.214	46.6322	43.9032	59.6474	72.0328	4.27579	23.9164	10.253	3.71231
82	66.3724	330.273	127.281	286.221	98.5156	288.781	106.247	437.068	84.75	94.125	6.00672	100.811	48.6799	34.6961	60.2072	64.7813	3.61287	36.7401	12.0208	1.23744
83	70.8177	302.596	118.312	264.859	93.5781	270.578	100.599	421.172	72.125	95.75	6.54074	89.4674	46.5365	26.1188	58.7488	55.0438	2.89472	45.0191	11.1369	0.707107
84	74.6719	281.948	108.122	244.302	88.7005	256.026	95.0208	403.659	61.5	96.75	7.32887	84.7939	41.7083	18.7825	56.6017	45.358	2.58536	47.6671	10.253	1.76777
85	76.6719	266.727	97.8385	226.224	83.6615	244.495	89.9635	384.94	54	96.75	8.76518	81.181	35.8415	13.8549	54.462	38.5447	2.52643	47.1883	9.19239	2.12132
86	76.1016	258.096	88.3333	210.839	78.1172	234.339	85.5703	368.448	48.625	96.75	9.95474	78.7135	29.971	10.857	51.6004	34.6188	2.3828	44.9897	7.24784	1.76777
87	73.6771	261.51	79.8776	197.305	72.8984	224.109	81.4922	356.878	43.625	97.125	10.2015	82.7683	24.6861	6.70647	48.1753	33.2119	2.25759	40.817	5.12652	0.176777
88	69.5469	279.297	72.2526	185.31	68.0651	213.813	77.6953	350.594	39	97	10.7024	91.7618	19.9868	0.150997	45.1628	34.6188	2.47119	35.6794	3.53553	2.12132
89	64.3828	312.104	65.7318	176.24	62.7057	204.422	74.7813	348.737	35.5	96.5	11.1038	104.851	16.1714	5.39169	42.9162	37.5871	3.07886	31.2637	1.76777	3.88909
90	59.4271	361.104	60.4323	171.878	57.5026	195.576	73.0052	349.714	32.375	96	10.9602	126.145	12.8679	8.35638	40.051	40.1836	3.59446	27.3341	0.176777	5.3033
91	54.6146	418.273	56.3646	172.831	53.0599	185.844	71.9766	352.495	29.375	96.125	11.6378	150.257	8.89039	10.5219	36.2797	41.2405	3.82648	21.9792	1.23744	6.54074
92	50.6458	471.573	54.7109	178.784	49.138	176.013	71.7188	356.534	27.25	96.75	12.0429	169.507	4.59988	11.9803	32.6632	40.4634	3.98484	14.2416	1.76777	7.77817
93	47.7292	511.044	56.5208	189.068	46.0547	167.831	73.0078	362.24	26.625	97	11.6083	178.43	1.16378	12.4407	29.7095	38.46	4.00326	4.35313	2.65165	9.19239
94	45.4245	532.24	61.7552	202.414	43.8307	161.357	75.7995	370.927	27.5	97.25	11.7888	176.327	0.515599	12.9378	27.1389	35.8894	3.6497	6.99005	4.24264	9.89949
95	43.9036	537.862	70.7604	218.385	42.099	157.138	80.0495	384.073	30.125	97.875	12.6948	170.328	0.383016	12.8531	24.7635	32.2949	2.86157	18.5689	6.89429	9.36916
96	43.0625	530.591	84.8516	238.612	41.8359	156.568	85.7474	402.221	35.625	99.125	13.2951	163.279	3.36244	8.98247	22.3438	27.0689	2.03661	29.7906	10.4298	9.01561
97	42.8438	511.76	104.125	264.466	43.7917	160.857	92.2214	424.917	44.625	100.875	13.052	152.308	6.15036	1.3958	19.5633	18.6463	1.83038	40.5997	15.026	9.36916
98	43.3594	481.344	125.789	294.044	48.0417	172.219	99.8984	451.378	57.125	102.75	12.3596	134.107	8.06912	18.0865	16.234	6.11353	1.81564	48.7499	19.9758	9.19239
99	45.6094	443.987	145.867	320.273	55.3802	193.909	108.719	479.031	70.625	105	11.5789	111.844	10.8092	36.0072	11.7998	5.56478	1.46577	50.9706	22.8042	8.13173
100	49.8958	408.018	161.542	333.951	65.9974	229.042	117.576	505.255	79.375	107.75	11.3432	93.629	15.6521	46.4223	8.15014	6.20192	1.43999	47.7002	22.0971	6.71751
101	55.9948	377.003	171.039	332.344	80.3984	279.419	126.495	529.891	81	110.875	11.9472	83.1182	22.992	45.8588	8.09122	14.6614	1.5468	42.3012	19.0919	5.12652
102	64.5052	350.393	173.182	320.219	97.901	340.333	135.529	555.188	78.25	114	13.5823	77.1593	31.3705	38.4637	12.1166	58.5499	1.30005	35.3701	15.2028	2.82843
103	74.1328	326.917	168.443	302.641	116.029	396.276	143.919	583.062	73	117.125	16.0535	71.3147	37.6608	28.903	19.4712	109.749	0.65923	23.828	11.3137	0.53033
104	82.6849	306.818	158.966	283.138	133.643	429.372	150.622	609.789	66	120.25	17.7771	65.7978	40.4708	20.7013	30.0189	144.408	0.813909	6.02146	8.13173	0
105	89.1146	292.531	146.357	264.146	149.346	434.961	155.122	629.932	59	123.375	18.6573	63.2787	39.9258	14.8861	42.0986	151.604	2.84684	15.6889	5.65685	1.23744
106	94.3281	288.823	131.758	246.708	160.682	424.352	157.255	640.815	53.125	126.25	19.3939	66.3207	36.5154	10.2604	53.5633	142.14	4.51517	37.1563	4.77297	2.47487
107	100.109	298.784	117.417	231.844	166.607	409.302	157.174	640.378	48.125	128.5	20.5724	75.119	31.5915	5.49481	64.0631	131.271	5.44693	54.996	5.48008	3.18198
108	104.656	322.906	104.336	219.701	167.875	391.674	155.227	629.523	43.375	130.25	22.7453	87.9169	26.0193	1.47682	72.4637	120.558	5.9699	68.0553	6.89429	3.88909
109	103.937	359.12	92.5964	209.729	165.667	371.167	151.068	612.208	38.625	131.125	24.2037	100.527	20.6866	10.0468	77.8038	108.475	6.27557	76.6843	8.66206	4.41942
110	97.4167	400.458	82.7005	202.487	160.792	349.406	145.151	591.289	34.375	131.625	23.2167	107.502	16.3334	17.5119	80.043	98.0153	6.24611	81.2178	9.72272	4.77297
111	88.6875	440.651	73.9766	198.674	153.484	326.943	138.872	567.641	31.375	132.5	20.8597	108.092	11.7593	23.6107	78.7246	87.4087	6.01409	81.9434	9.72272	5.65685
112	81.4036	477.281	67.1979	199.505	144.74	306.523	132.604	543.12	29.5	133.375	19.125	104.556	7.2994	28.2032	74.9901	75.1706	5.81153	78.8424	9.19239	7.6014
113	75.9193	503.516	63.5625	205.776	135.721	289.701	126.224	521.008	28.75	133.875	19.2208	92.7783	4.3163	30.5234	71.6498	63.96	5.59793	71.7308	8.83883	9.36916
114	71.013	514.315	62.7083	215.872	126.138	273.958	120.477	502.734	29.125	134.375	20.8339	74.8612	1.07539	32.7516	68.2984	54.9776	5.05655	61.835	9.01561	10.4298
115	67.0495	515.125	65.875	229.042	116.211	259.69	115.573	487.836	30.375	135.5	21.2537	66.0629	3.0715	35.0312	63.4665	50.0241	4.27947	52.0644	9.72272	12.0208
116	64.2266	507.646	73.9036	245.984	106.615	247.945	111.201	475.768	34	136.75	19.9058	65.9598	6.50759	32.932	58.108	49.1108	3.23722	43.3434	11.6673	13.435
117	61.4505	488.617	86.1406	266.898	97.4974	236.612	107.44	465.799	40.75	137.5	19.3313	61.4336	6.97531	22.6385	52.9778	49.0813	1.85247	34.4162	15.5563	13.7886
118	58.5078	459.643	102.667	291.646	88.987	225.086	104.38	457.997	51.5	138.625	19.7658	49.8694	3.77124	3.39559	48.0722	49.1329	0.898615	25.047	22.2739	13.9654
119	56.8281	426.206	124.284	316.802	81.3568	214.633	102.19	453.497	67	140.875	19.5412	36.5375	1.08644	20.322	43.1961	49.7663	0.880201	15.0444	31.1127	14.3189
120	56.7969	393.438	149.708	334.021	74.513	204.706	100.938	452.695	82.875	143.25	18.9593	25.942	1.25953	40.806	38.4747	50.2893	1.34056	3.68653	36.9463	14.1421
121	57.5156	363.826	174.138	337.042	68.151	195.065	101.284	456.331	94.875	145.875	19.0551	19.2871	1.28531	50.9043	34.0958	49.2213	1.35897	8.63628	36.2392	13.2583
122	60.6693	339.586	192.555	327.914	62.8828	187.474	103.286	464.906	100.5	150.125	19.2134	16.4881	1.94823	48.9561	29.82	45.3138	0.773398	20.8744	30.4056	12.1976
123	67.3255	322.01	201.44	313.445	59.0911	183.156	106.76	477.661	98	155.125	19.0956	18.4732	9.73377	41.7819	25.9309	39.215	0.279896	32.4312	21.9203	10.4298
124	75.2031	306.219	199.966	298.471	56.5833	182.906	112.052	494.404	90.625	160.375	20.2999	19.7327	19.7437	35.0865	22.3843	31.7461	0.125217	42.3049	15.3796	8.66206
125	83.6875	291.721	190.661	284.172	56.026	188.154	119.125	515.234	83	166.875	23.5702	17.2468	27.2899	28.3506	18.4953	22.8152	0.441942	49.6448	13.435	7.6014
126	92.8854	288.237	176.385	269.781	58.599	199.388	128.013	540.021	76.125	174.375	26.6123	21.5336	30.6339	19.9979	13.7665	12.7905	0.268848	54.4546	12.9047	6.18718
127	100.289	298.419	159.12	254.922	64.974	216.482	137.779	567.302	69	181.625	28.8183	33.7091	30.6708	10.2604	7.10053	2.76582	0.106803	55.5889	12.0208	4.77297
128	101.013	303.138	154.594	251.44	67.5964	222.474	140.247	573.982	67.125	182.875	29.658	36.0588	29.9195	7.89234	4.60724	0.63345	0.158362	54.4877	12.1976	4.41942
129
130
131
132
133
134
135
136
137
138
139
140
141
142
143
144
145
146
147
148
149
