# Supplementary material for: Nutritional compensation of the circadian clock is a conserved process influenced by gene expression regulation and mRNA stability
Source: PLoS Biol. 2023 Jan 5;21(1):e3001961. doi: 10.1371/journal.pbio.3001961 (PMC9848017; doi:10.1371/journal.pbio.3001961)
Supplement: S3 Data — The first and second tabs of the Data File correspond to raw and processed traces for Fig 3A. The third, fourth, and fifth tabs of the Data File correspond to raw and processed traces for Fig 3C as well as circadian period lengths. The sixth tab of the Data File corresponds to immunoblot densitometry measurements derived from ImageJ for Fig 3D. (XLSX) [file pbio.3001961.s018.xlsx]

## Sheet: Fig3_A_indiv_reps
Experiment_Date	2021-03-10	2021-03-10	2021-03-10	2021-03-10	2021-03-17	2021-03-17	2021-03-17	2021-03-17	2021-03-17	2021-07-22	2021-07-22	2021-07-22	2021-07-22	2021-07-22	2021-07-29	2021-07-29	2021-07-29	2021-07-29	2021-07-29	2021-08-04	2021-08-04	2021-08-04	2021-08-04	2021-08-04	2021-08-11	2021-08-11	2021-08-11	2021-08-11	2021-08-11	2021-10-21	2021-10-21	2021-10-21	2021-10-21	2021-10-21	2021-10-21	2021-10-21	2021-10-28	2021-10-28	2021-10-28	2021-10-28	2021-10-28	2021-10-28	2021-10-28
TPs	Bot_TK04_0_Results_out	Bot_TK303_prd6_0_Results_out	Top_TK04_Hi_Results_out	Top_TK303_prd6_Hi_Results_out	TPs	Bot_TK04_0_Results_out	Bot_TK303_prd6_0_Results_out	Top_TK04_Hi_Results_out	Top_TK303_prd6_Hi_Results_out	TPs	Bot_TK01_0_Results_out	Bot_TK323_upf2_0_Results_out	Top_TK01_high_Results_out	Top_TK323_upf2_high_Results_out	TPs	Bot_TK01_0_Results_out	Bot_TK323_upf2_0_Results_out	Top_TK01_high_Results_out	Top_TK323_upf2_high_Results_out	TPs	Bot_22799Het_nab2_0_Results_out	Bot_TK01_0_Results_out	Top_22799Het_nab2_high_Results_out	Top_TK01_high_Results_out	TPs	Bot_22799Het_nab2_0_Results_out	Bot_TK01_0_Results_out	Top_22799Het_nab2_high_Results_out	Top_TK01_high_Results_out	TPs	Bot_12857_1_0_Results_out	Bot_19900_1_0_Results_out	Bot_TK01_0_Results_out	Top_12857_1_high_Results_out	Top_19900_1_high_Results_out	Top_TK01_high_Results_out	TPs	Bot_12857_1_0_Results_out	Bot_19900_1_0_Results_out	Bot_TK01_0_Results_out	Top_12857_1_high_Results_out	Top_19900_1_high_Results_out	Top_TK01_high_Results_out
0	5.25	5.60417	6.54167	12.7292	0	6.02083	3.16667	2.27083	11.7708	0	8.58333	-7.54167	3.66667	-2.10417	0	6.58333	-10.1042	-6.72917	-7.3125	0	-9.83333	5.70833	-8.70833	-7.77083	0	-4.08333	6.04167	-0.4375	-3.0625	0	-2.875	-1.08333	8.66667	1.25	1.10417	15.125	0	-2.75	-4.52083	7.125	-0.895833	-5.60417	-2.22917
1	0.395833	5.625	6.97917	10.5417	1	0.541667	4.33333	5.625	10.0833	1	-0.729167	-5.27083	11.0833	2.5625	1	-3.47917	-6.125	-2.66667	-2.16667	1	-4.29167	-2.14583	-1.25	-1.5	1	-3.0625	-2.6875	0.5	-1.41667	1	1.95833	2.22917	3.72917	5.97917	7.89583	18	1	3.02083	-0.458333	1.02083	3.83333	2.27083	2.8125
2	-1.125	4.3125	6.0625	9.3125	2	0.5	3.66667	5.64583	8.91667	2	-1.4375	-5.75	14.2292	2.64583	2	-4.1875	-5.45833	-2.72917	-2.20833	2	-4.91667	-2.72917	-1.375	-1.16667	2	-3.04167	-3.54167	0.270833	-1.6875	2	2.22917	2.25	3.35417	6.39583	8.85417	20.4167	2	5	0.333333	0.833333	4.47917	2.95833	3.22917
3	-0.145833	4.8125	6.77083	10.375	3	1.83333	3.89583	6.33333	8.64583	3	-1.58333	-6.02083	17.1042	4.14583	3	-3.95833	-6.02083	-2.0625	-2.27083	3	-4.625	-2.3125	-0.416667	0.104167	3	-2.27083	-2.70833	1.66667	-0.666667	3	1.97917	2.0625	3.08333	6.375	9.66667	24.3125	3	6.75	0.208333	0.708333	4.5	3.16667	3.5
4	-0.833333	5.27083	6.6875	10.4375	4	1.77083	3.89583	5.70833	7.77083	4	-0.791667	-5.0625	18.9375	4.35417	4	-4.60417	-6.5	-2.1875	-1.8125	4	-4.52083	-2.5	-0.125	1.02083	4	-2.54167	-2.91667	1.60417	-0.75	4	1.16667	1.41667	2.41667	6.29167	9.97917	28.2917	4	6	0.0833333	0.854167	4.79167	3.08333	3.45833
5	-1.14583	4.29167	6.72917	9.41667	5	2.5	4.3125	6.14583	8	5	-0.8125	-4.97917	20.7708	4.875	5	-4.22917	-5.89583	-1.375	-1.33333	5	-5.8125	-3.29167	-1.22917	1.52083	5	-2.5	-2.91667	1.91667	-0.270833	5	1.22917	2.39583	3.16667	7.625	12.7708	34.5	5	5.8125	-0.375	0.25	3.875	2.64583	3
6	-1	3.8125	6.875	9.35417	6	2.02083	4.10417	6.85417	8.75	6	-0.333333	-3.79167	24.3542	6.125	6	-3.875	-5.79167	-0.770833	-1.08333	6	-4.375	-1.77083	0.729167	5.25	6	-3.1875	-2.52083	1.72917	-1.1875	6	1.66667	2.08333	2.875	7.60417	14.125	39.2083	6	5.83333	-0.333333	0.25	4.4375	2.9375	3.04167
7	-0.520833	4.70833	8.75	10.5417	7	0.75	2.16667	5.72917	8.89583	7	-0.125	-3.04167	28.5	6.79167	7	-3.58333	-4.22917	1.0625	-0.166667	7	-4.6875	-1.3125	1.45833	8.9375	7	-2.33333	-2.8125	3.04167	-0.333333	7	1.54167	1.875	2.64583	8.25	16.5625	46.3958	7	6.1875	-0.333333	0.0208333	3.83333	2.91667	2.89583
8	0.0625	5.08333	11.0417	11.3958	8	5.60417	3.0625	8.89583	10.3958	8	0.0416667	-2.3125	36.4167	7.22917	8	-4	-3.5	2.72917	-0.0208333	8	-4.9375	-0.3125	3.27083	15.875	8	-2.22917	-2.25	4.14583	0.916667	8	1.1875	1.5	2.25	9.1875	20.9167	58.1458	8	7.9375	0.666667	0.875	4.6875	3.27083	3.70833
9	0.458333	5.5625	14.7083	12.9167	9	12.5	3.95833	14.8125	11.7708	9	-0.4375	-2.25	52.0833	8.85417	9	-3.6875	-0.729167	7.29167	1.10417	9	-4.70833	1.33333	7.6875	28.4375	9	-1	-0.8125	5.60417	3.83333	9	1.95833	2.14583	3.375	11.5208	30.625	81.1042	9	9.4375	0.375	0.791667	4.125	2.91667	3.47917
10	1	5.875	20.1042	15.4792	10	20.0625	4.29167	22.8333	13.9375	10	1.5	1.10417	85.2917	15.7292	10	-2.47917	2.95833	16.2917	3.875	10	-2.75	4.27083	17.2917	52.1458	10	-0.0208333	-0.104167	7.60417	9.33333	10	2.375	3.20833	4.625	15.9375	48.5833	120.021	10	13.9792	0.729167	1.27083	4.83333	3.14583	4.58333
11	4.10417	6.875	26.6042	17.5	11	31.8958	4.91667	37.9583	15.8333	11	2	4	136.708	23.4792	11	-1.35417	8.20833	29.4583	6.875	11	-1.875	4.125	29.5417	87.4167	11	2.27083	1.3125	11.3958	22	11	3.08333	5.54167	7.29167	21.8333	78.9167	180.375	11	18.75	1.52083	3.375	4.25	4.33333	5.02083
12	7.16667	8.02083	35.5208	20.125	12	51.1042	5.54167	63.1875	19.3125	12	3.89583	8.9375	211.229	32.2292	12	-0.854167	13.625	49.4167	10.7083	12	-1.14583	4.52083	46.5	131.417	12	4.60417	2.375	15.9792	44.9792	12	5.70833	7.35417	8.95833	30.7292	124.604	253.542	12	28.6042	4.04167	8.02083	4.95833	5.66667	7.91667
13	11.6667	10.6667	49.75	25.0625	13	70.375	7.79167	102.208	23.2292	13	4.89583	10.375	295.625	39.8125	13	0.270833	15.5833	74.9792	13.9375	13	0.583333	5.08333	63.9167	182.188	13	8.02083	4.5625	21.4583	83	13	7.29167	8.02083	10.4375	42.7917	177.021	318.979	13	41.0417	6.39583	13.8958	5.1875	7.85417	12.5833
14	15	12.0208	66.2708	27.4167	14	85.875	7.875	142.375	25.5	14	8.625	11.0833	383.167	57.1875	14	1.85417	16.2708	107.104	15.75	14	2.08333	6.45833	80.875	243.417	14	10.7917	5.27083	25.1458	126.312	14	9.8125	9.95833	12.3125	61.3958	234.938	380.667	14	56.1667	8.83333	20.6042	6.08333	11.3125	18.9167
15	18.2083	13.0208	82.1458	28.6042	15	93.8333	9.45833	176.708	27.3958	15	11.2917	11.5417	477.917	63.5833	15	3.33333	15.5	141.417	17.6042	15	1.70833	6.25	94.6667	308.417	15	14.6875	7.875	33.7292	169.458	15	12.4583	10.8542	14.2292	85.9583	287.562	450.542	15	70.25	10.5833	26.25	6.8125	14.5	27.375
16	19.75	13.125	92.6875	28.25	16	93.0625	9.95833	203.646	25.8958	16	13.5625	10.2917	561.104	63.8958	16	4.79167	14.4583	176.104	18.2292	16	3	7.77083	111.188	367.146	16	16.5833	8.97917	47.1667	208.604	16	15.4375	11.9583	15.5833	111.438	332.208	510.146	16	82	11.6042	32.0625	7.97917	17.3542	38.3125
17	19.6042	12.5833	99.9583	28.2708	17	84.125	8.79167	227.312	25.625	17	17.6458	11.0833	612.167	62.2708	17	4.16667	11.0417	206.083	16.2708	17	0.3125	6.52083	125.625	407.667	17	16.875	9.41667	60.5833	239.062	17	16.6875	13.0625	16.9375	136.146	358.167	548.604	17	89.625	13.6458	39.6875	10.5833	21.7083	60.7917
18	18.25	12.5625	104.479	27.7708	18	72.6667	9.33333	248.25	26.8542	18	18.6042	9.02083	627.708	61.4375	18	3.1875	8.39583	229.646	14.1042	18	1.20833	7.54167	140	437.229	18	16.3333	9.35417	70.9167	260.812	18	18.125	14.4792	18.2292	160.938	371.958	548.542	18	90.9375	14.2083	43.9583	11.7917	24.6458	87.0625
19	15.9583	11.2083	105.188	27.0625	19	63.2292	8.45833	273.312	28.0417	19	18.4167	7.35417	619.833	59.125	19	3.64583	7.125	244.354	14.875	19	1.10417	6.64583	150.25	450.854	19	14.1875	8.22917	73.4792	273.854	19	16.6458	13	16.2917	181.875	369.917	513.562	19	86.6875	14.7083	45.4792	13.3333	27.5	105.292
20	13.7083	11.0208	103.021	26.9375	20	54.75	7.83333	289	25.8333	20	18.1667	6.14583	598.75	57.625	20	3.625	6.52083	235.438	15.0625	20	0.395833	6.20833	156.833	457.562	20	12.3333	7.35417	72.4375	278.688	20	18.1875	14.9167	18.3333	206.917	355.708	434.438	20	79.0417	15.3958	42.8958	15.5833	33.1042	113.396
21	10.4792	9.75	99.0208	25.6458	21	45.5417	8.75	282.229	24.625	21	17.2917	5.75	563.438	56.2292	21	3.0625	5.25	205.667	14.9167	21	0.0625	6.25	163.521	436.292	21	10.9792	6.5625	70.5833	279.25	21	17.125	14.2083	17.3125	226.583	324.25	337.354	21	68.1667	14.1042	37.8958	16.7083	42.625	114.438
22	10.3542	9.60417	96.2083	24.75	22	35.875	7.91667	250.25	21	22	14.7083	3.5625	513.312	53.3125	22	3.3125	5.45833	180.854	14.8333	22	-0.520833	4.97917	166.479	384.688	22	9.20833	5.75	68.4792	272.646	22	16.7083	14.3958	17.75	238.458	286.812	271.125	22	57.7083	12	31.4167	17.4167	52.5625	112.708
23	7.22917	8.72917	91.6875	23.6042	23	32.3542	6.5	252.792	21.7083	23	13.8125	3.29167	452.396	51.0208	23	1.72917	3.1875	161.667	12.8333	23	-1.0625	5.72917	169.708	318.271	23	8.89583	5.60417	64.6875	262.583	23	17.1042	14.9792	18.0625	246.729	257.271	223.521	23	47.7708	10.8333	26.9167	17.9583	59.3958	108.042
24	6.25	8.29167	89.9167	24.3542	24	25.5208	6.75	256	21.4375	24	13.25	3.64583	392.917	47.7083	24	1.54167	2.54167	152.104	12.8333	24	-1.33333	5.02083	171.646	265.479	24	7.95833	4.8125	60.625	246.458	24	14.3333	12.625	15.5833	244.479	227.812	190.625	24	41.5208	11.0417	24.0417	22.1458	63.1667	102.604
25	5.85417	8.72917	88.7083	25.75	25	22.5833	6.22917	244.25	22.3125	25	10.3958	1.95833	342.688	43.7292	25	1.3125	2.3125	150.896	12.9792	25	-1.75	3.91667	168.271	232.583	25	8.39583	5.0625	57.4583	236.625	25	15.5833	13.9375	16.7708	243.396	211.75	177.062	25	34.9792	10.0833	21.1458	28.4792	64	94.0417
26	5.29167	8.625	87.1875	26.875	26	19.0833	6.22917	228.521	23.6875	26	10.3125	2.77083	313.146	43	26	0.770833	1.54167	151.667	14.1458	26	-2.5625	2.97917	160.083	215.25	26	7.14583	3.875	53.2083	227.312	26	13.9583	12.5417	15.6667	238.625	197.5	175.083	26	30.9792	9.83333	19.0208	35.1667	63.875	87.0208
27	4.72917	8.6875	85.2292	29.6667	27	15.8333	6.04167	213.438	25.9375	27	9.14583	2.8125	296.542	43.6667	27	1.04167	3.0625	160.667	17.3542	27	-2.875	3.70833	149.938	210.292	27	6.25	3.3125	50.5417	226.479	27	13.375	11.9792	15.2083	242.458	188.458	183.646	27	26.5833	8.97917	16.7917	40.75	62.4167	82.2292
28	5.58333	8.95833	85.6042	33.8125	28	15.3333	6.9375	204.562	30	28	5.6875	1.39583	296.542	44.8542	28	1.3125	4.70833	175.479	20.5417	28	-2.1875	2.52083	141.062	220.271	28	6.4375	2.85417	50.1458	237.583	28	12.7292	11.625	14.8125	257.292	186.688	200.521	28	24.5417	8.39583	14.6458	44.9167	61.9583	82.5833
29	4	8.70833	88	38.2917	29	17.4375	6.77083	203.75	33.3542	29	7.72917	5.625	316.104	52.4375	29	0.666667	6.41667	202.167	24.3125	29	-5.41667	-0.270833	135.458	241.062	29	5.64583	3.52083	50.7083	263.271	29	13.6667	11.875	15.8125	302.354	202.729	242.562	29	22.6042	7.75	13.375	48.9375	63.1667	89.4583
30	5.39583	9.9375	98.2917	44.6458	30	23.5833	8.14583	216.542	38.5208	30	6.02083	8.5	354.146	58.9167	30	1.04167	8.02083	240.188	29.25	30	-1.35417	3.85417	144.458	289.479	30	7.125	4.02083	56.4167	303.583	30	14	12.3542	16.5625	361.292	227.771	306.625	30	23.2292	6.9375	12.5208	53.5833	67.1875	102.688
31	7.75	12.0625	119.125	49.4167	31	34.625	9.47917	249.583	41.625	31	6.35417	13.6042	424.854	69.4375	31	2.47917	12.4167	291.917	35.7083	31	-0.708333	5.29167	163.104	358.292	31	7.16667	5.3125	64.2917	361.812	31	15.3333	13.7708	18.5	403.854	251.271	372.792	31	26.2917	6.75	11.3958	60	76.125	121.375
32	12.6458	13.4583	145.917	53.375	32	51.6042	11.7292	301	45.25	32	7.64583	18.7708	529.979	79.5833	32	3.85417	17.125	353.833	40.5833	32	0.104167	7.91667	194.458	447.833	32	8.20833	7.3125	78.6458	442.062	32	18.0833	16.0417	22.6458	438.458	277.604	438.521	32	32.3958	7.0625	12.4583	68.9375	93.3125	145.938
33	20.1875	15.875	178.375	55.2292	33	70.2292	13.3542	365.667	46.2917	33	9.54167	23.0833	657.958	88.4167	33	5.20833	17.625	416.271	42.3333	33	1	11.2292	237.521	564	33	10.8958	10.9167	98.9375	543.667	33	21.125	19.9792	27.1667	469.792	306.062	499.583	33	41.625	8.0625	14.8958	80.6458	114.708	179.521
34	28.7917	18.3542	209.75	53.1458	34	90.8958	14.7708	427.812	45.9167	34	14.7083	29.9167	798.896	97.4167	34	8.1875	19.125	467.646	43.8333	34	2.75	13.625	281.896	693.917	34	12.8125	13.5833	117.521	651.875	34	25.2708	24.5833	33.6667	481.979	342.125	562.521	34	54.5208	11.0625	20.4583	98.6875	142.333	217.625
35	38.2917	19.25	235.958	49.6042	35	108.646	16.9583	464	44.0625	35	19.2083	33.3958	925.333	101.312	35	9.97917	17.8958	499.812	44.1458	35	3.85417	15.0208	313.167	813.583	35	15.1667	17	135.521	754.729	35	30.6875	31.8333	39.6875	486.646	390.062	612.688	35	69.6667	17.2708	28.9167	120.792	173.792	255.896
36	46.1042	19.8125	253.062	45.375	36	119	16.2292	475.021	41.875	36	24.6458	32.5	1019.29	100.792	36	12.7083	16.3958	514.125	44.1042	36	4.41667	17.0417	326.812	885.583	36	18.0625	20.375	159.042	838.188	36	37.6875	39.8125	46.7708	491.354	440.771	647.979	36	83.8333	23.6042	35.375	147.25	204.646	291.188
37	52.5417	19.4167	259.771	41.2083	37	118.896	15.1667	457.958	40.2083	37	33.1458	31.2083	1065.5	99.6875	37	13.9792	13.3958	504.5	43.1458	37	3.16667	16.8958	344.062	907.25	37	19.2083	23.5833	191.104	884.104	37	44.5625	47.5833	54.1667	497.188	491.292	665.229	37	95.0625	29.8958	39.7708	178.229	232.271	322.396
38	52.625	17.1875	248.917	36.2708	38	109.604	14.875	416.312	38.7083	38	40.8125	28.5833	1065.33	96.6042	38	15.2708	11.2708	468.562	42.375	38	4.14583	19.5208	382.75	881.062	38	18.5625	25.3542	225.083	874.896	38	48.4167	55.9792	58.75	499.708	530.875	656.479	38	101.396	35.3958	46.5208	207.292	257.479	343.062
39	48.9375	16.1042	224.771	34.5	39	92.4792	13.7083	357.271	37.6875	39	47.0625	25.8333	1014.54	93.8333	39	17.25	10.0208	404.083	41.2708	39	2.64583	20.0208	430.333	811.333	39	19.0833	27.75	250.521	811.021	39	50.4375	63.4583	63.9375	492.917	556	622.167	39	101.333	40.875	52.5417	233.458	274.188	344.188
40	42.9792	14.9167	195.729	31.8958	40	77.6875	12.9375	298.375	37.3542	40	50.7292	24.4583	914.25	89.8958	40	16.6458	8.25	323.458	38.7083	40	1.64583	20.25	470.125	722.688	40	17.4375	27.75	257.125	709.833	40	49.75	68.6458	66.3958	481.208	561.375	570.271	40	96.375	45.7083	56.8542	256.438	286.271	324.812
41	36.5417	14.1875	168.646	32.2917	41	65.0208	12.9583	252.354	39.5625	41	53.1875	22.5208	793.375	85.75	41	16.3125	6.60417	255.583	37.6458	41	1.8125	19.5	478.708	631.646	41	16.4375	26.8542	252.542	574.729	41	48.3125	70.75	67.7708	465.312	539.958	503.188	41	86.8333	48.4375	59.1458	271.5	289.167	288.021
42	31.7292	14.0625	148.708	33.6667	42	54.2708	11.8958	223.771	42.8958	42	51.5	20.3542	663.562	81.2292	42	15.1875	6.27083	210.312	36.8333	42	1.41667	19.125	452.75	545.083	42	16.125	26.4375	240.729	432.229	42	46.1042	69.1667	66.4583	448.208	496.75	421.208	42	78.8333	49.7917	60.0208	283.188	277.146	243.271
43	25.5208	11.9375	132.938	35.4792	43	44.7083	10.6458	201.083	46.4375	43	50.2708	20.7292	543.896	80.1667	43	14.6875	5.125	182.521	38.8542	43	0.541667	19.25	411.583	473.562	43	16.3958	25.7083	225.458	333.208	43	41.25	63.5208	61.4167	434.438	454.062	355.729	43	69.1667	47.625	55.8333	282.896	259.25	199.521
44	21.7083	12.5	127.979	42.5833	44	37.0417	10.3333	188.688	52.0625	44	46.375	20.5625	454.021	81.2292	44	13.9167	5.83333	167.146	42.7292	44	-0.6875	16.5208	369.417	419.667	44	14.125	23.3542	205.562	281.312	44	39.0417	58.5208	57.8125	424.312	413.271	309.125	44	60.9375	43.2708	50.25	272.771	240.833	170
45	18.5208	11.875	123.75	48.875	45	32.6667	11.5833	185.729	59.8125	45	42.2708	19.0208	397.875	82.4583	45	12.875	6.45833	161.625	46.5833	45	-1.1875	15.5625	336.396	389.479	45	14.5	22.7708	184.271	260.188	45	36.6458	53.5417	54.625	416.604	374.979	281.104	45	54.1458	38.5417	44.5833	253.583	224.208	156.125
46	16.1042	12.1042	122.438	56.75	46	25.375	9.54167	186.333	65.5833	46	40.1458	19.7917	370.875	87.625	46	11	6.4375	162.729	50.8333	46	-0.979167	14.9375	305.417	371.979	46	14.2292	21.3958	161.875	254.646	46	33.2083	47.4583	51.2083	411.521	341.479	275.792	46	49.3542	35.1042	40.7292	235.646	210.333	152.938
47	13.8333	12.1667	121.333	63.7708	47	23	11.1875	191.854	73.6458	47	35.7292	19.4167	364.688	95.2292	47	11.2292	8.54167	172.396	59.25	47	-1.22917	14.5625	270.021	369.729	47	13.9583	18.8958	143.688	256.5	47	30.9583	42.6667	48.7708	409.146	309.667	287.188	47	45.1667	30.5625	35.5	220.229	199.875	155.25
48	11.4375	13.2292	125	70.9167	48	19.6458	11.1667	196.792	78.3542	48	32.875	21.5625	373.229	108.104	48	8.52083	9.41667	186.208	67.3125	48	-0.666667	14	244.562	376.458	48	14.1667	18.7083	132.312	268.104	48	27.8125	36.3333	44	410.646	282.417	304.833	48	40.4792	27.4583	32.0625	206.833	195.917	162.229
49	10.625	14.875	130.562	74.0833	49	18.8958	12.9792	204.771	80.0625	49	29.5625	23.875	393.896	119.042	49	8.625	14.3542	210.083	77.3333	49	-1.39583	13.1667	233.583	394.479	49	13.7708	16.6458	129.458	286.5	49	26.5208	32.7292	41.4583	424.854	263.125	331	49	37.4583	23.7917	28.4583	193.688	196.75	173.188
50	9.58333	17.375	141	74.6667	50	22.2083	15.2083	219.646	78.375	50	26.3333	27.2083	422.729	130.542	50	7.66667	17.7083	244.438	82.8125	50	-0.916667	10.8333	240.75	429.521	50	13.9375	15.6458	138.271	315.938	50	24.9792	29	37.7083	445.542	254.083	363	50	36.25	22.125	26.0417	189.812	202.688	186.312
51	9.70833	20.7292	158.083	73.2917	51	30.8958	18.7083	243.708	76.125	51	23.9375	32.8542	465.792	140.604	51	6.60417	21.3333	290.375	85.9167	51	-0.791667	9.9375	265.188	476.729	51	14.7708	14.25	164.729	357.562	51	25.3958	26.6458	35.125	472.854	253.521	401.729	51	37.2083	19.8542	24.8125	194.625	208.542	199.479
52	12.75	25.4167	184.688	71.625	52	48.6458	23.5625	284.729	73.9792	52	22.3958	39.375	524.104	140.771	52	6.97917	29.2083	344.854	86.8125	52	0.958333	10.7917	309.833	544.042	52	15.6042	14.1667	209.104	415.333	52	27.5208	25.0417	33.3958	503.646	264.312	438.875	52	41.75	17.4375	22.3125	210.771	215.625	213.167
53	17.5417	28.8958	218.479	68.4375	53	73.3333	27.0833	349.188	71.3958	53	21.2292	44.4792	595.729	136.021	53	7.29167	31.5833	406.312	84.6667	53	1.0625	10.9167	368.417	630.021	53	16.8958	14.75	261	482.333	53	31.4167	23.7292	32.7917	536.042	291.688	473.625	53	50.8958	16.125	21.4167	241.062	228.354	227.542
54	28.375	32.8958	259.604	64.4792	54	101.521	31.2917	423.312	69.25	54	21.125	52.3542	676.854	129.854	54	10.3333	31.6667	466.312	81.6875	54	3.5625	12.8333	430.271	716.188	54	20.3333	17.4792	318.938	558.875	54	39.6667	24.9792	36.4167	567.125	338.042	507.229	54	63.6458	15.25	21.3542	284.854	240.104	242.229
55	40.5625	32.3542	300.104	58.2917	55	130.229	33.0625	489.521	65.7708	55	22.75	58.2083	756.75	125	55	12.8958	28.75	513.583	76.4583	55	4.39583	15.875	473.583	782.604	55	26.9583	24.375	373.958	629.812	55	50.9583	28.2917	42.3542	594.729	395.604	539.604	55	81.7292	16.8125	25.5833	338.396	254.562	261.583
56	56.2292	33.3958	336.479	56.1667	56	154.875	33.4583	536.208	63.0833	56	27.375	59.4375	831.25	122.625	56	14.2708	23.8125	545.042	72.2083	56	7.22917	19.2083	480.5	835.562	56	31.9167	32.2292	411.979	685.312	56	65.2708	34.7917	50.7292	617.812	466.083	565.062	56	98.6875	20.3333	31.125	390.729	271.021	279.854
57	71.0625	32.5417	359.042	54.6667	57	170.75	31.6042	551.708	59.9583	57	32.9375	57.6875	883.833	118.438	57	21.3958	24.5625	559.458	73.375	57	7.89583	20.1458	475.042	855.729	57	36.6667	38.25	431.479	721.208	57	78.875	41.0208	58.8542	633.979	530.271	573.312	57	118.042	27.3958	44.125	437.312	291.792	297.042
58	84.9167	32.1875	363.854	56.375	58	176.542	30.4167	533.354	60.1042	58	40.0833	56	907.229	114.562	58	25.9583	23.2708	553.729	71.6042	58	9.45833	22.4167	482.188	836.396	58	39.8958	42.875	436	729.792	58	91.7917	50.9375	69	641.458	578.208	570.417	58	138.208	37.6667	59.2708	470.729	309.167	309.333
59	92.8542	30.3125	349.062	58.875	59	172.354	29.5833	495.125	64.2708	59	47.7292	53.3333	895.292	109.438	59	29.375	22.9583	524.917	70.8125	59	10.4792	27.125	497.333	777.708	59	43.4792	50.8958	433	710.417	59	102.354	63.3333	81.3958	637.646	610.479	551.167	59	147.25	51.1042	75.4583	490.667	330.688	314.521
60	96.3125	27.7292	320.854	62.6875	60	158.938	27.2708	441.771	69	60	56.3333	50.8958	853.375	105.729	60	34.6875	19.9583	467.938	71.6875	60	10.625	29.0208	507.375	679.583	60	44.5625	57.25	416.458	663.208	60	106.417	72.375	89.8542	624.896	630.271	518.583	60	149.688	64.8125	91.9583	495.292	346.958	315.229
61	93.3542	27	288.229	68.6875	61	139.021	25.2292	388.792	75.7708	61	65.2917	48.4167	797.25	104.208	61	37.5417	18.8542	388.333	74.9583	61	10.9375	31.8125	495.688	578.042	61	45.4792	61.6875	388.292	596.625	61	109.604	84.625	101.375	610.562	637.042	490.708	61	145.458	81.2917	110.375	485.896	360.229	314.938
62	84.3125	24.9375	256.312	78.5833	62	119.292	23.6458	346.125	87.125	62	70.7292	45.4375	716.812	105.729	62	39.75	18.6458	312.729	79.375	62	9.97917	33.1875	457.542	487.146	62	44.1042	64.0208	357.438	517.021	62	106.604	89.7917	104.479	588.562	613.271	467.771	62	133.583	96.75	123.688	470.062	368.688	310.271
63	74.8333	23.9792	229.979	88.7292	63	101.833	22.6042	312.5	98.4375	63	74.8333	43.375	623.604	110.375	63	40.2083	18.2083	266.104	86.875	63	9.20833	34.0625	408.792	423.542	63	43.5417	63.0833	324.75	443.979	63	101.354	90.6458	104.417	567.812	587.646	450.75	63	120.562	108.292	129.042	446.521	374.167	299.125
64	65.1667	23.2083	209.812	97.375	64	85.9792	20.3542	289	108.958	64	75.1667	40.9792	536.188	119.708	64	38.0625	16.9792	241.458	94.4792	64	8.16667	34.2917	359.812	383.333	64	41.5833	59.75	294.979	387.167	64	95.25	85.6042	99.2917	545.896	543.521	444.688	64	105.125	110.562	127.5	418.25	373.938	287.188
65	56.4167	22.7083	193.604	104.604	65	72.7917	19.8125	270.229	115.729	65	72.7917	40.0625	472.125	131.583	65	37.1667	18.5833	234.167	105.958	65	6.33333	32.9375	319.229	360.062	65	39.7083	54.3333	269.104	349.667	65	85.7917	77	91.5417	525.146	485.75	437.604	65	93.2292	106.708	118.854	390.979	370.458	274.688
66	47.7083	21.375	184.104	104.521	66	60.875	18.6042	253.125	115	66	67.375	38.5833	429.75	144.208	66	35.1875	19.5417	237.542	116.125	66	6.29167	33.0625	295.146	353.104	66	38.375	49.8958	249.229	328.917	66	78.3542	68.125	82.9167	510.083	437.729	432.604	66	80.9375	97.0417	107.146	365.583	364.583	263.354
67	40.4375	22.8125	180.188	102.146	67	51.2917	18.4167	244.667	113.979	67	62.1458	38.4792	407.75	155.854	67	31.25	19.7917	247.083	122.708	67	5.3125	31.7083	280.875	351.229	67	37.5208	46.2708	236.333	319.312	67	70.7708	60.75	74.6875	502.792	391.646	429.208	67	71.9167	84.5417	93.0417	341.583	353.333	254.375
68	34.6667	25.0833	178.167	99.0417	68	44.625	20.3125	235.771	108.646	68	56.75	39.875	399.333	164.417	68	28.7917	23.4167	262	123.5	68	5.77083	30.5	275.208	355.042	68	35.7917	40.9375	230.729	320.312	68	63.3125	53.7083	66.875	505.229	356.771	432.292	68	63.3958	72	80	323.417	344.146	250.604
69	31.1875	29.625	179.396	92.9375	69	38.7292	22.1667	237.042	105.229	69	51.7292	42.5625	399.917	166.229	69	25	25.3333	284.771	119.812	69	5.10417	29.0417	279.812	366.812	69	33.1458	36.2292	236.833	330.562	69	57.9583	49.1458	61.5833	514.896	332.646	444.875	69	55.2292	60.4583	68.8958	309.146	336.917	244.438
70	27.2708	34.5833	183.729	87.6875	70	34.7708	24.9583	255.875	100.979	70	46.6458	46.6042	408.25	164.688	70	23	28.4167	323.375	115.667	70	4.6875	27.0625	292.208	386.708	70	31.0417	32.6667	256.917	349.979	70	52.6667	43.3958	56.0833	532.75	318.958	458.583	70	49.0833	50.5	59.2083	306.021	334.729	241.125
71	24.625	40.3125	196.417	82.1458	71	34.5208	30.375	296.292	99.3125	71	41.3958	51.5	423.396	161.021	71	22.0833	35.5833	381.229	112.417	71	5.1875	26.3125	311.854	419.021	71	29.5625	30.4583	293.479	386.792	71	50.1875	40.9583	53.5625	566.354	313.833	478	71	44.4167	42.3542	50.7917	311.688	337.5	238.688
72	22.6875	48.25	222.854	80.9792	72	41.3542	38.2917	361.792	95.5625	72	37.6667	58.2708	446.917	157.104	72	21.1875	43.4792	447.75	110.292	72	4.52083	24.7083	334.25	456.229	72	27.8958	26.5625	338.542	434.875	72	48.2708	37.3333	49.4792	604.271	318.062	499.292	72	44.375	36.5833	45.1667	333.229	345.021	244.292
73	21.1667	52.6458	258.354	91.4375	73	57.1875	45	442.062	91.8333	73	34.2917	66.1458	476.167	155.604	73	18.9792	44.6458	519.125	107.188	73	4.54167	22.5417	351.188	498.75	73	28.6667	24.7917	385.917	495.417	73	49.6875	34.625	47.0625	647.188	341.125	517.854	73	48.75	32.2292	40.5208	373.083	359	257.104
74	26.4583	56.4167	306.792	78.75	74	78.6667	49.1458	540.208	93.3333	74	31.4583	73.0417	512.875	153.312	74	19.2292	44.8125	591.854	105.271	74	5.08333	22.8958	349.104	543.812	74	29.0833	23.4583	413.417	561.667	74	54.5	32.9167	45.1042	694.083	386	535.167	74	59.6042	28.7083	36.8333	426.271	375.396	276.312
75	34.4375	56.875	356.979	80.5208	75	105.583	51.8958	635.958	97.0625	75	29.875	80.0208	555.562	150.396	75	19.125	42.125	651.562	101.667	75	6.70833	21.5833	342.854	583.312	75	30.5833	24	415.75	622.896	75	62.5833	32	44.2292	733.229	447.25	548.958	75	77.625	26.5208	35.3333	492.104	396.708	303.312
76	48.75	57.2708	406.146	85.4167	76	131.042	51.9375	703.271	106.625	76	29.125	83.3542	597.771	147.646	76	20.2083	39.6042	688.104	99.2708	76	9.29167	22.8542	347.833	614.479	76	34.4167	28.7917	417.062	676.375	76	74.0417	32.25	45.6667	762.729	518.292	554.208	76	98.4792	24.2708	34.1042	559.958	416.062	338.479
77	67.5833	55.5417	441.938	92.1042	77	154.917	50.75	734.833	116.604	77	29.75	84.2708	642.083	147.292	77	24.25	38.625	704.667	101.146	77	10.4375	23.875	372.625	633.25	77	40.1042	37.3125	432.854	717.688	77	88.8958	34.7708	49.625	783.25	595	558.729	77	120.021	25.75	38.3958	623	433.104	381.5
78	85.7292	52.9792	455.458	103.438	78	173.062	48.0417	737.292	128.312	78	32.4167	83.7708	681.792	148.417	78	28.1458	35.6042	692.875	104	78	12.2917	27.6042	411.708	632.021	78	46.6458	47.1458	456.271	733.646	78	103.979	39.5417	56.3958	789.5	662.312	563.25	78	142.062	28.2292	44.2708	669.104	446.271	425.125
79	102.5	49.5	451.979	116.854	79	187.938	46.7083	719.021	143.333	79	37	81.0625	705.604	151.812	79	33.4583	33.875	660.271	109.042	79	13.8958	31.1042	439.146	608.271	79	54.375	58.6042	471.146	719.5	79	119.667	46.9583	64.1458	784.271	708.438	566.896	79	168.583	36.2708	57.5625	696.792	462.125	468.875
80	115.312	45.5833	431.562	130.479	80	190.562	43.8958	673.562	160.625	80	43.5417	76.4375	714.771	157.75	80	39.2917	33.25	610	115.792	80	15.4583	35.7292	444.938	567.104	80	61.6458	68.2292	459.062	682.146	80	135.729	57.4583	74.7083	761.292	726.271	577.333	80	188.729	45.4792	71.375	696.458	466.792	501.396
81	123.646	43.0417	398.271	144.812	81	182.521	40.0833	609.312	173.188	81	50.375	71.9583	697.396	165.771	81	45	31.0625	550.729	125.333	81	15.8958	40.2708	434.583	515.438	81	67.7292	77.3958	432.5	621.188	81	145.562	67.6042	85.5417	726.083	718.438	576.646	81	199.896	59.3333	87.7083	679.146	465.083	523.479
82	123.667	39.2917	353	153.5	82	166.417	37.1042	531.833	177.354	82	58.1458	68.4583	656.167	175.688	82	49.7083	30.2292	490.333	136.625	82	16.9792	46.5208	412.667	465.583	82	72.2917	84.7917	403.979	546.208	82	151.375	78.2708	97.3125	691.542	687.562	574.938	82	201.562	75.0625	104.375	646.583	456.708	526.167
83	118.583	37.1667	309.958	151.833	83	149.229	34.5625	462.917	172.229	83	63.5208	62.8333	590.312	190.396	83	54.7083	30.1667	434.688	146.979	83	17.1042	51.875	383.354	424.333	83	75.4583	90.3958	372.396	474.271	83	151.625	88.3542	108.125	654.917	633.562	566.667	83	199.771	92.125	121.083	602.167	437.958	512.125
84	109.021	35.4167	273.917	142.979	84	128.562	31.9583	407.542	161.604	84	69.5	59.8125	511.917	203.521	84	58.125	30.625	387.083	153.646	84	17.375	54.7917	351.708	389.104	84	76	92.5833	342.25	413.354	84	146.229	95.25	114.354	619.833	577.542	543.146	84	191.333	106.125	134.333	555.167	419.333	490.708
85	95.6042	33.2708	247.812	134.25	85	108.833	31.1875	371.562	154.646	85	72.1667	56.5625	428.812	213.438	85	58.5833	31.9167	353.792	154.167	85	17.2292	57.4792	324.667	366.646	85	75.1042	90.2917	313.479	365.479	85	138.396	97.0417	116.167	584.646	525.542	513.583	85	176.396	116.021	142.938	508.458	399.917	463.438
86	82.3125	33.1458	230.479	126.833	86	92.0417	28.5208	349.417	146.729	86	73.0208	54.3958	359.312	219.229	86	56.0833	31.5	334.917	152.208	86	16.75	58.2708	301.125	353.583	86	73.25	85.875	287.604	329.75	86	128.938	94.3333	114.375	556.854	466.458	483.833	86	158.188	118.917	141.479	461.458	381.104	429.146
87	69.8333	33.4375	218.771	119.896	87	75.4583	25.7083	329.479	135.917	87	71.75	53.1875	310.958	215.25	87	52.25	33.4792	327.042	147.812	87	15.2292	57.4375	285.188	341.625	87	69.875	79.1458	270.021	307.438	87	119.292	86.8542	109.083	534	410.458	454.271	87	140.021	115.062	134.458	423.542	368.229	394.271
88	58	34.0625	212.125	114.812	88	65.5833	28.2292	318.75	133.125	88	68.1042	51.8542	281.729	210.042	88	49.3542	36.2917	331.354	141.042	88	14.3958	55.8958	279.875	326.771	88	66.2917	72.8542	265.062	297.979	88	111.083	79.375	102.646	521.354	364.042	435.208	88	124.25	107.125	123.75	391.625	357.167	368.229
89	49.6042	37.75	211.25	113.208	89	55.75	29.6667	313.708	128.958	89	63.8958	53.5208	267.5	205.438	89	45.7292	40.375	344.042	134.021	89	14.6042	53.4167	284.25	311.208	89	61.4167	66.0625	273.917	297.979	89	101.333	71.1875	94.7083	514.521	322.958	418.667	89	108.417	94.375	110.229	364.542	352.125	343.667
90	42.2917	41.3125	215.021	110.521	90	48.4167	32.6875	316.292	127.333	90	59.3542	55.9792	260.417	200.292	90	41.6042	42.8333	369.938	128.021	90	14.1458	51.2083	297.021	297.312	90	57.0417	59.3958	298.5	302.146	90	91.5833	64.4792	87.2083	519.167	290.667	407.771	90	96.4167	83.5833	98.8958	349.833	354.979	325.979
91	35.6875	46.7292	227.312	108.812	91	42.8958	36.4375	337.354	128.833	91	52.0625	57.2292	251.917	193.854	91	37.5417	47.0833	409.771	123.104	91	12.5833	48.5	316.167	283.792	91	53	53.2708	340.167	307.146	91	83.375	59.5208	81.8125	534.604	268.771	398.938	91	85.1875	72.625	88.0833	342.896	367.479	315.479
92	30.3958	51.6875	248.625	107.979	92	39.0833	40.3333	380.646	133.021	92	49.5417	62.8542	248.583	190.708	92	34.875	54.8333	460.396	121.104	92	12.8333	46.7292	339.979	274.125	92	46.5	46.1667	389.792	312.333	92	75.75	54.7708	76.2917	558.917	257.875	394.333	92	77.6458	63.9375	79.0417	355.083	392.604	318.792
93	31.8542	64.625	293.646	122.208	93	40.3333	44.7917	450	139.875	93	45.9583	69.5208	244.896	187.312	93	32.6875	59.3542	513.438	122.396	93	11.9583	43.9792	365.917	270.562	93	44.8125	42.6875	450.104	319.708	93	68.4375	50.2917	70.3542	585.771	258.312	392.542	93	70.6875	54.7708	70.8333	388.312	424.521	325.646
94	26.1042	60.6458	326.521	116.875	94	46.7292	48.6458	541.312	151.875	94	40.6042	74.4167	240.229	183.25	94	30.7083	60.25	555.229	127.271	94	11.8125	41.6042	393.146	274.646	94	41.2917	37.8542	499.792	325.646	94	63.8542	45.8333	65.1667	603.396	271.896	389.375	94	68.2292	49.0208	64.9375	441.667	463.021	343.188
95	28.4375	62.0208	380.375	128.333	95	58.5208	50.25	639.708	167.312	95	36.6042	78.6667	239.417	182.708	95	28.0417	59.1667	583.167	135.521	95	12.5208	39.2917	410.812	283.312	95	39.7292	35.625	514.917	337.208	95	63.4167	43.0208	60.6042	614.875	291.438	385.646	95	69.9167	44.125	59.4167	512.938	501.208	367.875
96	33.3333	60	436	142.812	96	78.6042	50.6042	739.479	187.833	96	34.1667	82.375	241.146	183.833	96	25.9167	57.0208	579.375	145.958	96	13.7708	37.875	414.208	290.25	96	39.0208	34.5417	491.333	352.438	96	66.3542	41.625	57.4583	627.646	318.208	383.771	96	74.3542	39.4167	53.7083	599.625	534.479	392.75
97	43.8333	57.6667	493.854	161.5	97	101.875	48.7708	819.771	204.125	97	32.5417	84.7083	246.792	190.896	97	25.6458	56.1042	558.542	160.333	97	14.9375	36.4583	408.354	296.479	97	39.1667	35.2708	481.562	368.271	97	71.125	39.5625	54.125	640.292	347.042	382.812	97	84.8958	37.6875	51.125	685.021	566.417	427.75
98	58.3125	53.8542	540.292	181.417	98	125.625	46.8542	868.021	210.917	98	30.6458	82.5208	252.417	200.438	98	26.6458	54.5417	512.167	176.625	98	17.5417	36.2708	403.125	300.354	98	42.6458	38.7083	498.458	375.958	98	80.9792	39.6875	53.9167	647.604	372.604	379.5	98	97.9792	36.25	49.25	755.188	582.417	454.417
99	75.125	49.0625	564.938	195.792	99	145.812	40.8958	873.979	208.292	99	30.875	79.1875	258.312	211.271	99	28.8125	52.1875	454.917	193.333	99	18.9792	36.7917	398.792	302.521	99	50.0417	46.3542	520.875	379.354	99	95.8542	41.75	56.1875	641.833	388.646	374.625	99	116.958	36.1875	49.8125	802.625	588.75	480.958
100	90.0833	45.2708	563.854	196.896	100	163.604	38.4375	849.917	199.188	100	32.2917	75.6875	262.75	224.854	100	32.5208	49.8542	400.938	206.292	100	21.875	40.4583	399.688	305.104	100	56.7292	56.4167	519.292	372.854	100	117.25	45.8958	60.6875	621.458	396.646	365.729	100	141.917	37.8125	53.875	825.333	578.333	500.938
101	103.104	40.5208	544.083	187.688	101	172.521	35.4167	799.667	182.958	101	35.3542	72.4792	263.312	239.438	101	37.4583	48.1458	351.333	215.333	101	25.6875	45.0625	390.125	300.938	101	63.1458	65.7083	480.979	350.5	101	138.625	50.5	66.75	588.229	388.188	352.188	101	168.458	42.5208	61.9167	817.646	557.896	504.042
102	113.542	38.0625	512.854	174.375	102	174.333	32.4375	734.854	168.667	102	39.625	66.7708	257.812	250.812	102	43.8542	47.1042	306.938	218.792	102	25.9375	48.8125	363.083	289.583	102	72.0625	77.2083	433.208	323.833	102	157.271	57.9792	74.8958	547.812	371.521	337.958	102	193.375	51.75	74.0417	786.479	529.646	494.438
103	117.188	35.875	468.521	164.75	103	167.021	29.8333	665.583	159.833	103	44.9583	63.6667	249.021	253.542	103	51.2292	46.4583	274.167	213.146	103	27.3958	54.3125	335.583	270.625	103	79.6458	85.9583	386.896	291.771	103	173.875	64.9792	83.9167	504.146	342.104	319.062	103	212.5	61.9375	87.9792	736.25	488.521	471.208
104	115.917	33.8542	410.5	158.125	104	153.917	28.9375	593.521	155.167	104	50.0833	60.0208	234.229	251.521	104	57.25	45.1458	245.208	200.562	104	27.8542	57.7917	312.146	245.917	104	84.8958	93.2917	343.583	261.208	104	193.854	76.0417	97.1458	496.021	322.875	322.375	104	223.542	75.8333	104.521	673.333	446.75	438.292
105	107.354	32.1667	353.667	151.229	105	137.021	27.0625	530.438	153.458	105	54.2292	56.875	216.042	245	105	62.75	44.9583	222.833	184.938	105	30.1667	64.4167	293.896	225.292	105	90.2917	98.6875	307.333	232.583	105	203.042	87.125	108.938	467.125	295.438	312.792	105	224.771	91.125	120.833	606.833	411.521	401.167
106	99.0208	32.4167	312.917	146.521	106	119.083	25.8958	478.188	152.083	106	58.4167	54.6667	197.542	238.479	106	66.0208	45.7083	205.562	177.167	106	28.8333	65.8333	274.938	202.688	106	92.375	99.375	283.229	207.75	106	201.896	95.5625	117	442.208	266.708	301.917	106	218.729	105.479	134.625	547.875	379.812	362.625
107	87.0417	31.7917	282.667	140.688	107	103.375	26.25	439.208	151.833	107	61.3958	53.3125	179.146	232.25	107	67.4792	47.9792	192.646	168.292	107	27.4167	67.0208	258.417	184.083	107	91.2708	96.2292	275.938	188.25	107	195.417	100.583	120.146	415.979	241.312	290.979	107	207.167	116.625	141.167	497.25	359.104	330.25
108	76.0208	34.1458	267.917	140.333	108	87.5208	25.9792	411.792	152.396	108	63.2708	53.6875	161.875	227.542	108	65.0208	49.6667	182.104	158.667	108	28.2083	68.6458	246.646	169.771	108	88.5417	90.8542	280.312	171.812	108	183.812	100.25	119.625	392.646	219.188	279.833	108	193.083	121.146	141	454.146	341.375	299.708
109	63.5625	36.1458	257.562	139.833	109	75.2292	28	393.188	157.438	109	61.5208	52.8542	146.271	223.146	109	62.7083	54.8542	176.229	154.479	109	27.1458	69.1042	237.021	156.188	109	84	83.6458	286.062	158.438	109	171.771	96.3958	115.062	372.771	201.729	267.062	109	178.521	121.021	134.208	419.688	329.417	277.396
110	54.8333	40.9375	254.729	141.021	110	63.9375	29	382.979	162.354	110	59.5417	54.6458	134.875	219.958	110	58.3125	57.9583	172.896	151.938	110	26.8125	66.875	234.354	145.75	110	77	74.3333	282.542	145.312	110	158.25	89.7292	107.625	357.479	185.021	253.229	110	161.958	113.083	124.625	394.042	321.438	255.896
111	46.4375	44.6667	255.688	141.688	111	55.4792	31.8958	387.979	171.271	111	56.9375	57	126.021	218.688	111	53.3958	62.875	173.812	152.979	111	23.8958	63	242.229	136.333	111	74.0417	70.3125	262.333	140.062	111	146.333	82.6042	100.896	348.25	172.354	240.688	111	146.958	103.271	113.25	380.729	318.604	239
112	39.625	49.6458	267.604	147.938	112	48.1875	35.375	409.062	186.979	112	51.0208	59.4583	116	216.229	112	48.7083	69.4792	178.625	158.562	112	22.3125	61.2292	259.083	130.208	112	67.7292	63.5	217.229	135.521	112	134.917	74.5208	93.6667	345.271	161.667	229.479	112	134	93.3125	102.375	383.917	318.771	227.562
113	33.8542	52.7292	291.146	157.979	113	43.9375	38.5208	450.354	208.625	113	48	63.0417	112.312	218.979	113	44.1667	75.1042	185.875	167.542	113	21.9375	57.8958	271.938	124.271	113	61.4375	57.2708	200.875	133.375	113	124.062	68.6458	85.1875	345.188	151.958	219.917	113	121.521	82.6042	91.6458	403.271	321.583	221.896
114	30.5	54.6042	332.417	174.208	114	42.0208	40.6042	512.604	226.062	114	44.5417	66.875	109.771	226.167	114	39.75	77.125	196.646	181.188	114	20.5833	54.3333	279.521	120.854	114	56.1458	51.6875	209.75	134.188	114	111.792	60.625	76.8542	350.083	145.083	213.396	114	111.479	73.9792	83.125	448.292	327.479	220.917
115	28.6042	54.8125	390.458	193.708	115	42.7083	40.9792	592.333	232.604	115	40.125	70.0833	107.688	234.875	115	36.5	78.1875	207.417	199.771	115	18.7917	51.0625	280.479	119.042	115	51.4583	46.9167	245.833	137.979	115	101.792	54.9375	69.2083	355.271	141.896	209.771	115	102.292	65.5208	74.8542	518.271	333.021	223.021
116	28.5833	52.9583	456.646	208.292	116	48.1875	40.3333	689.5	228.146	116	36.8542	71.3958	107.896	247.812	116	32.5208	77.2708	216.229	219.729	116	19.4375	49.1458	276.417	122.312	116	47.5	42	310.688	142.396	116	93.9167	50.2083	63	361.604	141.688	206.958	116	95.8125	58.0625	67.1667	604.167	337.771	230.646
117	31.1042	50.25	516.583	212.771	117	58.0208	39.0625	793.896	217.583	117	33.2708	71.4375	109.396	261.979	117	30.4167	76.9792	221.896	237.354	117	19.7917	47	264.271	125.292	117	44.5	38.7292	363.021	148.312	117	89.2292	47.25	58.7917	367.354	146.896	206.562	117	93.7292	53.2083	61.375	696.938	340.792	240.979
118	36.0833	45.4583	574.083	204.938	118	73.8333	37.2708	889.396	204.062	118	31.2083	70.9583	113.854	277.604	118	27.75	74.4375	222.771	245.562	118	20.9375	45.3333	249.354	130.792	118	45.0625	37.7083	363.312	156.417	118	86.0833	43.2917	54.0625	367.479	152.896	206.438	118	94.75	47.3333	55.625	778.708	336.75	249.917
119	46.6875	42.1667	628.667	188.354	119	90.8542	35.1458	951.083	192	119	29.75	69.4167	118.729	288.625	119	26.7917	72.4167	218.604	243.562	119	22.2708	43.9583	234.833	135.479	119	42.5208	36.4375	324.333	160.771	119	86.4375	40.3542	49.6667	342.292	153.75	195.021	119	102.896	43.875	51.25	846.208	331.833	258.938
120	58.8958	39.1875	665.083	176.021	120	108.979	32.3333	981.583	182.062	120	28.4583	66.5625	124.312	294.333	120	26.4375	69.6667	208	236.542	120	26.2917	44.5417	221.812	140.271	120	45.8542	40.5833	289.271	165.292	120	89	36.0625	45.3958	321.708	151.896	186.438	120	116.271	40.4375	47.8958	884.479	320.062	264.479
121	73.0417	36.6458	676.896	166.083	121	124.917	30.2708	977.958	173.938	121	28.1875	63.4375	128.833	292.917	121	27.7708	66.375	192.5	226.167	121	27.4167	44.4583	206.833	142.75	121	51.7917	48.2917	255.125	167.958	121	97.6667	35.5208	44.0625	305.875	154.083	182.521	121	137.562	38.375	47.125	887.896	306.438	266.354
122	87.7083	34.6458	659.875	160.708	122	136.5	27.3542	938.021	169.167	122	28.1875	59.375	131.833	289.146	122	30.6042	63.9792	174.958	213.354	122	29.3333	45.4375	191.146	141.75	122	55.9375	53.875	219.583	166.188	122	108.938	34.9167	44.6875	288.521	153.833	179.271	122	164.333	38.6875	48.9792	868.292	291.604	264.208
123	100.125	33	626.146	155.688	123	141.771	26.375	864.521	164.479	123	30.7708	57.5625	134.021	283.917	123	35.1042	61.9792	157.562	203.083	123	33.125	48.5833	177.688	140.271	123	61.6667	59.5	190.875	160.562	123	125.729	38.5	47.1667	271.896	153.229	178.125	123	193.958	41.4583	54.4792	826.062	274.792	257.125
124	107.333	31.9792	585.958	153.396	124	142.25	25.6042	788.896	164.292	124	34.6875	57.25	133.875	278.688	124	40	59.0417	141.375	193.229	124	34.75	50.9167	163.979	134.458	124	68.7083	66.7083	170.792	152.562	124	144.438	40.0208	51.2708	255.167	151.062	177.083	124	222.083	46.1458	61.8333	765.938	256.5	244.25
125	110.729	31.6875	525.625	153.167	125	137.333	25.7708	706.667	165.062	125	37.7083	54.25	130.208	272.708	125	44.625	58.6667	129.25	185.396	125	37.9583	56.1458	153.208	129.021	125	78.4375	75.7083	159.625	143.188	125	165.583	44.4167	56.9583	239.521	147.583	176.604	125	245.188	55.3333	73.7083	699.958	240.125	229.896
126	110.438	32.5833	455.125	153.646	126	127.25	25.5	626.167	168.583	126	40.3333	53.1667	124.667	266.875	126	49.0208	57.3958	117.667	180.792	126	39.3958	60.8125	143.812	122.708	126	84.75	82.75	152.208	131.062	126	185.854	50.5625	64.7708	226.354	145.312	178.604	126	259.229	65.25	85.125	633.583	223.521	212.854
127	101.729	32.75	398.479	152.771	127	113.833	25.2708	552.75	173.854	127	44.1458	53.25	118.479	262.229	127	53.3333	58.1875	110.125	179.792	127	39.1458	64.7083	135.417	114.125	127	91.4375	87.5	148.562	120.333	127	201.229	57.5417	72.8333	215.271	143.667	180.5	127	264.667	76.1042	95.5208	574.271	206.833	197.479
128	92.8125	35.5208	360.396	167.146	128	99.6042	25.7917	495.875	179.812	128	47.6875	53.8958	111.708	258.583	128	55.6042	59.6667	103.833	180.646	128	39.3125	68.1458	129.938	106.667	128	94.875	89.9792	147.417	110.667	128	210.062	64.7708	80.625	207.125	143.292	184.396	128	259.938	87.1667	104.646	520.375	192.208	182.917
129	80.4583	37.6042	333.208	157.083						129	49	53.0417	104	256.521	129	57.125	62.125	99.4375	185.979	129	37.875	70.625	126.375	99.8125	129	94.375	89.375	146.146	102.188	129	210.417	69.7083	85.8958	199.812	140.646	186.146	129	248.646	97.6667	111.479	474.625	181.021	169.312
130	67.5208	40.5	319.271	162.146						130	51.4792	55.2083	97.9583	260.438	130	56.8958	66.7708	98.0208	196.292	130	37.625	70.5625	123.312	92.6875	130	91.2708	85.7708	146.979	95.2917	130	207.625	75.1458	90.25	196.5	139.646	187.875	130	230.25	102.333	112.083	438.562	169.562	155.667
131	57.2292	44.1667	314.042	173.5						131	51.5625	56.3125	92.0625	266.854	131	55.6667	72.1042	98.5833	208.667	131	36.4792	70.8125	124.104	88.5625	131	85.6458	81.1875	148	89.8958	131	199.625	76.0625	90.25	193.917	134.875	186.312	131	214.125	106.25	111.583	413.625	164.271	148.521
132	48.6042	47.6875	315.729	188.562						132	51.1875	57.6875	86.8542	276.938	132	52.9375	80.1667	99.0417	226.188	132	36.5833	71.2917	129.625	86	132	79.7292	74.9375	150.208	86.1667	132	190.104	76.6458	89.4375	195.271	130.333	185.354	132	195.396	104.229	106.917	397.021	160.542	141.062
133	40.5208	48.2292	326.833	200.812						133	49.1667	58.4375	82.6667	288.812	133	48.5417	86.1667	101.667	248.042	133	34.6458	68.6458	136.5	82.9167	133	72.4167	68.9583	154.021	83.3958	133	179.729	75.25	87.3333	199.354	126.167	185	133	177.833	99.5833	100.458	399.021	159.208	136.417
134	36.0417	49.5625	354.229	209.021						134	46.6875	59.5208	79.0208	304.604	134	45.0833	89.4167	106.729	265.708	134	33.5417	66.1667	141.833	81.0417	134	65.1875	62.6458	159.854	82.5625	134	166.688	71.4167	81.3958	204.312	121.229	182.104	134	160.271	92.2708	91.625	426.25	160.792	133.75
135	30.8125	47.625	393.333	208.062						135	43.0625	59.6667	76.4792	318.688	135	40.4792	89.0208	111.188	281.333	135	31.7292	62.7083	146.208	80.2083	135	59.6458	57.125	166.667	83.0208	135	154.854	67.4583	76.1667	210.75	119.021	180.25	135	144	83.125	82.1667	479.354	165.458	133.812
136	28.1875	45.7083	448.042	198.646						136	40.8125	61.4167	76.0208	328.646	136	37.6042	88.4583	117.208	273.688	136	28.6667	57.2292	147.333	78.5833	136	54.6458	52.3125	173.854	85.3125	136	142.604	62.7708	70.8333	217.229	116.667	178.271	136	130.354	75.1875	74.4167	555.396	170.479	137.062
137	27.6458	43.5	511.875	184.25						137	37.9375	61	76.1875	329.771	137	34.1042	85.2292	122.042	259.792	137	29.0208	55.3958	150.271	81.3542	137	51.6458	48.5833	179.062	88.3333	137	132.208	58.0625	65.7083	221.792	116.729	176.333	137	118.479	67.4583	66.9583	644.854	175.521	143.104
138	27.9167	40.2083	578.792	173.271						138	33.375	59.2083	76.6458	324.312	138	30.8958	83.4792	127.25	247.583	138	29.1875	53.0208	149.917	83.9583	138	47.625	43.9792	182.625	91.9583	138	122.042	52.8958	60.0833	223.521	117.146	174.583	138	109.25	61.2917	60.9583	740.479	179.5	151.562
139	30.375	37.8542	647.292	166.375						139	31.1667	58.0625	79.375	316.292	139	27.8542	78.125	127.292	237	139	29.1875	50	147.479	85.8958	139	46.5625	41.4792	183.812	96.6042	139	115.312	49.7292	56.8333	224	120.396	173.604	139	102.25	53.9792	54.7292	824.208	181.25	160.5
140	34.3542	35.3542	718.833	160.042						140	29.1458	56.1875	82.6042	307.208	140	26.4792	75.2708	127.021	227.583	140	29.5	47.25	143.271	87.0833	140	45.1667	39.6875	182.583	100.312	140	107.562	44.3333	50.875	217.396	120.396	168.646	140	100.021	48.4583	49.8542	883.354	182.562	171.125
141	41.8125	33.625	781.708	156.396						141	25.5417	52.5	84.4583	296.292	141	24	72	123.667	217.062	141	29.8542	45.0417	136.896	88.6042	141	45.5	39.0417	177.604	102.729	141	105.146	41.7292	48.7292	210.708	123.583	166.292	141	104.188	44.5625	47.7083	914.688	182.396	181.021
142	51.625	32.4792	814.062	153.771						142	25.8333	51.6458	88.6667	288.958	142	24.125	70.1458	119.646	209.271	142	33.0208	45.4167	130.646	90.7292	142	46.4583	38.7708	168	103.562	142	105.729	38.875	46.375	201.188	124.854	163.188	142	114.604	40.6667	44.8333	917.979	180.896	188.125
143	63.2292	32.8333	806.75	154.979						143	24.3333	49.5625	90.9583	282.583	143	23.7917	67.875	114.021	202.917	143	35.0625	43.9583	122.604	90.7083	143	50.75	41.2083	157.792	103.917	143	111.042	38.0208	45.5	190.646	126.854	160.542	143	129.5	38.6667	44.4375	891.271	178.75	191.646
144	72.9167	31.8958	771.521	155.542						144	25.8542	49.875	94.1667	276.667	144	24.4375	65.1667	105.354	199.562	144	40.875	47.4583	118.688	93.1667	144	56.3333	44.6458	147.104	103.542	144	119.708	36.3125	43.9583	178.833	126.896	157.146	144	148.688	37.125	44.2708	843.667	175.083	190.021
145	81.8333	32.1458	720.688	158.958						145	27.3125	49.6875	94.6458	270.729	145	26.4375	63.25	97	200.25	145	42.1667	46.3542	107.625	88.6667	145	61.125	48.1042	134.375	100.104	145	133.521	36.6042	45.6667	168.479	128.062	155.708	145	169.438	37.3333	46.5625	780.896	172.188	184.5
146	88.875	32.9167	663.333	165.604						146	28.2708	48.4792	93.1667	266.938	146	28.6042	63.1875	89.6042	204.562	146	45.9167	48.3542	100.729	85.8125	146	68.8333	53.4375	123.938	97.2917	146	150.354	37.9375	47.75	158.583	127.625	154	146	191	38.9583	51	712.604	169.625	177.062
147	90.6042	33.7292	603	173.271						147	29.6875	48.1042	90.9792	268.542	147	31.8542	62.9792	83.0833	211.5	147	48	51.3125	94.7083	82.5833	147	76.125	58.125	113.667	92.6458	147	165.854	39.9167	50.9167	148.396	125.333	152	147	209.875	42.7292	57.3333	645.604	166.396	167.875
148	89.0625	36.1458	540.438	183.771						148	32.5	48.4167	88.8125	274.812	148	40.4792	70.3542	83	232.167	148	49.7292	54.9583	90.3542	79.5833	148	82.8542	62.1458	104.396	86.5625	148	181.271	43.9583	55.5417	141.375	123.625	152.021	148	224.542	47.5417	64.5	580.188	162.5	159.396
149	83.5	37.3333	470.188	200						149	32.875	46.9792	83.0833	280.375	149	37.8125	64.9792	72.7292	238.542	149	48.8333	57.0625	86.9583	76.0417	149	89.125	66.2708	97.7292	82.3542	149	193.271	48.875	61.3125	134.875	121.25	151.438	149	232.375	54.6042	73.5417	518.146	158.667	151.688

## Sheet: Fig3_A_avg_stdev
TPs	TK303_prd6_0g0a_AVG	TK303_prd6_05g017a_AVG	TK323_upf2_0g0a_AVG	TK323_upf2_05g017a_AVG	22799_nab2_0g0a_AVG	22799_nab2_05g017a_AVG	19900_pabp2_0g0a_AVG	19900_pabp2_05g017a_AVG	12857_0g0a_AVG	12857_05g017a_AVG	TK303_prd6_0g0a_STDEV	TK303_prd6_05g017a_STDEV	TK323_upf2_0g0a_STDEV	TK323_upf2_05g017a_STDEV	22799_nab2_0g0a_STDEV	22799_nab2_05g017a_STDEV	19900_pabp2_0g0a_STDEV	19900_pabp2_05g017a_STDEV	12857_0g0a_STDEV	12857_05g017a_STDEV
0	4.4349	10.9818	-7.23698	-2.25	-5.39323	-2.51823	-0.856771	1.6224	0.119792	2.67448	1.20429	0.489819	1.00542	3.53553	2.58168	3.52449	2.02925	4.40837	0.721838	1.47682
1	4.58333	10.4974	-6.45573	-1.02344	-4.57292	-1.46875	0.0651042	3.45573	1.44531	3.85677	1.00173	0.40143	0.703424	3.45083	1.7825	2.37175	1.89667	4.21686	0.887566	1.47682
2	4.32812	9.51302	-5.73177	0.393229	-3.77083	-0.213542	1.15104	5.82812	3.52083	5.30469	0.618718	0.526647	0.047877	3.68653	1.29636	1.25953	1.4805	4.22791	2.01083	1.38843
3	4.32031	9.3099	-5.85677	0.841146	-3.60156	0.359375	1.07812	6.31771	3.98177	5.46354	0.681327	1.15273	0.202557	4.21686	1.51365	1.33319	1.23007	4.55937	3.03098	1.2669
4	4.45573	9.10677	-5.75521	1.3125	-3.66667	0.611979	0.911458	6.79687	3.76302	5.56771	0.644498	1.49892	0.670278	4.41205	1.70148	1.53575	1.289	5.37696	3.36244	1.5247
5	4.28646	8.89323	-5.36198	1.83333	-3.90625	0.664063	0.911458	7.61979	3.59375	5.76563	0.184142	1.07907	0.93176	4.55937	1.73094	1.59467	1.64255	6.77644	3.21144	2.15078
6	3.91406	9.13281	-4.66406	2.53125	-3.80729	1.26302	0.882812	8.6276	3.72135	5.95833	0.342505	0.754984	1.07907	4.87609	1.42158	1.18956	1.73462	8.15751	3.10464	2.56326
7	3.72656	9.84635	-3.74219	3.1875	-3.59635	2.35938	0.875	10.026	4.01042	6.26042	1.20429	0.865469	0.98332	5.01604	1.52102	0.891249	1.35529	9.92159	3.57236	2.91682
8	4.08594	10.9635	-2.73438	3.875	-3.38281	4.07812	1.04948	12.6745	4.67188	6.9349	1.44736	0.847055	0.360919	5.16335	2.02925	0.220971	0.998052	13.5492	4.5299	3.67916
9	4.66927	12.5729	-0.963542	5.84115	-2.66927	7.36198	1.39323	17.875	6.03385	8.24219	1.20429	0.854421	0.655547	6.11721	2.27232	2.29441	1.21166	20.948	5.88887	5.37327
10	5.20573	14.6068	2.16927	9.9401	-1.35677	13.0026	2.18229	27.5312	8.24219	10.4089	1.18956	1.04225	1.66833	8.49633	2.35334	7.00109	1.90035	34.1474	8.19434	8.34165
11	5.91406	16.9401	6.38021	15.4063	0.184896	21.1563	3.68229	43.5625	11.7917	13.5781	1.41053	1.00542	2.64428	11.7704	2.96469	13.5234	2.44541	55.4269	11.6378	12.7353
12	7.17188	20.0625	10.4115	21.2474	1.98958	31.4089	5.53385	66.0833	17.349	18.1797	1.73094	0.905981	3.32193	15.1181	4.0806	21.5041	2.1692	85.1401	16.8306	18.8672
13	8.79688	23.6172	12.7292	27.9219	4.19271	42.4062	7.3776	93.2839	24.6198	24.8906	2.18761	1.13063	3.58709	20.2778	5.18545	30.2583	1.35897	120.367	24.1742	27.6287
14	10.0911	26.2656	13.4635	35.1016	6.34375	53.2266	9.17969	122.43	32.875	34.4635	2.60377	1.21534	3.45451	27.3525	6.68805	37.9812	0.732887	157.239	32.5711	40.1946
15	10.9922	27.3828	13.2734	39.6797	8.15625	65.1458	10.6536	149.992	41.1042	46.5547	2.55221	1.18219	3.05308	31.6541	8.52948	42.7137	0.357236	191.733	40.3935	56.0493
16	11.2526	27.2734	12.3333	40.4974	9.09375	78.9141	11.9089	172.633	47.987	59.7917	2.41963	1.51365	2.16551	32.4054	10.0247	44.905	0.0699741	219.067	46.6433	72.7657
17	10.9661	27.0703	10.8021	39.3437	8.9375	92.7109	13.2083	188.24	52.3906	73.2005	2.47119	1.51365	0.611353	32.7037	10.9307	46.5254	0.095754	236.012	50.4256	89.0476
18	10.6042	27.2812	8.92969	37.9531	8.44531	103.971	13.974	196.312	53.4714	85.9245	2.2981	0.618718	0.268848	32.689	10.5882	49.4938	0.309359	242.803	51.0185	104.722
19	10.0104	27.2005	7.38021	37.0286	7.60677	110.956	14.3021	197.531	51.6198	98.2057	2.10659	0.0110485	0.125217	31.5362	9.40968	54.2741	0.640816	239.488	48.3926	119.777
20	9.48437	26.3646	6.35156	36.3151	6.47396	114.547	14.5807	192.74	47.8854	110.438	1.78986	0.397748	0.00368285	30.1736	8.46318	59.8389	0.45299	224.374	42.9199	134.542
21	9.17187	24.8828	5.46094	35.3906	5.4375	116.555	14.1667	182.742	42.7786	120.62	1.21534	1.21902	0.224654	28.9325	7.68979	65.1017	0.37565	198.008	36.0514	147.1
22	8.59635	23.3854	4.4401	33.9115	4.53125	117.302	13.3646	170.286	37.375	127.466	1.16746	1.84142	0.563476	27.6582	7.12999	69.6427	1.59836	167.584	28.9398	155.692
23	7.8776	22.7708	3.52083	32.0495	3.8724	117.003	12.7109	157.961	32.5026	131.484	1.35897	1.84879	0.10312	26.4686	6.88324	74.0805	2.1692	140.475	22.8963	159.261
24	7.53385	23.1198	2.89062	30.2057	3.46615	115.583	12.1458	146.797	28.3932	133.727	1.38107	1.97401	0.346188	24.5167	6.83905	77.4061	1.97401	119.31	18.4621	157.04
25	7.47656	24.0599	2.38021	28.888	3.0625	112.128	11.7604	137.982	25.2396	135.521	1.57994	2.29441	0.287262	22.1376	6.94585	77.697	2.12132	104.965	14.6725	151.255
26	7.42448	25.599	2.34635	29.0026	2.39844	106.599	11.2161	131.172	22.5495	137.833	1.75672	2.39385	0.327773	20.2888	6.83905	74.946	2.1692	95.6436	11.7814	145.583
27	7.52604	28.1979	2.77083	30.5729	1.94792	100.682	10.5391	126.471	20.2656	142.802	1.71621	2.5559	0.456673	18.7015	6.46708	70.1067	2.11027	90.2335	9.76691	144.824
28	7.75	31.8594	3.76562	33.5703	1.51302	96.1328	10.0781	126.758	18.8464	154.865	1.5247	2.87999	1.35529	18.219	6.61808	64.6966	2.40122	91.051	8.09122	155.541
29	8.11719	36.2839	5.83854	38.3828	1.3099	95.5521	9.82031	134.424	18.3802	177.458	1.35897	3.50239	0.780764	19.4859	6.9348	61.5993	2.98679	99.7794	6.87956	181.535
30	9.14844	41.1276	8.88802	44.7786	2.27865	101.914	9.84115	147.901	19.0443	205.612	1.43263	4.41573	0.239385	21.4231	6.34555	63.577	3.8854	112.408	6.78012	214.375
31	10.7943	45.4844	13.0573	52.3281	3.375	116.096	10.4297	165.083	21.3698	231.247	1.53575	5.27384	0.795495	24.0637	5.71578	70.9722	5.02709	122.889	8.03597	241.289
32	12.6432	48.7266	17.3151	59.5286	4.3724	138.758	11.8464	186.25	25.6667	253.635	1.51365	5.82995	1.75672	27.8976	6.00672	82.912	6.52232	129.946	10.6213	260.223
33	14.5964	50.0911	20.7943	65.3646	5.95833	168.18	14.3542	212.115	31.9714	273.617	1.83038	5.87414	4.12847	32.6595	6.71015	98.5272	8.19065	135.551	14.9487	270.664
34	16.4609	49.1641	23.7604	69.8385	7.75521	197.997	18.5547	244.193	40.3359	289.901	2.11764	5.11548	7.52038	37.1968	7.30677	114.017	9.46124	142.696	20.856	268.98
35	17.6979	46.7057	25.0651	72.1328	9.51042	222.831	24.6589	282.198	50.2526	304.268	2.07713	3.85594	10.2346	39.7048	8.19065	121.523	10.404	153.523	27.1094	257.936
36	17.8594	43.6979	24.2109	72.2604	10.7943	244.445	31.6771	322.281	60.3776	320.008	2.42331	2.39385	11.5826	40.143	9.66011	117.759	11.4316	167.503	32.1328	242.718
37	17.1589	40.6328	22.2448	71.1927	11.2422	270.503	38.7187	360.112	68.8229	337.055	2.54485	0.541379	12.205	39.598	10.6324	111.609	12.7574	181.649	35.3774	225.291
38	16.0651	37.9453	20.0208	69.487	11.1901	303.961	45.5703	391.307	73.8776	351.974	1.99242	1.24849	12.065	38.46	10.8386	114.57	14.3963	192.267	36.6554	205.635
39	14.9427	36.0755	18.0339	67.224	10.6562	337.099	51.7995	412.047	74.9349	362.174	1.60572	2.52275	11.5163	37.2189	11.1517	129.099	15.6779	196.598	35.6021	183.159
40	14.0833	35.3177	16.2995	64.4635	9.76823	358.326	56.5286	419.326	72.3958	367.31	1.34056	3.7786	11.3395	35.893	11.0743	147.075	16.0462	191.416	32.2912	159.596
41	13.513	36.1901	14.6979	61.6823	9.14062	360.404	58.9609	409.974	67.6693	367.833	1.16746	5.16704	10.9823	33.9043	10.5624	155.096	15.3685	176.121	27.6471	137.429
42	12.7057	38.362	13.5286	59.8177	8.78385	344.406	58.5313	386.279	61.9297	364.617	1.21166	6.4855	10.5514	31.5031	10.5882	147.844	13.6044	156.414	23.3161	119.394
43	11.7448	41.8802	13.0911	60.0078	8.10677	317.818	55.3802	356.828	55.7188	357.893	1.22271	7.18155	10.6103	29.2602	10.8239	132.251	11.7409	138.18	19.5265	109.539
44	11.4635	47.487	13.0156	61.9974	7.14062	288.458	50.8516	327.589	50.1458	347.711	1.04593	7.22206	10.1868	27.2568	10.8128	117.726	10.8534	122.057	15.77	109.185
45	11.4245	54.2943	12.9479	65.0625	6.66406	260.451	46.0651	300.536	45.5156	335.578	0.939126	7.10421	9.40599	25.9935	10.8534	108.125	10.1831	106.972	12.9121	115.516
46	11.263	61.3464	13.237	70.0547	6.56771	233.62	41.3047	276.544	41.5052	324.237	1.13063	6.80222	8.86461	25.71	10.8349	99.9746	9.15924	92.4284	11.3137	124.396
47	11.5938	68.3047	14.1406	77.8542	6.52604	208.948	36.6016	256.154	37.888	315.424	1.16378	6.36764	8.3527	26.4355	10.6803	89.8836	8.03229	77.2919	10.1168	133.912
48	12.5	73.763	16.0182	87.7109	6.51302	191.312	32.1667	240.76	34.5859	310.359	1.23744	5.4322	7.89971	28.1554	10.6103	80.426	6.85746	61.7245	8.92354	146.32
49	14.0859	76.3255	19.0443	97.6901	6.40885	185.247	28.4948	231.857	32.1849	311.24	1.4179	4.08428	7.1926	30.3945	10.6103	74.7729	5.94412	47.8439	8.09858	162.966
50	16.5573	76.2057	22.7812	106.201	6.54948	193.875	25.6589	229.435	31.1302	319.591	1.45841	2.86894	7.07843	33.9153	10.6839	72.3974	5.21123	37.856	8.00651	180.463
51	20.0547	74.6849	27.7344	111.747	7.19271	219.724	23.3255	232.604	31.9635	335.591	1.42526	2.07344	7.54984	37.3109	10.7171	71.4399	4.9608	33.5949	8.68416	195.349
52	24.1719	72.5573	33.4271	112.797	8.13281	262.151	21.4141	242.747	35.4323	359.177	1.33319	1.85616	7.91076	37.8228	10.7281	72.3606	5.23333	36.3608	10.5624	204.877
53	28.1406	69.875	38.0911	110.062	9.54687	315.872	20.3021	262.271	42.151	390.076	1.25217	2.30546	10.0137	36.2098	11.1517	75.4652	5.75261	48.3116	13.6413	205.963
54	31.2214	66.4193	41.3828	105.654	12.138	371.922	20.6771	290.813	52.7031	426.773	0.762349	3.53185	14.8014	34.6887	12.7169	75.9624	6.81327	70.7549	17.3609	197.257
55	32.7344	62.638	42.6484	101.161	15.7187	417.096	23.1953	326.948	66.5807	465.846	0.0220971	4.71036	20.3698	34.5893	15.3059	67.0168	8.33428	101.661	21.0254	180.669
56	32.9089	59.6484	41.9635	97.8672	19.276	442.378	27.9714	368.305	82.1901	502.688	0.0184142	4.703	23.6586	34.372	17.8029	49.538	9.54962	136.055	24.1779	160.366
57	32.2188	58.1224	40.8776	95.5781	22.2031	452.964	35.0703	408.576	98.474	532.914	0.63345	3.75282	23.7949	32.4385	19.9168	35.6794	9.71904	166.358	27.9602	139.856
58	31.1563	58.8411	39.6354	93.0495	24.6536	459.154	45.0078	442.247	113.315	552.997	0.920712	3.20776	22.7968	29.9821	21.6809	35.4032	9.26236	186.739	31.2711	121.11
59	29.6745	61.8073	37.8385	90.5104	26.5573	462.836	56.8333	468.367	123.164	561.125	0.651864	3.68285	21.994	27.2678	23.0473	46.9821	8.00651	196.565	31.7277	105.057
60	27.7656	66.3724	35.6589	89.2813	27.5938	457.747	69.3411	486.612	127.109	558.143	0.603987	4.43783	21.5336	24.0343	23.9385	62.5016	5.42483	198.561	29.5733	93.8426
61	26.0052	73.2891	33.6849	90.1068	27.763	438.346	81.9453	494.216	125.802	546.466	0.935443	5.13021	20.6571	21.018	24.2442	71.7382	1.28531	191.188	25.0949	87.9354
62	24.4974	82.8802	32.1276	93.3281	27.1667	405.935	92.2422	490.375	119.669	528.505	1.01278	5.98831	19.1471	18.6426	24.2405	69.2339	4.99026	173.145	19.2723	85.3758
63	23.1641	93.2969	30.651	99.224	26.1667	367.107	97.5729	477.88	110.549	506.43	1.21902	6.99005	17.8765	17.4272	24.0785	58.8703	11.8809	148.691	13.3061	86.3959
64	22.0286	102.521	29.5182	107.896	24.7865	328.932	96.8724	456.617	100.211	482.344	1.76408	7.77817	16.7312	17.604	23.7838	46.6396	17.1952	118.076	8.2017	90.2887
65	21.0729	108.315	29.1719	118.701	23.3125	296.979	91.0937	429.023	89.7135	459.008	2.0182	7.83342	15.2028	18.4842	23.3787	37.2999	20.0273	83.6706	4.8319	95.5441
66	20.4635	109.438	29.1458	129.596	22.276	274.286	82.4167	400.727	80.0365	438.979	2.26863	7.76344	13.8328	20.3183	22.9368	32.9689	19.6811	53.0146	2.43068	103.304
67	20.9792	107.432	29.7448	138.172	21.487	260.591	72.6823	374.148	71.4219	424.133	2.88735	7.73398	12.8826	23.9164	22.3659	31.7277	16.757	28.7078	0.876518	114.68
68	22.9766	103.708	31.5938	142.555	20.526	255.716	63.2891	352.047	63.6615	415.714	3.78228	7.66032	12.1681	28.531	21.2648	31.1974	12.6727	10.4814	0.250434	129.15
69	26.0651	99.0859	34.263	142.544	19.224	261.044	54.8516	336.716	56.8542	414.437	5.18177	8.39321	12.216	32.3096	19.88	29.2971	8.48896	2.06608	1.58362	144.964
70	30.1953	94.6198	38.1276	140.023	18.0573	277.529	47.5885	328.534	51.4115	422.453	6.47813	9.90686	12.2897	34.129	18.5837	23.3235	4.75824	10.5145	2.7695	161.552
71	35.9323	91.0156	43.8672	136.828	17.2057	304.073	41.8047	327.43	47.9505	441.544	6.97531	10.997	11.4573	34.1253	17.4088	11.9766	1.61677	15.921	3.36244	178.033
72	42.6771	89.7266	50.1719	133.878	16.599	336.003	37.25	334.703	47.2917	471.664	6.62913	8.26063	11.844	33.7017	16.838	4.40837	0.441942	16.8748	2.56326	189.302
73	48.4245	89.3958	55.1484	131.445	16.625	363.69	33.6562	353.091	50.4531	512.299	5.74893	5.29594	15.2065	33.8859	16.9043	24.4062	1.72357	9.2108	0.117851	192.167
74	52.1927	88.1276	58.5807	129.003	17.3542	377.594	31.0781	383.359	58.3568	560.789	4.80243	8.15014	20.4803	34.1584	16.9706	41.7635	2.87999	9.52384	4.29788	185.767
75	54.0391	89.9115	60.638	126.203	19.0573	380.578	29.3984	422.958	70.8802	611.714	3.98852	12.1755	26.1224	34.2726	17.1252	49.3796	4.09164	37.8155	10.5403	168.439
76	54.1849	96.2969	61.3698	124.292	21.9063	386.734	29.0104	467.596	86.7708	659.62	3.61287	14.7535	30.2362	33.8748	18.3479	48.0096	5.38432	73.6975	16.8012	142.644
77	52.8516	105.151	61.0156	124.526	25.4661	405.479	30.6667	512.393	104.549	699.224	3.50975	16.8085	32.387	32.7184	21.0033	41.4099	6.59966	113.502	22.0566	113.785
78	50.5677	116.549	59.5729	126.766	29.5859	431.466	34.9115	551.979	123.656	725.565	3.08623	17.8066	33.4403	31.4221	24.5462	32.0592	7.48355	148.544	27.614	86.3591
79	47.8646	130.404	57.3672	130.958	34.0729	449.07	42.1458	580.346	143.375	734.81	2.15815	19.0882	32.8326	30.3909	28.5494	21.6883	7.89603	171.146	33.3961	63.6728
80	44.7865	145.049	54.6667	137.38	38.263	448.172	52.0052	592.526	160.328	725.224	1.61309	20.3551	30.8402	29.5438	32.6484	10.2825	7.58667	180.069	36.9905	46.6838
81	41.5156	157.245	51.8021	146.008	41.7031	431.852	63.7682	588.047	171.039	700.792	1.73094	19.578	28.8514	28.6194	36.2687	0.224654	5.60898	176.254	37.4509	36.0035
82	38.4557	162.971	49.1745	156.638	44.3411	407.016	76.7604	567.948	175.341	667.32	1.75672	17.0553	26.5202	28.6341	39.0345	5.37696	1.92981	160.985	35.8599	33.5176
83	35.9036	160.445	46.8906	168.029	45.9714	377.763	89.4583	535.523	174.161	628.411	1.91876	14.7203	23.4671	31.0722	40.7728	7.08212	2.68848	137.934	33.8675	38.0291
84	33.8672	152.766	45.2943	177.414	46.4557	347.727	99.5365	498.841	167.664	587.523	2.05135	13.7959	20.4509	35.7862	41.2737	7.25889	7.86656	112.721	31.1753	45.6563
85	32.2448	144.492	44.1615	182.977	46.0052	319.872	105.094	461.919	156.784	547.44	2.16551	14.0206	17.9207	41.6199	40.8133	8.01756	12.9784	87.4713	26.5791	55.2317
86	30.8672	136.479	43.3672	184.193	44.6797	296.352	105.185	424.909	143.544	510.909	3.36981	13.4719	15.9357	46.0945	39.8668	9.43914	17.0332	59.85	20.7234	66.7222
87	30.2812	129.141	43.4219	181.081	42.612	280.51	100.448	390.768	130.135	480.797	4.58146	12.4186	13.7665	47.8881	38.4821	10.3709	19.2245	31.2342	14.8271	78.8498
88	31.3932	124.232	44.6068	175.586	40.3125	275.406	92.5599	362.023	117.466	457.82	4.85768	12.0908	11.31	48.9414	36.2834	9.74482	18.8967	4.73983	9.57172	91.9055
89	33.8906	121.266	46.8438	169.789	37.9896	282.099	83.2109	339.628	105.354	442.513	5.41379	11.7777	9.72272	50.223	33.3077	6.01041	16.4807	20.4656	5.68632	105.893
90	37.3229	119.44	49.4792	164.13	35.4974	300.693	74.2292	325.328	94.2891	436.82	6.29767	12.2676	8.76518	50.6834	30.5861	2.93891	13.1699	45.3432	3.28142	120.271
91	41.5443	119.268	53.1406	159.255	32.7109	329.745	66.3828	321.078	84.8151	442.25	7.1705	14.4773	7.32887	50.0941	27.8239	17.5525	9.63065	70.0846	1.83038	133.746
92	47.0781	122.716	58.5703	156.286	30.1276	366.487	59.3281	327.505	76.8099	459.948	9.3397	15.5158	6.42657	48.5915	24.8555	36.7364	6.34923	94.465	1.38843	140.862
93	52.5182	129.24	63.763	155.219	28.2474	406.844	52.9609	343.883	70.4661	488.404	11.1406	16.8601	7.51669	45.1517	22.7784	57.423	3.76755	116.367	1.90403	134.435
94	55.0339	136.904	67.0052	156.122	26.9036	440.953	47.7396	368.164	67.0781	524.003	9.82952	22.388	10.253	39.609	21.0401	70.9906	2.11395	134.037	3.09359	110.106
95	55.5547	148.836	68.7161	159.596	26.2995	456.242	43.7734	396.612	67.4323	565.995	7.9439	27.927	13.8807	33.2745	19.2944	69.2928	0.563476	146.183	4.48571	69.5837
96	54.9896	165.32	69.6797	166.13	26.4922	453.341	40.8099	426.435	71.3464	613.458	6.97531	30.343	17.4677	27.1352	18.0202	58.6125	0.917029	152.326	6.41184	20.02
97	53.0234	181.779	69.7604	176.164	27.6484	448.37	38.9349	454.328	78.9635	660.086	6.04355	28.2438	19.5412	21.7104	17.4677	56.3697	1.66096	152.882	9.28814	29.8789
98	49.7266	194.297	68.2891	188.745	30.4375	451.594	38.3828	475.112	90.8437	696.919	5.49113	20.1746	19.7217	16.9927	18.6499	68.2284	2.53012	148.334	12.1755	74.3677
99	45.5417	199.573	65.6693	202.177	34.6042	457.487	39.4401	485.599	107.969	717.312	5.33276	10.0394	19.0587	13.8328	21.5815	81.1589	4.00326	139.956	14.8271	111.907
100	41.6641	195.862	62.8854	215.208	39.3828	453.591	42.2969	484.18	129.779	717.99	4.76192	2.18393	18.208	13.9948	24.4357	79.9288	5.25174	129.61	17.7255	141.06
101	38.2604	185.052	60.0833	226.286	44.2839	432.185	47.4349	471.039	152.997	699.104	4.00694	2.276	16.6465	17.4641	27.5588	65.6615	5.35118	120.072	21.2905	159.342
102	35.3307	172.664	57.3125	232.583	48.9844	398.271	54.9245	447.38	174.344	664.357	3.95906	3.72336	14.2968	22.7232	32.166	49.9247	4.15057	111.789	24.8666	165.968
103	33.0885	163.188	54.9115	231.883	53.1042	362.122	64.4297	416.505	192.599	623.055	3.99957	3.27037	12.1902	28.9509	36.7106	36.0956	2.21339	101.617	25.2864	155.597
104	31.3151	156.982	52.7865	225.099	56.625	329.396	76.1146	384.604	206.122	581.633	3.70863	1.52102	10.4077	35.7752	40.0326	22.5611	0.095754	90.2003	21.1653	128.417
105	29.9453	152.659	51.151	215.951	59.3594	302.044	88.6771	353.758	211.706	538.419	3.82648	1.24849	8.42636	41.0822	42.5737	11.7741	3.13042	82.9341	15.9062	99.4185
106	29.237	149.302	50.4844	207.721	60.1953	281.49	99.6927	325.052	208.956	495.919	4.1874	4.33103	6.21665	43.6012	44.382	8.40426	7.04897	81.332	11.8698	76.4228
107	29.3151	147.047	50.7891	200.367	59.4167	269.229	107.107	300.99	200.336	457.917	4.55568	7.05634	4.18003	45.6268	44.4741	13.6118	11.1185	83.2397	8.76886	58.2847
108	30.3047	146.906	51.9635	193.823	57.9167	263.919	109.677	281.586	188.333	424.909	5.30698	9.34707	2.01083	47.796	42.6695	23.6697	14.5767	86.5948	6.5481	44.4041
109	32.2943	148.831	53.9219	189.169	55.3568	261.253	107.38	266.164	174.711	397.904	6.43394	12.1276	0.58189	48.4773	39.6385	31.8088	16.5286	90.8595	4.6809	33.9227
110	35.0729	152.122	56.599	186.635	52.0885	257.68	101.115	254.378	160.5	378.06	7.91812	15.8841	2.56326	47.8034	36.6591	29.2602	16.2635	96.6563	2.61482	26.9621
111	38.5104	158.026	60.1615	186.253	48.7161	250.292	92.7995	246.102	146.964	367.333	9.14819	21.1322	4.43415	45.45	34.6298	8.22748	14.7572	103.595	0.714472	24.7782
112	42.2318	168.674	64.487	188.471	45.1745	241.25	84.099	240.672	134.589	366.977	9.81479	27.986	6.71383	41.0969	31.9045	23.8059	12.7648	111.384	0.662913	29.6727
113	45.3411	183.549	68.6536	194.398	41.6901	238.901	75.6172	237.51	122.919	378.06	10.021	33.9743	7.84815	36.3313	28.2806	44.8571	10.6177	119.987	1.1159	44.7282
114	47.1823	199.182	71.8021	204.484	38.3854	247.208	67.6146	236.698	112.026	402.344	9.90686	34.1621	7.18892	31.2011	25.3306	43.3545	9.05981	128.259	0.471405	73.8043
115	47.5104	211.167	73.651	218.023	35.5208	266.125	60.474	237.732	102.646	438.904	9.5975	26.4281	5.71578	25.3269	22.7968	18.5247	7.49091	134.479	0.456673	117.87
116	46.4609	216.193	74.2526	233.633	33.5521	290.977	54.6823	240.19	95.8125	483.672	8.88671	14.7461	4.48939	20.4877	20.0642	23.4487	5.70105	137.389	1.55416	172.836
117	44.3307	213.268	73.862	248.672	32.6901	306.794	49.9766	243.06	92.0599	530.068	7.63454	5.05655	3.61287	19.335	17.9612	61.1169	4.2095	135.717	3.45819	232.1
118	41.5104	203.589	72.6302	259.732	32.6354	301.474	45.7422	244.07	91.7448	568.146	6.11353	1.18588	2.74004	23.6476	16.4771	73.5686	3.10464	130.76	6.76907	292.735
119	38.6094	190.974	70.6615	264.802	33.4661	280.26	41.9479	241.596	95.5964	591.172	5.14126	2.20234	2.22444	31.8124	14.8824	63.7133	2.73267	125.191	12.1718	350.342
120	35.9089	179.568	68.013	264.128	36.0365	255.411	38.8906	236.253	104.388	599.331	4.79139	4.16898	2.1471	40.1983	14.805	48.2085	2.67375	117.87	19.6038	390.938
121	33.4193	171	64.901	258.943	39.4792	230.716	37.237	229.805	118.625	593.818	4.75456	5.34013	2.40122	47.2141	16.7791	34.0258	2.44909	107.948	28.7188	407.75
122	31.2865	164.992	62.0078	251.385	43.0677	206.497	37.6328	222.427	137.682	575.669	4.87609	5.93307	2.92786	52.8857	18.7604	20.9223	2.36071	97.1314	38.6994	405.831
123	29.7917	160.987	59.8411	243.552	47.2891	185.328	39.9609	213.63	159.896	546.729	4.75824	6.52969	2.69216	57.0841	20.797	10.8939	2.79528	85.9724	47.6413	388.71
124	29	159.221	58.1302	236.117	52.263	168.867	44.0052	203.857	182.937	509.956	4.47098	7.50933	2.19498	59.9383	24.2074	5.87414	4.61829	75.1264	53.5854	359.943
125	28.8229	159.547	56.5859	229.474	57.5495	157.057	50.1849	193.977	204.143	470	4.47098	8.77254	2.62587	61.1942	28.3321	4.95711	7.53879	65.1827	54.8413	325.07
126	28.9557	161.164	55.6849	224.432	61.9089	148.607	58.1276	184.484	220.854	431.112	4.87241	11.1112	3.14883	60.4429	32.4348	6.42657	10.404	55.1764	51.2284	288.835
127	29.4297	165.305	55.875	221.367	64.9375	142.667	66.8802	175.667	230.859	395.815	5.61634	12.3339	3.51344	58.1411	36.3276	9.22185	13.1183	44.8055	44.2163	254.29
128	29.8411	167.846	56.1406	221.018	65.388	141.839	69.1667	173.792	231.372	388.06	6.01409	10.846	3.66075	57.3456	36.9058	9.98788	13.7959	42.2865	41.8187	246.202

## Sheet: Fig3_C_indiv_reps
Experiment_Date	2021-03-10	2021-03-10	2021-03-10	2021-03-10	2021-03-17	2021-03-17	2021-03-17	2021-03-17	2021-03-17	2021-11-04	2021-11-04	2021-11-04	2021-11-04	2021-11-04	2022-03-28	2022-03-28	2022-03-28	2022-03-28	2022-03-28	2022-03-28	2022-03-28	2022-03-28	2022-03-28
TPs	Bot_TK04_0_Results_out	Bot_TK303_prd6_0_Results_out	Top_TK04_Hi_Results_out	Top_TK303_prd6_Hi_Results_out	TPs	Bot_TK04_0_Results_out	Bot_TK303_prd6_0_Results_out	Top_TK04_Hi_Results_out	Top_TK303_prd6_Hi_Results_out	TPs	Bot_TK01_0_Results_out	Bot_TK618_ck1d3_0_Results_out	Top_TK01_high_Results_out	Top_TK618_ck1d3_high_Results_out	TPs	Bot_TK04_0_Results_out	Bot_TK303_0_Results_out	Bot_TK618_0_Results_out	Bot_TK619_0_Results_out	Top_TK04_high_Results_out	Top_TK303_high_Results_out	Top_TK618_high_Results_out	Top_TK619_high_Results_out
0	5.25	5.60417	6.54167	12.7292	0	6.02083	3.16667	2.27083	11.7708	0	5.89583	-0.145833	5.45833	-1.64583	0	-11.1042	-34.2292	-30.5	-28.9792	-27.3958	-32.1667	-30.0417	-26.4583
1	0.395833	5.625	6.97917	10.5417	1	0.541667	4.33333	5.625	10.0833	1	1.02083	1.33333	4.95833	3.91667	1	-2.45833	-4.8125	3.10417	-2.97917	-3.8125	1.14583	0.479167	-0.104167
2	-1.125	4.3125	6.0625	9.3125	2	0.5	3.66667	5.64583	8.91667	2	1.29167	2.0625	5.4375	4.75	2	-4.5625	-4.52083	2.29167	-3.66667	-4.25	-1.16667	-0.333333	0.145833
3	-0.145833	4.8125	6.77083	10.375	3	1.83333	3.89583	6.33333	8.64583	3	0.9375	1.77083	5.22917	4.75	3	-5.02083	-5.58333	1.27083	-3.85417	-4.0625	-2.8125	-1.41667	-0.604167
4	-0.833333	5.27083	6.6875	10.4375	4	1.77083	3.89583	5.70833	7.77083	4	1.39583	1.85417	5.52083	5.27083	4	-4.0625	-5.02083	1.02083	-3.54167	-3.64583	-2.8125	-1.29167	-1.04167
5	-1.14583	4.29167	6.72917	9.41667	5	2.5	4.3125	6.14583	8	5	1.08333	1.54167	5.4375	4.95833	5	-4.54167	-5.35417	0.229167	-3.75	-3.41667	-3.1875	-2.10417	-1.125
6	-1	3.8125	6.875	9.35417	6	2.02083	4.10417	6.85417	8.75	6	1.52083	2.125	5.85417	6.6875	6	-6.41667	-6.60417	-1.33333	-4.25	-4.5	-4	-3.1875	-2.375
7	-0.520833	4.70833	8.75	10.5417	7	0.75	2.16667	5.72917	8.89583	7	2.27083	3.3125	7.1875	9.91667	7	-4.54167	-5.10417	-1.3125	-3.5625	-3.29167	-3.14583	-2.20833	-1.20833
8	0.0625	5.08333	11.0417	11.3958	8	5.60417	3.0625	8.89583	10.3958	8	4	6.02083	12.3333	17.875	8	-4.91667	-5.70833	-2.25	-4.25	-3.52083	-3.625	-2.29167	-1.58333
9	0.458333	5.5625	14.7083	12.9167	9	12.5	3.95833	14.8125	11.7708	9	5.625	10.7708	24.0208	32.7083	9	-4.79167	-5.3125	-2	-3.9375	-2.8125	-3.5	-2.3125	-1.625
10	1	5.875	20.1042	15.4792	10	20.0625	4.29167	22.8333	13.9375	10	8.64583	17.9375	43.4375	50.3333	10	-5.125	-6.4375	-2.375	-4.66667	-3.35417	-3.79167	-2.3125	-1.875
11	4.10417	6.875	26.6042	17.5	11	31.8958	4.91667	37.9583	15.8333	11	10	24.9167	65.75	67.5833	11	-2.95833	-5.27083	0.270833	-3.39583	-1.5	-3.35417	0.4375	-1.02083
12	7.16667	8.02083	35.5208	20.125	12	51.1042	5.54167	63.1875	19.3125	12	13.8125	37	96.7083	89.3125	12	1.29167	-3.9375	2.6875	-2.08333	1.58333	-3.14583	5.02083	-0.604167
13	11.6667	10.6667	49.75	25.0625	13	70.375	7.79167	102.208	23.2292	13	15.3542	46.3333	131.812	109.792	13	11.8542	-0.604167	7.25	1.97917	9.16667	-1.20833	14.1042	1.79167
14	15	12.0208	66.2708	27.4167	14	85.875	7.875	142.375	25.5	14	16.625	51.3333	168.771	131.604	14	26.0625	2.5625	13.4375	8.33333	19.0625	2.04167	23.8125	5.72917
15	18.2083	13.0208	82.1458	28.6042	15	93.8333	9.45833	176.708	27.3958	15	18.3125	53.375	205.854	142.104	15	44.4792	8.625	18.3333	14.875	29.8125	4.83333	31.3333	10.25
16	19.75	13.125	92.6875	28.25	16	93.0625	9.95833	203.646	25.8958	16	20.1042	50.5833	238.583	139.271	16	64.3958	12.5625	21.6875	22.1042	42.3125	7.5625	36.1667	14.3542
17	19.6042	12.5833	99.9583	28.2708	17	84.125	8.79167	227.312	25.625	17	21.1042	44.6042	259.708	129.542	17	80.7292	13.6042	23.6667	27.125	60.3542	11.1667	38.4792	16.7917
18	18.25	12.5625	104.479	27.7708	18	72.6667	9.33333	248.25	26.8542	18	21.2292	39.7292	269.917	117.646	18	93.2083	12.9792	23.375	27.9583	86	11.875	38.0833	16.6458
19	15.9583	11.2083	105.188	27.0625	19	63.2292	8.45833	273.312	28.0417	19	20.1042	34.7917	268.354	106.667	19	96.1458	11.7708	22.1667	27.5417	105.854	11.6458	41.5208	17.9167
20	13.7083	11.0208	103.021	26.9375	20	54.75	7.83333	289	25.8333	20	19.2083	31.2292	264.146	94.6458	20	89.0208	10.3125	20	24.875	116.458	10.5625	43.6458	17.7083
21	10.4792	9.75	99.0208	25.6458	21	45.5417	8.75	282.229	24.625	21	17.3125	26.4375	249.688	74.6042	21	76.9375	8.20833	17.6875	21.6667	118.125	9.39583	44.7708	17.3542
22	10.3542	9.60417	96.2083	24.75	22	35.875	7.91667	250.25	21	22	16.75	23.7708	225.167	60.625	22	65.5833	7.52083	16.7917	19	116.771	8.6875	46.1667	17.0208
23	7.22917	8.72917	91.6875	23.6042	23	32.3542	6.5	252.792	21.7083	23	15.5625	21.2917	205.125	54.8125	23	54.0417	5.72917	15.2708	15.9792	110.812	7.10417	44.6042	15.75
24	6.25	8.29167	89.9167	24.3542	24	25.5208	6.75	256	21.4375	24	14.7917	18.8333	187.271	52.9167	24	45.3125	4.27083	13.8333	13.0833	105.146	6.14583	42.0208	13.5625
25	5.85417	8.72917	88.7083	25.75	25	22.5833	6.22917	244.25	22.3125	25	14.375	17.4375	173.833	55.4583	25	37.9375	3.20833	12.4375	10.5625	100.792	5.125	39.75	12.75
26	5.29167	8.625	87.1875	26.875	26	19.0833	6.22917	228.521	23.6875	26	13.5	16.2708	166.771	59.1667	26	31.6458	2.0625	11.25	8.41667	97.8333	4.70833	38.6667	11.8542
27	4.72917	8.6875	85.2292	29.6667	27	15.8333	6.04167	213.438	25.9375	27	12.8542	16.3542	167.25	65.75	27	26.9375	1.6875	10.7083	7.45833	92.6667	5.6875	39.7917	12.2292
28	5.58333	8.95833	85.6042	33.8125	28	15.3333	6.9375	204.562	30	28	11.75	17.0625	176.583	74.625	28	21.9375	-0.104167	9.75	5.4375	85.25	5.72917	41.8125	11.75
29	4	8.70833	88	38.2917	29	17.4375	6.77083	203.75	33.3542	29	11.2708	18.375	197.812	85.6042	29	19.1458	0.458333	9.54167	4.89583	81.0833	9.39583	49.8125	14.8333
30	5.39583	9.9375	98.2917	44.6458	30	23.5833	8.14583	216.542	38.5208	30	12.1458	21.6667	236.146	98.0833	30	17.1042	0.333333	9.54167	3.95833	77.7083	13.5417	58.25	18.3542
31	7.75	12.0625	119.125	49.4167	31	34.625	9.47917	249.583	41.625	31	13.3958	26.1042	289.688	108.167	31	17.6667	1.125	11.1875	3.95833	76.2917	18.3958	67.625	23.6875
32	12.6458	13.4583	145.917	53.375	32	51.6042	11.7292	301	45.25	32	17.3958	30.9375	360.104	113.667	32	23	4.02083	15.5	5.89583	79.9375	25.5208	78.25	31.1042
33	20.1875	15.875	178.375	55.2292	33	70.2292	13.3542	365.667	46.2917	33	23.6667	34.8125	437.333	113.083	33	29.7708	6.08333	18.2292	7.0625	89.5208	29.8333	87.3542	37.375
34	28.7917	18.3542	209.75	53.1458	34	90.8958	14.7708	427.812	45.9167	34	29.6667	36.4583	509.896	106.042	34	37.75	10.3542	23.5625	10.2917	108.229	33.6042	96.8542	43.9167
35	38.2917	19.25	235.958	49.6042	35	108.646	16.9583	464	44.0625	35	50.3542	35.4583	569.479	95.9792	35	46.5417	14.0833	28.625	15.2708	132.542	35.5417	101.604	47.75
36	46.1042	19.8125	253.062	45.375	36	119	16.2292	475.021	41.875	36	39.1667	33.125	596.229	84.8125	36	58.625	15.2083	32.75	18.8125	158.708	32.9792	100.875	47.9792
37	52.5417	19.4167	259.771	41.2083	37	118.896	15.1667	457.958	40.2083	37	43.125	30.25	593.188	74.25	37	73.8333	15.7917	35.3958	22.5	187.125	29.0417	96	45.6667
38	52.625	17.1875	248.917	36.2708	38	109.604	14.875	416.312	38.7083	38	46.7083	27.375	559.375	67.5208	38	86.2917	15.5833	36.9792	24.4375	210.646	25.5833	90.0833	43.1667
39	48.9375	16.1042	224.771	34.5	39	92.4792	13.7083	357.271	37.6875	39	48.4375	24.6458	494.229	62.8333	39	92.0417	13.1875	33.5208	22.2708	221.167	22	79.875	38.7292
40	42.9792	14.9167	195.729	31.8958	40	77.6875	12.9375	298.375	37.3542	40	48.7083	22.5208	420.917	61.3542	40	90.6667	12.7083	32.3333	20.9375	221.042	21.0208	71.125	35.5833
41	36.5417	14.1875	168.646	32.2917	41	65.0208	12.9583	252.354	39.5625	41	46.7292	21.6875	343.167	62.9583	41	80.875	10.9375	30.8333	18.6042	208.292	18.6875	62.8542	30.375
42	31.7292	14.0625	148.708	33.6667	42	54.2708	11.8958	223.771	42.8958	42	43.3125	20.3125	274.021	65.0833	42	71.4375	10.7083	30.0625	17.625	190.875	17.7708	57.8542	28.1042
43	25.5208	11.9375	132.938	35.4792	43	44.7083	10.6458	201.083	46.4375	43	41.7917	20.2708	234.167	72.5625	43	60.3125	8.8125	27.3958	14.7917	168.125	16.25	52.0625	25.1042
44	21.7083	12.5	127.979	42.5833	44	37.0417	10.3333	188.688	52.0625	44	38.2292	19.1667	214.583	82.8125	44	52.2292	8.02083	25.6458	14	148.688	16.9792	49.875	23.8958
45	18.5208	11.875	123.75	48.875	45	32.6667	11.5833	185.729	59.8125	45	34.8333	18.5208	208.771	97.1042	45	44.7083	7.10417	24.1458	11.9792	130.312	18.0625	50.4583	22.6875
46	16.1042	12.1042	122.438	56.75	46	25.375	9.54167	186.333	65.5833	46	31.5833	19.4375	212.417	115.479	46	39.8125	8.625	24.4167	12.6667	117.083	22.7083	56.1875	25.625
47	13.8333	12.1667	121.333	63.7708	47	23	11.1875	191.854	73.6458	47	28.625	22.3333	224.146	134.042	47	36.0417	9.125	24.6875	12.4583	106.104	26.9583	63.1875	29.125
48	11.4375	13.2292	125	70.9167	48	19.6458	11.1667	196.792	78.3542	48	24.9583	25.3125	239.5	148.729	48	32	9.89583	24.25	11.8333	97.9583	31.4792	72.1875	33.9375
49	10.625	14.875	130.562	74.0833	49	18.8958	12.9792	204.771	80.0625	49	23.5625	29.4167	256.708	162.479	49	29.1458	10.9375	23.3958	11.5	91.875	36.8542	80.7708	40.625
50	9.58333	17.375	141	74.6667	50	22.2083	15.2083	219.646	78.375	50	22	34.8958	276.167	168.583	50	27.2292	13.3958	26.8333	12.125	87.7708	41.0625	90.875	46.875
51	9.70833	20.7292	158.083	73.2917	51	30.8958	18.7083	243.708	76.125	51	20.2292	40.1458	298.396	162.729	51	27.3125	17.1875	31.1667	14.2292	87.1458	43.0833	99.5	52.8333
52	12.75	25.4167	184.688	71.625	52	48.6458	23.5625	284.729	73.9792	52	19.7292	44.7917	331.792	149.729	52	29.7917	21.4792	35.25	17	88.9375	43.1875	107.208	57.5208
53	17.5417	28.8958	218.479	68.4375	53	73.3333	27.0833	349.188	71.3958	53	22.4792	48.5625	378.083	135.812	53	38.1875	27.2917	42.3333	21.875	95.4167	43.125	114.25	63.1875
54	28.375	32.8958	259.604	64.4792	54	101.521	31.2917	423.312	69.25	54	27.9583	48.8542	434.729	123.062	54	49.375	32.2708	49.9583	28.3333	106.062	42.1458	116.708	65.5625
55	40.5625	32.3542	300.104	58.2917	55	130.229	33.0625	489.521	65.7708	55	35.5	46.6875	492.417	115.021	55	56.8958	34.2708	56.6667	35.625	119.896	39.3958	112.208	64.5417
56	56.2292	33.3958	336.479	56.1667	56	154.875	33.4583	536.208	63.0833	56	46.5417	44.1875	543.729	108.979	56	64.8542	34.375	61.9583	42.5625	136.542	37.2292	106.75	60.9583
57	71.0625	32.5417	359.042	54.6667	57	170.75	31.6042	551.708	59.9583	57	58.0833	41.1667	579.25	105.208	57	76.0625	33.375	64.0417	46.9375	158.292	35.5833	100.208	57.2917
58	84.9167	32.1875	363.854	56.375	58	176.542	30.4167	533.354	60.1042	58	67.8333	38.0833	590.479	103.021	58	91.0833	31.8333	63.8958	48.7708	187.479	34.6667	92.9792	52.6458
59	92.8542	30.3125	349.062	58.875	59	172.354	29.5833	495.125	64.2708	59	80.5208	35.8333	570.396	99.7083	59	104.833	30.375	60.6875	46.5833	221.021	34.0417	83.875	48.5208
60	96.3125	27.7292	320.854	62.6875	60	158.938	27.2708	441.771	69	60	92.7083	33.6875	528.479	99.8542	60	113.875	29.125	56.5833	44.1042	250.354	35.9167	77.25	45.8333
61	93.3542	27	288.229	68.6875	61	139.021	25.2292	388.792	75.7708	61	101.688	31.4583	468.042	105.375	61	114.625	28.1667	51.625	40.2083	263.688	37.75	70.8333	43.0833
62	84.3125	24.9375	256.312	78.5833	62	119.292	23.6458	346.125	87.125	62	104.562	29.6458	404.521	116.354	62	108.708	25.7708	46.2292	35.8958	258.979	40.3333	68.4375	41.6667
63	74.8333	23.9792	229.979	88.7292	63	101.833	22.6042	312.5	98.4375	63	101.812	28.8333	352.292	134.021	63	100.479	26.5208	44.3542	33.4167	246.229	44.5625	71.0208	41.8958
64	65.1667	23.2083	209.812	97.375	64	85.9792	20.3542	289	108.958	64	95.6667	29.6458	312.25	155.5	64	90.5208	26.0417	41.5625	30.5417	228.062	49.75	75.1667	43.6458
65	56.4167	22.7083	193.604	104.604	65	72.7917	19.8125	270.229	115.729	65	86.625	28.4167	280.625	176.792	65	80.3125	25.6875	38.0208	27.7292	210.562	54.9167	80.3542	46.0833
66	47.7083	21.375	184.104	104.521	66	60.875	18.6042	253.125	115	66	77.3125	29.7917	260.458	192.708	66	70.4792	26.3542	36.2917	26.3542	194.417	61.1458	88.0833	51.6042
67	40.4375	22.8125	180.188	102.146	67	51.2917	18.4167	244.667	113.979	67	69.6875	33.7917	250.979	204.104	67	63.5	26.7083	33.7083	24.25	178	64.6875	96.4792	56.5417
68	34.6667	25.0833	178.167	99.0417	68	44.625	20.3125	235.771	108.646	68	62.0417	38.5	251.042	206.354	68	57.3333	28.3125	32.875	23.0208	163.938	66.0208	104.354	62.1042
69	31.1875	29.625	179.396	92.9375	69	38.7292	22.1667	237.042	105.229	69	54.3333	40.5417	256.75	192.542	69	52.9583	31.6042	33.5625	23.1458	151.104	66.9583	111.521	67.1042
70	27.2708	34.5833	183.729	87.6875	70	34.7708	24.9583	255.875	100.979	70	47.9583	45.7917	268.146	170.583	70	48.7917	36.2708	36.3958	24.4167	141.771	66.5833	118	72
71	24.625	40.3125	196.417	82.1458	71	34.5208	30.375	296.292	99.3125	71	41.8542	51.9167	289.417	150.354	71	44.5625	41.1458	39	25.375	134.146	64.5	122.771	74.4375
72	22.6875	48.25	222.854	80.9792	72	41.3542	38.2917	361.792	95.5625	72	38.125	57.4375	326.458	138.521	72	42.4167	46.1042	44.9792	28.9583	124.5	61.2917	122.542	75.3958
73	21.1667	52.6458	258.354	91.4375	73	57.1875	45	442.062	91.8333	73	34.4167	59.2292	373.25	128.292	73	44.0417	51.9375	53.2917	35.25	123.167	59.9583	121.542	75.9792
74	26.4583	56.4167	306.792	78.75	74	78.6667	49.1458	540.208	93.3333	74	33.4167	61	429.979	121.271	74	50.2083	54.9375	63.1667	43.9375	127.104	59.0625	119.5	76.0417
75	34.4375	56.875	356.979	80.5208	75	105.583	51.8958	635.958	97.0625	75	33.1458	60.3958	486.021	111.938	75	60.8542	55.875	73.5208	52.3958	136.333	58.9167	113.812	73.4375
76	48.75	57.2708	406.146	85.4167	76	131.042	51.9375	703.271	106.625	76	37.2917	59.25	535.875	107.958	76	69.4375	56.0833	83.5417	62.3958	150.292	61.7708	109.583	72.8333
77	67.5833	55.5417	441.938	92.1042	77	154.917	50.75	734.833	116.604	77	45.1667	57.1667	570.292	105.688	77	71.75	52.7708	85.25	66.8958	167.146	64.875	103.75	70.25
78	85.7292	52.9792	455.458	103.438	78	173.062	48.0417	737.292	128.312	78	53.5625	54	592.438	105.771	78	82.1667	50.9583	85.3333	69.3958	189.958	70.875	100.333	69.0833
79	102.5	49.5	451.979	116.854	79	187.938	46.7083	719.021	143.333	79	63.6875	52.2292	587.562	108.25	79	96.1667	49.9583	83.875	68.3542	220.958	78.7708	97.1458	68.1875
80	115.312	45.5833	431.562	130.479	80	190.562	43.8958	673.562	160.625	80	76.8125	50.2083	556.688	115.292	80	107.104	47.7917	78.3542	63.875	253.812	86.4167	94.6667	67.75
81	123.646	43.0417	398.271	144.812	81	182.521	40.0833	609.312	173.188	81	92.3333	48.5417	508.5	131.333	81	118.562	46.7708	72.4792	59.9167	282.521	94.8542	97.3333	69.4583
82	123.667	39.2917	353	153.5	82	166.417	37.1042	531.833	177.354	82	107.354	46.6458	451.833	155.333	82	126.062	46.1875	66.8542	55.0208	299.729	101.812	100.167	71.8125
83	118.583	37.1667	309.958	151.833	83	149.229	34.5625	462.917	172.229	83	118.542	44.8125	395.375	183.396	83	127.146	45.2708	61.25	50.3125	301.271	105.875	106.458	76.5833
84	109.021	35.4167	273.917	142.979	84	128.562	31.9583	407.542	161.604	84	123.812	43.8542	348.458	210.458	84	122.229	44.9375	57.2708	46.8542	290.542	106.771	115.333	81.8125
85	95.6042	33.2708	247.812	134.25	85	108.833	31.1875	371.562	154.646	85	123.021	43.1042	317.438	225.667	85	112.875	43.5625	52.3542	42.7708	274.729	104.458	122.792	85.8958
86	82.3125	33.1458	230.479	126.833	86	92.0417	28.5208	349.417	146.729	86	116.979	42.5208	294.333	226.208	86	102.417	44.1042	49.5833	40.8542	256.979	101.396	131.25	90.2708
87	69.8333	33.4375	218.771	119.896	87	75.4583	25.7083	329.479	135.917	87	108.562	44.8542	278.583	221.333	87	92.875	46.2083	47.8333	38.625	237.771	99.4167	137.688	94.7708
88	58	34.0625	212.125	114.812	88	65.5833	28.2292	318.75	133.125	88	98.0208	46.2917	266.458	204.25	88	83.3333	48.125	45.5833	36.3542	222.646	97.625	142.271	98.6042
89	49.6042	37.75	211.25	113.208	89	55.75	29.6667	313.708	128.958	89	88.6667	50.0208	258.062	171.688	89	74.6667	52.3542	44.8333	35.5	210.583	96.1875	145.583	100.417
90	42.2917	41.3125	215.021	110.521	90	48.4167	32.6875	316.292	127.333	90	78.3333	55.375	255.521	144.479	90	66.6042	57.5625	45.1667	34.9792	195.542	93.375	140.438	100.042
91	35.6875	46.7292	227.312	108.812	91	42.8958	36.4375	337.354	128.833	91	70.8125	62.4583	261.438	130.688	91	60.3958	65.75	49.3125	36.3542	184	93.9792	137.021	99.8333
92	30.3958	51.6875	248.625	107.979	92	39.0833	40.3333	380.646	133.021	92	64.4583	68.5833	280.083	124.583	92	55.125	73.1667	55.1458	39.3958	175.083	96.2917	133.979	97.6667
93	31.8542	64.625	293.646	122.208	93	40.3333	44.7917	450	139.875	93	58.8542	74.0833	307.854	120.292	93	49.9375	77	62.2083	44.0625	168.75	100.042	130.271	94.7917
94	26.1042	60.6458	326.521	116.875	94	46.7292	48.6458	541.312	151.875	94	53.5417	78.0833	343.896	114.979	94	46.7292	78.4167	72.9583	51.625	165.438	105.604	124.542	92.25
95	28.4375	62.0208	380.375	128.333	95	58.5208	50.25	639.708	167.312	95	50.125	81.6042	379.771	111.688	95	47.7708	78.7917	87.1667	63.8958	167.646	114.667	120.396	92.2292
96	33.3333	60	436	142.812	96	78.6042	50.6042	739.479	187.833	96	46.2083	80.875	415	110.542	96	54.0625	78.3333	97.4583	74.2917	172.271	126.812	117.375	90.6042
97	43.8333	57.6667	493.854	161.5	97	101.875	48.7708	819.771	204.125	97	44.8542	79.6458	438.354	114.958	97	60.9583	76.0625	103.292	81.3542	178.438	136.271	116.542	90.3542
98	58.3125	53.8542	540.292	181.417	98	125.625	46.8542	868.021	210.917	98	47.2917	78.4583	447.771	126.875	98	66.2917	71.625	103.25	82.8542	187.521	143.562	119	91.9792
99	75.125	49.0625	564.938	195.792	99	145.812	40.8958	873.979	208.292	99	52.1875	75.2292	437.979	142.542	99	75.8125	69.8542	101.167	83.1458	201.083	149.062	126.167	96.4167
100	90.0833	45.2708	563.854	196.896	100	163.604	38.4375	849.917	199.188	100	59.75	70.7708	412.292	162.021	100	90.4375	68.7083	97.3333	81.9583	219.104	150.354	135.729	104.125
101	103.104	40.5208	544.083	187.688	101	172.521	35.4167	799.667	182.958	101	71.9375	68.3125	376.625	185.292	101	108.521	67.6875	91.3542	77.0833	242.167	147.396	148.5	111.354
102	113.542	38.0625	512.854	174.375	102	174.333	32.4375	734.854	168.667	102	89.4583	69.4792	341.958	214.146	102	124.333	65.9583	85.4583	71.625	264.417	142.438	158.562	117.812
103	117.188	35.875	468.521	164.75	103	167.021	29.8333	665.583	159.833	103	105.125	64.7292	308.521	239.188	103	134.146	65.2083	78.9583	66.1458	281.354	138.625	167.292	122.771
104	115.917	33.8542	410.5	158.125	104	153.917	28.9375	593.521	155.167	104	121.604	62.0833	280.125	262.104	104	139.062	63.9792	74.1458	61.6458	291.375	136.792	174.938	124.229
105	107.354	32.1667	353.667	151.229	105	137.021	27.0625	530.438	153.458	105	132.854	58.75	257.083	273.188	105	133.896	61.8125	67	56.9167	290.542	132.312	177.583	123.125
106	99.0208	32.4167	312.917	146.521	106	119.083	25.8958	478.188	152.083	106	138.917	57.6875	237.729	266.229	106	123.083	62.4792	62.7083	52.7708	284.167	129.438	179.396	122.688
107	87.0417	31.7917	282.667	140.688	107	103.375	26.25	439.208	151.833	107	135.771	56.0625	219.25	238.896	107	110.562	63.1667	58.625	49.7917	274.583	128.146	176	119.958
108	76.0208	34.1458	267.917	140.333	108	87.5208	25.9792	411.792	152.396	108	129.75	57.5833	204.625	203.208	108	99	67.125	55.3333	46.2917	262.062	130.562	169.521	115.438
109	63.5625	36.1458	257.562	139.833	109	75.2292	28	393.188	157.438	109	121.062	61.1875	193.562	164.542	109	87.875	73.5625	53.2917	44.3125	248.854	133.854	162.917	110.833
110	54.8333	40.9375	254.729	141.021	110	63.9375	29	382.979	162.354	110	109.25	66.5833	184.75	141.458	110	77.6042	80.8542	52.3125	42.875	235.604	138.875	154.5	106.458
111	46.4375	44.6667	255.688	141.688	111	55.4792	31.8958	387.979	171.271	111	96.3958	73.1458	178.583	129.438	111	68.6875	88.6042	53.9375	42.625	222.688	146.25	144.917	103.188
112	39.625	49.6458	267.604	147.938	112	48.1875	35.375	409.062	186.979	112	86.4167	80.9583	176.271	121.625	112	61.6875	94.2292	56.9375	44.9583	211.958	157.479	136.354	102.688
113	33.8542	52.7292	291.146	157.979	113	43.9375	38.5208	450.354	208.625	113	77.8333	88.7917	179.938	117.417	113	55.625	96.6667	62.3958	48.1042	202.75	168.104	131.688	104.146
114	30.5	54.6042	332.417	174.208	114	42.0208	40.6042	512.604	226.062	114	68.8958	93.5208	186.396	116.062	114	50.5	96.5625	72.0833	54.8125	193.25	175.417	129.354	106.167
115	28.6042	54.8125	390.458	193.708	115	42.7083	40.9792	592.333	232.604	115	61.3958	96.7708	197.958	119.375	115	47.2708	95.2917	83.1875	65	187.688	180.75	130.625	110.688
116	28.5833	52.9583	456.646	208.292	116	48.1875	40.3333	689.5	228.146	116	55.3333	97.5	212	125.646	116	44.5833	90.9375	91.2292	73.4375	183.75	179.438	134.188	116.521
117	31.1042	50.25	516.583	212.771	117	58.0208	39.0625	793.896	217.583	117	50.25	97.0208	226.438	135.854	117	46.1875	88.7917	97.8542	80.9583	184.583	176.958	142.271	124.229
118	36.0833	45.4583	574.083	204.938	118	73.8333	37.2708	889.396	204.062	118	47.1875	95.6042	240.604	154.417	118	51	86.1667	99.9375	84.5208	188.979	171.792	151.479	132.708
119	46.6875	42.1667	628.667	188.354	119	90.8542	35.1458	951.083	192	119	43.7917	91.6875	248.854	174.438	119	58.0417	83.1042	97.0833	83.6458	195.042	166.75	160.542	143.312
120	58.8958	39.1875	665.083	176.021	120	108.979	32.3333	981.583	182.062	120	44.1667	88.7083	253.917	198.521	120	66.9167	81.6458	94.1042	81.9167	207.125	162.333	171.854	150.958
121	73.0417	36.6458	676.896	166.083	121	124.917	30.2708	977.958	173.938	121	46.75	84.7917	251.833	220.583	121	80.7292	80.125	89.3125	79	225.458	161.167	182	155.146
122	87.7083	34.6458	659.875	160.708	122	136.5	27.3542	938.021	169.167	122	53.5208	80.625	243.5	242.062	122	95.75	78.6667	85.75	74.9583	246.479	160.354	189.521	155.167
123	100.125	33	626.146	155.688	123	141.771	26.375	864.521	164.479	123	62.375	76.0625	228.938	264.542	123	109.021	77.5625	81.0417	70.5417	265.354	160.625	191.75	152.667
124	107.333	31.9792	585.958	153.396	124	142.25	25.6042	788.896	164.292	124	72.6042	72.5	212.583	274.021	124	115.729	74.375	75.375	65	276.25	159.75	186.667	146.958
125	110.729	31.6875	525.625	153.167	125	137.333	25.7708	706.667	165.062	125	80.9792	69.4167	195.354	262.042	125	118.521	74.875	72.25	62.125	282.438	165.021	182.979	141.417
126	110.438	32.5833	455.125	153.646	126	127.25	25.5	626.167	168.583	126	90.5833	67.25	180.875	233.667	126	114.521	75.3542	68.8125	59.0417	283.188	170.833	179.125	134.75
127	101.729	32.75	398.479	152.771	127	113.833	25.2708	552.75	173.854	127	98.5417	64.7708	167.167	197.5	127	107.833	76.75	64.6875	55.2292	278.312	179.979	171.062	128.229
128	92.8125	35.5208	360.396	167.146	128	99.6042	25.7917	495.875	179.812	128	103.188	63.1875	156.083	166.896	128	97.7083	80.1667	60.7708	52.125	271.688	190.167	161.396	123.062
129	80.4583	37.6042	333.208	157.083						129	106.625	64.7708	147.938	147.062	129	88.3542	86.1667	58.2083	49.8958	264.5	201.125	153.146	119.521
130	67.5208	40.5	319.271	162.146						130	105.729	67.2083	141.667	134.562	130	80.5208	92.7917	56.6458	48.5625	254.375	212.583	146.104	118.188
131	57.2292	44.1667	314.042	173.5						131	100.75	71.2708	136.812	124.646	131	72.4375	98.2917	55.5417	47.3958	245.167	220.604	142.292	119.104
132	48.6042	47.6875	315.729	188.562						132	94.1458	77.25	134.479	118.521	132	66.2292	103.25	59.3125	50.5625	236.417	222	143.208	123.167
133	40.5208	48.2292	326.833	200.812						133	87.3958	84.625	134.958	118.271	133	60.5	105.625	63.1042	53.3542	228.271	219.583	146.75	130.688
134	36.0417	49.5625	354.229	209.021						134	79.4792	90.4583	138.667	121.25	134	55.2083	105.062	70.375	58.0833	220.354	215.604	153.042	136.854
135	30.8125	47.625	393.333	208.062						135	70.3958	92.8333	144.417	126.021	135	50.2292	102.792	79.2083	66.0625	213.625	211.479	161.792	145.458
136	28.1875	45.7083	448.042	198.646						136	64.2292	96.4167	153.896	138.771	136	46.7083	100.75	87.9167	75.5	208.188	207.854	172.979	154.188
137	27.6458	43.5	511.875	184.25						137	57.4583	96.9167	163.812	154.354	137	45.6458	98.6042	94.1042	82.5	205	203.104	185.896	159.938
138	27.9167	40.2083	578.792	173.271						138	50.875	95.3542	172.312	177.104	138	44.5625	95.375	96.4167	85.4375	204.833	199.562	195.458	163.396
139	30.375	37.8542	647.292	166.375						139	47.1458	94.6875	181.896	200.396	139	46.9792	93.2083	93.6875	85.25	207.083	199.208	204.708	162.188
140	34.3542	35.3542	718.833	160.042						140	44.6458	93.6042	189.917	224.25	140	51.0208	90.0208	88.5833	82.2292	210.729	199.875	211.583	157.521
141	41.8125	33.625	781.708	156.396						141	42.7083	90.7917	194.479	249.104	141	57.625	87.9583	85.9375	78	216.542	203.021	206.458	152.562
142	51.625	32.4792	814.062	153.771						142	41	87.0833	195.375	270.021	142	65.1458	86.6042	82.7708	75.3125	225.479	209.396	204.125	148.146
143	63.2292	32.8333	806.75	154.979						143	42.1458	83.5	193.042	279.854	143	74.1875	86.375	80.5625	73.5625	236.25	219.646	197.792	144.396
144	72.9167	31.8958	771.521	155.542						144	44.8542	80.3125	188.708	271.25	144	80.2917	84.9583	76.3542	69.5833	245.146	230.125	190.833	137.542
145	81.8333	32.1458	720.688	158.958						145	47.875	76.0208	181.375	241.625	145	85.4375	84.9583	73.2917	67.9167	253.458	242.479	180.146	132.375
146	88.875	32.9167	663.333	165.604						146	54.6667	73.4167	173.583	213.146	146	87.5625	85.1042	69.6667	63.6875	259.667	254.938	169.958	131.208
147	90.6042	33.7292	603	173.271						147	61.4583	69.75	163.104	187.417	147	86.7292	88.6458	67.6458	61.7708	263.042	263.125	161.979	131.833
148	89.0625	36.1458	540.438	183.771						148	69.5208	67.7708	153.417	169.5	148	81.875	91.0208	63.0417	57.7708	263.083	264.417	155.083	133.354
149	83.5	37.3333	470.188	200						149	77.75	67.25	143.833	156.417	149	77.4375	96.9583	61.2708	56.1042	264.458	259.5	151.292	138.667

## Sheet: Fig3_C_avg_stdev
TPs	TK04-TK01_control_0g0a_AVG	TK04-TK01_control_05g017a_AVG	TK303_prd6_0g0a_AVG	TK303_prd6_05g017a_AVG	TK618-619_ck1a3UTR_0g0a_AVG	TK618-619_ck1a3UTR_05g017a_AVG	TK04-TK01_control_0g0a_STDEV	TK04-TK01_control_05g017a_STDEV	TK303_prd6_0g0a_STDEV	TK303_prd6_05g017a_STDEV	TK618-619_ck1a3UTR_0g0a_STDEV	TK618-619_ck1a3UTR_05g017a_STDEV
0	0.483073	0.0247396	-3.52604	1.95833	-9.75868	-8.95312	5.21412	10.5449	13.815	15.6329	9.19244	8.96095
1	0.0729167	1.70443	-0.975694	4.41146	-4.6684	-3.75	3.50746	7.72221	9.65454	10.545	5.44626	5.62729
2	-0.667969	3.36328	1.26563	6.00868	0.168403	1.34549	2.42882	4.99563	5.32242	6.08111	3.22028	2.77195
3	-0.651042	3.48177	1.15451	5.40625	-0.133681	1.07986	2.82271	5.0161	5.50445	6.81027	3.12023	3.30433
4	-0.497396	3.60677	1.22222	5.10243	-0.34375	0.861111	2.85388	4.89503	5.61911	7.01624	2.91487	3.64977
5	-0.613281	3.69661	0.996528	4.82986	-0.673611	0.626736	3.15822	4.98484	5.69981	7.0792	2.86114	4.21027
6	-0.74349	3.96484	0.637153	4.8941	-0.871528	0.873264	3.39265	5.28684	5.68094	7.36105	3.11511	5.37894
7	-0.200521	5.03646	0.607639	5.40451	-0.588542	2.34375	3.54349	5.8538	5.46884	7.71779	3.89003	7.59499
8	1.32812	7.91276	0.904514	6.15104	0.192708	5.27257	4.79879	7.68001	5.60462	8.35699	5.58393	12.4086
9	3.55729	13.3268	1.21528	7.18056	1.67361	9.80729	7.52399	12.0751	6.04279	9.35936	8.46344	20.4397
10	6.625	21.599	1.51563	8.53472	4.03472	15.6719	10.9785	19.2591	6.44656	10.5429	12.0669	29.9365
11	11.5026	33.6029	2.19965	10.1562	7.67361	22.8229	15.7532	28.7289	6.5104	11.7715	16.1386	39.7463
12	18.6901	50.9844	3.63542	12.4705	12.7135	31.6788	22.0322	40.6689	6.24641	13.1653	20.5674	49.74
13	27.2148	73.7096	5.64931	15.4514	18.4861	42.1875	28.1915	54.4581	5.66696	14.1662	23.3183	59.145
14	35.7005	98.776	7.82292	18.1528	24.0295	52.6389	32.6357	68.4759	4.33871	14.0781	23.1268	66.5076
15	43.1589	122.672	10.026	19.8611	28.3872	59.8594	34.7079	81.152	2.46114	13.0548	20.6447	69.1049
16	48.4388	143.52	11.4479	20.776	30.8941	62.3403	35.1265	90.6339	1.74406	11.3046	16.3616	66.0201
17	50.862	161.284	11.7066	21.5278	31.3524	60.9826	35.5666	95.0088	2.16753	9.65943	11.8097	59.8917
18	50.7318	176.083	11.3472	22.0677	30.1684	57.9722	36.8336	95.3268	2.07293	9.04071	8.56707	53.035
19	48.3073	186.668	10.5764	21.9444	28.0139	55.0486	37.0675	95.4609	1.78321	9.10379	6.66468	46.0216
20	43.6927	190.439	9.7066	21.0903	25.2083	51.2361	34.5816	95.2743	1.32286	9.13969	5.49418	38.0944
21	37.862	184.947	8.96875	19.7587	22.2708	46.1059	30.0833	89.5328	0.928604	8.91702	4.48196	29.4007
22	32.2865	174.142	8.14583	18.4132	19.7882	41.6267	25.1169	80.5499	1.13595	8.71002	3.67054	23.175
23	27.4258	165.473	7.18924	17.6007	17.533	38.5538	20.7199	76.5784	1.53132	9.04986	3.27937	20.7515
24	23.3555	159.042	6.47917	17.4566	15.3733	36.6771	16.9942	75.6715	2.07142	9.90776	3.24372	20.6021
25	20.181	152.113	6.04688	17.7986	13.5469	36.1753	13.8035	71.8301	2.71664	10.9655	3.53975	21.7702
26	17.5091	145.424	5.70139	18.7517	12.2361	37.092	11.2362	66.3165	3.23267	11.9799	3.99918	23.9278
27	15.3021	140.592	5.46181	20.6163	11.4358	39.4514	9.05844	62.5045	3.7757	13.2555	4.71419	27.158
28	13.8385	139.577	5.32812	23.4514	10.9861	43.6997	7.34302	62.7433	4.33114	14.7048	5.77497	31.2571
29	13.5339	145.124	5.50694	27.3611	11.0868	50.2812	6.80032	68.8228	4.62207	15.6518	7.15428	35.5196
30	15.1094	160.169	6.28646	31.9913	12.033	58.2587	8.14538	82.397	5.05954	16.1296	9.06104	39.339
31	19.3594	186.564	7.74653	36.6441	14.1667	66.3889	11.9593	103.804	5.38939	15.7594	11.063	41.428
32	26.6615	223.719	9.69965	40.7569	17.1684	73.6111	17.3947	131.208	5.20956	14.4062	12.6246	40.831
33	36.2161	267.777	11.9427	43.2934	20.2378	78.7882	23.3615	160.024	4.775	12.4852	13.3903	37.766
34	47.6185	311.516	14.3802	43.8247	23.3403	81.3976	28.5992	183.951	3.90263	9.93035	12.5346	33.394
35	58.6042	346.417	16.276	42.6094	26.1424	80.9288	32.3616	197.317	2.86747	7.60095	10.2926	29.6009
36	66.1263	366.629	16.9306	40.0104	28.0729	77.3819	34.2681	196.74	2.35039	6.60744	7.99399	27.0562
37	70.9323	369.647	16.6372	36.809	29.1476	72.1892	33.0049	182.721	2.01361	6.63404	6.60324	25.1959
38	72.5469	354.124	15.7222	33.8142	28.8472	66.5747	28.8946	158.774	1.52891	7.20949	6.27801	23.1984
39	69.9414	322.887	14.5174	31.6007	27.1215	60.9757	25.1065	129.886	1.35349	7.95326	6.14389	20.7222
40	64.4466	283.876	13.5174	30.4392	25.2622	56.1458	22.3828	101.374	1.36364	8.86213	6.15138	18.8151
41	57.4453	244.897	12.783	30.474	23.8368	52.6233	19.6706	75.7092	1.51008	10.5533	6.35246	18.6339
42	50.1875	211.47	11.901	31.4479	22.4653	50.6667	16.8096	55.8638	1.63604	12.8236	6.41022	20.1793
43	43.4141	186.871	10.8594	33.5243	20.9774	50.5903	14.3597	44.6067	1.76051	15.3379	6.21872	23.94
44	37.5924	171.547	10.3056	37.3472	19.5608	52.7622	12.4669	40.5518	2.1377	18.29	6.01269	30.0237
45	32.7214	163.458	10.1875	42.5139	18.7188	57.8646	10.9742	42.2057	2.24306	21.0135	5.96848	37.5762
46	28.6237	160.534	10.2986	48.434	18.9306	65.9323	10.0111	48.0378	1.85187	22.8762	6.04951	45.6167
47	25.2448	161.525	10.7934	54.5451	19.7396	75.4045	9.3543	56.1578	1.6121	24.2538	6.48619	52.7942
48	22.4883	165.366	11.6545	59.7396	20.5486	84.9948	8.63649	64.9786	1.70592	24.5912	7.51944	58.1298
49	20.8451	171.979	13.1545	63.0712	21.9896	94.0781	7.88467	73.9809	1.89944	23.1381	9.26268	61.0611
50	20.776	182.526	15.6146	64.309	24.7969	100.967	7.66504	83.3789	1.93121	20.7053	11.3421	60.0829
51	23.0143	199.337	19.1406	63.9913	28.4983	104.243	9.85243	94.3387	1.87676	18.5798	12.9969	54.3843
52	28.8451	225.549	23.401	62.7535	32.6997	104.769	16.1633	109.671	1.6344	17.0314	13.8222	45.9094
53	38.8268	262.262	27.7882	60.8819	37.4774	103.858	25.0885	130.708	1.07545	15.6615	13.4258	37.7294
54	51.8242	305.658	31.3229	58.1806	42.1701	101.307	34.5127	154.665	0.567039	14.4868	11.8261	32.0283
55	66.0065	348.784	33.0885	54.9392	46.151	97.1302	43.0429	176.231	0.613634	13.7444	10.3954	28.8321
56	80.2591	384.759	33.3056	52.2188	49.0451	92.3212	48.9013	190.021	0.68723	13.2913	10.5427	27.2223
57	93.4245	407.794	32.559	50.6701	50.3125	87.5625	50.5203	191.359	0.740268	13.1776	11.6943	26.5735
58	104.204	414.639	31.3889	50.8073	49.7292	82.6753	47.4686	178.303	0.765649	14.0987	12.5351	26.3938
59	111.458	405.49	29.9253	52.7604	47.6111	77.9826	40.197	153.608	0.633457	15.8846	12.339	26.4545
60	113.932	382.954	28.2431	56.217	44.5955	74.7726	30.2274	123.796	0.930709	17.8674	11.3752	27.7766
61	111.005	351.556	26.6059	61.5052	41.0608	73.9983	20.6274	95.7372	1.23289	20.7301	10.0109	31.7167
62	103.837	317.602	25.184	68.8351	37.7865	76.5955	14.8448	73.6316	1.38826	24.6927	8.69569	38.443
63	94.5078	286.691	24.1806	77.1319	35.5608	82.8872	13.1781	58.6173	1.9603	28.4314	7.69203	47.4025
64	84.3607	260.892	23.3767	84.9288	33.6892	91.566	13.09	49.3017	2.64727	30.9627	6.69393	57.541
65	74.125	240.079	22.6962	90.6042	31.8767	101.097	13.0162	43.501	3.15302	31.1723	5.7343	66.6133
66	64.6133	224.566	22.401	93.1163	30.8993	110.429	12.8991	40.2913	3.71955	28.7972	4.96853	72.6451
67	56.5547	214.293	22.9931	93	30.8611	118.288	12.8037	40.2012	4.04174	25.5887	5.53666	75.0062
68	49.9661	208.497	24.8958	91.1128	31.4826	122.826	12.246	43.3999	4.26657	22.4784	7.398	72.0218
69	44.4922	207.939	28.026	88.2674	32.9583	122.977	11.312	50.1586	4.99612	19.6557	9.01004	62.5298
70	40.0221	214.975	32.2378	85.1319	35.5625	119.991	10.2305	61.6055	5.78783	17.8642	10.8568	49.8591
71	37.1562	232.354	37.6771	82.0833	39.2135	116.014	9.02244	80.5222	5.7845	17.3154	12.8788	39.4818
72	36.9714	261.52	43.8924	80.4045	43.901	112.191	9.78447	107.831	5.13842	17.1703	13.5117	33.0039
73	40.4349	302.085	49.3594	79.6198	49.5851	108.741	15.1601	140.796	4.37575	17.3418	12.2143	28.7522
74	48.0208	351.268	52.9358	78.5017	55.8576	104.885	23.6621	176.294	3.63154	17.6404	10.4723	25.5784
75	58.957	401.891	54.5903	79.8299	62.1597	100.464	33.0583	208.378	2.97753	19.4689	10.4583	22.9766
76	71.6549	445.042	54.5243	84.809	67.1667	96.6354	41.1745	229.453	2.62145	22.4665	12.422	21.0455
77	84.9922	474.947	52.9497	91.967	69.3785	93.7448	47.2644	236.391	2.48758	25.7433	14.2107	20.0634
78	98.6719	490.251	50.7656	101.483	69.2691	91.9705	51.0855	229.548	2.20905	28.9753	15.3136	19.9871
79	111.556	490.613	48.4653	113.172	67.5069	91.6719	51.5032	209.439	1.84697	32.7564	15.3464	21.1191
80	121.684	475.586	45.8837	125.571	64.1892	93.9271	46.936	178.07	2.21646	36.6794	13.9853	24.69
81	127.964	446.827	43.3038	136.325	60.2361	100.106	37.3628	140.821	3.33031	38.7893	12.0382	31.9392
82	129.848	408.807	41.0052	142.344	56.1962	109.932	25.5095	105.424	4.58722	37.7086	10.1461	42.6682
83	127.133	368.493	39.0747	141.991	52.4375	122.316	14.6934	78.7154	5.65744	33.6154	8.4594	54.8301
84	120.068	332.624	37.4705	137.167	49.2135	134.667	8.68954	62.7046	6.40744	28.7254	6.91714	65.2513
85	109.878	304.672	36.1771	131.085	46.4497	143.67	10.806	55.0171	6.98094	25.2496	5.57867	70.3227
86	98.4102	283.66	35.4097	124.875	44.6215	148.634	14.5325	51.5282	8.22081	22.2422	4.68434	69.0368
87	87.0091	267.525	35.5747	119.248	43.651	150.036	16.9638	49.5068	9.72395	19.2532	4.62527	62.8262
88	76.5807	256.135	37.1632	115.392	43.1771	146.811	17.8499	48.6834	10.5677	17.5357	5.6204	51.3134
89	67.3724	249.348	40.1267	112.792	43.7049	138.788	17.5653	49.7331	11.4596	16.8755	7.52016	36.802
90	59.3607	248.029	44.3177	111.036	45.7934	129.595	16.7524	54.8374	12.9078	16.9443	10.181	25.7943
91	52.7682	255.439	49.5486	110.981	49.5747	123.023	15.9988	66.8711	14.762	17.6305	12.7247	20.6298
92	48.056	274.952	55.4757	114.028	54.5608	118.78	14.6061	87.3828	15.9741	18.6235	14.3333	18.9526
93	45.2578	306.382	60.4774	119.658	60.5417	114.892	12.3568	117.231	15.8778	20.4341	14.6337	18.0051
94	44.5026	346.38	62.7413	126.762	68.1962	111.101	11.289	154.007	15.0507	23.6466	13.4915	16.4721
95	47.1888	392.182	63.2309	137.703	76.7188	108.243	13.1552	193.108	14.4335	27.6003	11.852	14.8308
96	53.7995	438.964	62.6198	152.26	83.5174	106.934	18.8627	230.259	14.1063	31.1774	11.691	14.1646
97	63.2982	479.199	60.5226	166.429	87.1476	108.34	26.7839	259.949	13.6738	33.2522	12.7102	15.1728
98	74.7188	505.975	57.2483	177.236	87.7465	113.557	34.2798	276.308	13.5943	32.8134	13.1869	18.477
99	87.4544	515.296	53.6979	182.385	86.1424	122.498	40.0183	276.786	14.6216	30.6043	13.2289	23.4236
100	100.798	508.178	50.6892	180.339	83.0347	134.502	42.7309	262.977	15.9906	26.9317	12.8798	29.5341
101	113.607	489.021	48.0104	172.333	79.1771	148.557	41.0203	238.461	17.1235	22.0882	11.2466	37.7684
102	123.931	462.168	45.6215	162.684	74.9757	162.953	35.0404	208.173	18.0427	17.4853	9.12864	48.0521
103	129.945	429.848	43.7552	155.165	70.342	175.858	26.3301	176.511	18.6904	14.0866	7.84787	58.8797
104	130.975	394.172	42.125	150.031	65.6875	185.474	17.452	146.915	18.906	12.0866	6.82186	68.5429
105	127.053	359.499	40.8038	146.01	61.3646	189.781	13.2893	123.025	19.0011	11.5492	5.61279	73.4824
106	119.255	329.59	40.3194	142.812	57.7899	187.115	15.9186	106.161	19.4224	11.65	4.85352	69.948
107	109.118	305.676	40.8715	141.056	55.1111	177.182	19.8801	95.3837	20.2739	11.5145	4.82164	58.6728
108	98.0664	287.604	42.7847	141.531	53.474	162.457	22.7914	88.9191	21.9394	11.4173	6.01765	43.9475
109	87.0859	274.424	46.1215	143.983	53.2135	147.264	24.1386	85.5072	24.3778	12.0021	8.5989	31.6415
110	76.6237	265.889	50.3715	147.903	54.3368	135.056	23.551	85.8448	27.083	13.4003	11.9111	25.0298
111	67.2214	263.302	55.0313	154.422	57.0035	126.514	21.9406	91.6647	29.337	16.1943	15.2768	20.931
112	59.3802	268.682	59.2986	164.892	61.2257	121.01	20.374	104.234	30.3644	20.8451	18.1816	17.1259
113	53.1458	283.621	62.2378	178.125	66.8212	118.229	18.5839	125.001	30.1116	25.7954	19.7272	13.9924
114	48.4414	308.872	63.5451	191.095	73.7569	118.092	16.1437	154.819	29.1942	27.9234	18.7692	11.7555
115	45.5352	343.965	63.1806	200.474	81.0417	120.776	13.4195	192.925	27.9771	26.3102	15.8342	10.1074
116	44.9323	385.858	61.4705	203.844	87.0938	126.312	11.2493	237.101	26.746	23.7953	12.4338	9.16819
117	47.2448	429.872	59.1111	200.941	91.158	134.972	11.6049	282.522	26.1634	21.6487	9.69022	9.42305
118	52.5716	470.704	56.3594	193	92.3646	146.488	15.5283	322.281	26.0799	18.3591	7.97407	11.5941
119	60.3633	503.004	53.5747	182.951	90.8021	159.71	21.3741	349.968	26.1743	13.9825	6.8786	16.4844
120	70.1706	523.201	51.1493	174.094	87.9149	173.224	27.278	362.025	26.6138	9.92889	6.03507	24.0041
121	81.457	528.742	48.9931	167.752	84.3559	185.295	31.6077	357.168	27.1833	6.77585	5.4601	33.3427
122	92.8555	518.303	47.1094	163.536	80.2847	195.016	33.2402	335.968	27.6221	4.8947	5.3036	44.2834
123	102.374	495.092	45.5417	160.771	75.7917	201.026	31.9863	304.202	27.4865	4.63234	5.2901	55.5522
124	108.543	463.901	44.4323	159.91	71.4323	200.891	28.3748	269.055	26.9158	5.44211	5.27313	62.0036
125	110.99	426.826	44.1719	161.417	67.9635	194.005	22.6959	232.61	26.7725	6.99765	5.25546	59.1849
126	109.693	387.344	44.4983	164.665	64.8906	181.526	15.0541	197.192	27.14	9.92457	5.27459	48.5583
127	104.999	351.426	45.3715	170.283	61.7135	166.04	6.8923	167.338	27.8962	12.2643	5.46377	35.3885
128	103.21	344.384	45.9306	172.826	60.9965	162.253	5.21423	161.807	28.1903	11.5421	5.52931	32.3999

## Sheet: Fig3_C_period
Experiment_Date	Strain	Label	Media_Type	Period_avg
2021-03-10	TK04_bd_cont	control	05g017a	20.7097
2021-03-10	TK04_bd_cont	control	0g0a	21.956
2021-03-10	TK303_bd_prd6_delta	prd6	05g017a	16.72
2021-03-10	TK303_bd_prd6_delta	prd6	0g0a	19.7841
2021-03-17	TK04_bd_cont	control	05g017a	20.633
2021-03-17	TK04_bd_cont	control	0g0a	22.3247
2021-03-17	TK303_bd_prd6_delta	prd6	05g017a	16.1129
2021-03-17	TK303_bd_prd6_delta	prd6	0g0a	20.1818
2021-11-04	TK01_cont	control	05g017a	20.2848
2021-11-04	TK01_cont	control	0g0a	22.577
2021-11-04	TK618_bd_ck1-VHF_3UTR	ck1_3UTR	05g017a	17.3065
2021-11-04	TK618_bd_ck1-VHF_3UTR	ck1_3UTR	0g0a	20.3899
2022-03-28	TK04_bd_cont	control	05g017a	21.6006
2022-03-28	TK04_bd_cont	control	0g0a	21.6006
2022-03-28	TK303_bd_prd6_delta	prd6	05g017a	16.1784
2022-03-28	TK303_bd_prd6_delta	prd6	0g0a	18.9422
2022-03-28	TK618_bd_ck1-VHF_3UTR	ck1_3UTR	05g017a	17.4501
2022-03-28	TK618_bd_ck1-VHF_3UTR	ck1_3UTR	0g0a	20.1839
2022-03-28	TK619_bd_ck1-VHF_3UTR	ck1_3UTR	05g017a	17.1505
2022-03-28	TK619_bd_ck1-VHF_3UTR	ck1_3UTR	0g0a	19.982

## Sheet: Fig3_D_densitometry
Experiment_Date	Blot	Strain	Final_norm	Blot_shown_Fig3D?
2022-07-22	WC-2	TK04_control	1	Yes
2022-07-22	WC-2	TK04_control	1	Yes
2022-07-22	WC-2	TK303_prd6	2.65494	Yes
2022-07-22	WC-2	TK303_prd6	1.71097	Yes
2022-08-03	WC-2	TK04_control	1	No
2022-08-03	WC-2	TK04_control	1	No
2022-08-03	WC-2	TK303_prd6	0.966758	No
2022-08-03	WC-2	TK303_prd6	1.51096	No
2022-07-22	FRH	TK04_control	1	No
2022-07-22	FRH	TK04_control	1	No
2022-07-22	FRH	TK303_prd6	1.08107	No
2022-07-22	FRH	TK303_prd6	2.0237	No
2022-08-03	FRH	TK04_control	1	Yes
2022-08-03	FRH	TK04_control	1	Yes
2022-08-03	FRH	TK303_prd6	1.27633	Yes
2022-08-03	FRH	TK303_prd6	0.669808	Yes
2022-07-22	CKIa	TK04_control	1	No
2022-07-22	CKIa	TK303_prd6	12.4889	No
2022-07-22	CKIa	TK618_ck1a3UTR	7.83732	No
2022-07-29	CKIa	TK04_control	1	No
2022-07-29	CKIa	TK303_prd6	14.5555	No
2022-07-29	CKIa	TK618_ck1a3UTR	10.2111	No
2022-08-04	CKIa	TK04_control	1	Yes
2022-08-04	CKIa	TK04_control	1	Yes
2022-08-04	CKIa	TK303_prd6	5.58556	Yes
2022-08-04	CKIa	TK303_prd6	7.54963	Yes
2022-08-04	CKIa	TK618_ck1a3UTR	4.5739	Yes
2022-08-04	CKIa	TK618_ck1a3UTR	6.26276	Yes
