# Supplementary material for: Nutritional compensation of the circadian clock is a conserved process influenced by gene expression regulation and mRNA stability
Source: PLoS Biol. 2023 Jan 5;21(1):e3001961. doi: 10.1371/journal.pbio.3001961 (PMC9848017; doi:10.1371/journal.pbio.3001961)
Supplement: S4 Data — The first, second, and third tabs of the Data File correspond to raw and processed traces for Fig 4A as well as circadian period lengths. The fourth tab of the Data File corresponds to averaged and log2-normalized read counts of core clock and compensation relevant genes for Fig 4D. (XLSX) [file pbio.3001961.s019.xlsx]

## Sheet: Fig4_A_indiv_reps
Experiment_Date	2019-04-01	2019-04-01	2019-04-01	2019-04-01	2019-04-01	2019-04-01	2019-04-22	2019-04-22	2019-04-22	2019-04-22	2019-04-22	2019-04-22	2019-04-01	2019-04-01	2019-04-01	2019-04-01	2019-04-01	2019-04-01	2019-04-22	2019-04-22	2019-04-22	2019-04-22	2019-04-22	2019-04-22
TPs	TK04_bd_old0g017a	TK04_bd_old0g017a	TK237_cpsf6_old0g017a	TK237_cpsf6_old0g017a	TK241_cpsf5_old0g017a	TK241_cpsf5_old0g017a	TK04_bd_old0g017a	TK04_bd_old0g017a	TK237_cpsf6_old0g017a	TK237_cpsf6_old0g017a	TK241_cpsf5_old0g017a	TK241_cpsf5_old0g017a	TK04_bd_WT0g017a	TK04_bd_WT0g017a	TK237_cpsf6_WT0g017a	TK237_cpsf6_WT0g017a	TK241_cpsf5_WT0g017a	TK241_cpsf5_WT0g017a	TK04_bd_WT0g017a	TK04_bd_WT0g017a	TK237_cpsf6_WT0g017a	TK237_cpsf6_WT0g017a	TK241_cpsf5_WT0g017a	TK241_cpsf5_WT0g017a
0	4.2	2.6	8.1	9.5	10.2	8.8	8.9	5.2	11.6	10.2	9.5	13.3	4.08333	2.27083	3.8125	4.95833	7	4.60417	7.39583	4.04167	4.52083	3.79167	3.625	7.45833
1	2.9	2.5	14.7	20.4	13.9	16.9	8	7.1	22	15.4	17.3	18.5	0.833333	0.458333	3.8125	4.97917	4.58333	4.58333	2.75	2.3125	5.27083	3.41667	3.91667	4.04167
2	3.1	3.2	18.7	26.9	16.7	20.5	10.7	9.3	29.3	19.6	22.2	21	0.708333	-0.104167	4.375	6.60417	4.4375	5.39583	3.70833	2.95833	7.25	4.95833	5.33333	4.75
3	3.3	3.1	20.6	29.9	17.1	20.7	9.9	9.9	29.5	22.7	21.5	18	0.375	-0.1875	4.625	6.47917	5.08333	5.1875	3.16667	3.25	6.6875	5.08333	4.25	3.39583
4	2.9	2.2	19	30.4	16.7	19.8	9.8	8.3	25	17.6	18.6	14.9	-0.145833	-0.729167	3.85417	6.72917	4.72917	4.375	2.75	3.25	5.4375	3.66667	3.5625	2.60417
5	2.7	2.1	15.8	22.9	16.6	19.8	9.2	7.6	19.9	13.2	14.1	12.1	-0.1875	0.125	3.25	4.60417	4.27083	4.52083	2.8125	2.04167	4.47917	2.6875	2.8125	2.1875
6	3.2	2.2	13.2	19	15.8	19.6	9.2	7.2	15.9	10.9	10.3	9.4	0.3125	-0.3125	2.97917	4.125	4.1875	4.85417	2.625	2.04167	4.02083	2.3125	2.0625	1.54167
7	2.7	2.1	10	16.2	15	17.6	8.7	6.9	11.9	6.9	7.7	7.3	0.520833	-0.1875	2.29167	3.6875	4	4.47917	2.70833	2.10417	2.77083	1.45833	1.4375	1.5625
8	2.1	1.4	7.7	11.8	13.5	15.7	8.6	6.4	9.4	5.7	5.8	6.4	-0.229167	-0.5625	1.6875	2.20833	3.5625	3.6875	2.72917	2.22917	2.58333	1.70833	1.22917	1.3125
9	2.4	2	6.5	10	12.7	14.3	8.2	6.1	7.7	4.4	5.4	5.3	0.229167	-0.104167	2.54167	2.72917	3.64583	3.79167	2.6875	2.29167	2.16667	1.10417	1.125	1
10	2.3	3.6	5.4	8.2	11.6	13.5	7.1	5.4	5.9	3.2	3.6	4.9	0.4375	0.125	1.66667	2.02083	3.47917	3.625	2.35417	1.72917	1.47917	0.645833	0.625	0.729167
11	2	1.4	5.5	6.8	10.1	12.6	6.8	5.3	5	2.9	3.1	3.9	0.291667	-0.208333	1.47917	1.45833	3.52083	3.4375	2.375	1.95833	1.47917	0.625	0.770833	0.75
12	0	0.8	3.4	4.9	8.2	10.8	5.7	4.6	4.6	2.7	2.5	3.4	-1.58333	-0.645833	0.541667	0.5625	2.02083	2.41667	2.04167	2	1.33333	1.08333	1.20833	0.354167
13	1.7	1.5	3.6	4.7	8.1	9.2	6.9	4.8	5.1	3.4	3	3.3	-0.0208333	0.645833	0.916667	1.0625	2.54167	2.5	2.39583	1.89583	1.70833	0.979167	0.645833	0.625
14	1.8	2.3	3.6	4.2	6.8	8	5.6	5.9	7.7	5.8	3.9	3.4	-0.395833	-0.729167	0.3125	0.604167	1.6875	1.79167	2.02083	2.08333	2.29167	1.64583	0.833333	0.645833
15	3.9	8.9	6.9	6.6	8	9	7.5	10.4	14	12.7	6.7	5.9	-0.125	1.22917	0.9375	1.54167	2.625	2.72917	2.9375	3.39583	3.83333	3.27083	1.52083	1.39583
16	11.8	23.4	16.7	11.7	9.9	12.4	11.6	21.5	25.3	26.2	12.5	10.8	2.47917	4.58333	3.83333	2.3125	2.8125	3.10417	3.5625	5.54167	6.27083	6.08333	2.77083	2.1875
17	27.3	54.7	33.5	21.7	15.3	20.3	21.3	45.7	39	46.3	23.1	19.4	5.52083	11.375	7.52083	4.72917	4.875	4.97917	5.79167	11.0833	10.5833	11.0833	5.375	4.45833
18	51	105.1	54.8	35.3	25	32.5	35.6	83.2	53.1	66.4	34.2	29	11.6042	23.2708	12.9583	8.27083	7.875	8.02083	8.41667	18.8958	12.2917	15.0625	7.27083	5.89583
19	77.3	152.5	73.6	46.9	34	42	54.9	131.2	64.1	83.3	46.6	39.9	17.8125	33.9167	17.5	10.8958	8.70833	10.5417	13.7708	30.5	15.5625	19.7917	10.8958	9.39583
20	97.5	195.4	83.6	53	39.9	48.1	72.9	173.4	68.5	90.3	54.1	46.7	21.0833	42.4792	18.6667	11.2708	9.22917	11.0625	17.875	40.1667	16.3958	21.3125	12.75	10.7292
21	110.7	218.7	84.9	55.6	43.5	50.7	85.5	203.7	63.7	93	56.1	49	26.3542	50.125	20.7917	13.6875	11.7292	13.5208	21.7083	47.9583	16.1875	22.625	14.0417	12.3125
22	111.8	220.2	77.1	51.2	42.3	47.6	87.9	212.7	55.1	83.3	52.1	44.6	28.5	52.5625	20.5208	13.7083	13.25	14.4375	21.4792	49.1458	13.25	20.9375	12.3125	10.2292
23	102	204.8	65.6	41.6	35.7	39.7	83.3	204.5	45.6	74.7	46.3	39.1	23.5833	45.5208	15.375	9.45833	9.02083	9.41667	19.5833	46.5208	10.5417	17.4583	10.5208	8.60417
24	91.4	182.9	57.2	34.9	31.1	34.3	77.2	187	40.2	68.2	42.6	35.2	20.8542	40.8542	13.6667	8.22917	8.29167	8.72917	18.6042	42.9792	9.72917	15.9583	9.9375	8.20833
25	79.3	158.6	48.8	28.7	26.3	28.2	70.3	168.4	35.9	61.5	39.8	32.2	17.0625	34.7917	10.9792	6.35417	6.35417	6.4375	17.2708	39.0208	8.77083	14.8333	9.5	7.52083
26	69.6	137.7	43.2	25	23.7	25.1	63.6	150.1	32.8	54	37.4	30.1	15.5833	30.1667	9.70833	5.35417	6.4375	6.72917	15.9792	35.0625	8.35417	13	9.125	7.27083
27	61.2	118	38	22.5	21.3	22.9	56.5	131.7	28.1	46	33.7	26.4	13.125	25.6667	8.60417	5.02083	5.22917	5.33333	13.3125	29.9792	6.625	10.25	7.29167	5.3125
28	52.9	101.2	33.8	20.8	20.7	21.1	52	116	25.8	40.6	31.6	24.5	11.2917	21.9375	7.77083	4.39583	6.25	5.125	12.6875	26.9167	6.20833	9.375	7.27083	5.27083
29	46.5	85.5	30.3	18.5	18.5	19.4	45.8	100.1	23.5	34.8	32.9	22.4	9.97917	18.5625	6.85417	3.89583	4.875	4.66667	11.2292	23.2083	5.60417	8.10417	7.39583	4.5625
30	40.8	71.7	27.5	17.5	17.8	18.2	41.1	85.4	21.3	30.8	25.9	20.2	8.95833	15.7083	7.25	3.9375	4.79167	4.66667	10.125	19.9583	5.29167	7.14583	5.95833	4.1875
31	35.5	60.2	26	16.5	16.8	17.5	36.6	73.3	19.5	27.9	23.5	18.4	7.77083	13.3333	6.35417	3.79167	4.97917	4.6875	9.02083	17.1667	4.875	6.47917	5.375	4.625
32	30	51.2	24.4	14.6	15.2	16.4	32.9	62.5	18.8	28.2	21.3	17.1	5.83333	10.5417	5.35417	2.85417	3.6875	4.14583	8.16667	14.6875	4.9375	6.45833	4.83333	3.79167
33	26	42.9	25.8	17.7	15.3	16.1	29.1	53.7	20	31.9	20.8	16.6	5.25	8.79167	5.9375	3.72917	4.02083	4.1875	7.375	12.625	4.9375	7.1875	4.6875	3.64583
34	23.5	38.2	29.1	14.9	16.1	17.8	27	48.6	24.5	39.6	23.6	18.8	4.83333	7.95833	6.72917	3.45833	4.29167	4.45833	6.97917	11.7292	6.41667	9.125	6.04167	4.625
35	22.9	39.1	37	16.6	18	21.4	27.1	48.2	31.4	51.2	30	24	4.75	8.16667	8.64583	4.10417	4.64583	5.35417	7.4375	12	9.14583	12.5	7.9375	6.4375
36	27.7	52	48.7	19.6	22.3	27.8	32.7	60.1	39.5	65.9	39.1	31.8	6.16667	11.5208	11.7083	5.27083	5.75	7.08333	8.33333	14.75	11.4167	15.4375	10.4792	8.45833
37	41.5	83.9	62.7	24.2	29	35.3	48.6	92.6	49.7	77.1	52.6	43.8	9.83333	19.875	15.4167	7.33333	7.58333	9.3125	12.7708	23.0833	14.8542	18.625	14.5833	12.3542
38	68	138.1	77.4	29.2	36.3	43.6	80.6	146.6	56.7	87.4	67.2	54.9	16.4375	33.5417	19.1667	9.27083	9.41667	11.7083	20.2292	36.5417	17.0208	20.9375	18.5833	15.6667
39	108.8	209.7	90.1	33.9	43.7	50.7	135.5	219.2	62.2	95.1	84.2	67.7	26.4583	52.6667	22.625	11.375	11.625	14.2292	34.7292	56.5	20.2083	23.9375	24.3125	20.3958
40	162.3	296.2	95.1	38.7	50.8	56.3	198.4	296.6	62	93.9	90.7	77.7	40.8542	76.4792	24.9792	14	14.2292	17.1667	50.7292	77	19.9792	23.25	26.2917	22.5
41	214.1	373.6	89.6	38.9	51.9	56.3	266.9	370.7	59.4	87	92.5	81.8	54.5833	98.5417	24.125	14.25	14.5208	16.5833	69.3542	98.4792	20.5625	22.8125	28	24.5625
42	248.1	420.8	79.2	36.8	49.6	52.1	316.2	418.7	52.9	79	84.2	76.5	64.4792	113.25	22.0417	13.7917	14.2708	15.7083	82.8333	113.208	18.6667	21.5208	26.2917	23.3958
43	253.5	420.2	66.4	33.2	44.9	45.5	329.6	419.9	46	66	73	65.8	67.2083	114.75	19.4375	12.3958	14.8542	14.1667	88.4583	116.688	16.5417	19.4792	23.7083	20.625
44	228	362.9	56.3	28.7	38.7	39.1	303	369.9	39.4	56.3	61.1	54.6	61.9167	101.854	17.2917	11.0208	12.5417	12.75	81.9375	105.646	14.0208	16.7083	20.1458	17.2083
45	192	289.5	47.5	25.4	32.9	32.7	254.4	299.5	36.3	48.8	52.2	47.6	54	84.3333	15.375	9.375	10.8542	11	70.6875	89.4792	13.0625	15.5208	17.9583	15.5208
46	155.5	225.8	41.4	23	28.8	29.8	201.1	235.9	32	42.5	44.7	42	45.2708	69.3125	13.875	8.52083	10.0833	10.4375	57.4167	74.7292	11.5208	13.9583	15.6667	14.6875
47	126	177.8	36.7	21.2	25.4	25.4	159.4	187.1	29.3	37.9	40.2	37.9	37.7917	57.9375	13.25	7.8125	9.14583	10.2083	47.25	62.875	10.875	12.7083	14.2292	12.4375
48	99.3	141	33.3	20.2	23.5	23.4	128.2	149.9	28.6	35.7	38.5	35.2	31.25	48.7083	12.0417	7.1875	8.625	8.66667	39.875	53.7708	10.1875	12.1875	13.7292	11.7708
49	78.8	111.9	32.2	19.9	21.6	22.1	103	119.4	28	35.8	37.7	35	25.875	40.7292	11.4375	6.89583	7.9375	8.27083	34.4167	45.1667	10.125	12.3125	13.2083	11.6875
50	62.9	88.4	33	20.5	21.9	22.1	83	95.6	30.5	39	39.8	36.9	22.5833	33.7708	11.9375	7.41667	8.58333	8.41667	29.1667	37.7917	10.2708	13.0208	13.5208	11.7708
51	49.7	68.5	35.2	21.3	21.5	22.3	66.4	75.1	33.6	44.9	44.5	43	17.6667	26.8333	11.75	6.625	7.72917	7.8125	23.7708	30.8542	10.4583	13.75	14	13.1458
52	40.6	54.4	41.4	23.6	24.1	25	54	61.1	42.9	56.2	55.2	47.9	14.7083	21.375	13.0208	9.16667	8.10417	7.85417	20.8333	26.8125	13.6667	17.6458	17.0208	14.2292
53	33	44.2	52.4	28.8	29.5	30.3	44.5	54	54.1	72.3	68	57.3	11.8542	17.3542	16.0417	7.6875	9.02083	9.04167	17.0417	22.875	16.6875	21.7708	20.6667	16.5417
54	29.4	39.5	66.7	37.3	37.7	39.8	38.8	43.9	68.6	85.7	81.6	70.8	10.7083	15.4167	20.875	10.3542	11.4375	12.2083	14.5	19	21.2292	26.375	23.6875	19.6042
55	29.8	40.5	79.5	47	47.4	48.8	39.6	43.3	83.3	102.3	99.5	88.3	10.0625	14.9375	26.125	12.9167	14.1875	14.7917	14.3542	18.3333	26.9167	32.4167	29.6667	25.2708
56	37.9	54	91.7	57.5	59.5	57.4	49.5	53.8	95	118.6	119.9	106.8	11.6875	18.5	30.7083	16.3958	17.7708	17.5833	16.3333	20.7917	32.25	39.4167	36.7083	31.8125
57	61.6	90.7	102.9	68.6	72.3	66.4	76.4	85.3	106.4	131.6	140.3	124.8	17.7708	29.1042	35.5208	20.7292	22.0417	20.9583	23.2083	29.7292	37.6042	46.9375	43.9375	38.2083
58	103.4	162.5	112.5	77.9	85.6	76.8	130.4	150	116.1	142.2	154	140.7	30.1875	50.9583	40.7083	24.6875	26.875	24.7917	37.6667	50.25	42.1667	52.7917	50.0833	45.1875
59	167.9	266.9	121	83.1	90.7	81.4	218.4	247.5	119.5	145	162.7	149.7	49.7083	84.4792	44.2917	27.5208	29.2083	26.9792	64.3125	82.8958	45.0833	57	55.9375	50.5417
60	257.8	395.5	111.1	86.3	90.9	82.4	336.5	364	117.4	138.8	162.3	146.6	79.3333	126.771	42.7083	30.0625	30.3125	28.3333	101.708	122.812	45.8542	57.6042	59.9792	52.1042
61	360.1	521.8	100.9	84.2	87.4	77.2	462.6	469.8	105.8	124.5	150.3	135.8	113.625	172.833	40.3333	31.1875	30.2917	27.8333	144.958	160.958	42.5208	55.125	58.7083	50.9583
62	451.8	626	88.3	76.2	77.7	68.5	571.2	560.8	91.9	110.1	132.1	118.5	146.271	216.521	36.1458	28.5208	27.3333	24.8333	185.521	198.875	38.6667	51.4375	54.2083	47.25
63	511.9	686.6	78.2	68.3	68.7	59.2	633.8	621.9	79	97.3	111.4	102.5	172.479	250.938	33.7083	27.1875	25.7708	23.0833	214.5	230.188	35.2292	48.0833	47.75	42.7292
64	520.5	679.6	69.7	59.7	60.5	51.8	628.3	625.2	68.4	88.3	93.8	87.4	182.125	262.396	31.5417	24.7708	23.7083	21.25	224.167	243.812	31.8542	45.2083	41.8958	37.9375
65	470.9	597.2	63.3	51	54.1	45.1	564	564.9	61.9	82.3	84.4	75.6	170.333	245.146	29.3542	21.25	20.8542	18.6667	212.042	234.646	29.375	42.5	38.3333	33.6042
66	387.7	491.2	60.7	45.2	48.9	41.8	468.7	470	58.8	80.7	75.7	68.1	147.167	215.396	28.625	18.6667	18.7083	17.9792	183.646	209.292	27.6667	40.4792	35.2083	30.4167
67	305.4	394.5	61	43.1	44.6	40.5	376.7	378.7	59.1	82	73.5	66.6	123.583	185.562	28.2083	18.4375	18.2917	17.2917	154.938	181.25	26.9792	38.8333	33.2708	28.3333
68	240.7	311.7	64.5	42.2	44.8	41.5	297.2	302.9	62.5	86.9	78.8	68.9	103.458	157.792	28.2917	17.6458	17.4792	17.875	128.021	156.75	26.8542	38.9167	33.6458	28.2292
69	187.2	243.6	71.1	43.9	47.4	44.2	231.2	239.4	67	92.6	88.1	69.6	84.8333	131.833	28.5208	16.9167	17.4792	16.9375	104	133.354	26.4583	38.6875	34.3542	27.1042
70	144.7	188.1	81.9	46.8	54.6	50	181.1	190	75.5	101.7	96	75.7	68.6875	107.667	31.0625	17.2292	19	18.1458	84.2917	112.438	28.75	40.4167	36.0625	28.9792
71	113.7	145.9	95.5	53.3	64.4	57.4	143.3	149.4	84.9	111.1	108.3	82.9	55.8542	87.9792	35.4167	19.1042	22.1667	20.6667	68.0417	92.8125	31.2083	42.5	38.5208	30.8958
72	88.4	113	109.2	59.5	74.6	66	116.1	122.8	99.4	125.3	124.3	97	44.2917	70.4375	38.4792	20.4583	24.375	22.9792	63.5417	86.7708	41.9583	51.375	46.5417	40.0208
73	70.1	89.3	123	67.5	84.3	75	88.7	96.2	108.9	134.8	130.2	100.8	35	56.7917	43.3958	22.7708	27.5625	25.875	44.125	63.0208	40.625	53.625	45.8125	35.875
74	58.8	75.6	134.4	76.8	94.4	84	73	79.4	121	145.6	135.5	109	29.6667	48.8125	49.9375	27.2917	32.1458	30.5208	36.5625	52.5	46.9583	60.375	48.8958	39.25
75	51.3	68	140	82.7	101.9	89.7	63.4	70.5	128.8	149.6	141.3	114.4	25.1875	42	56.1458	30.5833	35.375	34.4792	31.875	45.9583	52.6042	66.4792	53.6667	42.75
76	47.9	65.7	142.4	86.3	104.9	92.6	60.4	70.1	129.6	143.3	141.2	116.9	22.0625	37.8125	62.375	33.5625	38.375	37.6667	29	42.8333	56.9583	71.4792	57.7708	46.0208
77	53.5	80.1	141.9	87.3	105.3	93.6	64.9	80.3	121.5	134.8	133.9	114.2	23.1667	41	68.7083	35.375	41.3958	41.6667	28.2917	43.75	58.4167	74	58.5	47.7292
78	72.1	114.4	134.1	86.9	105.1	91.9	85.3	114.1	114.8	134.8	124.8	107.6	30.2708	54.0625	72.3958	39.0417	46.2292	44.5	35.3542	56.3542	60.7917	82.2708	60.8125	50.2083
79	105.1	172.9	124.6	83.8	99.2	87.9	124.4	173.6	100.4	125.1	112.1	95.7	42.7917	79.6667	74.75	40.8958	48.1042	45.375	49.75	81.9167	60.9583	85.9792	60.9375	50.2708
80	156	253.6	113.8	77.7	88.4	77.2	191.6	261	86.8	112.9	99.3	83.6	64.875	118.833	73.7917	41.9167	47.2083	44.5625	77.0417	123.458	56.0625	84.7083	59.7292	49.8958
81	226.6	347.7	103.3	70.7	78.4	68	279.4	362.6	75.6	102.6	88.2	72.8	98.375	167.833	70	40.9583	45.6875	43.125	116.667	175.958	52.3542	80.8542	57.7708	47.9583
82	304.8	433	88.4	62.6	67.4	59.7	369.2	454.9	66.8	92.7	77.1	63.7	138.5	219.146	63.2083	38.0208	42.0208	39.125	160.833	229.583	48.5208	74.6458	53.9792	44.7708
83	369.5	490.6	80.9	55.4	60.1	52.7	445.9	512.4	60.8	85.2	70.8	58.2	176.521	267.667	58.75	34.75	39.1042	35.875	204.896	283.021	44.8542	69.0208	52.1667	41.5417
84	408.3	512	78.5	49.4	54.1	48.9	492.3	531.4	58.1	82.5	65.3	54.5	206.208	307.958	55.8333	31.2917	36.125	33	236.688	329.312	41.4583	64.5625	47.6667	38.3958
85	411.8	499.1	77.4	44.8	52.9	47.3	494.1	516.1	57.7	82.6	63.7	52.7	221.25	331.562	53.5417	28.1458	33.8125	30.6458	250.833	357.25	39.2292	62.6042	43.625	36.3958
86	386.1	460	82.8	43	54.6	49.5	459.7	474.5	60.1	85.6	64.4	51.9	219.854	331.854	53.4792	27.3125	33.9375	30.2917	248.104	361.625	38.3333	59.6458	41.25	33.625
87	336	397	91.9	42.9	58.2	51.8	399.2	410.5	65.8	91.1	66.8	51.8	203.854	305.375	54.0417	27	33.5833	29.25	230.146	338.021	38.4583	57.625	39.4583	31.8958
88	275	323.8	99.1	45.4	64.7	55.6	329.2	338.9	71	97.3	72.3	52.8	177.042	262.521	54.0417	27.0417	34.8958	29.7083	198.75	298.688	38.8542	57	38.625	30.9167
89	217.1	254.3	104.5	46.7	69.5	58.3	263.5	273.7	76.7	100.1	75	55.9	147	215.583	53.4167	25.4792	34.0208	28.375	164.375	254.792	39.8958	56.5208	38.7917	31.3542
90	170.9	200	109.6	56.7	77.5	64.6	208.3	216.6	81.1	99.3	78.6	59.5	122.583	176.375	56.25	28.4792	36.5417	31.3542	133.771	214.25	40.7292	56.2292	38.0625	31.5417
91	137.45	161.15	113.8	58.45	80.2	68.95	165.2	170.1	84.1	97.6	82.8	63.2	102.427	145.927	59.5	28.8958	37.3854	33.4896	108.521	178.771	41.8333	56.2292	38.7708	31.9583
92	104	122.3	118	60.2	82.9	73.3	133.8	135.6	86.1	95.1	85.2	66.6	82.2708	115.479	62.75	29.3125	38.2292	35.625	88.9792	149.062	43.6042	57.3958	39.8333	32.8542
93	84.8	98.8	116.4	65	84.2	74.5	109.4	109	86	91.9	85.6	69.2	68.4792	94.2708	65.0417	31.0208	39.6667	37.9583	73.2917	122.75	45.3333	59.1458	41.2708	34.0625
94	68.9	81.4	109.7	67.6	81.5	73.2	91.1	89.8	85.3	88.9	82.1	66.7	56.5417	78.1667	67.4792	33.1042	41.2292	39.4583	60.5833	102.146	47.5625	61.9167	41.5625	34.2917
95	59.6	69.9	105.9	68.2	78.2	68.8	76.8	77.8	83.5	86.7	78.6	64.8	47.3333	66.625	72.875	35.5208	42.7917	41.2083	50.9583	86.8125	50.125	66.0833	43.3333	35.5625
96	52.3	62.1	100.2	64.3	72.8	63	66.2	69.7	77.1	80.7	72	60.3	40.2708	56.9375	78.1875	35.5	44.0833	42.1042	42.75	74.1458	51.2708	68.0833	43.3333	35.1667
97	49.7	61.5	94.8	60.8	66.7	57.8	61.6	69.3	70.4	75.6	66.4	55.5	35.8333	52.8333	81.7917	36.9792	46.2708	44.7708	38.5417	67.8333	54.6875	72.375	44.1042	35.4583
98	50.4	65.9	87.4	55.3	60.6	51.9	61.1	75.6	63.1	70.6	58.7	49.5	34.2917	52.375	83.0833	36.9167	47.25	46.0833	36.2083	65.2708	55.9583	76.6875	42.6875	34.6667
99	56.3	80	78.4	49.7	54.9	46.8	67.8	93.4	56.6	68	54	45.6	36.125	56.9792	82.0208	36.4583	49.0417	45.5833	38.4792	71.1875	55.0625	80.1875	42.4583	34.5625
100	71.7	105.1	72.5	45.1	51	43.3	84	123.7	51.6	66.2	50.5	42	44	70.0208	78.4792	36.25	50.7917	44.8333	46.1667	86.9167	52.0625	80.6667	42.25	34.3125
101	96	140.4	68.7	41.6	48	40.1	109.2	166.7	48	64.5	47.8	39.9	59.3333	93.25	73.7083	35.5833	49.4583	43.1458	60.3125	116.167	48.25	77.2917	44.1875	34
102	127.9	185.2	66	38.8	45.2	38.1	143.6	217.2	49.1	64	47.1	38.3	82.5	125.917	68.6458	34.6667	45.7292	40.8125	81.9583	158.375	44.8958	72.5208	42.3958	34.375
103	167	232.5	66.3	36.6	44.1	37.2	182.3	263.9	44.9	64.2	47	37.6	111.083	164.875	64.625	32.7083	42	38.2083	108.104	205.021	40.6042	67.4583	41.75	32.9583
104	205.5	273.3	68.5	35.7	43.6	36.6	226.5	300	44.8	63.8	47.9	37.3	141.542	203.167	61.9583	30.9167	39.3958	35.7292	136.229	251.979	37.4583	62.2083	40.625	31.9375
105	237.4	298.4	72.7	35.5	44.8	38.5	263.6	320.1	46	66.7	51.7	39.8	168.521	239.333	61.3333	30.4583	37.3333	35.4375	164.958	294.271	37.0833	60.1458	41.0625	32.2083
106	252.4	302	76.3	39	43.7	38.7	285.4	318	46.2	67.8	53.9	41.1	186.75	265.562	59.5625	27.5833	33.5625	32.125	181.5	323.667	35.6042	57.3958	39.8542	31.3125
107	249.5	287.7	81	34.4	46.1	40.2	284.3	295.5	46.9	67.6	55.3	42.2	194.208	281.312	59.625	26.125	33.4792	31.6458	188.667	339.542	34.3542	54.8125	38.4792	30.0833
108	232.1	257.2	83.6	34.5	46.7	41.3	265.7	260.1	48.5	67.3	57.2	44	192.438	277.458	61.4792	25.2292	32.4583	30.8958	184.312	336.542	34.0833	53.1667	37.9583	29.4792
109	203.3	218.7	83.3	35.1	47.8	41.8	234.1	221.3	52.1	67.2	59	46.4	179.396	257.167	59.5833	25.2083	32.0833	31.0625	172.438	317.771	35.7708	53.0625	37.7917	29.8958
110	168.2	178.5	78.6	34	46.3	40.2	193.6	181.1	52.1	64.2	58.8	45.8	158.188	224.229	57.4375	23.7083	30.7708	29.75	151.625	283.542	35.1667	51.7917	36.625	28.5
111	138.3	143.3	73	34	44.7	38.8	154.6	146.8	51.2	61	58.3	45.8	136.354	189.208	56.8958	24.0833	30.7292	30.0833	129.792	242.917	35.25	51.8542	36.2917	28.25
112	109.5	114.9	69.7	32.6	43.6	37.1	124.6	117.7	48.3	55.6	56.2	44.1	114.104	156.104	59	23.6875	31.8333	30.625	109.25	203.625	35.2083	51.5208	35.4792	27.3542
113	88.1	93.6	64.7	31.5	41.3	35	100.2	96.3	45.4	53.6	54.2	43.2	95.1458	128.438	61.2083	23.8542	31.8333	31.5833	90.7292	170	36.4375	53.6042	35.4792	27.7708
114	72.4	77	60.5	28.2	38.9	32.2	82.4	79.2	41.4	48.9	50.6	40.6	77.7708	106.312	64.0833	22.6042	32.25	31.8958	74.875	140.208	37.5833	54.4167	34.3542	27.3125
115	58.7	65.5	56.5	27.5	36.8	31.1	68.6	67.2	36.9	45.8	47.3	37.7	65.3958	89.75	67.3333	24.0417	33.1875	33.2083	62.25	117.688	38.5833	56.4792	33.5	26.375
116	51.2	56.9	52.9	25.9	34.4	28.9	59.8	58.7	34	44.3	44.4	35.2	55.2292	76.875	69.4167	24.6458	34.2708	33.5625	52.3333	100.542	41.0625	58.8542	33.2917	25.625
117	47.45	53.3	50.8	24.9	33	28	54.4	54.4	31.3	43.8	42.7	34.3	48.9688	68.6771	71.9062	25.3646	35.0938	35.6354	45.7083	87.6667	43.2292	61.3958	33.7708	26.3333
118	43.7	49.7	48.7	23.9	31.6	27.1	50.1	53.2	30.2	42.6	40.5	31.5	42.7083	60.4792	74.3958	26.0833	35.9167	37.7083	40.2917	77.2083	45.9167	62.8333	33.2917	26.5
119	41.8	50	47.8	22.8	32.3	27.6	49.5	56	29.5	42.8	39.5	31.1	38.8333	55.9583	74.9792	26.1875	38.6042	39.8125	37.5417	71.8333	47.2083	63.6458	33.6875	26.5625
120	44.4	54.8	47.4	21.7	32.4	26.5	53.4	64.1	29.5	45.6	40.5	31.5	38	55.0625	73.625	26.5833	39.8958	40.2917	37.6458	71.5833	47.375	64.2083	34.6667	27.0208
121	48.5	63.9	48.4	21.5	33.7	26.8	60.7	77.6	30.1	45.3	41.4	32.1	40.4792	59.0833	71.5625	26.7708	40.5	40.2708	41.0833	77.9375	46	62.5	35.2708	27.4167
122	56.4	77.2	48.7	20.4	33	26.4	74.3	96.7	30.7	46.4	42.5	33.1	46.6042	68.3125	67.375	26.0625	39.4167	39.0208	48.1042	93.3333	43.875	59.875	36.375	28.0208
123	70.3	95.1	51	20.6	33.8	28	91.7	117.8	30.8	46	42.9	32.8	58.4375	84.6458	64.4167	26.0417	38.8333	37.8125	59.1667	114.167	40.4167	56.7708	35.875	27.6875
124	86.2	115.7	52.8	20.8	33.9	27.4	111.7	140	31.8	48.9	43.3	34.1	74.5625	107.104	61.5625	25.75	37.375	35.9792	74.1458	143.875	38.3542	55.0833	35.9583	28.3125
125	104.3	134.1	57.4	19.5	33.2	27.3	131.7	158	32	45	43.1	33.8	93.75	133.25	59.7917	24.1458	35.1667	34.1667	90.4167	176.75	36.0833	51.625	34.8333	28.7292
126	116.9	149.7	50.6	19.4	33.1	27.2	150.7	169.7	31.2	43.9	43.2	34	112.542	160.646	56.4375	23.2292	33.625	32.75	107.146	209.125	34.1458	49.9792	34.3333	27.4792
127	131.6	158.7	49.2	19	32.3	26.3	163.6	173.5	29.7	42.4	42.2	32.6	130.729	184.646	54.6875	21.9583	32.1875	31.2917	121.042	234.896	31.3958	47.1458	32.875	25.8542
128	134.6	159.3	47.1	18.8	31.7	26.1	166.3	167.9	29.9	41	41.3	33.3	142.5	202.688	53.375	21.1875	30.6667	30.3333	129.562	252.792	30.6875	45.4167	32.2292	25.9167

## Sheet: Fig4_A_avg_stdev
TPs	TK04_control_old_AVG	TK04_control_wholeTube_AVG	TK237_cpsf6_old_AVG	TK237_cpsf6_wholeTube_AVG	TK241_cpsf5_old_AVG	TK241_cpsf5_wholeTube_AVG	TK04_control_old_STDEV	TK04_control_wholeTube_STDEV	TK237_cpsf6_old_STDEV	TK237_cpsf6_wholeTube_STDEV	TK241_cpsf5_old_STDEV	TK241_cpsf5_wholeTube_STDEV
0	5.5375	3.07552	15.3625	4.67708	14.4125	5.15104	2.93744	1.72453	2.77958	0.815067	1.60319	0.845666
1	5.5125	2.36068	17.4312	4.70182	15.9625	4.80339	3.00863	1.48181	3.39223	0.901532	1.74278	0.432143
2	6.20625	1.71875	22.7625	5.42057	19.0437	4.67969	3.66426	1.62904	4.69705	1.14186	2.0376	0.37128
3	6.36875	1.60026	24.4937	5.53906	19.0625	4.4388	3.8737	1.85078	5.00181	1.16865	1.93891	0.667119
4	5.8875	1.35286	22.4062	4.82943	17.4937	3.89062	3.7458	1.80279	5.09356	1.17623	2.14217	0.953063
5	5.5125	1.21094	18.4125	3.94792	15.6438	3.46875	3.54333	1.55264	4.4784	1.02942	3.25201	1.1878
6	5.35	1.20443	14.675	3.25651	13.775	3.16016	3.33623	1.38654	3.78335	0.888916	4.50638	1.47746
7	5.06875	1.19531	11.475	2.6276	11.9812	2.83724	3.29402	1.43827	3.46043	0.753542	5.03307	1.53362
8	4.75625	1.16146	8.925	2.19531	10.5062	2.53906	3.27474	1.52729	2.84876	0.542776	4.97876	1.46124
9	4.64375	1.1888	7.15625	1.94271	9.4	2.33594	2.85747	1.39007	2.32481	0.555317	4.83843	1.52265
10	4.4375	1.17578	5.8875	1.57552	8.4125	2.1849	2.40914	1.1934	1.99797	0.571518	4.78585	1.60617
11	3.78125	0.955729	4.91875	1.21354	7.36875	1.96354	2.49076	1.32949	1.53872	0.318547	4.53148	1.41013
12	3.2875	0.809896	4.2625	1.04688	6.44375	1.67448	2.67998	1.49457	1.05149	0.279379	3.93311	1.09631
13	3.53125	0.914062	4.40625	1.10677	5.8875	1.47396	2.50086	1.37712	0.931704	0.483459	3.13645	0.903892
14	4.8	1.14453	6.225	1.4974	6.0875	1.53125	2.13815	1.40361	1.93046	0.872894	2.24671	0.739155
15	9.08125	2.1263	11.35	2.65755	7.93125	2.02344	3.00093	1.39185	4.03304	1.34852	1.30693	0.578141
16	19.7688	4.59635	21.2812	5.03125	12.4313	3.10677	7.50637	1.67008	6.88777	1.98315	1.41986	0.396256
17	40.075	9.11849	35.6562	8.43229	20.1562	4.95703	17.1477	3.52901	9.94448	2.57707	2.913	0.475955
18	69.6688	15.8841	51.725	12.1771	30.125	7.33464	30.9061	6.57807	12.7192	3.00612	4.1223	0.657563
19	102.869	23.487	65.05	15.2331	39.6562	9.49479	45.2468	9.70319	15.024	3.66163	5.06316	0.889828
20	132.056	30.3346	72.2438	17.0208	46.2125	11.168	57.3498	12.4253	16.4717	4.07292	5.51609	1.21765
21	150.562	35.349	72.2812	17.6654	48.375	12.3255	64.8756	14.283	16.8124	4.07112	5.0849	1.02489
22	154.9	36.5456	66.1312	16.4349	45.8312	11.8516	66.8802	14.8086	16.2821	4.03483	4.48244	1.10857
23	147.519	34.0872	57.6375	13.8542	40.7125	10.0326	64.1547	14.101	15.7206	3.82005	4.44768	0.840382
24	134.262	30.6211	50.2125	11.8086	35.8563	8.60677	58.3335	12.8459	15.2322	3.6093	4.99489	0.921944
25	119.544	27.2734	44.0812	10.3672	32.0312	7.77214	51.5701	11.441	14.2093	3.45737	5.72747	1.20658
26	105.375	23.9883	38.7188	9.01693	28.9625	7.00651	44.9915	9.99393	12.5258	3.04597	5.9654	1.20929
27	92.3688	20.862	34.075	7.82292	26.425	6.23828	38.7533	8.65217	10.549	2.45823	5.55795	1.00713
28	80.5938	18.1706	30.2312	6.90365	24.5813	5.78125	33.0103	7.44978	8.77305	2.08397	5.54404	1.05211
29	69.8063	15.8464	27.0188	6.26823	22.9	5.40755	27.6339	6.27383	7.28109	1.81224	5.49765	1.09071
30	60.0938	13.7357	24.45	5.82552	20.85	5.02344	22.7257	5.18969	6.13423	1.55047	4.27722	0.789488
31	51.675	11.7852	22.6812	5.38932	19.0312	4.71224	18.7087	4.35308	5.67334	1.39366	3.10949	0.467289
32	44.4062	9.98698	22.3313	5.15625	17.8125	4.32031	15.5364	3.72207	5.90012	1.4195	2.69726	0.429711
33	38.5812	8.67578	24.0562	5.55729	17.7437	4.3099	13.1104	3.21459	7.18573	1.67875	2.69191	0.519625
34	35.225	8.08724	27.9875	6.72786	19.675	4.98438	11.7801	2.96328	10.247	2.37501	3.47113	0.823312
35	36.525	8.5612	34.6375	8.64714	24.0063	6.24609	12.4381	3.1338	14.5364	3.35236	5.09077	1.40897
36	46.8062	11.2161	43.5812	11.1432	31.0063	8.23438	16.8933	4.11669	18.8058	4.15265	7.35364	2.14302
37	71.1875	17.4154	53.2375	13.918	40.275	10.9258	26.4542	6.44608	22.4188	4.71079	10.2667	3.08084
38	112.9	28.0885	62.275	16.6979	50.6875	14.0716	39.8242	10.0303	25.4771	5.16655	13.8468	4.26167
39	170.825	43.2826	68.9375	19.056	60.6313	17.293	54.3026	14.1899	27.2983	5.2797	17.0747	5.25199
40	237.844	61.3398	70.975	20.2695	67.4875	19.6628	67.6257	18.2092	26.6672	4.88675	18.7192	5.73238
41	300.494	78.7969	67.9625	20.1081	68.9313	20.4492	77.6307	21.5498	24.0697	4.33653	18.8007	6.00161
42	341.006	90.9753	61.3937	18.8529	64.7812	19.7721	81.8747	23.3769	20.501	3.8127	17.1504	5.65679
43	344.625	93.7083	53.2375	16.9232	57.1437	18.0638	77.6116	22.8024	16.7129	3.32797	14.2867	4.6667
44	311.637	86.7695	45.6875	14.9544	48.85	15.8737	65.0608	19.9204	13.5646	2.98107	11.709	3.86433
45	259.556	74.6927	39.725	13.349	41.85	14.0117	49.6749	16.244	11.1352	2.78698	9.88014	3.38055
46	207.644	62.3633	35.0562	12.1081	36.5562	12.694	36.7949	13.3178	9.22926	2.60778	8.58849	2.86338
47	164.831	52.0026	31.6812	11.1732	32.7313	11.6068	27.9523	11.3621	7.83782	2.4446	7.97672	2.46313
48	131.262	43.7031	29.7875	10.5391	30.4062	10.7943	22.1809	9.8537	7.04135	2.36148	8.01928	2.4577
49	104.656	36.8307	29.5375	10.362	29.6313	10.4557	17.8402	8.29506	7.03673	2.37367	8.56282	2.54053
50	83.2875	30.7461	31.0562	10.5404	30.5688	10.5234	14.1143	6.74322	7.96012	2.56008	10.0201	2.72795
51	66.2125	25.3307	34.8188	11.332	33.4688	10.9297	11.0435	5.62443	10.0904	2.94017	12.6396	3.43671
52	53.475	20.9818	41.925	13.2357	38.8	12.0234	9.1076	4.96753	13.5621	3.91165	15.9157	4.55592
53	44.5688	17.6003	52.35	16.0443	47.0187	14.043	7.93414	4.33651	17.2757	5.44724	19.1908	5.506
54	39.5063	15.3789	64.7687	19.8893	58.0562	17.0664	6.62311	3.67274	20.231	6.88244	22.5986	6.32826
55	40.825	15.1445	77.8312	24.6471	71.3438	21.1654	6.30648	3.5049	22.7882	8.22399	26.9696	7.7749
56	53.6	18.2578	90.45	29.7943	85.9375	26.0508	8.31475	4.14403	24.7893	9.59087	32.0516	9.70143
57	85.5938	27.25	101.906	35.0443	100.519	31.319	14.625	6.26145	25.8382	10.7274	36.2677	11.4079
58	144.206	44.9583	110.969	39.7122	112.656	36.3555	26.817	10.5777	26.0384	11.5366	38.8978	12.9483
59	231.344	72.6549	114.969	42.7734	119.269	40.1875	42.6506	16.2364	24.7086	11.7705	40.1482	14.4898
60	338.913	108.439	111.95	43.4701	118.725	41.9948	56.9381	21.4002	21.2465	11.1165	39.1107	15.3736
61	449.512	147.66	103.181	41.8333	111.275	41.2461	66.5427	25.6737	17.1694	10.1204	35.5749	15.2027
62	543.006	184.678	91.95	38.9323	99.1312	38.3984	71.6583	29.6348	14.1488	9.40893	30.7315	14.1418
63	598.237	212.243	81.1375	36.0352	85.8688	34.8177	71.5973	32.6757	12.5305	8.88697	25.4964	12.3154
64	597.4	222.204	72.0938	33.3398	74.25	31.2734	65.2696	33.7635	12.2794	8.65892	21.0944	10.5801
65	541.575	212.021	65.5312	30.8607	65.4	28.1263	55.2453	32.8865	13.1565	8.76347	18.2036	9.49979
66	455.469	188.656	62.1562	29.1133	59.5875	25.8294	46.3542	30.9212	14.5499	8.75771	16.5649	8.63402
67	367.544	162.012	61.9937	28.2539	57.4312	24.6198	39.3157	28.5138	16.2001	8.59637	16.6226	8.02789
68	291.356	136.962	64.5	27.9036	58.9062	24.2201	32.4849	25.9522	18.1021	8.67761	18.2517	8.01013
69	228.7	114.197	69.45	28.1458	63.0562	24.4479	26.2783	23.2919	20.1904	9.01743	20.0786	8.30255
70	178.844	94.0547	76.95	29.6081	69.6813	25.7813	21.1568	20.3983	22.3999	9.42995	21.3809	8.44312
71	140.55	77.9688	86.8063	32.8867	79.0125	28.7878	17.1951	17.9618	24.8599	10.4329	23.1598	9.18142
72	111.075	64.6068	97.8625	37.0742	89.1937	32.2005	14.3519	16.0608	27.4242	12.042	24.7579	10.1294
73	88.4813	51.9036	108.725	41.1042	97.8375	34.6862	11.56	13.2194	29.1974	13.0605	24.1955	9.51047
74	73.1937	42.4401	118.181	45.9596	105.213	37.6888	9.39671	10.8164	29.811	13.8935	22.7412	8.68395
75	64.8312	36.8307	123.85	51.2852	110.819	41.4492	8.89551	9.6892	29.0053	15.0446	21.8056	8.86319
76	63.7625	34.0404	124.362	55.6914	112.844	44.7018	10.0937	9.43648	26.7429	16.1045	20.1325	8.88741
77	74.225	36.2604	121.45	59.4922	111.188	47.5104	14.0845	10.5053	24.3364	17.2012	17.0268	8.1546
78	101.662	46.401	116.287	63.0052	106.294	49.8424	22.5049	14.0694	22.1851	18.3882	13.4276	7.34074
79	150.006	66.7812	108.1	64.7591	97.9813	50.7826	35.2299	20.7206	20.1124	19.0445	10.6814	6.88468
80	219.794	98.8359	98.0312	63.7318	87.4562	50.1263	49.5992	29.2727	18.4575	18.7339	9.34415	6.61324
81	303.544	140.621	87.8812	60.5755	76.95	48.1484	61.0174	37.4576	16.9882	17.6592	8.52455	6.46268
82	384.906	186.691	78.4688	56.2708	67.8125	45.1888	65.2717	44.3003	15.5328	16.28	7.77208	6.57804
83	446.419	230.777	71.475	52.0182	60.8937	42.0286	61.7259	50.8967	15.0899	15.2743	7.34978	6.71297
84	476.719	265.833	67.6125	48.5742	56.5	38.9714	54.2379	57.8498	15.9962	14.9839	7.0479	6.29808
85	472.906	285.212	66.5625	46.1849	54.775	36.4531	46.7393	63.6161	17.7628	14.9757	6.76951	5.47545
86	439.025	285.073	68.575	44.8867	55.375	34.8047	40.007	65.4498	20.2657	14.6663	6.69589	4.73324
87	383.288	265.827	72.9813	44.3724	57.6875	33.8516	33.9109	62.2462	23.0537	14.2444	7.32989	4.28923
88	317.819	233.322	77.8312	44.1445	61.1313	33.4388	28.7806	56.0509	25.1422	14.0686	8.44843	4.18488
89	254.994	196.717	82.2188	44.3281	65.1875	33.5456	24.4005	49.0686	25.3472	13.9352	9.06809	4.03335
90	202.131	163.21	85.9594	45.3216	69.6406	34.3216	19.7233	42.1364	24.0035	13.7671	9.28376	3.53883
91	159.956	134.629	88.375	46.7292	73.6562	35.4531	15.7844	35.8316	23.4084	14.1346	9.15529	3.19283
92	126.706	110.376	89.5031	48.3203	76.5406	36.7279	13.701	30.2132	23.0284	14.8083	8.5974	3.08073
93	101.931	90.6758	89.3438	50.263	77.4062	38.0625	11.9569	25.1347	20.8436	15.1958	7.91711	3.12665
94	84.2812	75.3372	87.9125	52.8294	75.6813	39.3086	10.0867	21.0592	17.7925	15.6902	7.34686	3.32875
95	71.8563	63.4375	85.15	55.7695	72.025	40.4388	8.59427	18.0804	15.769	16.9157	6.84005	3.63125
96	64.175	54.6862	80.6562	58.5326	67.0625	41.4297	7.79944	15.9712	14.8596	18.5326	6.3222	4.12414
97	61.7188	49.5208	75.1188	61.0846	61.35	42.2865	8.42344	14.91	14.2767	19.838	5.79644	4.83646
98	65.35	48.3815	69.1937	62.8034	55.5688	42.7266	11.1571	15.1212	13.5346	20.8546	5.29652	5.56953
99	77.0312	52.5495	63.575	62.9727	50.6313	42.8854	16.2959	17.0463	12.8316	21.4584	4.90116	6.1853
100	98.675	64.1276	59.1437	61.4674	46.9188	42.9258	23.4004	21.2666	12.7038	21.1786	4.69203	6.52219
101	130.188	84.6237	56.1812	58.6159	44.1938	42.3177	31.7477	28.156	12.8399	19.9994	4.60083	6.06826
102	169.113	113.478	54.4125	55.1055	42.4438	40.7708	39.3776	37.033	13.2999	18.5181	4.65946	5.00254
103	210.662	147.49	53.4188	51.5039	41.6187	38.8021	43.2647	46.2576	14.3714	17.3067	4.92812	4.21987
104	248.488	182.625	53.6562	48.7187	41.9688	37.2708	41.8365	54.6156	15.7554	16.4317	5.3786	3.88273
105	275.131	214.035	55.2437	46.9206	43.275	36.0391	35.9173	61.762	16.9796	15.9529	5.96081	3.69041
106	284.506	236.611	56.8375	45.2643	44.5875	34.5898	27.9119	67.7197	18.3281	15.8994	6.49341	3.72678
107	275.431	247.23	57.6875	43.9961	45.8875	33.4388	20.3718	71.5558	20.1458	16.1582	6.75409	3.71207
108	251.537	244.5	58.4625	43.5286	47.325	32.8815	15.1516	71.7819	21.077	16.2996	6.96381	3.63956
109	218.206	228.867	58.6375	43.082	48.1437	32.3815	12.4633	68.212	20.3808	15.9069	7.34025	3.57768
110	181.45	203.763	57.1688	42.3698	47.8	31.7174	10.0637	61.4988	18.7135	15.4365	7.79115	3.53928
111	147.131	174.826	54.5938	42.1055	46.7062	31.3529	7.59702	52.8833	16.8165	15.3957	8.04802	3.43873
112	118.412	146.797	51.675	42.6263	45.2062	31.4128	6.10841	44.3246	15.3292	15.9474	8.02518	3.29816
113	95.8812	121.93	48.475	43.6445	43.1688	31.5273	5.14726	36.9448	14.2353	16.9841	7.88211	3.13343
114	78.7625	101.108	44.9937	44.9323	40.7	31.5352	4.43643	30.8334	13.354	18.1648	7.47691	3.07013
115	66.1	84.6445	41.8438	46.5964	38.1875	31.569	4.17138	26.0767	12.5116	19.0945	6.86454	3.44333
116	57.6719	72.2539	39.4813	48.5182	36.0438	31.9128	3.8317	22.491	11.9144	19.782	6.41783	3.96109
117	52.65	62.9818	37.7563	50.4375	34.35	32.6146	3.55616	19.633	11.6411	20.4432	6.05726	4.36981
118	50.0156	56.0352	36.5312	52.0234	33.1187	33.5208	4.21195	17.5297	11.4845	20.9403	5.5726	5.01498
119	50.5	51.957	35.9625	52.8164	32.6625	34.5391	5.89823	16.4552	11.7182	21.0221	5.3478	5.77506
120	55.0875	51.7083	36.0375	52.6523	32.8937	35.3672	8.46661	16.586	12.3067	20.5554	5.6523	6.12563
121	63.9188	55.9883	36.3125	51.4154	33.3687	35.7266	12.1182	18.3919	12.8299	19.5998	6.11499	5.9214
122	77.175	65.4818	36.6313	49.3034	33.8438	35.5833	16.0998	21.9614	13.3654	18.3703	6.3642	5.4314
123	94.25	80.5547	37.3312	47.0768	34.2938	35.0547	19.3517	26.9248	14.0626	17.2018	6.39135	4.87091
124	113.138	100.622	38.1812	45.0495	34.5187	34.2721	21.3596	33.2592	14.9955	16.3754	6.44856	4.06151
125	131.05	123.592	37.95	42.9896	34.4375	33.2253	21.9134	40.4202	15.3132	15.7793	6.55065	3.30527
126	145.594	146.525	36.525	40.901	34.1125	31.9674	20.8337	47.1278	14.3405	15.2202	6.5808	3.10628
127	154.369	166.227	35.1562	39.0521	33.5438	30.7344	18.1787	52.5262	13.2904	14.7981	6.50466	3.04887
128	154.412	169.741	34.9375	38.7695	33.4813	30.543	17.4981	53.5852	13.0585	14.7026	6.42999	2.9244

## Sheet: Fig4_A_period
Experiment_Date	Strain	Media	Region_Measured	Period_avg
2019-04-01	TK04_cont	0g017a	whole_tube_avg	21.956
2019-04-01	TK04_cont	0g017a	whole_tube_avg	21.7174
2019-04-22	TK04_cont	0g017a	whole_tube_avg	21.7174
2019-04-22	TK04_cont	0g017a	whole_tube_avg	21.4839
2019-04-01	TK04_cont	0g017a	first_10_avg	21.4839
2019-04-01	TK04_cont	0g017a	first_10_avg	21.0316
2019-04-22	TK04_cont	0g017a	first_10_avg	21.7174
2019-04-22	TK04_cont	0g017a	first_10_avg	21.4839
2019-04-01	TK241_cpsf5	0g017a	whole_tube_avg	19.3981
2019-04-01	TK241_cpsf5	0g017a	whole_tube_avg	19.5882
2019-04-22	TK241_cpsf5	0g017a	whole_tube_avg	18.5
2019-04-22	TK241_cpsf5	0g017a	whole_tube_avg	18.6729
2019-04-01	TK241_cpsf5	0g017a	first_10_avg	17.2241
2019-04-01	TK241_cpsf5	0g017a	first_10_avg	17.3739
2019-04-22	TK241_cpsf5	0g017a	first_10_avg	16.9322
2019-04-22	TK241_cpsf5	0g017a	first_10_avg	17.2241
2019-04-01	TK237_cpsf6	0g017a	whole_tube_avg	19.3981
2019-04-01	TK237_cpsf6	0g017a	whole_tube_avg	19.0286
2019-04-22	TK237_cpsf6	0g017a	whole_tube_avg	19.5882
2019-04-22	TK237_cpsf6	0g017a	whole_tube_avg	19.7822
2019-04-01	TK237_cpsf6	0g017a	first_10_avg	17.2241
2019-04-01	TK237_cpsf6	0g017a	first_10_avg	17.6814
2019-04-22	TK237_cpsf6	0g017a	first_10_avg	17.3739
2019-04-22	TK237_cpsf6	0g017a	first_10_avg	16.9322

## Sheet: Fig4_D
Gene_ID	Common	WT_log2_avg	WT_plus_sd	WT_minus_sd	cpsf5cpsf6_log2_avg	cpsf5cpsf6_plus_sd	cpsf5cpsf6_minus_sd
NCU02356	wc-1	7.28603	7.29148	7.28057	7.14784	7.36555	6.93013
NCU00902	wc-2	9.03453	9.08129	8.98776	8.33333	8.50447	8.1622
NCU02265	frq	9.72711	9.9039	9.55032	9.70951	9.799	9.62002
NCU03363	frh	9.45479	9.50791	9.40167	9.17757	9.33703	9.01811
NCU03124	cka	10.773	10.8569	10.6891	11.192	11.2881	11.0959
NCU05485	ckb-1	9.04247	9.0963	8.98864	9.07891	9.10366	9.05415
NCU00685	ck-1a	11.3882	11.3923	11.3841	11.1295	11.1354	11.1236
NCU03946	pabp-2	8.60484	8.63648	8.5732	8.66607	8.76244	8.56969
