# Supplementary material for: Nutritional compensation of the circadian clock is a conserved process influenced by gene expression regulation and mRNA stability
Source: PLoS Biol. 2023 Jan 5;21(1):e3001961. doi: 10.1371/journal.pbio.3001961 (PMC9848017; doi:10.1371/journal.pbio.3001961)
Supplement: S5 Data — The first and second tabs of the Data File correspond to raw and processed traces for Fig 5A. The third tab of the Data File corresponds to averaged and log2-normalized fpkm values of core clock genes for Fig 5B. The fourth tab of the Data File corresponds to averaged and log2-normalized fpkm values of core clock genes for Fig 5C. The fifth tab of the Data File corresponds to RT-qPCR values for Fig 5D. The sixth tab of the Data File corresponds to race tube period lengths for Fig 5E. (XLSX) [file pbio.3001961.s020.xlsx]

## Sheet: Fig5_A_indiv_reps
Experiment_Date	2020-03-22	2020-03-22	2020-03-22	2020-03-22	2020-03-22	2020-03-22	2020-03-22	2020-03-22	2020-03-22	2020-03-22	2020-03-22	2020-03-22	2020-06-18	2020-06-18	2020-06-18	2020-06-18	2020-06-18	2020-06-18	2020-06-18	2020-06-18	2020-06-18	2021-04-20	2021-04-20	2021-04-20	2021-04-20	2021-04-20	2021-04-27	2021-04-27	2021-04-27	2021-04-27	2021-04-27	2021-07-22	2021-07-22	2021-07-22	2021-07-22	2021-07-22	2021-07-29	2021-07-29	2021-07-29	2021-07-29	2021-07-29	2021-09-22	2021-09-22	2021-09-22	2021-09-22	2021-09-22
TPs	Bot_15504_A_0_Results_out	Bot_15504_B_0_Results_out	Bot_15827_A_0_Results_out	Bot_15827_B_0_Results_out	Bot_TK01_A_0_Results_out	Bot_TK01_B_0_Results_out	Top_15504_A_high_Results_out	Top_15504_B_high_Results_out	Top_15827_A_high_Results_out	Top_15827_B_high_Results_out	Top_TK01_A_high_Results_out	Top_TK01_B_high_Results_out	TPs	Bot_15504_0g_A_Results_out	Bot_15504_0g_B_Results_out	Bot_TK01_0g_A_Results_out	Bot_TK01_0g_B_Results_out	Top_15504_05g_A_Results_out	Top_15504_05g_B_Results_out	Top_TK01_05g_A_Results_out	Top_TK01_05g_B_Results_out	TPs	Bot_1584_pkac1_0_Results_out	Bot_TK01_0_Results_out	Top_1584_pkac1_Hi_Results_out	Top_TK01_Hi_Results_out	TPs	Bot_1584_pkac1_0_Results_out	Bot_TK01_0_Results_out	Top_1584_pkac1_Hi_Results_out	Top_TK01_Hi_Results_out	TPs	Bot_16412_rbg28_0_Results_out	Bot_TK01_0_Results_out	Top_16412_rbg28_high_Results_out	Top_TK01_high_Results_out	TPs	Bot_16412_rbg28_0_Results_out	Bot_TK01_0_Results_out	Top_16412_rbg28_high_Results_out	Top_TK01_high_Results_out	TPs	Bot_15827_1_0_Results_out	Bot_TK01_0_Results_out	Top_15827_1_high_Results_out	Top_TK01_high_Results_out
0	-0.916667	-0.291667	10	2.375	-1.52083	8	-0.4375	-0.458333	8.27083	0.666667	5.58333	10.3958	0	-1.85417	-1.20833	-2.97917	-0.8125	-2.83333	0.520833	0.729167	4.5	0	-3.625	9.66667	22.25	6.375	0	-2.29167	3.77083	-0.291667	-4.64583	0	-7.25	8.58333	3.10417	3.66667	0	-4.16667	6.58333	1.58333	-6.72917	0	-7.875	11.6042	-4.47917	5.4375
1	3.25	3.04167	10.1458	8.79167	3.25	5	5.77083	5.45833	7.95833	7.54167	14.7083	13.125	1	-1.41667	1.77083	1.02083	1.08333	0.541667	-0.229167	2.70833	1.5625	1	6.14583	5.97917	25.0417	10.6667	1	3.125	-3.04167	1.89583	-1.9375	1	0.333333	-0.729167	2.77083	11.0833	1	-2.8125	-3.47917	-1.1875	-2.66667	1	0.833333	1.70833	3.3125	5.0625
2	3.70833	3.25	9.45833	8.625	3.64583	4.83333	5.83333	5.625	8.3125	7.58333	16.8958	14.3125	2	0.0833333	3.54167	1.75	1.75	0.708333	0.604167	5.1875	3.375	2	4.58333	2.89583	26.2292	9.75	2	5.125	-2.6875	3.60417	-0.791667	2	-0.270833	-1.4375	1.91667	14.2292	2	-3.20833	-4.1875	-1.72917	-2.72917	2	1.14583	1.08333	3.375	5.10417
3	4.08333	3.72917	9.0625	8.625	4.02083	4.89583	6.25	6.08333	8.91667	8.52083	20.2083	16.75	3	-0.875	3.875	1.375	1.33333	0.3125	0.625	5.79167	4	3	5.25	3.02083	28.7083	10.5833	3	5.70833	-3.14583	2.9375	-1.125	3	-0.895833	-1.58333	2.97917	17.1042	3	-2.54167	-3.95833	-1.39583	-2.0625	3	2.83333	1.83333	4.45833	5.47917
4	3.89583	3.91667	8.95833	8.39583	3.89583	4.83333	6.1875	6.16667	9.125	8.58333	21.9167	18.7708	4	-0.645833	4.47917	0.979167	0.541667	0.25	0.333333	6.5625	4.41667	4	5.22917	2.72917	33.0625	11.5625	4	5.29167	-3.22917	1.9375	-1.33333	4	0.229167	-0.791667	2.5	18.9375	4	-3.29167	-4.60417	-2.14583	-2.1875	4	4.52083	2.35417	4.77083	5.75
5	3.89583	3.5625	8.10417	7.79167	3.72917	4.45833	6.1875	6.04167	9.02083	8.4375	23.6458	19.9375	5	-0.416667	5.64583	1.10417	0.8125	0.645833	0.729167	8.04167	5.79167	5	6.125	2.72917	36.875	11.5208	5	5.875	-3.95833	1.45833	-1.4375	5	0.604167	-0.8125	2.79167	20.7708	5	-1.95833	-4.22917	-1.95833	-1.375	5	3.52083	1.45833	4.1875	5.6875
6	3.70833	3.4375	7.875	7.60417	3.89583	4.85417	5.97917	5.75	8.89583	8.45833	25.375	21.7292	6	-0.145833	7.20833	1.45833	0.770833	0.854167	1.35417	10.1458	7.60417	6	7.08333	4.0625	46.9583	12.9167	6	7.29167	-3.52083	2.16667	-1.14583	6	1.60417	-0.333333	2.79167	24.3542	6	-2.77083	-3.875	-1.72917	-0.770833	6	4.52083	1.89583	4.41667	5.85417
7	3.625	3.375	8.02083	7.5	4.14583	4.77083	6.04167	6.14583	9.20833	8.875	29.2292	25.3542	7	-0.875	8.41667	0.5	-0.354167	0.0625	0.604167	11.9167	9.66667	7	7.41667	3.41667	52.25	14.0625	7	9.27083	-3.25	3.08333	-0.4375	7	1.64583	-0.125	3.0625	28.5	7	-2.4375	-3.58333	-1.45833	1.0625	7	4.8125	2.22917	5	7.9375
8	4.04167	3.75	8.35417	8.125	4.83333	5.58333	6.47917	6.54167	9.875	10.1875	36.4583	32.1458	8	-0.375	11.5625	1.10417	0.0208333	0.354167	1.625	19.0208	16.5208	8	9.875	3.375	54.25	16.8125	8	10.25	-3.91667	2.97917	-1.3125	8	1.75	0.0416667	2.25	36.4167	8	-2.60417	-4	-2.1875	2.72917	8	3.22917	1.375	4.375	10.8958
9	4.16667	3.83333	9.20833	9.14583	5.66667	6.54167	6.39583	6.58333	10.7917	10.7083	48.7708	44.5833	9	-0.416667	15.5417	1.70833	0.5	0.875	2.45833	31.9583	30.6042	9	15.8333	4.27083	62.6875	22.2917	9	16.5625	-2.29167	5.8125	1.4375	9	1.91667	-0.4375	1.58333	52.0833	9	-3	-3.6875	-2.14583	7.29167	9	3.91667	2.125	4.6875	20.3125
10	4.6875	4.54167	11.4167	11.375	6.72917	8	7.25	7.54167	12.5833	12.6667	69.25	66.9375	10	-0.25	19.6042	1.83333	0.625	0.666667	3.5625	55.4792	54.1667	10	23.5	4.60417	84.3958	31.2708	10	22.1458	-3.22917	6.3125	1.66667	10	6.1875	1.5	2.64583	85.2917	10	-2.22917	-2.47917	-1.79167	16.2917	10	3.4375	2.625	4.6875	37.2917
11	5.64583	5.64583	14.9375	15.7708	7.83333	9.72917	8	8.60417	15.9375	17.1667	94.6042	98.3125	11	0.770833	26.4792	3.5625	2.25	1.10417	6.64583	93.2917	94.0625	11	37.3125	5.5	118.688	45.8958	11	45.8958	-2.70833	13.2708	5.04167	11	9.97917	2	2.45833	136.708	11	-1.10417	-1.35417	-1.5	29.4583	11	6.16667	4.125	6.04167	61.8125
12	6.9375	7.47917	19.7708	21.4167	9.54167	11.6042	9.27083	10.1667	23.1875	26.0208	126.208	134.812	12	2.29167	30.6667	5.52083	4.625	1.6875	10.8333	148.938	154.417	12	49.0208	6.125	155.062	64.4167	12	79.5	-0.229167	30.5417	12.2292	12	16.5417	3.89583	3.22917	211.229	12	-0.354167	-0.854167	-1.75	49.4167	12	5.58333	4.29167	6.125	92.6458
13	8.95833	9.875	25.5417	29.375	11.7917	13.9583	10.7083	11.8125	36.1042	41.4167	163.354	175.854	13	3.85417	36.9375	8.1875	6.1875	2.25	16.2083	227.083	234.708	13	58.2917	7.41667	199.104	87.1458	13	109.104	-0.291667	53.2292	18.5208	13	23.1875	4.89583	2.20833	295.625	13	0.1875	0.270833	-1.58333	74.9792	13	8.29167	5.6875	9.20833	130.104
14	10.8125	11.9375	31.0208	37.3333	12.8542	15.8125	11.8125	13.4375	55.4583	60.9167	201.125	223.271	14	7.08333	44.4167	11.875	9.58333	3.8125	24.1042	316.5	328.729	14	71.0833	9.54167	246.812	113.604	14	165.583	3.22917	93.8958	31.4583	14	30.2292	8.625	3.5625	383.167	14	0.6875	1.85417	-1.77083	107.104	14	10.5833	7.33333	13.5	183.521
15	14.0208	15.7083	36.9375	45.5833	15.0833	18.2083	14.1458	16.2708	77.9583	85.8125	240.604	272.25	15	10.25	49.9375	15.4792	12.5208	5.45833	34.5	400.646	415.375	15	83.7708	11.4375	291.792	146.375	15	207.021	4.66667	154.542	45.5833	15	36.4167	11.2917	3.64583	477.917	15	1.1875	3.33333	-1.75	141.417	15	14.4583	6.75	19.4375	236.333
16	17.125	19.7292	41.4792	52.6458	16.2917	19.9375	16.875	20.1667	104.125	113.604	277.438	313.479	16	10.6667	53.0208	15.375	12.1875	3.97917	43.8958	453.521	478.438	16	86.5	12.5833	312.146	170.917	16	231.375	6.27083	223.146	59.3542	16	39.0208	13.5625	3.45833	561.104	16	2.10417	4.79167	-0.6875	176.104	16	19.4167	7.58333	26.7917	274
17	20.4583	22.9792	44.4583	57.2083	16.7083	20.8125	20.2292	25.0833	132.729	141.479	304.271	340.854	17	16.8125	58.75	20.0208	15.5208	8.625	61.25	486.312	516.521	17	93.3958	12.8125	337.667	195.604	17	251.75	7.3125	290.771	70.4792	17	41.375	17.6458	3.58333	612.167	17	1.125	4.16667	-1.9375	206.083	17	24.2292	7.83333	34.5625	286.208
18	23.4792	26.7917	46.6875	60.4167	17.5	21.5833	25.0833	32.3958	161.208	168.938	319.792	354.354	18	19.6458	59.7292	19.9375	15.25	11.25	75.7917	490.521	530.875	18	108.042	14.2292	399.146	233.438	18	287.625	10.5833	350.396	85.6458	18	38.2917	18.6042	4.10417	627.708	18	0.229167	3.1875	-2.83333	229.646	18	26.0833	7.29167	41.0417	289.042
19	24.5417	28.1667	44.7292	59.2083	16.375	20.3542	29.2917	38.9167	184.062	191.271	321.688	345.542	19	22.0625	58	19.1458	15.2083	13.3333	88.4583	478.958	528.438	19	112.354	16.1667	448.896	267.042	19	299.271	11.7917	397.146	97.8125	19	33.8542	18.4167	4.54167	619.833	19	1.22917	3.64583	-1.70833	244.354	19	28.9792	7.27083	46.8125	292.521
20	26.3333	29.8958	41.8542	55.3958	15.5625	19.2708	33.75	49.5833	201.125	208.25	292.167	293.979	20	23.9792	55.25	17.375	13.2917	16.3333	99.0208	459.333	511.729	20	117.688	15.25	494.125	297.5	20	291.75	11.2292	427.125	106.438	20	29.6667	18.1667	4.4375	598.75	20	1.22917	3.625	-0.958333	235.438	20	28.7292	5.25	53.2917	308.375
21	28.0833	32.25	38.9792	50.2083	15.6042	19.6042	40.6875	66.5208	211.146	221.562	251.979	238.729	21	25.4167	51.0208	14.9375	12.2292	20.2083	108.583	435.417	484.896	21	109.396	14.3333	501.25	302.458	21	252.854	8.72917	431.5	103.5	21	26.7917	17.2917	5.22917	563.438	21	0.5625	3.0625	-1.41667	205.667	21	29.0625	4.70833	57	307.312
22	28.7292	33.5	35.625	43.5625	14.4583	18.3333	48.8542	91.3542	220.271	229.604	217.667	196.125	22	26.7083	45.9792	13.2708	10.5	24.7917	113.688	407.583	452.625	22	95.3333	14.3125	433.75	271.5	22	221.083	8.29167	425.604	101.479	22	20.9375	14.7083	3.41667	513.312	22	0.833333	3.3125	0.416667	180.854	22	26.2083	4.4375	59.9167	293.5
23	28.8542	34.8958	31.75	37.625	25.9792	17.0833	60.9167	85.7292	224.729	235.938	187.521	163.812	23	28.5	41.3542	11.7917	8.83333	28.9792	116.625	378.167	417.938	23	95.3125	14.5208	446.833	263.208	23	208.125	8.58333	424.354	102.792	23	19.4167	13.8125	4.29167	452.396	23	-0.25	1.72917	-1.64583	161.667	23	23.9792	4.77083	64.0208	282.083
24	29.2917	35.9375	28.3958	31.9375	12.4167	16.4792	59.1875	75.7292	224.896	235.667	162.583	142.875	24	31.3958	37.3333	10.3542	7.5	34.6875	125.5	351	381.208	24	87.625	13.8958	433.375	236.062	24	195.792	9.14583	468.438	104.417	24	18	13.25	5.125	392.917	24	4.95833	1.54167	-1.375	152.104	24	21.2292	4.60417	66.2708	271.771
25	29.8125	36	26.9583	29.3333	12.9792	16	65.8542	81.125	223.125	236.208	148.083	135.729	25	33.375	34.1042	9.16667	6.77083	40.5208	135.854	325.042	344.208	25	77.7083	14.125	412.146	214.229	25	170.271	8.70833	556.479	101.292	25	14.9792	10.3958	3.8125	342.688	25	-0.1875	1.3125	-1.64583	150.896	25	18.6042	3.97917	67.6458	261.167
26	29.375	35.5208	25.3125	26.4583	12.2292	15.5208	64.1667	77.3958	219.042	231.479	144.875	137.854	26	31.25	27.3542	4.54167	1.64583	42	143.562	297.021	307.042	26	72.8542	12.625	408.688	207.083	26	148.417	6.72917	655.125	95.75	26	14.875	10.3125	4.5	313.146	26	-0.270833	0.770833	-1.77083	151.667	26	16.5208	4.27083	69.75	254.583
27	27.75	33.8125	23.2292	22.5208	10.6458	13.9375	66.8125	73.3542	209.75	225.312	151.917	149.875	27	36.3958	28.625	7.95833	4.9375	50	155.021	277.625	284.771	27	69.9583	12.25	406.292	207.917	27	151	8.625	818.021	100.25	27	14.75	9.14583	5	296.542	27	1.3125	1.04167	-1.25	160.667	27	14.3542	3.83333	69.2083	250.438
28	26.4167	32.8333	21.75	21.5417	11.4375	14.2708	66.8333	75.8542	207.208	219.271	173.312	172.958	28	35.5417	26.7917	6.45833	3.52083	56.75	165.354	265.021	273.042	28	74.7083	12.7292	407.75	220.958	28	137.292	7.70833	868.583	99.0833	28	12.1042	5.6875	2.875	296.542	28	1.39583	1.3125	-1.14583	175.479	28	13.6458	5.08333	68.4792	251.167
29	24.9792	29.8542	20.5208	19.9792	11.3125	14.6667	71.1458	78.75	201.125	214.229	204.312	206.792	29	35.2917	26.9167	6.97917	4.1875	66.0208	173.104	266.625	282.938	29	80.3542	12.2708	409.708	232.896	29	138.042	7.72917	926.729	106.229	29	15.3542	7.72917	5.20833	316.104	29	2.1875	0.666667	-1.16667	202.167	29	11.75	4.6875	67.3542	258.5
30	25.0208	28.2292	20.0417	19.7292	12.8958	16.5	76.9583	85.4792	198.583	208.958	247.75	252.062	30	35.1458	27.6458	7.25	4.54167	74.4792	179.542	288.833	322.667	30	89.25	11.5	417.708	251	30	136.333	6.52083	930.833	113.5	30	17.2083	6.02083	4.875	354.146	30	2.70833	1.04167	-1.64583	240.188	30	11.4583	6.97917	65.8125	277.062
31	24.3125	26.75	18.875	18.6042	14.7708	18.7292	78.8125	90.2083	194.833	202.5	303.521	310.146	31	34.6458	29.3333	8.45833	5.29167	83.4167	192.875	343.229	398.75	31	103.417	12.5417	475.083	299.583	31	139.438	6.08333	889.396	122.521	31	21.4583	6.35417	5.27083	424.854	31	4.41667	2.47917	-0.104167	291.917	31	11.375	10.125	64.8542	309.438
32	24.1042	26.8958	18.1875	17.8958	18.1042	23.0417	78.2708	98.4375	189.792	195.958	373.979	380.896	32	35.4792	33.2083	11.9167	7.60417	85.7708	210.042	435.021	514.021	32	131.083	14.0417	600.146	405.979	32	172.375	7.54167	981.688	152.583	32	28.375	7.64583	5.25	529.979	32	5.22917	3.85417	-0.8125	353.833	32	9.02083	12.1458	61.9167	350.625
33	24.4583	28.7083	18.7708	17.8125	21.3333	27.3125	81.8333	97.4167	184.958	191.521	454.438	456.417	33	38.5417	39.3333	16.2083	10.7083	90.3958	235.208	556.75	654.521	33	149.104	16.1458	724.146	516.583	33	204.438	9.08333	1070.98	195.521	33	34.9792	9.54167	5.10417	657.958	33	6.10417	5.20833	-0.520833	416.271	33	10.1667	18.5	64	400.958
34	25.7292	31.4583	19.5833	19.375	24.6667	30.8542	87.4583	90.25	184.667	191.854	536.458	528.583	34	41.75	48.0625	22.3958	15.2708	99.3958	258.604	701.396	814.604	34	162.25	16.4167	860.604	589.667	34	258.521	15.1458	1289.75	265.583	34	42.6042	14.7083	6.375	798.896	34	8.39583	8.1875	0.0208333	467.646	34	11.3542	23.125	65.4583	455.604
35	28.2083	33.7292	21.875	21.5208	28.0833	34.3333	95.25	94.9583	188.354	197.354	599.708	569.25	35	47.5208	56.625	29	21.7917	112.583	271.062	840.688	956.292	35	173.542	15.9375	985.167	639.979	35	310.208	19.6875	1558.31	349.083	35	47.5833	19.2083	6.29167	925.333	35	8.91667	9.97917	-0.145833	499.812	35	13.0833	26.1667	69.6875	507.104
36	31.4583	36.7083	25.8542	25.875	31.9583	38.4583	104.812	101.625	196.375	208.604	643.333	576.812	36	55.2708	63.9167	34.6875	27.5625	126.479	266.917	932.812	1041	36	180.271	17.2708	1128.06	691.958	36	343.646	22.4583	1743.96	406.562	36	48.9375	24.6458	5.6875	1019.29	36	10.2708	12.7083	0.625	514.125	36	14.8333	27.5	73.9375	536.188
37	33.25	39.1458	31.875	31.9792	35.0625	42.4792	110.479	110.229	208.938	224.458	647.625	548.958	37	61.7083	70.7917	41.7708	33.6042	140.188	268.062	974.896	1066.65	37	191.104	19.4167	1270.46	720.271	37	361.208	25.4792	1825.92	432.667	37	50.0417	33.1458	7.10417	1065.5	37	9.89583	13.9792	-0.270833	504.5	37	21.4583	31.6042	80.0625	541.479
38	33.9792	39.9375	39.2917	39.1667	36.9167	45.1458	107.938	120.625	228	244.042	608.583	497.667	38	70.1042	75.2708	46.875	38.5625	158.604	280.938	965.875	1036.98	38	203.438	23.1042	1452.42	736.812	38	375.688	28.8958	1879.25	442.812	38	48.3542	40.8125	7.35417	1065.33	38	9.72917	15.2708	-0.458333	468.562	38	28.7917	32.8542	86.875	529.167
39	35.5417	41.2917	48.1875	47.625	38.1875	46.5	113.792	134.5	252.208	268.292	543.354	421.771	39	77.2708	76.4792	50.3125	40.9792	177.875	298.188	918.292	970.146	39	194.5	23.8958	1503.33	682.708	39	390.708	32.7917	1944.44	443.854	39	43.625	47.0625	8.14583	1014.54	39	10.7708	17.25	-0.229167	404.083	39	38.7292	34.2083	96.1458	502.604
40	34.875	39.8542	55.4167	55.2083	37.1667	45.7708	119.688	148.75	279.104	294.75	462.167	338.375	40	82.7708	76.2917	49.2917	41.7083	176.604	315.771	844.375	877.312	40	208.958	26.8958	1691.46	666.438	40	356.062	32.6875	1839.31	402.25	40	38.0208	50.7292	8.08333	914.25	40	9.6875	16.6458	-0.5	323.458	40	50.7708	34.7292	107.771	468.188
41	35.625	40.3333	62.8958	63.0208	36.4792	45.375	125.938	189.125	310.354	325.333	377.021	285.25	41	86.4375	72.3125	46.6042	39.8542	176.312	334.312	757.458	774.625	41	209.146	29.0417	1691.15	572.146	41	327.958	33.5625	1746.79	351.646	41	34.2708	53.1875	7.8125	793.375	41	9.3125	16.3125	-0.3125	255.583	41	60.5833	33.375	120.292	424.354
42	35.6042	38.4583	66.9792	69.2292	34.4167	43.4792	134.771	154.875	337.333	352.708	306.979	254.083	42	85.2292	67.6875	42.1875	36.1458	187.75	353.417	668.25	669.917	42	188.125	29.0625	1609.12	479.438	42	297.375	33.1042	1625	283.438	42	28.8958	51.5	7.39583	663.562	42	9.25	15.1875	-0.6875	210.312	42	68.6875	32.0625	136	382.062
43	32.0208	35.6458	67.7083	71.25	32.2083	40.4792	146.375	151.604	361.875	377.521	272.146	239.5	43	83.375	62.375	38.9792	32.9167	192.854	379.667	583.604	576.125	43	169.646	27.375	1450.06	412.5	43	255.167	30.2708	1484.75	227.833	43	26.4375	50.2708	8.3125	543.896	43	10.1667	14.6875	-0.854167	182.521	43	75.5208	32.0208	156.583	343.917
44	31.3542	34.5625	69.75	73.6667	31.6458	39.8125	157.271	160.542	379.771	397.562	265.125	231.521	44	81.0208	57.3125	36.5625	30.3958	199	406.958	508.188	497.708	44	162.062	27.875	1356.77	384.333	44	237.958	29.7917	1433.94	199.812	44	22.5833	46.375	8.6875	454.021	44	10.25	13.9167	-0.0208333	167.146	44	76.7917	31.875	177.771	315.458
45	28.9167	31.2083	68.9583	70.7708	28.9583	36.7708	171.354	163.104	389.646	412.083	272.312	229.312	45	77.0417	50.7083	33.1875	26.8333	215.583	428.979	441.542	432.688	45	142.25	25.7708	1180.29	352.333	45	211.646	28.8958	1328.29	183.167	45	20.1042	42.2708	7.14583	397.875	45	10.3542	12.875	0.104167	161.625	45	74.5625	29.6042	195.979	288.062
46	28.4167	30.5417	66.3542	68	28.8333	35.4167	149.146	169.646	396.896	419.583	289.604	234.125	46	72.2708	46.625	31.3958	25.25	236.958	429.604	388.917	384.583	46	140.083	27	1127.54	355.021	46	179.375	27.7083	1169.73	172.021	46	18.5833	40.1458	8.20833	370.875	46	10.8333	11	-0.375	162.729	46	72.1875	27.7083	210.729	270.042
47	26.4167	28.5417	62.2292	62.3333	26.625	33.0833	147.312	175.417	397.208	419.104	311.708	237.542	47	67.1875	43.375	28.375	22.9375	257.667	420.917	346.396	348.208	47	131	25.5625	1033.6	332.292	47	161.5	24.625	1006.54	163.792	47	17.1667	35.7292	8.1875	364.688	47	12.9792	11.2292	0.979167	172.396	47	65.1875	25.3125	220.312	256.562
48	25.4375	27.5417	58.2083	57.1667	25.5833	31.3542	157.062	170.604	391.167	408.896	334.729	244.5	48	61.1667	40.3125	25.0208	20.2083	283.292	421.333	310.625	325.625	48	125.708	24.3542	951.979	321.271	48	137.792	22.3125	825.938	151.771	48	17	32.875	8.9375	373.229	48	12.625	8.52083	-0.395833	186.208	48	60.7292	24.25	229.354	248.25
49	25.0208	25.8958	53.7917	52.1875	24.5	29.4792	165.354	184.875	379.417	395.125	361.583	257.542	49	57.2292	39.5417	23.4792	19.125	290.125	437.042	292.312	322.104	49	138.354	24.3125	960	337.25	49	133.917	19.2917	747.125	148.521	49	18.3958	29.5625	9.625	393.896	49	15.1458	8.625	0.916667	210.083	49	54.1458	22.375	236.708	246.438
50	25.7708	25.1667	49.5833	48.0625	23.9375	28.3333	172.188	182.521	364.042	379	393.125	282.229	50	52.8542	38.1667	20.9792	18.0417	282.396	446.521	294.917	341.25	50	160	24.1667	1050.27	362.479	50	139.542	17.4375	698.104	151.688	50	21.3542	26.3333	9.3125	422.729	50	17.0625	7.66667	2.60417	244.438	50	48.5833	22.25	240.688	254.375
51	27.5833	25.5625	45.0625	44.2708	23.3125	28.5417	178.021	190.062	348.396	362.708	432.646	317.271	51	51.375	39.4792	20.1667	17.1875	295.792	455.583	332.417	393.229	51	162.958	21.3333	1099.15	384.042	51	164.854	17.4375	719.083	170.625	51	26.6875	23.9375	9.8125	465.792	51	18.5208	6.60417	0.979167	290.375	51	43.1042	21.3958	241	270.958
52	28.5625	27.8125	41.7292	41.6875	24.7083	29.1458	186.062	206.688	330.354	347.375	475.375	365.625	52	49.4375	41.3542	20.4167	17.0625	303.229	451.729	411.729	481.729	52	187.875	20.3125	1274.19	446.771	52	190.542	16.0625	772.188	202.229	52	34.7292	22.3958	11.1042	524.104	52	20.1042	6.97917	1.60417	344.854	52	39.5	23.875	240.938	297.771
53	30.1875	29.4375	38.8958	38.125	26.9792	31.1667	199.146	214.875	316.542	331.875	519.688	420.688	53	49.2292	45.2917	22.5208	18.2708	306.292	456.417	535.979	609.667	53	213.021	20.25	1532	517.229	53	229.875	17.3125	899.667	254.25	53	41.6458	21.2292	11.0833	595.729	53	21.4792	7.29167	1.39583	406.312	53	35.4375	28.3542	238.917	338.271
54	33.9375	31.7917	36.6458	35.9375	31.7917	36.9792	210.625	224.042	305.146	319.125	559.729	476.583	54	49.75	50.5833	27.8542	22.25	320.917	466.771	700.75	767.438	54	243.729	20.8542	1770.9	588.083	54	283.104	19.125	1102.42	329.521	54	50.0625	21.125	11.9792	676.854	54	22.7292	10.3333	2.72917	466.312	54	32.75	33.8958	235.896	394.604
55	37	35.375	34.0833	33.8125	37.0625	43.8125	223.896	238.042	293.396	306.333	582.667	523.083	55	51	55.8333	34.6875	27.9792	328.188	481.271	880.146	934.625	55	285.604	22.0833	2122.67	704.958	55	332.229	20.8958	1295.81	412.958	55	55.125	22.75	12.2292	756.75	55	22.0417	12.8958	1.77083	513.583	55	29.7708	37.9583	230.917	459.354
56	41.1458	39.1875	32.4167	32.5417	42.8958	51.2292	230.167	261.438	282.896	293.604	586.271	546.104	56	54.1667	62.3125	41.8958	34.6458	342.875	499.062	1039.48	1063.71	56	322.917	25.2292	2296.52	807.438	56	360.812	24.25	1443	491.354	56	58.3333	27.375	13.7917	831.25	56	19.375	14.2708	-0.708333	545.042	56	27.5625	39.5833	224.938	522.875
57	45.4167	42.8333	32.0625	32.0833	49.9792	58.0417	242.312	295.354	272.625	281.458	567.333	539.062	57	57.9375	68.8958	50.8125	40.7083	353.333	515.104	1147.73	1137.04	57	322.667	28.2083	2317.42	875.208	57	411.562	29.8125	1598.96	564.375	57	58.2708	32.9375	14.0417	883.833	57	21.8125	21.3958	3.04167	559.458	57	26	43.3958	220.188	575.167
58	46.8125	45.4167	32.8542	32.2708	56.5208	65.1458	265.354	288.729	262.312	271.396	524.667	504.562	58	62.4167	73.3958	60.0417	47.7708	355.5	540.021	1190.9	1149.15	58	325.396	33.25	2253.5	909.688	58	498.438	36.5208	1812.02	655.75	58	54.4375	40.0833	15.5208	907.229	58	21.0417	25.9583	3.02083	553.729	58	24.4375	46.6042	213.979	607.354
59	49.9375	49.3125	37.625	36.5417	64.3542	73.5625	290.5	265.333	254.979	264.5	464.271	451.646	59	66.7917	76.2083	68.6042	53.9167	361.688	557.333	1171.33	1102.42	59	315.917	37.2708	2164.04	896.229	59	522.25	43.7708	1847.67	699.021	59	48.8125	47.7292	18.5417	895.292	59	21.0417	29.375	4.14583	524.917	59	27.7708	51.1667	209.896	622.875
60	52.0833	51.5417	44.4375	42.8125	70.5417	78.2917	308.188	275.604	246.396	256.958	406.271	388.042	60	70.6458	75.7083	76.5625	59.0625	372.708	570.792	1105.52	1023.38	60	296.188	40.1458	1974.1	777.646	60	483.854	50.625	1726.1	658.5	60	44.0625	56.3333	22.7917	853.375	60	19	34.6875	3.45833	467.938	60	33.375	54.625	206.667	614.062
61	50.6042	50.0417	52.8542	50.5417	73.7292	81.2292	325	284.375	240.708	251.062	358.042	329.562	61	71.2917	74.5833	80.5625	60.8125	397.688	577.292	1013.56	926.688	61	263.083	43.3125	1798.85	688.521	61	440.938	51.6042	1602.44	586.896	61	39.3125	65.2917	26.2917	797.25	61	18.0208	37.5417	3.97917	388.333	61	41.5833	56.5625	204.521	588.354
62	49.3125	48.4792	65.6667	61.6875	75.7708	83.7083	340.417	291.104	237.708	249.042	326.375	286.833	62	75.0833	72.5417	80.7292	60.0625	402.812	589.146	909.896	830.167	62	237.042	47.8125	1626.67	575.271	62	399.896	52.8125	1481.23	497.417	62	33.75	70.7292	29.7708	716.812	62	17.3958	39.75	4.14583	312.729	62	51.625	55.0833	204.521	546.479
63	48.4375	47.1875	79.0625	74.6042	74.7917	83.0417	357.396	296.75	237.104	249.521	304.896	262.271	63	76.25	69.25	77.6458	57.4583	397.229	606.188	803.688	731.75	63	234.771	54.1458	1567.96	482.312	63	354.542	52.875	1342.79	417.896	63	29.9583	74.8333	33.1042	623.604	63	16.9375	40.2083	5.25	266.104	63	64.7917	52.9167	206.479	498.708
64	48.4167	45.8333	92.5417	88.4375	71.7292	80.6042	358.167	302.104	238.062	251.354	294.271	245.979	64	73.1667	64.6875	72.8958	54.4583	399.875	622.708	704.229	639.438	64	207.083	55.125	1370.33	413.125	64	325.125	53.5	1243.1	350.104	64	27.2708	75.1667	33.7083	536.188	64	15.6875	38.0625	4.64583	241.458	64	78.8333	50.5417	213.146	440.062
65	49.0625	45.375	105.396	102.646	69.25	77.9167	365.292	309.792	239.042	253.333	290.375	236	65	67.4583	59.2708	66.5208	49.6042	420.083	630.667	614.896	559.792	65	185.417	54.3333	1204.62	351.583	65	294.208	52.7917	1132.92	298.896	65	23.0625	72.7917	35.2917	472.125	65	16.625	37.1667	6.375	234.167	65	91.5625	47.875	221.208	391.312
66	48.3958	43.8125	114.312	113.979	65.7917	72.375	379.083	319.583	239.271	254.562	286.896	230.646	66	61.9167	52.6042	58.4583	42.5208	435.625	632.5	536.229	493.458	66	169.208	52.9583	1095.96	328.354	66	265.667	52.3542	1023.81	263.312	66	20.4375	67.375	35.4583	429.75	66	17.3542	35.1875	6.97917	237.542	66	99.75	43.7708	230.438	356.458
67	49.0417	43.5	121.854	123.021	61.7708	67.7917	375.229	329.271	238.729	255.417	283.229	228.083	67	60.9583	51	54.5417	39.875	449.083	638.25	475.417	443.375	67	173.188	54.3333	1039.88	324.188	67	244.167	49.125	954.396	251.062	67	19.0208	62.1458	35.7917	407.75	67	16.9167	31.25	6.54167	247.083	67	104.917	40.75	240.875	329.458
68	48.3125	44	125.604	127.625	57.625	62.5625	385.833	348.958	238.479	256.625	280.208	228.188	68	59.2292	48.8958	49.5833	35.9167	454.625	640.667	427.562	404.625	68	169.229	50.1042	958.354	315.25	68	223.958	45.5833	857.104	246.333	68	19.2292	56.75	36.9167	399.333	68	18.7083	28.7917	7.625	262	68	103.521	37.2083	251.917	310.896
69	49.1458	45.2708	124.792	128.125	53.4375	58.6042	391.521	340.562	237.354	257.375	279.354	232.729	69	55.3958	47.0208	44.2292	32.6458	464.562	648.167	398.458	379.417	69	176.958	48.0833	982.417	331.292	69	215	41.625	795.208	248.833	69	21.0417	51.7292	37.8542	399.917	69	19.375	25	7.4375	284.771	69	99.0208	34.4583	264.312	303.083
70	49.7292	47.4792	120.229	124	50.5625	53.3125	400.479	326	236.708	256.125	283.562	244.875	70	52.5208	47.4167	40.1458	29.6042	478.542	662.833	391.083	373.292	70	197.292	45.2708	1008.27	361.833	70	206.917	35.6042	721.646	242.104	70	23.6667	46.6458	37.6875	408.25	70	20.8958	23	9.72917	323.375	70	92	31.9583	276.688	301.604
71	49.9167	47.5625	111.354	115.562	45.4375	48.2292	411.979	345.083	233.917	252.229	294.333	267.479	71	48.375	45.6042	33.9375	24.9792	484.458	675.854	409.604	389.958	71	211.25	42.5417	1115.27	395.542	71	233.521	33.4375	779.75	266.25	71	29.3333	41.3958	36.75	423.396	71	25.8958	22.0833	11.0208	381.229	71	81.8958	29.5	286.021	301.479
72	53.1042	49.5833	102.521	106.792	42.6875	45.2292	432.062	366.062	231.167	248.646	317.208	306.208	72	49.1667	48.6042	32.375	24.6875	492.271	680.958	464.125	445	72	243.271	41.6042	1321.98	437.938	72	268.729	30.875	818.458	280.938	72	34.5	37.6667	36.0625	446.917	72	28.875	21.1875	13.2708	447.75	72	73.0417	27.9792	295.708	309.875
73	58.8333	53.5417	93.3958	98.4167	41.5208	44.7708	445.562	374.917	228.042	244.812	352.479	361.5	73	50.7083	49.9167	30.2083	23.75	499.125	685.208	566.396	537.396	73	264.646	37.3333	1588.21	492.312	73	332.562	30	998.667	336.271	73	41.375	34.2917	34.8333	476.167	73	29.7083	18.9792	14.125	519.125	73	64.75	27.7708	302.167	335.271
74	63.1458	57.7083	84.1458	88.5	41.3958	44.5833	447.312	377.292	223.25	239.083	399.104	423.229	74	50.6458	50.75	28.5833	22.4375	512.333	691.25	715.604	667.854	74	289.812	34.0833	1797.19	571.875	74	401.75	28.0625	1208.1	419.583	74	46.875	31.4583	33.5	512.875	74	32.0625	19.2292	17.5208	591.854	74	56.4167	28.625	303.562	378.688
75	68.1042	60.75	75.1667	78.375	43.8958	46.8542	449.833	392.125	219.625	232.833	448.271	479.521	75	53.2083	55.0833	31.0625	24.2083	531.812	717.896	905.729	825.604	75	289.917	30.5625	1988	649.688	75	450.312	25.5625	1400.73	516.542	75	51.5	29.875	33.1042	555.562	75	32.0625	19.125	19.5417	651.562	75	49.0625	31.7083	304.312	437.625
76	70.5833	65.75	67.2917	69.375	49.7292	52.2083	452.75	405.792	213.812	226.75	488.771	513.292	76	56.8333	60.5208	35.5833	27.1875	545.312	731.312	1114.35	991.729	76	316.729	32.125	2224.19	720.438	76	557.312	32.2708	1711.33	663.896	76	53.7083	29.125	32.0417	597.771	76	31.375	20.2083	20.625	688.104	76	43.5833	37.8542	296.271	510.5
77	73.5	71.9167	59.8125	61.4375	59.75	60.25	468.708	415.188	207.625	220.604	510.979	517.25	77	58.875	64.8542	42.25	31.625	553.208	743.271	1308.56	1137.54	77	343.542	32.6667	2427.21	799.938	77	596.188	34.375	1847.77	776.688	77	53.2083	29.75	31.9792	642.083	77	30.9167	24.25	23.8542	704.667	77	38.625	45.0833	291.542	588.896
78	76.5625	75.9167	53.7292	55.7917	71.6875	70.8333	490.562	422.75	202.583	213.875	506.833	479.875	78	62.9375	67.7083	50.8125	36.3958	562.792	760.062	1457.88	1235.19	78	360.917	36.8125	2360.71	911.604	78	649.083	42.1667	2014.67	893.104	78	51.8333	32.4167	31.625	681.792	78	29.3333	28.1458	25.875	692.875	78	35.4583	52.625	287.312	661.979
79	79.2708	79.4375	49.8333	52.25	85.9583	82.125	497.438	437.792	199.146	207.438	466.958	406	79	66.8542	72.0208	59.2917	42.4792	567.083	780.417	1531.81	1275.73	79	336.688	41.2083	2195.6	932.625	79	669.042	53.3958	1996.29	944.625	79	48.25	37	31.6875	705.604	79	27.7292	33.4583	28.25	660.271	79	34.0625	61.5625	281.104	717.708
80	78.875	80.8333	47.2708	49.3958	98.2083	93.1458	504.542	453.75	196.312	202.5	394.562	319.417	80	70.6875	73.6875	67.3125	47.875	566.479	800.146	1530.4	1258.46	80	337	49.3125	2060.9	927	80	631.708	62.5208	1899.71	944.458	80	43.9583	43.5417	32.5208	714.771	80	26.0833	39.2917	32.0208	610	80	31.25	70.1667	275.292	740.938
81	77.7917	81.0833	47.6875	48.3333	109.458	104.375	516.333	456.208	194.875	199.917	306.354	236.646	81	71.875	74.875	74.2708	51.8542	566.479	825.104	1470.42	1195.75	81	291.792	50.75	1789.27	806.271	81	555.625	67.3542	1708.5	863.917	81	39.1458	50.375	32.1042	697.396	81	23.6458	45	34.4375	550.729	81	31.5625	77.2917	271.5	726.521
82	75.0417	79.125	50.0208	49.9583	116.583	112.042	521.375	446.104	192.104	197.354	224.021	181.104	82	73.7083	74.6875	81.7292	56.6667	566.188	833.583	1370.75	1099.56	82	283.979	56.1667	1594.71	758.917	82	538.271	77.4375	1660.04	800.312	82	35.0625	58.1458	33.6042	656.167	82	22.0833	49.7083	36.0208	490.333	82	34.5417	82.9792	267.083	700.396
83	73.4167	76.2083	56.5208	56.375	119.292	115.875	526.25	447.396	190.646	196.479	172.938	153.271	83	72.6458	72.8958	85.7292	57.3542	569.271	828.812	1250.65	986.854	83	259.042	59.3958	1397.29	681.417	83	471.562	85.5833	1463.21	675.979	83	29.9583	63.5208	35.75	590.312	83	22.125	54.7083	39.1667	434.688	83	39.3125	85.0833	264.188	662.604
84	71.75	73.1667	67.2708	66.5625	117.75	117.271	528.271	454.188	188.604	194.979	151.208	144.771	84	69.6458	70.5833	88.0208	57.3958	566.062	815.75	1120.69	865.917	84	255.625	67.5	1306.25	600.875	84	415.125	92.6667	1323.9	563.771	84	27.5625	69.5	37.4167	511.917	84	20.2292	58.125	43.0417	387.083	84	48.9375	85.4792	258.229	620.083
85	69.6042	71.0417	81.4167	81.6667	112.875	114.812	532.5	456.104	187.125	195.292	148.917	146.667	85	68.1458	67.0417	85.4375	55.4583	562.417	803.167	995.417	752.771	85	228.708	70.3958	1174.27	480.646	85	362.708	97.0625	1176.75	479.917	85	24.3125	72.1667	38.5208	428.812	85	20.1042	58.5833	45.4167	353.792	85	61.3542	82.7292	256.667	564.312
86	65.2917	68.75	96.0625	99.1042	106.062	109.25	531.542	455	185.104	194.958	151	150.104	86	69.1875	63.1875	81.7708	52.1875	559.354	794.083	876.938	657.625	86	204.312	67.8958	996.812	385.042	86	313.917	97.7292	1032.15	422.354	86	22.5208	73.0208	40.1042	359.312	86	19.5417	56.0833	49.75	334.917	86	76.5417	78.6667	255.292	515.042
87	63.1042	68.6667	114.708	118.708	98.7083	103.271	530.521	449.938	184.25	195.479	154.125	152.708	87	68.7083	58.8333	74.7708	47.75	556.708	782.375	768.958	580.021	87	205.583	72.3333	963.5	368.25	87	266.854	91.7083	889.417	381.417	87	20.9792	71.75	42.2708	310.958	87	19.5625	52.25	53	327.042	87	92.4583	72.9375	253.979	455.188
88	62.875	68.3125	130.938	138.708	93.3333	97.3333	527.979	449.792	184.854	198.604	154.229	153.167	88	67.5625	56.5	68.9167	44.7292	557.917	785.542	678.729	519.458	88	184.375	64.2917	838.938	333.792	88	231.521	82.5833	773.042	339.083	88	21.1042	68.1042	44.2917	281.729	88	21.125	49.3542	55.9792	331.354	88	106.917	67.6667	257.312	400.146
89	61.8333	67.2083	142.792	153.812	84.8542	89.5	532.208	445.979	183.292	201.667	150.062	148.542	89	66.2083	55.375	61.9792	40.4167	558.625	799.75	604.729	472.458	89	166.667	57.1458	735.583	302.375	89	209.75	76.0208	706.354	314.479	89	23.2083	63.8958	47.3958	267.5	89	22.0833	45.7292	62.9375	344.042	89	117.312	61.7292	260.271	342.854
90	60.4167	66.9583	151	165.667	78.0833	82.4375	538.604	457.646	182.25	203.125	144.25	144.333	90	64.9375	54.875	54.9583	36.0625	559.104	818.125	553.062	439.5	90	192.521	57.25	746.875	317.188	90	203.604	69.4792	685.125	299.188	90	26.125	59.3542	47.8125	260.417	90	24.125	41.6042	66.0208	369.938	90	124.708	56.1042	263.792	309
91	60.3542	66.9167	153.312	173.542	71.1667	76.0625	543	470.562	179.917	203.521	137.021	139.458	91	63.4375	55.3542	50.7917	32.6667	565.75	838.292	525.479	424.958	91	211.583	56.7708	813.708	350.021	91	215.208	63.3542	718.938	293.396	91	27.5	52.0625	47.7917	251.917	91	26.2083	37.5417	70.1458	409.771	91	127.375	50.75	267.938	291.479
92	60.3958	69.0625	152.667	175.792	64.9583	70.2917	540.979	478.979	177.979	202.667	131.062	138.292	92	60.75	57.1667	45.1875	29.0625	576.792	848.729	530.979	433.333	92	247.667	55.7083	1021.29	409.833	92	250.271	58.8542	819.146	305.646	92	34.125	49.5417	50.7708	248.583	92	29.0833	34.875	73.9792	460.396	92	125.104	47.0208	276.125	275.229
93	60.3958	71.125	149.458	173.375	59.3542	64.8125	543.792	486.417	174.542	198.646	127.312	139.083	93	59.375	58.9583	41.7292	25.75	591.875	861.312	579.104	470.771	93	300.375	57.0625	1358.02	484.458	93	303.521	55.7708	971.792	333.354	93	41.1042	45.9583	53.0625	244.896	93	31.7708	32.6875	75.4583	513.438	93	123.896	45.6042	301.625	289.792
94	62.8958	75.0833	144.125	167.729	56.1667	60.1042	546.771	500.521	171.188	194.562	127.792	142.146	94	61.6667	63.1042	38.3542	24.6667	612.875	876.958	678.604	549.583	94	299	47.7708	1623.31	512.208	94	339.042	48.7708	1095.67	360.396	94	45.0208	40.6042	53.8542	240.229	94	34.4375	30.7083	83.0208	555.229	94	114.542	44	326.958	309.479
95	65.875	77.3958	134.917	160.104	54.0208	56.5625	549.917	513.833	168.604	190.625	130.438	145.083	95	62.75	67.5417	36.4792	24.0208	634.042	892.896	840.229	672.021	95	310.271	44.7083	1903.25	520.646	95	419.625	46.5208	1346.5	438.583	95	48.3125	36.6042	55.2083	239.417	95	35.125	28.0417	83.6458	583.167	95	107.167	44.125	347.792	340.125
96	71.8958	80.6042	124.396	152.958	55.4167	55.4792	558	522.188	166.521	187.812	133.771	147.708	96	67.2292	71.625	36.4792	24.5208	638.875	899.833	1051.62	828.833	96	332.938	42.3125	2160.1	564.271	96	468.729	42.9167	1453.77	506.812	96	50.875	34.1667	57.6667	241.146	96	34.75	25.9167	80.0625	579.375	96	96.6458	46.2083	362.875	373.125
97	76.0417	83.3958	113.833	141.625	60.0208	57.4583	566.812	533.917	163.375	183.5	135.104	147.354	97	71.8958	73.2708	35.5417	23.4167	632.938	896.896	1281.48	995.958	97	352.917	41.875	2304.19	587.312	97	537.417	42.2292	1669.6	637.312	97	52.9167	32.5417	57.4792	246.792	97	34.5625	25.6458	87.0208	558.542	97	84.7917	50.2917	368.833	402.688
98	78.75	86.0625	103.75	130.146	69.3542	63.2708	572.125	544.167	158.938	179.438	134.25	142.917	98	74.6875	74.3125	36.8125	23.8333	623.333	908.604	1494.96	1146.31	98	322.188	38.2917	2113.83	547.875	98	620.771	42.9375	1854	802.896	98	50.8958	30.6458	58.3333	252.417	98	33.6458	26.6458	87.8333	512.167	98	75.5	56.3333	369.167	425.042
99	79.8542	88.9167	93.8958	117.146	82.1667	73.0417	577.021	548.812	155.208	175.292	131.312	135.708	99	74.25	77.4167	40.8958	26.9375	607.417	916.562	1654.9	1256.06	99	328.146	38.7917	2175.81	534.062	99	684.208	46.375	1917.71	952.479	99	48.7708	30.875	58.5208	258.312	99	31.4583	28.8125	83.0417	454.917	99	66.6875	63.6667	360.646	435.646
100	80.9167	98.0417	85.0208	104.229	96.3333	83.6458	584.333	550.583	151.021	171.333	125.125	124.375	100	74.2083	79.7708	47.0417	29.25	593.979	919.958	1737.23	1316.88	100	328.25	41.5625	2001.02	503.271	100	687.562	54.7708	1891.98	1040.38	100	46.1042	32.2917	60.1875	262.75	100	29.2708	32.5208	86.4583	400.938	100	57.2292	71.7083	350.188	431.021
101	79.9375	87.6875	77.25	92.375	111.167	94.6042	588.438	556.521	147.021	165.938	117.146	109.729	101	77	79.8958	54.3333	33.0208	579.771	919.438	1738.19	1320.48	101	310.667	45.5208	1819.94	473.104	101	651.604	63.6042	1807.5	1035.71	101	42.5833	35.3542	60.2292	263.312	101	27.625	37.4583	82.7708	351.333	101	51.0833	81.5625	336.75	412.125
102	81.5417	86.375	71.1042	82.7917	125.333	105.083	593.521	563.562	143.229	160.458	107.396	94	102	80.125	80.2292	62.4583	36.5417	574.083	908.417	1668.04	1278.58	102	291.979	49.9167	1610.73	425.979	102	588.417	71.75	1674.48	958.292	102	38.7708	39.625	61.7708	257.812	102	25.9375	43.8542	83.5	306.938	102	44.9792	90.0625	322.062	380.458
103	82.0833	83.375	66.2917	75.5	136.562	113.938	600.146	563.021	138.167	153.938	95.4167	78.5	103	80.375	78.2292	69.2292	39.375	573.688	896.458	1541.98	1197.29	103	264.208	53.0625	1388.9	372.125	103	539.208	82.5208	1549.06	832.438	103	36.3333	44.9583	61.3333	249.021	103	24.5625	51.2292	86.75	274.167	103	41.5417	97.3125	310.438	343.333
104	82.125	82.1667	64.8333	71.5208	142.5	121.375	608.417	544.667	133.062	145.917	82.7083	66.6875	104	80.8333	75.9583	75.7292	42.1458	585.167	883.979	1381.15	1088.62	104	236.25	56.6042	1203.25	325.021	104	443.25	84.4792	1284.96	597.146	104	33.0625	50.0833	61.7708	234.229	104	22.5208	57.25	84.25	245.208	104	39.5417	101.562	294.021	303.854
105	81.0625	79.7917	66.25	71.875	142.729	123.854	610.417	533.167	127.917	138.271	71.5625	59.1042	105	82.2083	73.7917	79.5	43.3333	597.917	883.104	1206.29	961.979	105	228.729	63.5	1106.02	298.479	105	400	92.9167	1189.69	469.938	105	30.0625	54.2292	60.2083	216.042	105	21.6667	62.75	81.6458	222.833	105	40.125	102.333	281.333	271.875
106	80.4167	77.375	70.25	75.7083	137.625	123.125	599.208	533.688	121.562	130.812	63.7708	53.875	106	80.2708	68.9375	79.5208	41.5	594.021	874.083	1035.69	835.875	106	239.708	73.2083	1038.42	293.875	106	349.917	94.2083	1065.1	395.604	106	28.0417	58.4167	59.9167	197.542	106	21.6042	66.0208	81.7292	205.562	106	42.9583	99.9167	270.646	241.417
107	77.6875	74	74.7708	81.8542	126.583	114.667	580.396	527.958	112.812	121.25	55.4375	47.3333	107	78.5417	67.1667	79.5625	41.8542	578.75	876.625	889.5	724	107	218.312	75.1042	967.333	266.479	107	318.396	97.625	967.521	355.792	107	26.375	61.3958	63.1667	179.146	107	21.9792	67.4792	87.8125	192.646	107	49.3333	96.6875	264.521	219.396
108	80.4375	75.0208	87.8542	97.8958	118.375	109.625	558.062	511.396	108.25	117.208	53.875	47.4167	108	74.4375	63.9375	75.6458	39.3958	551.646	879.771	764.125	632.792	108	195.083	70.5208	822.833	217.375	108	287.521	97.7917	901.854	344.312	108	25.75	63.2708	67.0625	161.875	108	21.5	65.0208	89.375	182.104	108	58.4375	91.4792	247.188	202.688
109	82.1875	74.9583	101.583	117.479	108	100.688	537.125	479.854	102.646	110.875	51.0833	45.875	109	73.4583	64.2292	71.8333	37.8542	527.396	874.792	662.917	563.729	109	212.188	73.8958	818.438	214.854	109	267.479	97.6458	866.479	353.479	109	26.8542	61.5208	64.5833	146.271	109	23.6875	62.7083	89.9583	176.229	109	69.4167	84.4792	239.5	189.854
110	84.75	75.5417	116.583	140.854	98.2708	91.6458	511.354	467.083	97.3333	104.5	49.3542	44.4167	110	72.4375	61.875	66.5625	34.8125	508.354	868.417	579.479	510.333	110	213.438	70.0208	791.833	194.417	110	240.354	90.5417	797.229	331.167	110	28.8542	59.5417	65.25	134.875	110	24.2708	58.3125	90.5833	172.896	110	84.7083	78.0625	239.708	179.854
111	86.1875	76.7917	132.604	164.479	87.8958	83.1667	484.042	458.354	92.2292	98.75	47.4583	43.0833	111	70.875	61.1667	59.9375	31.75	505.75	861.042	513.938	473.896	111	249.271	70.1042	838.479	199.458	111	236.958	84.8125	830.021	334.312	111	31.7708	56.9375	67.6458	126.021	111	25.7292	53.3958	90.9167	173.812	111	101.229	71.9792	239.5	172.833
112	88.6667	78.125	147.146	188.271	79.3958	75.9792	468.312	442.75	87.75	93.25	46.3333	42	112	68.7083	63.4792	54.2292	28.875	505.417	857.312	468.125	454	112	273.438	67.6042	978.146	194.417	112	247.229	77.5833	867.312	322.167	112	33.4792	51.0208	63.3125	116	112	27.75	48.7083	94.2083	178.625	112	116.375	65.7083	242.521	167.188
113	91.4167	81.9583	160	207.729	71.8333	69.75	447.396	430.625	83.375	88.0833	45.5625	41.0625	113	68.0625	66.3125	48.5833	25.6667	510.479	864.771	441.188	453.812	113	308.25	65.3333	1176.56	197.792	113	279.812	72.5417	981.062	312.917	113	38.6875	48	64.8333	112.312	113	29.9375	44.1667	96.4583	185.875	113	127.646	60.8958	249	164.854
114	93.8542	84.7708	165.75	220.333	63.9167	63.2083	432.896	422.667	77.6458	82.0833	43.3542	38.875	114	67.7917	69.9792	43.8958	23.8333	519.25	869.333	437.917	481.875	114	310.979	58.5	1358.56	190.938	114	336.812	67.4375	1179.88	323.104	114	43.0625	44.5417	65.3958	109.771	114	32.375	39.75	93.25	196.646	114	136.146	56.875	260.188	166.896
115	97.4167	89.1458	167.625	227.854	58.2917	58.1875	427.125	418.396	73.1667	77.3958	42.6458	37.9375	115	68.7292	73.4792	39.1875	21.7708	526.458	873.792	460.854	544.667	115	352.562	58.5	1704.33	205.688	115	400.583	61.3958	1361.25	318.875	115	45.6875	40.125	66	107.688	115	33.4375	36.5	93.0625	207.417	115	141.604	52.7917	276.792	172.854
116	102.333	93.125	165.646	230.042	53.9792	54.1667	420.771	420.083	68.8958	72.6042	40.8333	36.4583	116	71.6875	75.8542	36.3125	20.5417	535.646	883.125	515.521	649.833	116	356.854	52.875	2010.35	215.312	116	474.958	56.9583	1561.02	330	116	48.8542	36.8542	64.0625	107.896	116	34	32.5208	99.0625	216.229	116	142.646	49.25	292.354	183.333
117	107.292	96.9167	160.896	226.625	51.5417	51.1042	421.333	425	64.3125	68.4167	39.3958	34.5	117	71.4583	77.2083	31.6667	17.4583	541.854	887.958	596.208	790.208	117	350.208	46.2083	1991.85	205.292	117	520.938	48.0625	1680.46	335.354	117	48.9792	33.2708	64.9167	109.396	117	34.6875	30.4167	104.688	221.896	117	142.292	48.8125	309.604	197.458
118	112.375	101.542	155.042	220	52.0417	49.5833	427.021	436	60.625	64.875	37.9583	33.3542	118	75.8542	83.5625	32.1875	18.9583	538	887.521	696.562	958.458	118	347.562	44.5833	1980.33	214.021	118	573.062	45.0208	1765.56	357.271	118	50.2708	31.2083	62.9583	113.854	118	34.2292	27.75	104.542	222.771	118	135.458	49.8542	324.104	210.979
119	116.25	106.333	147.417	209.875	55.8542	49.5208	435.542	444.396	57.5833	60.5	36.2917	31.1875	119	78.7708	89.625	32.6667	19.3958	516.396	884.479	796.917	1126.92	119	302.167	39.4375	1819.9	196.646	119	629.896	44.4583	1814.56	394.729	119	48.9375	29.75	64.2708	118.729	119	32.8333	26.7917	108.458	218.604	119	128.375	54.6042	339.375	222.75
120	119.979	110.938	140.667	196.708	64.6458	51.875	444.771	453.042	53.875	57.6458	35.3333	29.875	120	81.1667	92.2292	33.3542	20.0833	498.708	884.104	877.771	1265.46	120	303.271	38.5625	1764.92	206.896	120	648.875	44.9792	1769.92	422.167	120	46.8958	28.4583	63.875	124.312	120	30.9167	26.4375	103.396	208	120	116.312	61.6042	345.646	231.312
121	121.083	112.167	130.562	181.188	74.5625	54.8958	449.812	458.167	49.9167	53.3333	32.8125	27.0833	121	86.5208	93.4792	36.2917	22.125	494.625	887.875	931.042	1356.48	121	295.708	37.8542	1620.08	208.583	121	621.458	47.5417	1667.17	433.125	121	43.9792	28.1875	63.5208	128.833	121	28.7917	27.7708	98.5833	192.5	121	103.833	70.8333	351.458	236.188
122	123.292	113.438	122.229	165.625	86.0625	60.75	453.479	459.667	47.25	50.0625	30.9583	25.5417	122	88.6458	93.375	40.2917	23.75	488.917	895.417	945.604	1388.96	122	271.188	38.0833	1435.92	195.625	122	584.729	53.7292	1578.21	446.312	122	40.2083	28.1875	66.2292	131.833	122	26.875	30.6042	100.625	174.958	122	92.7708	80.7708	349.938	234.312
123	123.25	114.167	112.125	150.083	92.6667	68	455.896	457.333	43.5625	46.3542	28.9792	23.6042	123	88.9167	92.4167	44.7917	25.6458	485.938	904.646	926.688	1360.69	123	239.771	37.8333	1300.9	184.354	123	530.167	62.25	1441.21	435.146	123	38.2083	30.7708	69.6458	134.021	123	24.9375	35.1042	108.229	157.562	123	79.6458	91.6042	341.812	225.438
124	122.521	114.208	101.292	135.312	96.0208	75.1875	457.646	454	41.2083	43.1667	27.4167	22.1458	124	88.1042	90.2708	50.1042	27.5417	482.5	924.771	876.021	1279.5	124	229.229	40.875	1184.73	177.688	124	466.021	70.3125	1285.92	404.167	124	36.4375	34.6875	72.5625	133.875	124	22.9167	40	112.729	141.375	124	70.2083	100.688	332.979	208.5
125	123.104	114.146	95.5	122.188	102.521	82.5	456.75	448.292	38.6667	40.1667	25.6667	20.7083	125	88.9792	88.875	55.8542	29.7292	486	945.854	811.688	1171.1	125	209.438	42.7708	1067.58	167.312	125	412.271	80.2708	1179.62	378.917	125	32.5833	37.7083	76.7083	130.208	125	21.6875	44.625	108.792	129.25	125	64.4583	108.854	318.667	188.917
													126	90.2917	89.1042	61.3958	32.6875	494.104	952.229	732.417	1035.21	126	212.958	48.5833	1015.56	167.292	126	354.729	86.3333	1050.73	331.042	126	30.3333	40.3333	77.2083	124.667	126	20.2083	49.0208	113.667	117.667	126	58.6042	112.354	300.25	173
													127	88.4375	86.9583	64.4583	33.0417	498.25	936.604	649.542	895.229	127	210.667	54.6458	971.354	159.312	127	309.979	91.6667	969.896	295	127	29.1458	44.1458	80.1042	118.479	127	20.1875	53.3333	118.062	110.125	127	55.6458	113.104	289.417	162.479
													128	87.4375	84.5	67.25	33.6667	491.958	893.5	567.938	763.958	128	211.729	59.9167	891.146	142.938	128	265.167	90.625	890.021	250.104	128	27.6458	47.6875	83.9167	111.708	128	19.9583	55.6042	123.375	103.833	128	55.2083	108.938	272.417	154.521
													129	85.9792	83.8125	67.5833	33.5833	493.375	839.604	493.375	654.604	129	226.958	66.6667	944.312	143.167	129	237.354	88.6875	858.062	217.125	129	26.3333	49	84.8333	104	129	20.6458	57.125	126.438	99.4375	129	56.4167	102.604	254.042	148.438
													130	86.75	84.25	66.4167	33.2708	497.438	797.354	430.333	560.292	130	236.25	66.5417	920.542	130.271	130	225.104	87.3958	864.438	197.438	130	27.5417	51.4792	86.5625	97.9583	130	22.0625	56.8958	130.458	98.0208	130	61.1458	95.8125	240.292	142.917
													131	86.1667	83.3333	63.0833	31.9583	495.979	768.521	375.979	485.729	131	258.521	67.3958	976.938	121.333	131	218.542	80.9375	874.812	169.854	131	28.0833	51.5625	91.75	92.0625	131	23.0625	55.6667	127.583	98.5833	131	70.375	90.6667	226.125	138.646
													132	86.0417	83.5	58.6875	30.1875	498.896	755.5	333.167	431.125	132	275.042	66.1875	1027.92	118.542	132	219.562	73.25	911.458	145.646	132	29.25	51.1875	95.2708	86.8542	132	23.8333	52.9375	135.021	99.0417	132	81.9375	84.3542	216.417	133.396
													133	88.4583	83.6458	53.7708	27.8125	500.917	745.104	301.396	393.188	133	278.729	61.9583	1071.83	108.146	133	243.833	70.3542	1001.42	137.812	133	29.875	49.1667	98	82.6667	133	24.5	48.5417	136.5	101.667	133	96.6458	78.75	206.438	128.688
													134	90.3333	84.5208	48.6875	25.9375	506.812	737.125	282.833	373.417	134	289.771	61.2083	1219.75	108.083	134	278.604	64.7083	1100.38	129.125	134	31.2083	46.6875	104.229	79.0208	134	26.7292	45.0833	144.917	106.729	134	114.917	72.8125	202.938	126.521
													135	91	83.5208	44.0417	23.9375	514.104	734	277.604	373.208	135	286.5	56.1458	1310.42	101.375	135	310.167	58.0417	1174.67	118.312	135	31.6667	43.0625	105.875	76.4792	135	25.8125	40.4792	141.938	111.188	135	135.438	68.8333	199.875	127.104
													136	93.5833	85.375	39.9583	22.2708	518.125	731.062	285.667	393.125	136	296.688	53.4792	1485.31	100.979	136	351.458	54.8958	1275.69	119.146	136	33.9375	40.8125	110.625	76.0208	136	27.1667	37.6042	145.354	117.208	136	154.042	63.1042	199.5	130.417
													137	94.3125	87.9583	35.9167	20.2708	517.229	722.312	306.146	432.812	137	318.104	52.5625	1650.15	111.021	137	401.979	49.9583	1344.19	124.042	137	34.3333	37.9375	115.062	76.1875	137	27.2708	34.1042	156.146	122.042	137	169.458	60.0625	203.042	136.354
													138	95.125	92.2083	33.375	19.0833	525.979	707.833	343.604	492.667	138	326.896	50.5833	1714.15	115.396	138	432.333	43.1458	1348.96	124.604	138	33.6458	33.375	121.438	76.6458	138	27.4375	30.8958	160.354	127.25	138	178.896	55.4583	207.833	144.312
													139	95.3333	94.3958	30.9792	17.4375	537.312	692.375	395.333	564.167	139	322.708	47.0833	1722.9	117.146	139	478.292	41.875	1409.44	142.938	139	33.75	31.1667	122.604	79.375	139	25.4583	27.8542	161.333	127.292	139	184.354	53.0208	215.771	155.062
																						140	300.542	43.0417	1627.17	114.25	140	497.271	38.375	1388.98	155.688	140	32.7708	29.1458	126.417	82.6042	140	24.6875	26.4792	157.854	127.021	140	186.917	52.25	225.812	164
																						141	284.646	40.2917	1584.85	118.25	141	501.208	36.4792	1357.96	171.208	141	29.6875	25.5417	128.688	84.4583	141	22.9167	24	158.771	123.667	141	182.396	53.0625	236.854	171
																						142	257.604	37.8125	1394.73	114.292	142	509.292	40.1667	1366	199.833	142	29.6042	25.8333	131.688	88.6667	142	22.0833	24.125	163.292	119.646	142	176.542	57.1042	249.208	178.583
																						143	226.125	33.7292	1243.31	105.667	143	486.292	43.7708	1301.21	215.167	143	27.3542	24.3333	136.375	90.9583	143	20.4792	23.7917	170.771	114.021	143	165.396	62.375	258.417	182.729
																						144	216.125	34.2708	1176.25	109.708	144	442.104	45.6875	1224.79	219.5	144	27.1667	25.8542	141.333	94.1667	144	18.8125	24.4375	179.479	105.354	144	149.146	67.9167	263.958	180.646
																						145	221.833	36.8542	1136.12	113	145	389.521	48.8542	1136.35	214.417	145	26.5833	27.3125	143.5	94.6458	145	17.5	26.4375	181.979	97	145	133.917	76.1667	265.604	177.417
																						146	200.917	36.9167	1043.96	104.75	146	348.021	54.9583	1075.19	209.354	146	24.2917	28.2708	150.583	93.1667	146	16.7083	28.6042	183.771	89.6042	146	118.667	83.4583	264.229	171.438
																						147	198.333	40.25	1001.79	101.583	147	310.646	60.75	1035.56	199.083	147	23.0417	29.6875	156.688	90.9792	147	16.0417	31.8542	180.292	83.0833	147	103.396	89.4375	259.146	163.146
																						148	189.479	42.9375	951.875	93.2708	148	271.292	65.5625	979.042	178.729	148	22.875	32.5	160.125	88.8125	148	18	40.4792	182.667	83	148	90.8125	94.7708	251.792	155.542
																						149	208.271	48.3333	928.271	91.4583	149	243.438	67.7708	969.917	163.479	149	20.875	32.875	167.604	83.0833	149	14.6458	37.8125	184.875	72.7292	149	80.1667	97.6667	240.667	145.75

## Sheet: Fig5_A_avg_stdev
TPs	15504_set2_0g0a_AVG	15504_set2_05g017a_AVG	15827_set1_0g0a_AVG	15827_set1_05g017a_AVG	1584_pkac1_0g0a_AVG	1584_pkac1_05g017a_AVG	16412_rbg28_0g0a_AVG	16412_rbg28_05g017a_AVG	15504_set2_0g0a_STDEV	15504_set2_05g017a_STDEV	15827_set1_0g0a_STDEV	15827_set1_05g017a_STDEV	1584_pkac1_0g0a_STDEV	1584_pkac1_05g017a_STDEV	16412_rbg28_0g0a_STDEV	16412_rbg28_05g017a_STDEV
0	0.542969	1.11849	2.77995	0.164062	0.893229	12.5859	-3.59896	1.39323	1.23985	1.82531	6.06782	1.03488	0.0331456	16.0609	0.0147314	1.88194
1	1.22526	2.04036	3.96094	2	2.79167	13.2083	-2.48177	1.00521	1.63121	2.41801	5.4364	0.876518	0.73657	16.1677	1.08644	2.31283
2	2.41406	3.14714	5.21094	4.11719	4.95573	14.7813	-1.60937	0.442708	1.97512	3.0768	4.50541	0.688693	0.261482	16.6465	1.88562	2.76214
3	2.74089	3.26562	5.4375	4.60417	5.26823	16.0156	-1.67708	0.463542	2.21679	3.22765	4.00401	0.47877	0.268848	18.6131	1.72357	3.01257
4	2.92448	3.29688	5.5612	4.92708	5.5	17.4974	-1.36458	0.390625	2.40777	3.30543	3.59207	0.537696	0.0589256	21.8209	1.98874	3.25564
5	3.20182	3.38021	5.38932	4.91927	6.11198	20.099	-0.867187	0.385417	2.58704	3.10469	3.28996	0.747618	0.0405113	25.942	2.30178	3.29983
6	3.47786	3.39583	5.24479	4.98958	7.17969	23.9896	-0.559896	0.570313	3.0733	2.99402	3.24363	0.68501	0.357236	30.7886	2.72162	3.23722
7	3.89193	3.41536	5.20964	5.25781	8.48438	27.1276	-0.450521	0.541667	3.88011	3.16032	3.41405	0.791812	0.758667	34.3647	2.98679	3.18198
8	4.72656	3.69792	5.42188	5.77083	11.1667	29.7865	-0.447917	0.145833	5.12261	3.15772	3.55177	1.64255	0.589256	36.8727	3.13042	3.0273
9	5.86328	4.16536	6.1875	6.67188	16.3203	35.6172	0.117188	-0.0260417	6.80501	3.04573	3.87056	2.91682	0.0847055	42.9752	3.99589	2.88735
10	7.42708	4.91927	7.71224	7.77865	25.862	47.7344	1.96354	0.263021	8.87481	3.15205	4.78528	3.89277	1.16746	56.296	5.80417	2.92786
11	9.5651	6.23047	10.2786	9.3151	42.5729	67.5286	4.73698	0.53125	11.0701	3.47549	6.25059	5.07865	8.18329	73.0861	8.39321	3.06413
12	12.0573	8.07812	13.9154	11.8333	63.4557	94.4375	8.07813	0.567708	12.9769	4.32801	8.22816	7.01214	21.2758	88.4473	11.9987	3.13042
13	15.0547	10.4427	18.4336	15.8255	87.4974	128.872	11.7318	0.565104	14.9871	5.94106	10.5507	8.93091	40.0583	100.619	16.3408	3.16357
14	18.6276	13.6055	23.5091	21.5937	116.44	172.51	15.3516	0.763021	17.0178	8.59179	12.7671	10.8644	64.181	104.114	20.7381	3.50975
15	22.1641	17.4271	28.8451	29.2865	142.016	221.083	18.4063	1.04427	18.2966	12.3355	14.5041	13.4277	85.8914	91.2904	24.2037	3.58341
16	25.625	22.2122	33.8646	38.4792	158.961	268.169	20.2943	1.13542	18.9606	17.0237	15.3878	16.3813	101.002	64.0189	26.395	3.39559
17	29.2617	28.7383	37.9049	48.2188	175.479	317.714	20.5807	0.916667	19.0947	22.453	15.5685	19.7695	113.343	40.9312	27.4851	3.91118
18	31.9414	35.8893	40.4349	58.0964	193.513	371.695	19.3281	0.877604	18.2761	27.705	15.0761	24.3694	124.528	34.674	26.3397	4.53359
19	33.1654	42.7005	40.957	68.151	203.544	420.359	17.4479	1.30208	16.589	32.0448	13.6071	29.9268	128.601	38.7583	23.2903	4.38995
20	33.7786	50.2109	39.6875	77.5495	199.094	452.661	15.5286	1.70052	14.2962	35.3214	11.5876	35.2854	119.943	45.1664	20.4582	4.1874
21	33.9948	59.3359	37.1393	85.125	181.294	455.763	13.4219	1.86719	11.5411	37.6572	9.55536	40.0547	103.72	37.9444	17.8544	3.83384
22	33.763	67.8516	33.819	91.7552	162.315	440.331	11.2578	1.76563	8.68964	38.6934	7.61468	44.6067	89.762	19.184	15.2212	3.2851
23	33.5052	72.3932	30.3125	98.1484	150.839	437.943	10.3828	1.60938	6.02694	37.9231	5.90965	48.9193	81.2363	3.18935	12.8126	3.7786
24	33.4258	75.3633	27.0833	103.044	139.781	455.43	9.98438	1.53906	3.83043	38.3788	4.87501	52.3149	74.5482	33.9374	10.7686	4.31261
25	32.7526	79.3086	24.4753	106.258	125.081	487.859	8.39323	1.35156	2.59358	40.6405	4.61745	54.3478	65.2048	100.792	10.3451	4.1874
26	31.6797	82.6745	22.1771	108.299	113.935	540.07	7.50781	1.42188	2.97583	43.5092	4.44873	55.4526	57.4045	185.428	10.4114	4.28683
27	31.1406	86.3932	20.0508	108.992	109.398	598.596	7.52865	1.49479	3.83363	46.7551	4.13418	56.3292	53.0735	270.597	9.32129	4.02904
28	30.4245	91.487	18.3581	108.591	107.919	639.177	7.57552	1.40625	4.37987	49.4031	4.01878	56.8669	46.6506	327.111	8.48896	3.65339
29	29.4818	97.4557	17.082	107.591	109.297	662.219	8.5625	1.63021	4.37689	50.5361	4.1455	57.051	39.7821	354.968	9.11137	4.11742
30	29.0104	104.203	16.1602	106.38	114.052	674.75	10.4062	1.95833	4.31405	51.5809	4.1799	57.1652	33.2119	346.055	10.4667	4.38259
31	29.1133	111.225	15.2617	105.198	126.844	707.417	13.1589	2.25	4.49777	55.3387	4.2065	57.7544	28.3579	304.638	12.68	4.12479
32	30.3411	118.451	14.6042	104.984	150.414	790.409	16.7708	2.32812	5.49356	62.7745	4.33003	59.1318	30.7481	269.448	16.3003	4.08796
33	33.0482	126.121	14.7305	106.878	178.914	915.305	20.8464	2.5	7.42624	72.6487	4.43308	60.8591	43.8811	265.935	20.3477	4.18372
34	36.9453	134.383	15.6654	110.833	209.854	1079.91	24.9479	2.9401	10.0477	81.1518	4.70558	63.1903	67.978	314.357	24.0343	4.37891
35	41.6576	142.703	17.625	117.146	239.023	1263.67	27.901	3.125	12.7914	83.2012	5.26614	67.1089	94.2183	387.377	26.5533	4.2942
36	46.6055	150.155	21.2839	126.521	260.487	1422.99	29.3568	3.20052	15.3499	79.4991	5.83848	73.7012	111.992	417.263	27.6029	4.23159
37	51.0273	157.866	27.1016	139.143	275.958	1549.55	29.6458	3.35938	17.97	76.9013	5.93602	83.3097	119.472	380.714	27.8571	4.88346
38	54.6289	168.095	34.8672	154.672	286.971	1650.93	28.8125	3.56771	20.434	78.7611	5.46579	95.0101	125.655	327.077	26.5607	5.54637
39	57.1406	179.852	43.7995	172.341	289.32	1719.75	26.8229	3.78906	22.4642	82.6327	4.42098	106.924	125.824	257.545	23.4524	5.85941
40	58.3047	191.979	52.8229	191.258	281.544	1743.41	24.1745	3.82292	23.9594	85.9703	2.94558	117.752	107.698	140.088	20.2372	5.95148
41	58.1367	202.688	61.1081	210.578	265.591	1705.1	21.6276	3.66146	24.383	90.8142	1.45129	126.557	87.324	48.6173	17.3057	5.8189
42	56.3802	209.863	67.5677	229.849	241.615	1605.12	19.5599	3.54687	24.1251	99.0832	1.00958	130.999	74.7471	21.5815	14.2342	5.91465
43	53.6289	218.474	71.7578	250.672	216.893	1486.81	18.0234	3.78646	23.7975	109.555	2.7528	132.848	62.9656	28.7115	11.4058	6.20928
44	50.612	231.066	73.9232	273.81	197.344	1378.1	16.5911	4.00521	23.1249	118.144	4.09548	136.873	54.2189	59.5774	8.96037	5.94412
45	47.3659	241.698	73.5977	295.628	178.409	1263.14	15.3958	3.875	21.9641	123.894	5.26139	142.147	44.8976	73.4249	6.99741	5.54637
46	44.319	246.94	70.7083	312.542	160.664	1142.91	14.9297	4.01042	20.3906	125.461	5.65166	145.811	31.551	36.2945	5.20386	5.55373
47	41.4596	251.267	65.9401	322.341	145.995	1019.43	14.9167	4.33854	18.5555	123.816	5.12411	144.482	19.8653	24.3915	3.62392	5.71578
48	38.8828	258.956	60.2982	324.393	136.471	912.888	15.3672	4.59896	16.6672	123.086	3.7944	135.002	8.87935	86.9778	2.86157	6.11353
49	36.987	266.919	54.5833	320.831	138.448	867.568	16.8906	5.19271	14.8928	124.656	2.23446	120.16	3.0494	159.799	2.68111	5.91465
50	35.9753	272.757	49.168	313.477	149.896	877.763	19.4479	5.64583	13.2623	126.816	1.00592	104.236	7.68242	229.327	3.53553	5.47271
51	36.0703	279.391	44.3268	303.583	166.698	928.901	22.9583	5.77604	11.8298	126.335	0.810443	88.6388	2.47487	285.369	6.23138	5.98831
52	37.0299	286.975	40.1172	292.336	190.943	1042.83	27.25	6.08594	10.726	122.204	1.89226	73.3807	4.25737	356.452	10.1794	6.63281
53	38.8451	295.22	36.5586	280.453	223.88	1222.88	31.7344	6.54688	10.1461	118.83	2.79841	59.095	13.3908	430.477	14.5472	6.73961
54	41.5924	305.802	33.6341	268.75	264.299	1449.6	35.7344	6.98698	10.0264	118.158	3.33425	47.1552	25.1428	494.293	19.0772	6.83168
55	45.0807	318.668	31.1445	257.451	305.779	1681.22	38.1042	6.97396	10.2851	118.717	3.80142	37.8781	30.1441	561.391	23.4155	7.89603
56	49.2448	334.036	29.3867	247.052	339.94	1851.74	39.0833	7.15625	11.019	119.068	4.11723	30.8402	37.3551	574.94	26.0672	8.91986
57	53.4388	349.71	28.6432	237.781	372.003	1954.72	39.1693	8.22396	12.1042	120.017	4.29899	25.3969	68.7183	482.939	25.6805	8.66206
58	57.0885	361.26	29.5065	229.169	402.508	2007.39	37.612	9.60677	12.9877	124.212	4.70138	20.7308	113.369	339.021	23.1614	8.90881
59	60.1576	370.413	33.1667	222.484	410.026	1973.64	34.7813	11.2708	13.0431	129.959	5.13615	17.5009	136.715	233.739	20.1525	10.7171
60	61.7956	382.112	39.6237	219.06	387.784	1851.68	31.6641	13.1823	12.8049	131.533	5.2028	17.1437	134.266	178.331	17.534	13.3245
61	61.7773	394.967	48.7878	219.159	353.128	1701.34	28.6094	15.0885	13.2435	130.416	5.16553	19.9426	124.845	138.994	14.8492	15.8362
62	61.1549	405.555	61.0859	222.828	320.901	1565.98	25.8151	17.0573	14.0895	131.106	5.97855	25.198	110.191	125.946	11.8477	17.9281
63	59.9857	413.841	75.707	229.76	293.471	1442.85	23.487	18.6224	14.1869	134.841	8.0358	31.26	92.0012	127.81	9.54226	19.5154
64	57.9062	421.819	91.0391	239.633	266.669	1309.4	21.5625	19.5911	12.6982	138.869	10.8438	36.9647	82.1386	97.4629	7.53511	20.3109
65	55.0729	431.332	105.456	252.005	240.792	1176.04	20.0156	20.5156	10.1519	139.127	14.4179	43.1409	76.3823	60.5976	4.86872	20.3956
66	52.4453	440.703	117.393	266.034	220.841	1071.42	18.901	21.1094	8.12055	136.907	18.5497	49.9136	65.8825	53.2945	2.60009	20.3514
67	51.0104	448.784	125.473	280.75	207.846	990.471	18.4505	21.4557	7.16302	134.374	21.9528	56.1782	51.8214	60.8738	1.38107	20.554
68	50.138	456.051	128.581	295.156	199.461	925.352	19.0286	22.0885	6.11475	132.515	23.8622	60.6712	38.622	84.0021	0.850738	20.9038
69	49.4531	461.723	126.655	307.708	197.664	887.578	20.4167	22.8177	4.37494	135.791	24.1692	61.3783	24.8261	134.755	1.17115	20.8744
70	48.9115	468.618	120.217	317.078	205.643	891.56	23.0964	23.487	2.54276	141.646	23.071	58.1964	14.0648	193.744	1.88194	19.81
71	48.7826	479.622	110.512	322.789	225.719	957.549	27.2995	24.0365	1.70063	141.452	21.0711	51.8729	14.0758	258.304	2.69953	18.0681
72	50.3359	491.556	99.651	325.052	258.247	1095.35	31.6328	24.4245	2.39853	136.686	18.5369	42.64	24.9439	341.551	4.6588	16.2671
73	53.0443	500.573	88.8151	324.096	299.747	1289.93	35.5599	24.7839	3.99486	133.932	16.2436	32.8031	48.3005	401.581	7.73766	14.1753
74	55.9154	509.553	78.3451	320.122	340.07	1498.27	39.0651	25.4557	5.67496	135.966	14.5981	23.6476	79.9362	416.305	10.7355	11.7078
75	59.3893	521.668	68.7682	313.076	380.758	1714.78	41.3932	26.1224	6.32944	140.589	13.1597	15.5011	119.026	402.428	13.4387	9.63801
76	63.3542	533.898	60.418	303.326	428.505	1941.84	42.2318	26.7266	6.28717	143.389	11.7328	8.80569	158.075	387.568	15.2728	7.87025
77	67.194	545.755	53.474	293.747	470.438	2107.61	41.8125	27.7292	6.48344	144.259	10.4189	2.9426	182.794	356.695	15.8068	5.90729
78	70.8112	558.465	48.3711	285.81	495.682	2152.2	40.3047	28.8464	6.50622	146.126	9.22728	1.42526	205.297	260.009	15.5232	4.07691
79	73.8984	570.409	44.9076	277.865	498.771	2089.97	37.8958	30.2396	5.84714	149.333	8.40682	4.72141	220.544	160.134	14.3926	2.32019
80	75.7109	581.043	42.8672	270.315	473.82	1951.36	34.8568	31.9453	4.80454	154.42	8.04691	7.75239	209.587	106.501	12.6874	0.371968
81	76.1185	588.776	42.9948	264.333	435.724	1776.36	31.5964	33.4062	3.66213	161.589	7.72325	9.91423	190.33	45.5016	10.9344	1.16378
82	75.3698	591.897	46.0221	259.5	402.815	1608.47	28.6458	35.0885	2.53151	166.185	7.62054	11.2621	174.114	20.473	8.71362	1.87089
83	73.6276	592.186	52.6107	255.451	369.276	1450.74	26.138	37.4896	1.77402	163.936	8.1385	11.2732	148.286	37.9738	6.36028	2.62955
84	71.3307	590.904	63.3086	252.818	332.94	1308.98	24.0104	39.9714	1.54731	157.175	9.11731	9.20712	117.649	18.3295	4.72141	3.81175
85	68.9518	588.289	77.8802	252.518	296.477	1170.14	22.3359	42.2734	1.65223	150.713	10.7093	5.93307	94.9475	10.242	3.31088	5.13757
86	66.7487	584.605	95.4609	253.698	262.539	1032.73	21.1354	44.8646	2.89843	146.186	13.4023	2.276	73.2703	0.165728	2.04766	6.52601
87	65.0182	581.268	114.695	255.984	234.875	918.346	20.6719	47.5833	4.45437	143.818	17.2449	1.19324	49.3723	31.5952	1.02383	7.56457
88	63.7773	581.16	133.072	260.299	210.081	814.852	21.2865	50.7682	5.25085	145.607	21.9347	4.35681	35.116	41.5609	0.441942	8.77623
89	62.7305	585.49	148.025	266.195	195.607	740.982	22.8828	54.3464	5.38705	150.842	26.5656	8.17961	25.5258	32.8989	0.747618	10.7797
90	61.9414	593.82	158.824	272.255	199.432	729.823	24.9375	56.9922	5.23682	156.18	30.9196	11.7483	12.1755	43.7522	1.13432	13.1367
91	61.668	603.385	165.289	278.38	218.456	792.216	27.6094	59.3073	4.93902	160.379	35.4392	13.3393	3.70126	80.1572	1.70148	15.2249
92	61.9167	611.997	167.029	287.375	253.32	942.917	31.625	61.9948	5.04729	163.399	38.4085	9.78901	2.11764	156.499	3.66075	16.1161
93	63.1146	621.837	164.224	300.753	292.971	1152.38	36.0521	64.8333	5.68817	165.833	38.8613	1.17483	8.65101	265.563	6.06197	17.1768
94	65.5573	634.271	157.406	314.987	326.234	1377.19	39.4036	67.6406	6.13134	168.305	37.7903	15.3391	34.0442	353.248	7.72293	19.2981
95	68.8268	646.087	147.523	326.56	362.438	1604.04	41.4948	69.0391	6.09197	170.198	35.2774	27.9933	69.7458	414.98	9.3839	19.1692
96	72.5547	653.69	135.643	334.534	402.945	1806.41	42.7708	69.8516	5.61641	169.191	32.2293	36.8543	99.9562	460.327	11.2769	18.1675
97	75.8984	658.016	122.714	338.687	440.661	1941.16	43.1406	71.612	5.27585	166.806	29.2172	40.6439	142.018	395.155	12.3891	19.6185
98	78.2917	661.052	109.759	339.073	473.576	2000.37	42.099	72.2995	5.55509	167.612	25.8494	39.4286	201.124	249.671	12.4038	19.9868
99	80.4766	662.294	97.3945	335.711	497.935	2005.98	40.0469	71.9922	7.03917	170.517	22.8058	34.5783	242.188	156.462	12.146	18.5284
100	81.9271	661.98	86.0573	329.466	500.781	1938.37	37.6484	72.2318	7.85849	172.27	20.2574	28.2511	250.25	86.3775	11.6562	17.6077
101	81.8906	661.048	76.3073	321.732	477.594	1804.14	35.0625	72.2396	5.5831	171.06	17.9494	20.797	236.461	12.4038	10.5329	16.455
102	81.5703	659.79	68.5313	313.805	440.81	1641.98	32.5651	72.7031	3.03768	166.121	16.111	12.7611	213.69	48.6541	9.26236	16.1603
103	81.0924	658.027	63.151	305.862	395.841	1456.17	30.2604	73.4323	2.39713	159.795	14.8075	4.77665	186.223	82.3411	8.29377	16.8012
104	80.1927	656.398	60.6094	296.841	348.893	1276.26	27.974	72.7474	2.83078	155.681	14.1126	2.67006	152.076	71.9923	7.29204	16.2303
105	78.862	654.527	61.1966	286.984	315.823	1147.89	26.0859	71.4219	3.89319	154.132	14.108	7.28467	116.628	48.7425	5.9699	15.409
106	76.7656	649.396	64.9544	277.812	293.086	1054.7	24.9219	72.0156	4.91239	154.539	14.4044	8.52211	86.9336	24.2589	4.53727	15.8583
107	74.7266	639.333	72.5612	268.927	268.206	962.24	24.2005	75.0052	5.53981	160.218	15.3516	10.1941	71.2079	18.7531	3.44346	16.5139
108	73.7435	624.04	85.0273	259.755	247.698	883.643	24.1745	77.2995	6.43906	170.641	17.9664	14.3631	60.1483	36.4639	2.83948	16.7312
109	73.6315	605.901	101.784	253.583	236.966	835.448	25.1823	77.6693	7.75136	180.462	22.1141	17.1252	40.6476	31.9082	2.68111	17.3941
110	73.6914	589.923	121.163	250.87	234.185	816.443	26.7865	78.0964	9.16919	186.633	26.7379	15.932	17.1142	8.90513	3.24827	17.5561
111	73.9766	577.961	140.957	248.805	243.365	846.44	28.6693	78.8099	10.3194	190.429	30.9497	12.0171	4.22791	21.6294	3.95906	18.1675
112	75.0456	569.378	158.898	246.089	264.453	939.63	31.0729	79.362	11.0661	195.566	34.5909	3.8228	16.4697	75.2406	4.64039	20.6276
113	76.9297	564.03	173.135	243.138	293.073	1087.39	34.2396	79.8437	11.7717	202.921	37.56	9.95474	10.1205	120.3	5.99568	21.5668
114	79.332	561.708	182.665	245.276	329.599	1287.51	37.3281	79.7057	12.4857	209.416	39.6128	23.0031	12.5953	158.385	7.49091	20.2225
115	82.3086	562.207	188.24	253.333	373.237	1530.12	39.5677	79.987	13.3908	214.189	41.5267	32.8068	42.4227	232.318	8.8462	20.6792
116	85.4779	565.073	190.439	261.518	410.99	1735.08	41.0625	81.8646	14.749	217.921	43.5183	44.2052	80.426	274.56	9.94369	24.1889
117	88.8802	568.779	188.908	270.073	436.841	1832.74	41.8359	83.7292	16.1379	218.712	44.9386	54.9334	121.103	227.493	10.5145	27.5993
118	93.1576	570.878	183.91	280.32	455.557	1849.82	41.8047	84.6667	16.6793	216.104	45.7112	62.1923	167.842	131.923	11.0449	29.5438
119	97.4753	570.674	175.809	289.747	467.112	1818.71	40.7318	85.0286	16.9258	212.82	45.3461	67.0021	216.828	38.9682	11.3542	29.96
120	100.803	570.784	165.333	299.768	469.19	1748.92	38.7708	83.6719	16.9885	211.149	44.4742	64.7187	237.709	9.14819	11.1811	27.9823
121	103.098	572.441	152.699	307.831	455.299	1640.43	36.3047	82.2917	16.5053	211.819	42.3329	59.106	231.692	42.6842	10.5514	25.4632
122	104.344	574.328	137.669	308.794	424.867	1507.2	33.7604	84.2109	16.3759	214.939	37.4513	55.8504	219.774	83.4349	9.74482	25.1796
123	104.46	576.501	122.35	307.156	386.38	1371.12	31.5911	88.487	16.7324	221.015	32.7755	48.7609	199.957	92.6494	9.43914	26.8222
124	104.004	579.909	108.938	305.62	347.768	1241.33	29.5156	91.7448	17.1443	230.479	28.8135	36.7548	170.91	80.3855	9.05244	26.6933
125	103.865	584.313	100.286	301.052	313.294	1128.92	27.3047	93.3958	17.3239	239.101	26.9678	23.4597	138.633	63.717	8.03229	24.8887
126	103.793	587.146	97.2005	293.503	284.716	1040.13	25.5859	95.6771	17.4563	240.425	29.9621	12.2234	103.536	31.9819	7.08948	25.2717
127	103.166	583.837	93.4583	280.852	260.734	966.245	24.6016	99.3125	18.155	231.398	34.0986	9.93264	69.6206	5.50217	6.31608	26.8406
128	102.95	580.75	90.987	273.823	255.266	946.234	24.3854	100.453	18.406	226.229	35.8493	13.8622	61.5109	5.5611	6.09143	27.1058

## Sheet: Fig5_B
Gene_ID	Common	WT_log2_avg	WT_plus_sd	WT_minus_sd	Dset-1_log2_avg	Dset-1_plus_sd	Dset-1_minus_sd
NCU02356	wc-1	5.46993	5.47172	5.46813	4.81248	5.12901	4.49594
NCU00902	wc-2	5.74143	5.94693	5.53593	5.5639	5.77285	5.35494
NCU02265	frq	2.82814	2.92792	2.72836	3.6582	3.84463	3.47177
NCU03363	frh	4.20283	4.44094	3.96472	4.70168	5.14319	4.26018
NCU03124	cka	6.9526	6.962	6.94321	6.67245	6.92886	6.41603
NCU05485	ckb-1	6.08899	6.15576	6.02222	6.1248	6.36287	5.88673
NCU00685	ck-1a	7.83173	8.19301	7.47046	7.73269	7.75697	7.70841

## Sheet: Fig5_C
Gene_ID	Common	WT_log2_avg	WT_plus_sd	WT_minus_sd	Dset-2_log2_avg	Dset-2_plus_sd	Dset-2_minus_sd
NCU02356	wc-1	4.57418	5.78243	3.36593	4.57551	4.61904	4.53198
NCU00902	wc-2	4.2756	4.4667	4.08449	4.40388	4.4646	4.34316
NCU02265	frq	4.55248	5.65522	3.44975	4.89558	4.99238	4.79879
NCU03363	frh	4.30373	4.75514	3.85231	3.67298	3.85104	3.49493
NCU03124	cka	6.86205	6.93997	6.78413	7.07917	7.3102	6.84814
NCU05485	ckb-1	5.64596	5.95959	5.33234	5.92434	6.02715	5.82152
NCU00685	ck-1a	7.8694	8.27057	7.46824	7.72242	7.75295	7.6919

## Sheet: Fig5_D
Sample	2^-(ΔΔCT)_norm_actin_and_2489	2^-(ΔΔCT)_stdev
2489_0g0a	1	0
2489_025g017a	1.08886	1.25492
Dwc-2Dset-2_0g0a	0.086425	0.000373779
Dwc-2Dset-2_025g017a	0.265262	0.150417
Experiment_Date	qPCR_Primer_Set	Sample_Name	Well_ID	Tech_rep1_CT	Well_ID	Tech_rep2_CT	Well_ID	Tech_rep3_CT	Avg_CT	Stdev_CT	ΔCT_normalized_actin	2^-(ΔCT_norm_actin)	2^-(ΔΔCT)_norm_2489
2022-09-15	actin_NCU04173_143bp	actin_0Gluc_LL_3d_2489_r1	A1	17.754	A2	17.4724	A3	17.2851	17.5038	0.235996	0	1	1
2022-09-15	actin_NCU04173_143bp	actin_0Gluc_LL_3d_2489_r2	A4	17.3004	A5	17.686	A6	17.3271	17.4378	0.21535	0	1	1
2022-09-15	actin_NCU04173_143bp	actin_highGluc_LL_3d_2489_r1	A7	25.5875	A8	25.7676	A9	25.42	25.5917	0.173836	0	1	1
2022-09-15	actin_NCU04173_143bp	actin_highGluc_LL_3d_2489_r2	A10	18.9252	A11	18.6131	A12	18.967	18.8351	0.193374	0	1	1
2022-09-15	actin_NCU04173_143bp	actin_0Gluc_LL_3d_TK692_set2wc2_r1	D1	17.6647	D2	17.3286	D3	17.3772	17.4569	0.181662	0	1	1
2022-09-15	actin_NCU04173_143bp	actin_0Gluc_LL_3d_TK692_set2wc2_r2	D4	16.3702	D5	16.1866	D6	16.0117	16.1895	0.179287	0	1	1
2022-09-15	actin_NCU04173_143bp	actin_highGluc_LL_3d_TK692_set2wc2_r1	D7	16.2521	D8	16.0751	D9	16.0542	16.1272	0.108749	0	1	1
2022-09-15	actin_NCU04173_143bp	actin_highGluc_LL_3d_TK692_set2wc2_r2	D10	19.7957	D11	20.1074	D12	19.7942	19.8991	0.180378	0	1	1
2022-09-15	frq_103bp	frq_0Gluc_LL_3d_2489_r1	E1	20.9478	E2	20.6179	E3	20.4714	20.679	0.243998	3.1752	0.110706	1
2022-09-15	frq_103bp	frq_0Gluc_LL_3d_2489_r2	E4	20.4641	E5	20.5087	E6	20.2855	20.4194	0.118117	2.98158	0.126607	1
2022-09-15	frq_103bp	frq_highGluc_LL_3d_2489_r1	E7	27.7162	E8	27.846	E9	27.7903	27.7842	0.0651131	2.19246	0.218778	1.97622
2022-09-15	frq_103bp	frq_highGluc_LL_3d_2489_r2	E10	24.1041	E11	24.0181	E12	24.2614	24.1279	0.12338	5.29275	0.0255108	0.201496
2022-09-15	frq_103bp	frq_0Gluc_LL_3d_TK692_set2wc2_r1	H1	24.0757	H2	24.2554	H3	24.1491	24.1601	0.090358	6.7032	0.00959699	0.0866893
2022-09-15	frq_103bp	frq_0Gluc_LL_3d_TK692_set2wc2_r2	H4	22.697	H5	22.7169	H6	22.7098	22.7079	0.01009	6.5184	0.0109085	0.0861607
2022-09-15	frq_103bp	frq_highGluc_LL_3d_TK692_set2wc2_r1	H7	22.1726	H8	21.9258	H9	21.7701	21.9562	0.202956	5.829	0.0175912	0.158901
2022-09-15	frq_103bp	frq_highGluc_LL_3d_TK692_set2wc2_r2	H10	24.4136	H11	24.6166	H12	23.896	24.3088	0.371612	4.40967	0.0470499	0.371623

## Sheet: Fig5_E
Experiment_Date	Strain	Label	Media_Type	CHRONO_period
2022-06-27	328-4 (bd)	control	05g017a	21.3
2022-06-27	328-4 (bd)	control	05g017a	21
2022-06-27	328-4 (bd)	control	05g017a	21.6
2022-06-27	328-4 (bd)	control	05g017a	21.9
2022-06-27	328-4 (bd)	control	05g017a	22.5
2022-07-26	328-4 (bd)	control	05g017a	21.6
2022-07-26	328-4 (bd)	control	05g017a	21.6
2022-07-26	328-4 (bd)	control	05g017a	20.9
2022-08-02	328-4 (bd)	control	05g017a	21.4
2022-08-02	328-4 (bd)	control	05g017a	21
2022-08-02	328-4 (bd)	control	05g017a	21.5
2022-08-02	328-4 (bd)	control	05g017a	21.6
2022-06-27	328-4 (bd)	control	0g0a	22.8
2022-06-27	328-4 (bd)	control	0g0a	23.7
2022-06-27	328-4 (bd)	control	0g0a	23.5
2022-06-27	328-4 (bd)	control	0g0a	23.2
2022-06-27	328-4 (bd)	control	0g0a	24.2
2022-06-27	328-4 (bd)	control	0g0a	23.2
2022-07-26	328-4 (bd)	control	0g0a	22.8
2022-07-26	328-4 (bd)	control	0g0a	23.3
2022-07-26	328-4 (bd)	control	0g0a	23.7
2022-08-02	328-4 (bd)	control	0g0a	23.2
2022-08-02	328-4 (bd)	control	0g0a	23.4
2022-08-02	328-4 (bd)	control	0g0a	24.4
2022-08-02	328-4 (bd)	control	0g0a	23
2022-06-27	1192-1 (bd csr-1::FRH-V5)	FRHx2	05g017a	23.9
2022-06-27	1192-1 (bd csr-1::FRH-V5)	FRHx2	05g017a	21.8
2022-06-27	1192-1 (bd csr-1::FRH-V5)	FRHx2	05g017a	23
2022-06-27	1192-1 (bd csr-1::FRH-V5)	FRHx2	05g017a	24
2022-06-27	1192-1 (bd csr-1::FRH-V5)	FRHx2	05g017a	22.2
2022-06-27	1192-1 (bd csr-1::FRH-V5)	FRHx2	05g017a	21.6
2022-06-27	1192-2 (bd csr-1::FRH-V5)	FRHx2	05g017a	23.4
2022-06-27	1192-2 (bd csr-1::FRH-V5)	FRHx2	05g017a	22.9
2022-06-27	1192-2 (bd csr-1::FRH-V5)	FRHx2	05g017a	22.8
2022-06-27	1192-2 (bd csr-1::FRH-V5)	FRHx2	05g017a	22.7
2022-06-27	1192-2 (bd csr-1::FRH-V5)	FRHx2	05g017a	22.1
2022-06-27	1192-2 (bd csr-1::FRH-V5)	FRHx2	05g017a	22.9
2022-07-26	1192-1 (bd csr-1::FRH-V5)	FRHx2	05g017a	22.3
2022-07-26	1192-1 (bd csr-1::FRH-V5)	FRHx2	05g017a	22.8
2022-07-26	1192-1 (bd csr-1::FRH-V5)	FRHx2	05g017a	23.2
2022-08-02	1192-1 (bd csr-1::FRH-V5)	FRHx2	05g017a	24.6
2022-08-02	1192-1 (bd csr-1::FRH-V5)	FRHx2	05g017a	21.3
2022-08-02	1192-1 (bd csr-1::FRH-V5)	FRHx2	05g017a	23.3
2022-08-02	1192-1 (bd csr-1::FRH-V5)	FRHx2	05g017a	23.1
2022-06-27	1192-1 (bd csr-1::FRH-V5)	FRHx2	0g0a	20.8
2022-06-27	1192-1 (bd csr-1::FRH-V5)	FRHx2	0g0a	20.7
2022-06-27	1192-1 (bd csr-1::FRH-V5)	FRHx2	0g0a	20.3
2022-06-27	1192-1 (bd csr-1::FRH-V5)	FRHx2	0g0a	20.5
2022-06-27	1192-1 (bd csr-1::FRH-V5)	FRHx2	0g0a	21.5
2022-06-27	1192-1 (bd csr-1::FRH-V5)	FRHx2	0g0a	19.5
2022-06-27	1192-2 (bd csr-1::FRH-V5)	FRHx2	0g0a	21.9
2022-06-27	1192-2 (bd csr-1::FRH-V5)	FRHx2	0g0a	22.3
2022-06-27	1192-2 (bd csr-1::FRH-V5)	FRHx2	0g0a	20.9
2022-06-27	1192-2 (bd csr-1::FRH-V5)	FRHx2	0g0a	20.1
2022-06-27	1192-2 (bd csr-1::FRH-V5)	FRHx2	0g0a	21.4
2022-06-27	1192-2 (bd csr-1::FRH-V5)	FRHx2	0g0a	19
2022-07-26	1192-1 (bd csr-1::FRH-V5)	FRHx2	0g0a	20.2
2022-07-26	1192-1 (bd csr-1::FRH-V5)	FRHx2	0g0a	23.9
2022-07-26	1192-1 (bd csr-1::FRH-V5)	FRHx2	0g0a	21.6
2022-08-02	1192-1 (bd csr-1::FRH-V5)	FRHx2	0g0a	19.7
2022-08-02	1192-1 (bd csr-1::FRH-V5)	FRHx2	0g0a	19.8
2022-08-02	1192-1 (bd csr-1::FRH-V5)	FRHx2	0g0a	22.4
2022-08-02	1192-1 (bd csr-1::FRH-V5)	FRHx2	0g0a	22.8
2022-07-26	1163-1 (bd FRH#10::barR csr-1::FRH-V5)	FRHxFRH-10	05g017a	20.5
2022-07-26	1163-1 (bd FRH#10::barR csr-1::FRH-V5)	FRHxFRH-10	05g017a	20.2
2022-07-26	1163-1 (bd FRH#10::barR csr-1::FRH-V5)	FRHxFRH-10	05g017a	21.5
2022-07-26	1163-1 (bd FRH#10::barR csr-1::FRH-V5)	FRHxFRH-10	05g017a	23.6
2022-07-26	1163-1 (bd FRH#10::barR csr-1::FRH-V5)	FRHxFRH-10	05g017a	21.2
2022-07-26	1163-1 (bd FRH#10::barR csr-1::FRH-V5)	FRHxFRH-10	05g017a	21.7
2022-08-02	1163-1 (bd FRH#10::barR csr-1::FRH-V5)	FRHxFRH-10	05g017a	22.1
2022-08-02	1163-1 (bd FRH#10::barR csr-1::FRH-V5)	FRHxFRH-10	05g017a	20.6
2022-08-02	1163-1 (bd FRH#10::barR csr-1::FRH-V5)	FRHxFRH-10	05g017a	20.3
2022-08-02	1163-1 (bd FRH#10::barR csr-1::FRH-V5)	FRHxFRH-10	05g017a	20
2022-07-26	1163-1 (bd FRH#10::barR csr-1::FRH-V5)	FRHxFRH-10	0g0a	21.9
2022-07-26	1163-1 (bd FRH#10::barR csr-1::FRH-V5)	FRHxFRH-10	0g0a	24.7
2022-07-26	1163-1 (bd FRH#10::barR csr-1::FRH-V5)	FRHxFRH-10	0g0a	22.3
2022-07-26	1163-1 (bd FRH#10::barR csr-1::FRH-V5)	FRHxFRH-10	0g0a	24
2022-07-26	1163-1 (bd FRH#10::barR csr-1::FRH-V5)	FRHxFRH-10	0g0a	22.7
2022-07-26	1163-1 (bd FRH#10::barR csr-1::FRH-V5)	FRHxFRH-10	0g0a	23.2
2022-08-02	1163-1 (bd FRH#10::barR csr-1::FRH-V5)	FRHxFRH-10	0g0a	22.5
2022-08-02	1163-1 (bd FRH#10::barR csr-1::FRH-V5)	FRHxFRH-10	0g0a	21.2
2022-08-02	1163-1 (bd FRH#10::barR csr-1::FRH-V5)	FRHxFRH-10	0g0a	23.2
2022-08-02	1163-1 (bd FRH#10::barR csr-1::FRH-V5)	FRHxFRH-10	0g0a	20.1
