# Supplementary material for: Nutritional compensation of the circadian clock is a conserved process influenced by gene expression regulation and mRNA stability
Source: PLoS Biol. 2023 Jan 5;21(1):e3001961. doi: 10.1371/journal.pbio.3001961 (PMC9848017; doi:10.1371/journal.pbio.3001961)
Supplement: S6 Data — The first, second, and third tabs of the Data File correspond to raw and processed traces for Fig 6A as well as circadian period lengths. The fourth tab of the Data File corresponds to RT-qPCR values for Fig 6A. The fifth, sixth, and seventh tabs of the Data File correspond to raw and processed traces for Fig 6B as well as circadian period lengths. (XLSX) [file pbio.3001961.s021.xlsx]

## Sheet: Fig6_A_indiv_reps
Experiment_Date	2021-10-14	2021-10-14	2021-10-14	2021-10-14	2021-10-14	2021-12-09	2021-12-09	2021-12-09	2021-12-09	2021-12-09	2021-12-09	2021-12-09	2021-12-09	2021-12-09	2021-12-09	2021-12-09	2021-12-16	2021-12-16	2021-12-16	2021-12-16	2021-12-16	2021-12-16	2021-12-16	2021-12-16	2021-12-16	2021-12-16	2021-12-16	2021-12-23	2021-12-23	2021-12-23	2021-12-23	2021-12-23	2021-12-23	2021-12-23	2021-12-23	2021-12-23	2021-12-23	2021-12-23	2021-12-23
Time	siRNA_AllStarsNeg_low	siRNA_CRY1_low	siRNA_CRY1_low	siRNA_CPSF6_low	siRNA_CPSF6_low	siRNA_AllStarsNeg_high	siRNA_AllStarsNeg_high	siRNA_AllStarsNeg_low	siRNA_CRY1_high	siRNA_CRY1_high	siRNA_CRY1_low	siRNA_CRY1_low	siRNA_CPSF6_high	siRNA_CPSF6_high	siRNA_CPSF6_low	siRNA_CPSF6_low	siRNA_AllStarsNeg_high	siRNA_AllStarsNeg_high	siRNA_AllStarsNeg_low	siRNA_AllStarsNeg_low	siRNA_CRY2_high	siRNA_CRY2_high	siRNA_CRY2_low	siRNA_CRY2_low	siRNA_SETD2_high	siRNA_SETD2_high	siRNA_SETD2_low	siRNA_AllStarsNeg_high	siRNA_AllStarsNeg_high	siRNA_AllStarsNeg_low	siRNA_AllStarsNeg_low	siRNA_CRY2_high	siRNA_CRY2_high	siRNA_CRY2_low	siRNA_CRY2_low	siRNA_SETD2_high	siRNA_SETD2_high	siRNA_SETD2_low	siRNA_SETD2_low
1	247.754	448.728	391.953	272.602	247.373	257.793	249.715	209.725	649.031	657.327	665.793	550.499	262.472	272.825	257.964	229.326	246.794	301.107	253.365	244.715	202.507	186.955	157.184	191.989	864.245	908.236	870.582	251.335	232.459	240.571	174.289	149.669	124.14	128.351	116.311	801.695	847.484	985.939	685.435
2	256.617	463.706	400.85	277.411	250.6	281.995	273.553	234.422	639.901	689.322	670.467	529.415	267.83	282.063	265.103	237.135	348.511	379.443	353.323	299.257	231.456	203.668	169.511	219.356	1040.15	1050.88	1000.84	325.762	348.666	315.556	251.643	186.07	174.98	157.42	162.194	1248.34	1178.28	1362.32	924.871
3	252.556	460.72	397.286	266.394	239.072	308.581	305.849	269.927	598.674	716.064	668.847	490.773	269.395	284.905	264.005	235.536	405.603	438.276	400.936	322.471	247.442	191.703	163.044	229.197	1191.63	1166.96	1080.52	330.197	358.925	326.922	248.954	180.672	162.75	143.473	154.174	1432.83	1427.28	1628.64	1041.09
4	223.349	420.057	366.5	230.427	209.378	294.501	298.188	264.073	541.038	682.482	619.901	431.361	245.576	255.98	237.073	209.102	382.84	424.386	378.688	302.109	227.857	145.956	139.744	204.023	1201.36	1159.89	1033.26	317.366	349.892	317.235	234.503	168.27	147.511	127.526	142.119	1679.6	1686.06	1859.52	1159.26
5	205.695	391.272	343.431	210.436	194.651	284.144	286.811	257.096	501.568	644.251	580.326	393.119	221.051	231.973	216.586	193.861	352.893	393.474	351.172	290.509	204.662	113.85	121.143	180.756	1163.75	1105.97	960.296	302.482	331.706	303.856	222.391	155.242	135.41	115.196	131.063	1801.95	1779.64	1934.05	1203.95
6	199.948	370.8	325.945	210.163	197.625	280.885	285.293	268.725	472.385	607.725	559.971	368.462	205.246	219.884	208.633	191.2	331.957	364.782	328.287	291.42	182.296	91.6495	106.095	163.227	1073.31	1021.96	881.588	293.105	317.826	301.318	220.128	141.376	122.336	103.025	120.248	1844.94	1784.97	1926.42	1218.1
7	215.068	370.394	324.147	235.804	221.006	286.563	301.972	300.55	480.676	609.87	589.214	379.588	219.43	238.427	228.285	210.769	332.067	364.354	329.73	303.125	178.418	88.1587	103.314	163.807	1031.86	979.765	848.524	307.677	333.813	329.368	241.141	138.561	118.527	101.783	118.993	1816.24	1748.82	1879.95	1221.01
8	238.44	384.969	333.647	263.577	243.3	303.75	324.387	332.158	512.868	639.999	639.759	406.17	244.346	267.009	255.822	235.468	351.241	384.054	343.419	315.496	188.079	93.6397	109.065	174.768	1071.47	1002.37	863.782	336.705	364.345	371.075	271.914	146.053	123.217	106.359	124.145	1804.32	1733.5	1876.88	1239.21
9	279.077	421.88	359.871	303.755	276.961	345.914	364.318	379.527	588.018	712.784	739.486	459.712	287.299	313.113	299.794	272.186	401.601	433.339	384.752	346.198	216.225	107.671	126.635	201.701	1193.24	1112.66	960.406	391.432	420.237	445.678	327.879	166.856	137.856	118.825	138.962	1858.76	1781.24	1971.34	1309.84
10	327.945	473.448	401.356	348.217	315.235	396.956	411.615	430.346	697.819	820.71	873.325	535.636	333.026	363.228	349.394	310.951	467.047	507.118	457.658	398.531	260.14	129.478	153.479	240.984	1371.65	1320.57	1152.58	457.806	487.326	533.969	397.762	199.086	162.315	141.029	163.721	2060.09	1970.88	2229.94	1466.8
11	366.116	517.62	437.951	381.463	344.528	435.659	452.547	469.678	799.219	918.576	987.877	605.705	372.194	401.095	387.416	341.331	520.721	575.094	521.054	447.636	300.835	151.275	180.511	278.754	1548.42	1539.84	1353.24	510.402	542.183	602.078	452.111	232.284	188.858	163.661	189.452	2325.91	2215.03	2542.12	1658.6
12	410.768	576.152	482.759	421.54	378.049	467.888	510.39	519.691	943.331	1050.13	1141.04	708.048	426.737	447.69	432.751	380.984	589.629	667.108	601.578	514.244	360.974	185.923	222.482	333.747	1873.93	1892.86	1674.5	571.054	613.881	684.353	518.329	285.556	233.988	201.395	231.992	2799.64	2645.04	3080.81	2004.29
13	442.388	625.147	518.264	455.587	405.006	502.409	561.433	558.286	1091.14	1173.75	1286.84	813.142	473.648	489.329	474.141	414.778	652.924	755.347	673.726	573.857	424.791	226.372	268.165	388.987	2270.45	2299.13	2050.31	615.895	676.548	748.47	572.649	344.688	287.684	246.471	282.151	3388.33	3119.39	3733	2449.66
14	459.262	655.107	538.848	475.874	422.418	538.276	592.65	579.175	1202.61	1257.7	1384.05	890.619	504.244	515.225	500.797	434.792	693.207	814.966	721.542	612.249	470.342	259.22	304.152	426.311	2568.39	2614.87	2349.87	642.353	712.845	785.594	603.376	390.888	330.688	283.354	322.884	3874.16	3472.29	4267.48	2835.74
15	469.79	685.976	557.123	497.049	439.047	567.222	617.938	592.128	1333.36	1346.84	1486.33	981.777	536.868	540.63	522.259	453.108	728.336	870.942	770.231	650.244	519.95	303.549	348.623	463.494	2911.71	3003.62	2737.52	669.246	747.278	813.652	629.773	445.576	383.723	333.879	373.843	4500.07	3975.36	4970.96	3364.25
16	467.109	699.641	564.921	506.4	444.877	571.366	623.189	584.984	1425.5	1406.99	1553.36	1045.67	555.143	554.092	533.614	460.646	744.036	900.689	794.123	668.212	558.257	354.517	387.854	486.938	3189.83	3332.91	3095.92	681.73	766.576	816.324	636.179	491.724	432.149	380.095	418.539	5080.3	4490.31	5646.08	3882.81
17	456.984	697.744	561.761	504.754	445.017	573.822	627.637	579.059	1530.41	1476.46	1640.69	1125.98	579.807	573.025	551.943	468.36	741.993	906.807	797.857	669.18	578.978	394.821	411.139	496.208	3365.72	3544.41	3335.39	677.324	768.075	805.508	629.988	520.542	464.739	410.802	448.541	5478.94	4836.86	6117.61	4253.08
18	438.66	683.957	547.992	495.764	439.382	570.35	623.479	568.351	1625.95	1533.88	1721.14	1198.1	600.901	586.868	560.531	471.148	718.082	889.303	786.467	656.474	589.468	432.387	430.089	498.157	3558.1	3761.66	3597.59	652.245	752.863	774.24	606.654	544.47	498.076	443.776	478.314	5922	5200.66	6651.66	4681.84
19	414.265	656.044	522.659	479.166	423.329	530.659	585.538	526.854	1650.15	1508.71	1721.6	1216.78	592.625	570.908	537.453	449.597	676.814	843.528	751.901	626.5	579.204	450.055	436.631	488.764	3706.17	3903.14	3784.87	608.306	719.774	729.814	569.496	553.685	520.69	465.464	496.45	6260.75	5448.22	7078.89	5029.87
20	390.306	624.331	494.685	461.589	404.854	478.347	539.897	480.125	1632.74	1446.23	1684.53	1205.75	567.843	546.314	506.312	424.594	636.848	796.472	714.292	596.75	563.746	457.197	437.265	475.588	3786.62	3968.15	3877.56	567.329	685.328	687.342	535.914	555.551	531.003	475.952	505.006	6381.77	5584.26	7330.99	5240.15
21	353.526	572.323	449.977	436.702	381.179	418.278	471.972	413.839	1581.23	1364.59	1613.5	1175.74	530.214	506.14	459.616	386.839	579.943	723.138	658.27	549.92	532.861	461.151	432.724	452.398	3843.59	4009.15	3946.22	515.523	632.254	623.73	485.701	547.987	534.55	479.922	506.519	6195.33	5687.4	7554.87	5435.84
22	312.225	513.155	400.964	406.662	356.52	378.697	409.067	352.732	1520.47	1299.98	1534.85	1142.77	497.116	463.955	412.62	346.813	517.945	641.592	593.646	493.479	495.999	462.349	418.778	423.003	3832.6	4000.61	3961.05	468.42	572.315	553.533	431.24	528.085	528.531	475.407	496.052	5806.58	5667.18	7661.92	5549.97
23	278.859	466.328	363.75	381.744	334.45	346.144	365.344	310.775	1473.31	1249.82	1478.16	1116.66	467.745	432.552	378.76	317.543	467.938	580.013	541.87	447.152	466.138	462.902	402.687	397.242	3782.05	3959.2	3937.22	429.445	523.307	497.655	390.332	508.737	517.749	467.243	483.817	5569.79	5511.65	7671.23	5589.7
24	237.58	409.212	318.772	349.305	306.083	304.044	313.544	262.352	1409	1187.73	1411.56	1088.76	431.526	392.991	337.943	283.643	405.216	502.86	474.587	386.613	423.292	464.938	377.13	361.43	3665.25	3856.46	3864.14	379.471	460.68	427.648	339.715	479.512	495.849	449.396	463.166	5424.7	5278.4	7579.03	5569.38
25	202.487	360.049	280.091	314.749	278.847	265.932	270.481	222.228	1347.23	1129.96	1347.96	1062.62	399.236	356.243	302.924	253.653	349.112	432.192	410.883	331.857	379.951	462.381	345.936	324.601	3472.75	3697.89	3741.97	338.755	402.495	364.575	293.602	446.096	468.365	426.069	434.133	5389.43	5115.78	7360.32	5475.13
26	179.842	328.32	256.997	289.663	259.082	240.744	242.432	196.75	1304.02	1086.91	1301.46	1040.24	375.303	329.57	278.298	234.397	311.859	384.625	367.964	295.928	347.278	456.043	320.576	297.065	3278.5	3544.6	3622.45	312.362	361.109	322.399	261.972	416.613	445.432	404.391	408.856	5290.61	4938.35	7119.45	5357.63
27	157.546	296.934	236.099	262.507	235.106	213.91	213.741	171.801	1255.17	1037.93	1245.8	1007.67	346.522	297.918	250.141	212.83	272.392	333.707	323.078	257.487	307.125	440.99	287.7	264.247	2992.83	3311.62	3435.76	284.261	315.137	278.164	227.687	377.535	411.372	372.036	373.163	5052.47	4628.43	6724.6	5156.32
28	144.299	276.949	223.085	241.774	215.348	193.994	194.128	156.923	1214.98	994.093	1197	972.734	319.406	270.453	229.271	196.149	244.29	298.274	291.844	233.025	271.19	414.49	255.305	234.666	2698.53	3060.18	3225.68	261.487	282.235	246.506	201.959	339.869	375.849	338.493	337.536	4728.65	4261.28	6254.17	4903.25
29	138.737	268.226	217.05	229.576	204.554	183.589	184.794	152.484	1189.13	966.043	1161.26	949.374	299.563	254.057	217.032	186.88	230.617	279.757	277.728	222.58	248.058	390.376	232.305	214.546	2478.82	2867.66	3056.2	246.735	264.074	230.682	189.205	311.361	347.754	311.568	310.36	4455.81	3967.47	5871.38	4688.25
30	137.604	265.087	213.523	219.43	195.442	178.384	179.717	153.838	1165.31	936.278	1122.1	918.248	279.777	237.158	206.199	179.489	221.771	265.466	270.429	219.035	222.726	354.256	205.466	194.123	2224.65	2631.24	2842.4	233.929	249.61	220.519	179.377	276.764	312.302	277.986	276.948	4110.77	3601.23	5376.45	4405.81
31	144.732	270.075	214.101	217.173	193.666	179.88	179.472	161.311	1148.68	911.519	1093.47	887.536	269.413	228.641	202.857	177.954	223.505	263.029	275.236	226.015	202.163	314.399	183.003	178.616	2030.56	2436.96	2665.77	229.492	242.95	219.606	176.694	249.015	281.506	249.182	247.162	3810.44	3284.79	4924.61	4133.86
32	154.309	276.043	216.433	218.641	194.016	179.845	182.823	169.807	1139.76	896.436	1075.69	866.836	263.586	225.692	204.148	179.821	229.101	266.222	284.764	236.697	190.011	284.488	170.037	169.754	1926.37	2322.66	2557.72	231.757	243.004	226.083	178.973	230.951	260.581	229.602	228.124	3609.65	3035.7	4627.8	3947.45
33	171.196	286.026	219.784	224.306	198.842	183.101	192.32	183.114	1130.36	883.438	1056.46	843.307	260.846	225.452	208.239	183.717	242.843	274.793	301.357	253.664	179.869	251.42	158.114	163.653	1858.44	2231.77	2462.94	239.636	249.707	240.235	185.827	212.314	237.363	208.114	208.341	3380.28	2778.23	4329.23	3757.28
34	188.743	296.057	222.834	234.809	209.656	195.094	202.928	195.173	1126.36	873.013	1043.91	826.371	263.372	229.009	214.806	188.501	260.621	287.935	321.003	271.758	175.675	227.841	150.918	161.908	1867.05	2213.57	2431.35	248.52	259.394	255.71	194.848	200.291	219.76	192.886	195.105	3263.75	2717.07	4153.46	3636.3
35	201.412	301.161	224.968	243.935	218.461	204.439	209.941	200.738	1125.35	864.878	1034.69	817.555	265.356	233.285	220.678	192.685	273.52	299.549	335.678	285.086	175.838	215.865	148.286	162.919	1919.77	2239.15	2442.88	253.545	266.673	268.191	201.786	194.26	210.945	185.239	188.316	3252.99	2745.39	4097.2	3587.81
36	216.679	307.125	225.555	253.976	228.106	213.884	216.9	207.221	1125.69	855.501	1025.27	806.468	269.883	240.841	228.3	198.135	288.211	312.175	351.939	298.664	179.605	207.248	148.649	167.863	2048.3	2329.46	2446.71	261.267	276.959	281.742	207.865	190.348	204.149	179.022	183.918	3303.8	2839.99	4132.28	3580.31
37	227.182	309.082	222.659	260.546	234.663	215.232	219.039	209.225	1128.42	843.513	1015.66	789.27	277.605	247.48	231.347	200.148	298.064	319.775	362.83	307.675	187.775	206.278	153.691	176.341	2226.98	2473.62	2413.51	269.381	283.073	288.027	212.166	189.835	203.051	178.312	184.943	3404.34	2927.53	4286.37	3613.22
38	231.033	307.146	219.386	262.442	238.506	213.321	219.13	206.859	1127.94	827.129	1004.19	767.549	282.35	251.763	231.76	198.831	302.245	321.296	365.823	309.228	196.461	210.456	161.184	184.947	2387.36	2609.77	2404.7	272.229	283.479	290.075	214.06	192.861	205.361	180.979	187.474	3530.37	3036.79	4463.96	3683.88
39	232.748	301.354	212.676	262.379	239.892	213.333	216.02	201.312	1122.24	803.295	983.44	726.184	286.593	254.568	229.827	194.574	302.29	319.494	363.215	304.773	208.845	220.819	172.528	196.048	2611.71	2808.25	2402.61	271.249	280.235	288.182	212.212	200.621	212.515	187.165	195.379	3761.32	3283.68	4757.18	3844.51
40	231.267	290.427	202.059	258.659	237.168	208.492	208.691	193.541	1108.07	781.607	949.48	670.169	284.897	252.643	225.135	187.772	298.349	312.987	354.824	295.666	221.317	237.426	184.964	205.341	2824.97	3011.1	2411.33	265.447	271.608	280.092	206.969	211.702	223.596	197.042	206.524	4022.13	3548.91	5087.61	3994.43
41	226.694	279.118	193.406	253.153	232.943	198.308	201.037	184.763	1094.31	760.637	914.116	619.788	280.452	248.32	219.514	180.987	291.118	302.768	344.844	286.219	229.783	252.099	196.513	212.871	2971.16	3161.16	2407.23	259.553	263.034	271.717	200.82	221.559	234.109	205.905	214.312	4214.68	3732.62	5342.04	4080.5
42	217.609	262.606	182.028	244.691	224.941	184.564	189.259	171.458	1071.84	725.968	854.077	550.166	273.76	240.158	208.974	171.128	277.871	285.85	325.12	270.811	239.744	272.675	212.015	221.424	3129.28	3330.12	2347.98	250.319	248.65	257.022	190.452	232.708	248.231	217.199	226.369	4433.52	3889.01	5652.18	4130.73
43	204.239	242.499	168.887	235.929	216.99	170.434	175.16	157.439	1041.95	681.007	779.971	479.724	262.89	230.673	195.864	161.547	262.302	269.423	300.995	252.955	246.587	294.083	225.184	226.929	3240.17	3452.24	2246.97	237.719	229.425	238.984	178.99	244.388	262.04	229.283	238.847	4646.46	3941.35	5899.11	4054.53
44	191.737	227.005	159.15	228.257	211.556	157.665	163.276	144.881	1015.15	645.92	716.815	427.87	254.404	220.689	184.762	152.856	247.347	254.491	280.114	237.112	249.522	309.196	233.493	228.379	3286.62	3513.11	2162.54	224.356	214.336	223.42	170.116	254.296	274.548	240.575	246.274	4788.72	4004.33	6032.77	3942.2
45	174.819	208.377	147.55	215.728	202.041	144.908	147.599	130.686	976.338	602.82	630.795	368.737	241.707	207.804	168.993	142.147	225.953	231.795	251.652	213.981	251.463	324.05	241.675	227.708	3288.8	3540.02	2047.97	204.509	194.561	201.004	157.417	265.086	291.015	252.498	254.409	4917.87	4100.19	6123.98	3758.52
46	157.254	189.137	137.59	201.405	189.205	134.521	133.942	116.531	936.601	561.798	548.62	316.778	225.699	194.53	151.897	130.536	203.85	210.511	224.419	191.001	247.98	331.818	245.463	223.929	3222.57	3510.12	1910.11	188.107	173.673	178.352	143.502	270.864	304.958	261.774	260.478	4964.82	4118.12	6111.18	3514.66
47	144.568	176.399	130.609	191.161	177.999	124.852	124.501	106.325	903.524	531.707	488.998	280.58	214.444	183.283	139.128	120.514	186.763	194.408	205.068	174.364	241.238	327.183	245.833	218.478	3137.74	3457.05	1752.41	175.471	157.353	161.176	133.027	274.275	312.17	266.936	262.793	4940.4	4058.95	6035.12	3302.07
48	129.596	163.337	123.572	177.996	163.39	110.737	112.375	95.3816	855.699	492.61	420.035	239.651	200.863	169.189	122.653	108.205	166.57	173.711	180.207	154.893	230.966	301.242	243.452	210.085	2979.29	3342.17	1479.8	158.012	139.746	140.69	119.778	277.674	315.637	269.789	263.528	4868.76	3867.73	5840.86	3006.55
49	115.336	153.871	118.592	161.785	148.911	100.85	102.003	85.5902	809.677	456.89	356.707	203.02	185.807	154.005	106.757	95.7984	148.558	155.847	158.013	138.142	219.154	266.243	237.234	199.895	2771	3176.65	1257.73	141.475	125.966	124.519	107.412	276.119	317.945	270.385	261.014	4746.78	3685.35	5543.35	2690.59
50	105.959	149.206	116.536	149.411	137.004	96.24	96.5642	79.2848	776.49	433.667	313.931	179.338	173.123	143.048	95.8344	87.1787	136.399	144.32	144.997	127.09	207.395	241.191	230.565	191.232	2596.1	3028.68	1142.06	131.55	116.734	114.372	99.7472	272.687	320.869	269.574	257.141	4612.24	3562.37	5272.76	2434.79
51	97.7541	145.567	116.105	133.818	121.415	90.2463	91.2965	74.1192	733.589	407.449	268.663	154.263	156.162	131.657	82.6225	77.3024	124.24	131.917	131.649	116.391	191.592	213.506	220.259	179.103	2349.18	2818.04	1004.74	121.975	106.585	103.401	91.3493	266.902	320.004	265.484	249.113	4389.45	3359.57	4882.39	2087.42
52	92.3459	144.928	116.432	118.796	107.299	83.9983	86.8528	71.8452	695.656	388.403	229.71	133.784	142.946	120.538	71.6757	68.5737	115.377	122.967	122.986	109.562	176.27	188.841	207.077	165.884	2093.2	2587.59	857.386	114.977	100.565	95.7848	83.4888	257.981	316.171	257.924	240.114	4121.15	3132.35	4457.28	1743.24
53	91.0617	146.623	118.002	108.654	97.803	82.7752	85.8686	71.4262	669.784	379.151	205.691	121.149	134.202	113.066	64.1038	63.2014	111.716	118.938	119.43	106.423	164.296	169.815	196.904	156.464	1900.6	2408.91	743.947	111.578	98.6252	92.1458	79.6077	249.489	312.399	250.767	232.35	3896.7	2956.27	4119.07	1502.45
54	91.3084	150.453	120.941	98.0115	86.9022	85.7289	87.596	72.6015	637.501	371.954	181.249	108.907	123.768	104.848	55.7276	57.6762	110.154	116.842	117.914	105.556	150.077	148.604	183.564	145.39	1667.74	2183.41	610.634	110.697	98.009	90.9031	77.9806	237.136	303.316	240.178	219.865	3597.45	2720.44	3674.49	1203.46
55	94.3169	156.828	122.874	89.8124	77.9287	89.2431	90.6865	75.0842	611.658	367.542	161.341	100.088	116.697	100.242	49.367	53.9168	111.4	117.78	120.194	108.372	137.196	132.319	169.207	135.075	1458.33	1971.42	499.401	112.02	99.1082	92.4677	78.0285	222.613	291.884	226.466	205.926	3293.15	2498.21	3250.29	945.604
56	98.7412	161.66	123.247	85.0323	72.471	93.4812	94.5571	77.6426	594.985	365.806	147.948	95.5277	112.62	99.283	45.6422	51.6497	113.963	120.433	124.318	111.444	127.969	121.345	158.45	128.519	1320.47	1820.86	418.172	114.352	102.434	95.2205	79.1216	211.653	282.11	215.869	194.967	3064.05	2343.02	2943.55	795.712
57	106.299	166.413	122.79	80.5477	67.1337	101.682	100.636	80.7415	575.713	365.969	134.624	92.4986	109.87	99.4924	42.3593	49.9533	120.458	125.73	130.98	117.303	118.096	109.108	145.47	121.449	1172.39	1647.32	326.493	119.704	107.738	100.601	82.6726	199.857	268.778	202.263	180.876	2788.33	2163.26	2581.24	642.633
58	114.922	170.474	120.602	76.1442	63.7118	110.432	107.644	82.9819	562.81	367.623	124.565	90.7591	111.289	102.832	40.9159	47.7043	126.905	131.927	139.331	124.047	110.295	100.067	134.657	113.97	1063.79	1515.36	272.045	127.658	113.805	107.373	87.269	188.689	253.359	187.399	168.931	2552.75	2017.82	2272.99	522.529
59	121.293	172.496	118.365	72.7277	62.2165	117.14	112.598	84.0112	553.761	369.157	118.637	90.3549	113.606	107.054	41.0656	45.8988	131.814	136.568	145.748	129.119	106.688	94.9677	127.554	110.76	1007.24	1439.33	246.245	134.623	119.096	112.774	91.2137	180.676	242.036	177.011	159.779	2398.56	1930.57	2071.21	447.828
60	128.874	172.601	114.409	68.6726	62.511	126.065	118.648	84.8281	541.493	371.097	111.927	90.5707	118.425	114.936	41.6969	44.3096	138.73	143.356	152.505	134.896	103.525	91.126	120.144	109.566	961.335	1364.14	220.458	142.465	126.27	119.586	95.8472	172.012	228.721	164.873	148.765	2228.7	1848.46	1857.15	372.905
61	136.007	170.9	109.761	64.5722	65.7551	133.875	123.723	84.4275	530.013	369.379	107.143	92.0435	126.208	124.562	43.5883	43.3337	144.858	149.746	157.313	139.202	101.432	88.7794	115.096	109.841	940.876	1315.04	196.209	148.582	132.541	124.967	100.257	165.046	215.998	154.877	140.138	2097.1	1795.32	1697.94	318.265
62	138.935	168.084	106.255	62.6323	69.6281	138.888	126.659	83.2007	521.18	365.8	103.336	93.1102	132.968	131.892	45.5866	42.9278	148.612	152.8	159.292	140.769	101.291	88.404	112.45	110.946	937.897	1294.94	178.937	153.825	135.974	127.249	103.018	160.754	206.745	148.337	134.558	2020.91	1768.65	1606.34	285.454
63	141.322	161.906	100.721	62.4982	75.521	145.031	128.456	81.5221	508.202	359.673	97.9867	95.503	142.104	141.812	48.1519	42.9809	150.089	154.832	159.05	140.747	102.804	91.9849	111.762	113.421	945.537	1286.11	159.969	158.758	138.697	128.679	104.792	157.355	197.23	141.606	129.314	1944.63	1747.38	1513.35	251.271
64	142.32	155.233	93.4788	64.1457	82.4114	148.142	128.138	78.2688	493.833	347.491	93.1712	97.1464	151.123	151.746	50.4456	43.9468	149.587	155.132	156.44	138.339	105.247	99.5247	112.676	117.579	963.737	1291.33	144.933	161.117	140.185	128.758	104.822	157.112	190.54	136.596	125.714	1893.33	1732.99	1443.07	223.619
65	140.272	150.286	88.7283	66.7352	87.6937	148.718	126.584	75.1683	483.144	335.189	88.6791	97.2359	157.191	158.984	51.4906	44.8018	147.077	152.886	152.614	135.3	108.562	106.644	114.459	121.079	980.024	1299.87	134.794	161.628	139.937	127.647	103.432	158.653	187.698	133.672	124.278	1865.07	1724.76	1401.07	205.631
66	134.974	142.763	83.6025	71.0229	93.9832	147.354	122.892	70.9574	467.465	317.48	82.897	96.9285	164.286	165.72	52.6879	46.088	142.494	147.62	145.706	129.808	113.244	116.363	119.131	124.872	995.232	1310.66	123.564	159.82	137.723	124.804	99.646	161.399	185.091	132.723	125.223	1833.84	1709.05	1356.71	185.487
67	127.879	135.337	79.2583	75.9205	97.6475	141.889	117.741	65.4582	452.028	297.132	77.2446	95.8845	169.665	170.528	52.9359	47.1493	137.202	141.572	137.233	122.61	118.27	128.614	123.759	127.599	1003.85	1313.25	113.793	155.728	134.137	119.601	95.2553	166.593	185.903	133.851	127.865	1800.68	1680.51	1312.18	169.8
68	121.387	130.42	76.7103	79.4537	98.6411	137.56	112.809	61.2127	441.209	280.289	72.6402	94.2648	171.966	172.573	52.5618	47.4362	132.017	136.095	129.332	116.407	121.982	138.409	127.555	128.1	1003	1308.47	106.916	151.819	130.829	114.13	91.0573	171.393	188.424	135.801	130.422	1770.96	1650.84	1274.65	158.788
69	112.166	124.041	74.6814	82.4746	98.6338	131.522	106.444	55.6609	425.636	258.885	67.3667	91.0767	173.259	173.203	51.167	48.2027	123.652	128.184	118.512	108.421	125.312	151.569	131.121	127.241	988.868	1289.67	100.054	144.457	124.916	107.456	84.5292	178.801	192.657	138.664	133.756	1723.88	1597.09	1225.9	146.722
70	103.819	119.563	72.6997	83.2789	96.5088	122.005	100.044	50.8092	409.225	242.144	61.921	88.1575	171.274	172.313	49.4092	48.1547	114.923	120.124	107.813	99.8352	128.296	165.791	133.333	127.012	963.959	1253.15	95.269	133.501	118.07	100.411	78.2938	186.655	198.009	142.958	137.277	1659.39	1526.9	1171.16	137.48
71	97.9595	117.522	71.3305	82.6675	94.167	115.422	95.2729	47.1646	397.77	230.786	58.9892	87.524	169.338	171.527	48.974	48.1685	108.451	113.85	100.8	93.9092	129.475	177.295	134.12	125.818	934.399	1214.65	92.424	124.906	112.753	94.362	73.31	192.874	203.113	145.699	140.132	1601.71	1467.09	1122.52	130.143
72	89.5836	115.787	70.1707	80.2923	90.5372	109.504	90.678	43.6706	385.396	220.503	56.6566	86.0662	167.872	170.409	48.2853	49.1287	99.8764	105.273	91.9168	86.8872	129.282	191.355	133.158	121.708	887.434	1151.31	89.5836	116.622	105.836	87.3805	66.7381	200.294	209.406	149.368	143.169	1517.08	1379.96	1050.72	121.864
73	82.9109	114.849	69.4534	77.03	85.6898	101.718	85.219	40.7622	365.337	209.095	51.4034	80.7415	162.246	164.912	45.568	48.0008	92.5051	98.2297	84.4647	80.6373	129.016	203.221	130.18	116.767	832.464	1071.55	87.6111	108.586	99.5269	80.9229	61.2247	205.841	216.252	152.716	144.755	1418.44	1283.22	970.557	115.721
74	78.9214	115.379	68.4202	73.477	81.3676	95.6839	81.2261	38.2525	346.609	199.491	46.9923	75.9764	154.858	157.397	42.7585	46.3118	87.8192	93.6707	79.9622	77.0372	127.536	211.273	127.048	112.161	783.339	1008.21	86.2152	102.566	95.1307	77.124	58.0829	209.077	221.396	154.221	144.78	1338	1206.06	904.864	110.931
75	74.7121	116.21	66.6798	68.3084	75.9105	89.2371	77.4305	35.5712	322.181	189.037	42.1738	69.3076	144.128	147.118	38.8169	44.0848	83.5542	88.9252	76.1065	73.2382	125.388	218.159	121.824	104.462	718.871	923.09	84.6019	95.7339	91.1739	73.0981	54.9847	212.731	226.122	156.881	142.235	1229.38	1098.88	820.797	105.137
76	72.5079	116.26	65.3236	62.8318	70.6847	84.7931	75.6814	34.1105	298.559	181.017	38.5157	63.3939	133.29	137.32	35.136	42.1561	81.0763	85.9199	74.8985	71.3107	123.105	221.014	114.757	97.351	654.967	835.213	82.3157	90.2492	88.0951	70.115	52.9751	214.96	229.755	158.315	136.704	1117.4	992.836	734.741	100.617
77	71.3544	115.8	63.9314	58.3631	66.8195	82.6287	75.486	33.5042	282.029	176.02	35.7946	59.9363	126.317	129.952	32.8293	40.6748	79.3024	85.0061	74.6699	70.9592	119.736	220.829	109.436	91.7681	606.333	773.669	80.3755	87.6289	86.4934	69.5217	51.6718	215.665	231.931	157.885	130.929	1035.31	916.522	671.569	96.9368
78	71.3788	114.353	62.2508	52.9422	61.6066	83.0263	76.2648	33.6682	263.807	170.285	33.1746	56.0852	118.095	121.597	29.9667	38.5281	78.2515	84.9859	74.7803	71.6934	114.323	217.599	102.571	83.7425	547.347	699.482	78.1989	85.0456	85.7598	70.2614	50.5984	215.26	233.267	156.18	123.849	933.339	820.66	599.154	92.3425
79	72.9968	110.934	60.7417	48.5853	56.9642	85.4575	78.8	33.7743	250.049	165.841	31.3977	52.8017	110.184	114.777	26.8212	36.106	79.6164	86.1467	76.8851	73.3307	109.084	210.024	94.8824	76.4973	495.336	632.884	75.1513	83.5995	86.1899	71.5073	50.765	213.087	232.989	153.765	116.629	837.019	735.923	535.935	87.8748
80	74.6316	108.76	59.4644	45.1318	53.4885	87.5029	81.8092	33.7936	241.097	163.249	30.3577	50.693	105.764	111.026	24.5073	34.8689	81.2607	87.9488	79.1246	75.009	105.165	202.633	89.3336	71.4912	460.149	589.411	72.016	83.2322	87.6921	73.3423	51.1755	210.252	231.457	151.205	110.728	770.16	678.659	494.243	83.8858
81	78.1822	106.148	57.4633	41.1053	48.0158	91.4613	86.4233	34.4574	231.149	160.001	29.0628	48.1069	100.993	107.08	21.6575	33.1371	84.8086	91.7358	82.192	77.8748	100.602	191.229	81.8238	65.6123	424.478	539.646	66.5307	84.487	90.2609	77.1727	51.3855	204.993	227.341	146.872	103.342	696.065	610.697	447.589	78.3109
82	81.1007	102.141	56.6284	37.5979	43.2856	95.6483	89.9963	35.1638	221.661	156.069	27.5057	46.0504	98.5606	105.299	19.1015	30.9353	88.1277	95.6737	85.7837	80.5411	96.0747	177.386	73.9423	61.1027	396.805	500.809	60.6095	86.7821	93.4431	81.0934	51.976	199.032	223.013	139.036	96.9963	635.124	555.329	410.487	72.6271
83	82.8641	99.426	55.7103	34.6728	40.0217	99.346	92.4677	34.8705	213.929	152.426	26.8061	44.835	98.0548	104.94	17.6119	29.3197	90.3047	98.0702	87.4985	81.5537	92.7591	167.405	69.0807	58.7597	379.811	476.633	55.9723	89.1085	95.8943	82.9797	52.3612	194.553	218.577	132.216	91.8851	597.423	521.581	387.126	68.8448
84	85.3922	93.7735	54.3388	30.4515	35.7016	103.634	95.0785	33.928	203.945	147.921	26.2838	43.5943	97.2283	105.956	16.2316	27.7662	93.6452	101.617	88.2854	82.3404	89.7103	156.026	63.0588	56.1613	364.564	451.655	49.5316	92.4355	99.6613	84.2492	51.906	187.461	211.723	123.434	84.6769	559.345	485.74	364.081	63.7387
85	87.2466	87.4827	52.5868	26.0948	32.6609	105.839	96.9918	32.8658	194.943	143.056	25.7497	42.7362	98.1346	109.42	15.2355	26.2177	96.3367	103.903	87.7516	82.6418	87.6686	145.901	57.7598	54.2466	356.832	434.587	44.0702	94.5091	102.267	85.6906	52.0024	178.899	203.916	114.126	78.1532	527.806	460.947	346.768	58.1164
86	87.7632	83.7357	51.1029	23.2066	30.8263	107.722	98.278	31.6384	188.819	139.071	25.2451	42.356	100.388	112.408	14.8007	25.1616	97.4428	104.072	86.2174	82.3976	86.754	139.51	54.4442	53.4465	353.994	424.85	39.8587	95.04	102.787	86.0311	51.7896	172.65	198.871	107.047	73.4828	508.637	446.606	336.648	54.1462
87	87.3573	79.7141	49.7167	20.0957	29.3967	108.33	97.8182	30.0681	181.473	133.621	24.919	41.4703	103.101	117.087	14.4828	24.0677	97.6279	104.362	83.5205	81.7414	86.1832	132.891	51.0792	52.7023	352.981	414.844	35.1773	95.3501	103.638	84.5639	50.7485	165.586	193.404	99.2491	68.356	491.545	434.651	326.937	48.9359
88	85.759	75.4963	48.4647	18.0315	28.8633	107.82	96.9069	29.2285	174.574	128.704	24.6974	41.2579	108.098	123.817	14.5183	23.4956	96.5987	103.331	81.1163	80.2867	87.0637	129.267	47.9186	51.7266	354.105	407.96	31.3212	94.1238	101.488	82.8603	50.1204	160.214	187.536	92.4412	63.5038	480.328	428.528	321.292	44.1518
89	83.7194	72.407	47.451	16.9129	28.6991	105.846	95.2699	28.4129	169.53	124.963	24.819	41.5744	113.456	128.649	14.4682	23.5752	95.2247	101.414	78.6183	78.6588	87.9236	127.726	45.8783	50.6232	354.625	403.537	28.9818	92.5836	97.8846	80.4239	49.9594	158.069	182.488	87.8674	60.3312	475.597	424.46	318.291	41.267
90	80.8502	69.3416	46.3563	16.1354	28.4461	100.26	90.955	26.764	162.682	120.273	24.5869	41.7874	117.838	133.105	14.338	23.507	91.904	98.2756	75.1235	75.9422	88.1227	127.709	43.3978	49.3439	354.368	396.964	26.2997	90.5356	91.9987	75.7608	49.4895	155.83	176.542	81.9059	57.06	469.29	421.857	315.019	38.0606
91	76.7868	66.6286	44.6416	15.6049	28.3938	94.2442	86.4727	25.2432	155.532	115.583	23.8212	41.719	120.027	136.162	14.2488	23.1365	87.9656	93.9688	71.7603	72.6448	89.8608	130.066	40.8152	47.8741	352.634	389.786	23.8769	87.5495	84.8179	70.932	48.5075	153.815	172.081	76.7906	53.8067	462.108	420.948	311.589	35.3813
92	72.8283	64.3965	43.2227	15.5508	28.4475	89.063	82.5484	24.4097	150.009	111.892	23.4488	41.6581	121.343	137.947	14.1952	23.1198	84.6827	90.089	67.9389	69.8724	91.9489	133.385	38.4954	46.5677	349.657	383.646	22.6781	85.1003	79.6251	66.6366	47.4885	153.01	170.496	73.1948	51.7074	455.851	419.042	309.468	33.8768
93	67.8661	62.8791	41.5676	15.8617	28.8615	82.1116	77.6893	23.1323	143.685	107.913	22.9384	41.5689	121.91	139.058	13.7969	23.1425	79.2707	84.48	62.8245	65.4905	92.9322	138.326	35.3159	44.6169	341.567	373.398	21.4823	81.6095	73.9155	61.6679	46.3177	153.069	168.717	68.866	49.9324	443.059	413.42	305.827	32.2773
94	63.2515	61.8543	40.0093	15.9519	29.0988	75.6338	73.0181	22.0252	137.882	104.831	22.2883	41.4092	121.366	138.858	13.6394	22.8366	74.6476	78.7445	58.5825	61.6125	93.5422	142.876	32.7137	41.9458	329.888	362.288	20.7715	77.1908	68.7603	57.0449	45.0272	153.209	167.393	65.2749	49.1202	426.576	406.289	300.467	31.0139
95	59.4296	61.534	38.652	15.81	28.7993	70.7251	69.3641	21.6709	133.537	103.12	21.9369	40.8514	120.278	138.014	13.7034	22.8614	71.3913	74.3889	55.4143	59.0244	94.1287	146.167	31.3803	40.1835	318.447	353.184	20.3521	73.7828	65.0097	53.6146	43.4297	153.647	167.122	62.8967	48.3498	413.518	397.979	295.796	30.2823
96	54.9085	61.6284	37.2458	15.7855	29.0608	65.014	65.1311	21.0924	128.864	101.845	21.6129	40.2288	118.634	135.52	13.7185	22.9218	66.3793	68.7458	51.9645	55.5343	94.5874	150.694	29.1932	39.1333	302.787	338.441	20.1777	69.2815	60.9075	49.7758	40.8744	156.374	166.968	60.0622	46.954	397.391	384.695	287.469	29.7947
97	51.9372	61.8029	35.8822	15.7192	28.8929	60.5761	61.414	20.4947	125.481	100.547	20.9981	39.6251	116.065	131.93	13.3592	22.6258	62.7527	63.6939	49.4448	53.0996	94.6074	154.336	27.1333	38.1873	286.284	321.619	19.8675	65.2776	57.3474	46.6445	38.5367	159.876	166.318	56.8693	46.0132	377.432	368.96	279.055	29.4802
98	49.5377	62.2802	35.2483	15.6363	28.4201	57.4822	59.3957	20.0931	122.582	99.3747	20.3727	38.9014	113.167	128.511	13.1094	22.3663	60.5457	60.4887	47.8199	51.9297	94.4663	155.604	26.1172	37.2424	272.031	307.986	19.6865	62.3132	55.2385	44.6067	37.318	162.127	167.071	54.4128	45.3854	359.855	356.576	271.925	29.0255
99	46.2557	62.0621	35.0816	15.6037	28.3943	54.4668	57.379	19.5576	118.533	98.9815	19.6573	38.3458	108.945	123.104	13.0801	22.3071	57.4584	57.6896	46.699	50.5989	94.2301	154.842	24.8673	36.3479	253.337	291.385	19.632	58.9046	53.5284	43.0114	35.3318	164.84	169.523	51.8376	44.6777	336.879	340.665	262.395	28.7554
100	44.4676	61.4352	34.9242	15.6667	28.465	52.6628	55.7097	19.2374	115.412	99.6014	19.0927	37.9737	103.644	116.291	12.9759	22.2063	55.7737	55.9173	45.9448	49.9513	92.8073	149.363	23.5276	35.3184	236.315	273.679	19.8256	56.2925	53.2163	42.2465	33.7772	166.245	172.729	49.7743	43.9956	314.621	322.669	250.974	28.411
101	43.5257	61.2463	34.4447	15.523	28.2263	51.4497	55.5807	18.579	114.027	99.5452	18.4548	37.3562	98.7968	110.746	12.7618	22.148	54.9111	54.6808	45.2722	50.0293	91.4133	143.305	23.0622	34.6392	223.964	260.134	19.6678	54.6657	53.3373	41.7844	33.2013	167.678	174.618	47.8245	42.9511	298.54	308.604	241.197	28.2631
102	43.2492	60.7413	34.0514	14.9752	27.5282	50.3181	55.4731	17.9036	112.41	98.9825	17.5582	36.5378	93.0379	104.022	12.6919	22.3593	54.0019	53.0965	45.6801	50.1874	88.7658	135.2	22.5664	34.2138	208.452	244.941	19.5624	53.1182	53.4348	41.7146	31.8837	170.128	176.293	45.3863	41.4731	278.654	289.114	228.761	28.0477
103	43.4734	59.7771	33.9573	14.4757	26.8367	50.5365	55.892	17.8909	110.201	98.5811	17.1021	35.9949	87.6292	97.657	12.4166	22.324	54.2602	52.7784	46.6432	50.8918	86.7832	126.626	21.8382	33.8821	195.382	231.381	19.4649	52.0382	53.6457	42.4457	30.7641	170.959	175.987	44.2919	39.8922	260.719	270.577	217.721	27.825
104	43.7272	58.4698	33.4879	14.1735	26.5105	51.0343	56.8248	17.5102	108.742	97.9382	17.0076	35.5583	83.0014	92.4497	12.3679	21.9277	54.5558	53.306	47.2308	52.0845	84.717	119.349	21.429	33.4067	187.41	221.719	19.2877	51.6398	53.9941	43.249	30.1604	171.107	175.712	43.1529	38.5576	247.15	257.962	210.666	27.5235
105	44.3619	55.7302	33.0228	13.7127	25.9815	51.1217	58.2023	16.7135	107.67	96.9179	16.6132	34.9156	78.2048	86.5836	12.3173	21.7034	54.7828	54.3919	48.8376	53.4985	81.7476	110.48	21.0442	32.307	178.955	211.583	19.2027	52.4671	54.7325	44.1112	29.6837	169.096	176.046	41.5986	36.5495	231.433	242.014	202.454	27.0515
106	45.3034	52.8478	32.5328	13.5409	25.5392	52.0504	59.2793	16.2669	107.144	95.8871	16.111	34.1095	75.1982	81.675	12.2167	21.6992	55.8931	55.1275	49.9851	54.4264	79.2857	101.1	20.8852	31.3763	172.524	203.937	18.91	52.5151	56.1555	44.3591	29.1578	166.978	175.85	40.1349	34.8935	220.088	227.47	195.423	26.7048
107	45.9542	51.4681	32.3281	13.5584	25.3119	52.9308	60.0993	15.8345	106.423	94.6655	15.7637	33.8257	72.9851	78.6582	12.0588	21.9085	57.055	56.1369	50.1995	55.3371	77.2203	94.3908	20.5861	30.8912	168.621	199.274	18.7737	52.3645	57.2186	44.1955	28.265	165.53	175.857	38.6778	33.8423	213.544	218.193	191.268	26.7947
108	46.5276	50.2854	31.9782	13.2807	24.9321	54.1348	61.4327	15.4561	105.426	93.2789	15.2523	33.8735	70.8123	75.7058	12.0089	21.9548	58.0185	57.4867	50.546	55.4904	74.9911	87.8502	20.0833	30.1857	165.242	195.639	18.4509	53.442	58.3975	44.0747	27.6049	162.063	174.824	36.8348	31.8999	206.049	208.012	187.383	26.6873
109	46.3786	49.3059	31.4503	12.9518	24.6523	54.4732	61.7669	14.9632	104.873	91.0244	14.9456	33.6478	69.3446	74.1219	12.089	21.9142	59.2778	58.2597	50.1676	54.8379	73.1847	82.7147	19.7593	29.1738	164.603	193.18	17.9942	54.3915	59.294	43.9243	27.5213	156.391	172.047	34.8003	30.1961	199.466	201.105	184.012	26.3068
110	46.2598	48.0795	31.612	12.7095	24.5568	54.3937	62.1291	14.5693	103.919	88.5209	14.8558	33.7664	68.963	73.7898	12.0453	21.9124	59.4526	58.6774	49.0618	54.5451	71.8465	78.8114	19.4765	28.7289	164.127	192.442	17.6899	55.1157	58.9029	43.9299	27.2023	149.486	170.475	33.0866	29.1755	196.55	198.047	182.188	25.9952
111	46.3233	46.9348	31.8599	12.4784	24.4665	54.1423	62.2525	14.2302	103.185	87.1789	14.6253	33.6826	69.7751	73.9392	12.1348	21.9149	58.9641	58.9662	48.1407	53.6488	70.4026	74.4534	19.3403	28.5839	164.241	192.125	17.1934	56.2019	58.3447	43.1953	26.74	140.138	168.222	31.057	27.9074	193.698	194.12	181.464	25.7105
112	45.4573	46.5363	31.0821	12.6428	24.2169	53.2399	60.7192	13.8637	102.596	85.433	14.4988	33.1317	71.4627	75.6912	12.0803	21.879	57.8041	58.3673	46.7403	52.6279	69.7987	71.8347	19.5095	28.369	165.224	192.294	17.2561	57.0231	57.7108	41.7713	26.7726	131.938	165.36	28.6112	27.1568	191.477	191.193	181.556	25.5569
113	44.7326	46.1815	30.7206	12.7025	24.0945	52.4712	59.3254	13.7447	102.105	83.6622	14.3027	32.7151	72.9103	77.5384	12.0453	21.9081	56.8694	57.4017	45.0245	51.5997	69.4259	70.516	19.3128	28.3444	165.996	192.364	17.1767	57.183	56.8816	40.5801	26.5209	125.874	163.701	26.6855	26.9594	190.136	190.665	181.698	25.5104
114	43.3306	46.0202	30.7683	12.3691	23.9975	51.2057	57.1938	13.6161	101.045	82.5228	13.9546	32.4712	75.3258	80.0126	11.9393	22.0912	54.8558	56.2348	43.5127	50.1042	68.3505	69.172	18.9579	28.1541	167.251	192.818	16.9657	56.6209	56.5689	38.8625	26.4945	118.569	161.356	24.879	26.5106	187.967	190.073	182.521	25.4785
115	41.6428	45.8626	30.5747	12.2458	23.7428	49.6625	54.9507	13.5348	99.7662	81.2284	13.9892	32.8751	77.9806	81.7365	11.8625	21.9903	53.0193	54.6965	41.7662	48.4892	68.4677	68.73	18.7538	27.9258	166.542	191.153	16.7019	55.8753	55.5892	37.1776	26.1346	112.217	158.121	22.9842	26.0212	185.776	187.97	182.663	25.1071
116	40.5267	45.9885	30.2482	12.2307	23.8892	48.152	52.7736	13.2718	99.0304	80.5407	13.9428	32.732	80.2212	83.3531	11.8645	21.9664	51.7374	52.9093	40.36	47.5155	68.6533	68.4044	18.217	27.5112	164.813	188.765	16.4112	55.043	54.3462	36.5722	25.8137	108.983	155.85	21.7485	25.5815	184.165	186.794	182.87	24.7865
117	38.9194	45.9064	30.0155	12.218	23.8089	46.2646	50.3775	13.0669	98.6435	79.0993	13.592	32.3453	82.8403	85.9795	12.0195	22.182	49.5814	50.7845	38.7112	46.2976	68.7008	68.183	17.7082	27.1694	162.725	186.862	16.195	54.157	53.0535	35.0057	25.6394	105.27	152.823	20.6235	25.2719	181.25	185.349	183.085	24.4764
118	37.3816	46.0317	30.0672	12.2587	23.3721	44.2008	48.1302	13.0513	99.0755	78.0054	13.2483	32.0228	85.1753	87.9548	11.9544	22.4513	47.0707	49.6236	37.5055	44.9607	68.8875	68.7308	17.1491	26.6533	161.071	184.195	15.5743	53.2578	50.7357	33.4542	25.8301	101.123	148.812	19.6899	25.3109	178.075	182.778	182.1	24.2724
119	35.9522	45.9716	29.6427	12.4572	23.6356	41.9659	45.9834	12.9654	98.6028	77.8167	13.1704	31.7796	85.3951	88.1333	11.901	22.2383	45.3812	47.8735	36.5931	44.0769	68.889	69.5938	16.7107	26.2449	158.459	180.915	15.3305	52.124	49.0312	32.8055	25.7532	99.0222	145.765	18.9895	25.3944	175.531	179.393	181.126	24.1185
120	34.3268	46.0356	29.3745	12.4732	23.9724	40.2625	44.2758	13.0585	98.135	77.5674	13.1283	31.4262	85.5701	88.0634	11.74	21.8459	43.7998	45.7058	35.614	42.8173	68.4814	70.4845	16.5092	26.0569	152.853	175.316	15.244	50.5201	47.3409	31.7005	24.968	98.429	142.261	18.3352	25.2608	172.017	174.332	180.919	23.9177
121	33.3501	46.5085	29.1917	12.3212	23.8337	39.3313	42.5924	12.7825	98.1655	76.9387	13.0524	31.0882	86.4035	87.5108	11.637	21.8231	41.9061	44.0387	34.8682	42.0996	67.6753	70.8543	16.0226	25.9111	147.236	170.082	14.8678	49.4902	45.709	30.3997	24.7162	98.431	137.78	17.5309	24.8099	166.672	169.529	180.045	23.9991
122	32.5929	46.7507	29.044	12.2306	23.6859	38.1976	41.8107	12.6462	97.6608	75.9638	13.1095	30.7662	86.0326	86.2253	11.8794	21.8672	40.8018	42.6362	34.5405	41.6306	67.5288	71.5925	15.5271	25.3583	143.759	166.879	14.6373	48.5491	45.0696	29.894	24.5368	98.2026	133.993	16.886	24.6744	161.778	165.883	179.039	24.0123
123	31.6964	46.8911	28.7699	12.2166	23.7072	37.3439	41.1615	12.8251	97.2694	75.3755	12.8516	30.3585	84.5464	84.4593	11.9722	22.0027	39.6369	41.4438	34.5851	41.2296	67.3511	72.2875	15.0247	24.7892	138.12	161.406	14.5586	46.5258	44.6048	29.6756	24.4283	99.4756	127.402	16.7324	24.8711	155.816	160.964	177.021	23.9559
124	31.0206	46.7144	28.2638	12.3122	23.8883	36.7457	40.1803	12.9499	96.3076	75.5274	12.7836	30.2283	81.696	81.1562	11.7514	21.8813	38.5027	40.5191	34.8947	41.3527	66.4177	71.5812	14.4967	24.6965	132.647	154.837	14.3642	45.1972	43.9234	29.7318	23.9465	100.892	122.214	16.7338	24.9965	149.878	155.181	173.672	23.7874
125	30.6382	46.3519	28.3319	12.1937	23.8175	36.7353	39.7597	12.9813	95.6508	75.027	12.7492	29.975	79.5637	78.6254	11.7633	22.0007	37.7603	40.2679	35.3069	41.7319	65.533	70.7642	14.1856	24.2557	127.851	151.303	14.1167	44.5226	43.944	29.8007	23.6585	101.093	118.643	16.2771	24.9612	145.382	150.563	170.334	23.2766
126	30.4865	45.4227	28.4996	12.098	23.6769	36.9204	39.8725	12.724	95.8665	74.4491	12.3959	29.5515	76.1243	75.123	11.8352	22.0769	37.4112	40.1115	35.8474	42.305	64.4232	70.3405	13.8612	24.5473	121.267	145.673	13.7803	43.1616	44.1281	29.8055	24.0678	101.431	113.857	15.8197	24.7384	139.645	144.096	165.357	23.0634
127	30.0324	44.4879	28.0585	12.083	23.5191	36.9692	40.1167	12.4108	95.6956	73.7198	12.3154	29.3717	72.6469	70.9022	11.7738	22.0242	37.4357	40.2133	36.1621	42.9231	62.5617	69.7473	13.7233	24.5429	115.909	140.461	13.4612	41.5153	44.4795	29.6988	23.8361	101.802	111.311	15.7414	24.4184	133.996	137.698	160.138	23.1689
128	30.1465	43.6474	27.8693	11.9362	23.6234	37.427	40.2146	12.4398	95.0813	73.1014	12.3555	29.1284	70.2972	67.8979	11.6475	21.748	37.5712	40.1504	36.7789	43.7057	61.3847	68.6463	13.3507	24.0766	112.325	136.14	13.4949	40.9284	45.1928	29.8056	23.7066	101.999	109.308	15.5102	23.9545	129.897	134.097	154.827	23.4358
129	30.6164	42.536	27.9271	12.1315	23.7016	38.1093	40.577	12.4595	95.0797	72.7817	12.4276	28.7097	67.3215	64.252	11.7702	21.9707	38.1209	40.5915	37.3951	44.6785	59.3419	66.7151	12.9268	23.7449	109.438	131.691	13.573	40.8436	45.803	29.9743	23.6733	101.62	107.05	15.3822	23.4842	126.112	129.556	148.024	23.1155
130	30.4138	41.9654	27.6469	12.1297	23.7981	37.9998	40.8987	12.1768	94.6695	71.7394	12.264	28.4364	64.0187	61.0053	11.8553	22.0433	38.3338	41.0252	37.8517	45.0103	57.7722	64.7027	13.0916	23.7176	106.264	129.198	13.4489	40.7058	46.6548	29.6602	23.3302	101.478	106.05	15.1404	23.4258	123.308	123.983	142.435	22.6008
131	30.436	41.2725	27.49	11.9251	23.771	37.9674	41.5098	12.0072	93.8306	70.5363	12.1572	28.3144	61.1836	58.8448	11.6933	22.0073	38.3667	41.3372	38.3833	45.138	56.9967	63.0208	12.9645	23.4017	104.102	126.871	13.317	40.6404	47.3675	29.4892	23.1582	101.238	106.041	14.8937	23.3243	120.842	121.043	138.371	22.5099
132	30.9489	40.4497	27.135	11.8864	23.4479	37.5011	41.7112	12.0817	92.8726	69.2438	12.2326	28.0541	58.1775	56.6702	11.7292	22.1665	38.8141	41.8622	38.612	45.7325	55.5113	61.4824	12.8293	23.0506	103.714	125.327	13.1508	41.3136	47.257	29.501	23.1815	100.098	105.949	14.6134	23.3373	118.638	117.69	133.511	22.3903
133	31.22	39.7553	27.1168	12.1665	23.4167	37.7285	41.4533	12.1203	93.2744	68.5369	12.0595	27.8873	56.3008	54.7442	11.7586	21.8343	39.5046	42.1505	38.847	45.8387	53.5472	59.5423	12.7471	23.147	103.419	123.874	13.0538	41.8013	47.5275	29.6331	22.9226	98.4855	105.81	14.32	22.9943	116.308	114.556	128.73	22.4885
134	31.3864	39.1236	27.0023	12.2213	23.5897	38.0184	41.5385	12.0975	93.2807	68.0723	11.9368	27.5316	55.7677	53.7053	11.7407	22.01	39.5559	42.0628	38.4525	45.8755	52.2885	57.5533	12.6287	23.0518	103.304	122.704	12.9645	42.0456	47.3627	29.8883	22.5192	97.2802	106.319	14.2144	22.7087	114.891	113.178	124.838	22.6447
135	31.456	38.8985	26.5857	12.2118	23.7513	37.6492	41.2658	12.2956	92.8731	66.3863	11.9805	27.5095	55.5694	52.6645	11.9135	22.0855	38.7855	42.0677	37.3564	45.5847	51.2136	56.4068	12.344	22.7491	103.837	121.866	13.0185	42.9081	46.8166	29.6669	22.5485	96.3497	104.85	14.0404	22.6465	113.974	112.49	122.096	22.614
136	31.1633	38.5559	26.7044	12.1356	23.6822	37.4846	40.5529	11.985	93.2507	65.1491	11.8934	27.4116	55.7686	52.2587	11.9085	22.0362	38.3692	42.1733	36.6442	44.4153	49.5122	55.5312	12.1406	22.8719	104.667	121.57	13.0284	43.1134	46.8648	29.1216	22.5082	95.6161	103.834	13.9101	22.4005	114.126	112.157	119.63	22.4674
137	30.9196	37.6608	26.614	12.3253	23.6193	37.1389	40.1018	11.7858	92.3929	64.4977	11.9513	27.1643	55.7992	52.2539	11.6824	21.9335	38.0838	41.9575	35.9768	44.0005	48.3523	54.5449	12.1778	23.0027	104.782	121.423	12.8664	43.04	46.9379	28.8657	22.2422	94.6402	103.658	13.7553	22.2123	114.235	111.989	118.468	22.4292
138	30.3078	36.6467	26.117	12.2965	23.7795	36.2095	39.4755	11.9328	92.1084	63.1925	12.0613	27.0233	55.9965	52.9512	11.6215	21.8486	37.2024	41.4234	35.0448	43.1821	46.9883	53.3687	12.2599	22.6699	105.332	120.848	12.6484	42.8935	46.457	28.1256	22.2783	93.2139	102.996	13.3487	22.217	113.035	110.744	117.315	22.098
139	29.8174	36.0455	26.0581	12.1464	23.862	35.1686	38.0598	11.6691	92.8331	62.3684	11.9588	27.068	58.1457	53.7808	11.8773	21.844	36.1785	40.3772	33.6941	41.8456	45.9402	52.0827	12.0639	22.3878	105.722	120.838	12.6006	42.4586	45.6311	27.4657	22.3774	92.4697	102.574	13.0055	22.2019	111.824	110.093	117.397	22.3629
140	29.7028	35.7909	26.0524	12.1779	23.6165	34.4624	37.0977	11.6183	92.1292	62.1136	11.8682	26.7814	59.2894	54.2332	11.7725	21.8999	35.6716	39.703	32.7689	40.9265	45.4084	51.7833	11.8508	22.3639	106.098	120.457	12.3704	42.0414	44.9733	27.2585	22.3574	91.3839	102.237	12.8647	22.212	111.224	109.91	117.231	22.4622
141	29.0237	35.1861	25.5674	12.2297	23.4754	33.5324	36.3785	11.9043	91.1019	61.3457	11.7695	26.3491	60.3286	55.7204	11.6979	22.0094	34.8578	38.7236	31.7146	39.7098	45.121	51.5247	11.7759	22.5187	105.221	119.224	12.2308	41.5579	44.1746	26.9552	22.5908	89.5351	101.49	12.6071	22.1999	110.883	108.81	117.219	22.457
142	28.2895	34.6449	25.5414	12.018	23.3642	32.6613	35.6827	11.8366	91.0884	60.4463	11.7512	26.184	61.8212	56.8062	11.7577	21.874	33.4243	37.7833	30.5773	38.76	44.5059	51.5131	11.9569	22.3927	104.049	117.392	12.3496	41.0268	43.3657	26.3957	22.4044	88.9234	100.635	12.3671	22.3153	110.629	108.485	118.038	22.2642
143	27.8923	34.6828	25.72	11.9341	23.5292	31.9158	34.6397	11.6778	91.1062	59.8551	11.8434	26.2817	62.3829	56.6232	11.6747	22.0489	32.6999	37.0472	29.6932	38.2898	43.8218	51.9061	11.8156	22.3453	103.379	115.847	12.2733	40.7902	42.738	25.7822	22.2205	88.2948	100.245	12.0976	22.2763	109.692	108.47	117.975	22.0675
144	27.3195	34.3705	25.7283	11.9712	23.7222	30.5942	33.5943	11.5569	90.9136	59.4544	11.872	26.0915	62.739	56.8289	11.6802	22.1544	31.7549	35.8895	28.8055	37.3375	43.6896	52.1989	11.6073	22.4548	101.162	113.818	12.1973	40.6225	41.7819	24.8179	22.325	86.3889	99.3458	11.9175	21.9618	108.079	107.243	117.896	22.2878
145	26.4838	33.9744	25.5813	11.8999	23.4733	29.5328	32.7328	11.5664	90.2507	58.9713	11.8026	26.1466	63.1838	57.6427	11.6433	21.9461	31.1482	34.8347	28.3238	36.1174	43.7202	52.2018	11.7082	22.4983	98.2684	111.104	12.5382	40.2776	40.7796	24.0607	22.3209	84.9611	97.5921	11.8042	21.8977	105.946	104.817	117.538	22.3302
146	26.0847	33.9723	25.209	11.8008	23.742	29.2369	31.8793	11.6058	90.2761	58.4554	11.9276	26.0484	63.5632	58.1048	11.6128	21.9166	30.9889	33.9804	27.8907	35.4438	44.0646	52.9301	11.8436	22.3773	96.7453	109.104	12.5958	39.4879	40.1302	23.6931	22.2152	84.2655	96.7044	11.69	21.9528	103.893	102.943	116.878	22.2169
147	25.4331	33.6583	24.9486	11.8342	23.9004	28.7642	31.8339	11.6392	90.3922	57.7961	11.834	25.6343	63.1108	57.4268	11.6644	21.9758	30.7222	33.1093	27.2265	35.0455	43.6951	53.7158	11.8004	22.4131	93.9684	106.416	12.113	38.5869	39.4938	23.1951	22.1766	83.3075	96.6181	11.5861	22.0865	101.522	99.9406	116.442	22.2412
148	24.7174	33.4605	25.1397	12.1587	23.9007	28.6137	31.6097	11.7685	89.8143	57.3192	11.7027	25.8331	62.0184	56.4092	11.8299	22.2457	30.0028	32.9439	27.1633	35.1412	42.9913	54.3373	11.5408	22.4701	89.4142	104.057	11.9078	37.971	38.588	22.2931	22.1732	82.7842	96.5477	11.5724	22.2473	98.7574	97.5415	114.765	22.1423
149	24.2282	33.2418	24.8344	12.1429	23.9002	28.5875	31.303	11.7843	89.7769	57.278	11.8104	25.8178	61.4139	55.6803	11.5152	22.1296	29.4796	32.3787	27.434	35.523	42.8048	55.4601	11.6021	22.353	86.5615	102.895	12.0818	37.5033	38.5143	21.9363	22.0248	82.8341	96.2276	11.6128	22.076	96.4424	95.3639	113.298	22.1049
150	23.779	32.7278	24.5141	11.9823	23.6199	28.3415	31.3079	11.6635	89.851	56.6314	11.9168	25.4852	60.0294	54.1073	11.4836	22.0969	29.5409	31.8688	27.471	35.9202	42.3539	55.8591	11.4164	22.3474	83.2125	100.787	12.2679	37.3454	38.4804	21.6838	22.0773	82.7098	95.7405	11.5654	21.8929	93.0855	91.9701	111.953	22.0891
151	23.4206	32.553	24.6318	11.8614	23.4192	28.1346	31.4562	11.5434	88.86	55.846	11.9877	25.412	58.0246	52.5539	11.4891	21.9869	29.7049	32.5012	27.4626	36.0592	42.086	55.4292	11.5015	22.093	79.9574	98.4928	12.076	36.8995	37.5644	21.2417	22.2279	82.3233	94.633	11.5853	21.7877	90.0019	88.4356	108.722	22.2879
152	23.3316	32.6114	24.5948	11.8175	23.611	28.1767	31.4779	11.653	88.4947	55.197	11.8635	25.3657	56.5793	51.1793	11.5393	21.8815	30.0383	32.4408	27.7082	36.174	41.8512	55.4927	11.6648	22.1457	77.6651	96.7343	12.091	36.2968	37.3502	20.7388	22.2993	82.8587	93.8303	11.5275	22.1039	88.0602	85.6342	106.528	22.1798
153	23.1235	32.5588	24.4375	11.9129	23.6335	27.9227	31.332	11.7724	88.4685	54.451	11.5568	25.1214	54.0325	49.3719	11.4656	21.8503	30.5603	32.2885	28.2404	36.2625	41.581	55.1084	11.5703	22.1725	75.0356	94.8309	12.1262	35.6531	37.425	20.339	22.182	83.4876	93.3921	11.4401	22.2918	85.5377	82.6421	103.422	22.0755
154	23.1416	32.0833	24.3693	11.8587	23.7721	27.8354	31.4504	11.6907	88.5514	53.9025	11.6186	24.8362	51.6782	47.3793	11.3788	22.1345	30.7035	32.4604	28.8971	36.6099	41.0012	54.5322	11.4547	22.0221	73.4327	92.9089	12.0028	35.4627	37.7156	20.1276	21.9786	82.9767	92.1771	11.4373	21.8998	83.0607	80.4439	99.5867	22.0764
155	23.144	31.6165	24.4488	11.8569	23.807	28.1314	32.0673	11.5971	89.3642	53.9218	11.707	24.7944	50.3493	45.5483	11.4202	22.0837	30.9355	32.8541	29.2391	36.7788	40.9738	54.0355	11.3584	22.1447	73.2525	91.7376	11.9096	35.4768	38.0293	19.8524	22.0025	82.4396	90.9278	11.3878	21.6727	81.5441	79.1947	97.0517	22.1237
156	22.8799	31.3069	24.3504	11.958	23.5919	28.476	32.0687	11.5748	89.6183	53.6324	11.4232	24.6473	48.9035	43.6257	11.4152	21.6236	31.4131	33.5358	29.4551	37.2143	41.3086	53.4448	11.3889	22.0399	72.9028	90.4104	11.7909	35.3115	38.7801	19.6197	22.0493	82.575	89.852	11.2681	21.524	79.5854	76.245	93.6138	22.1598
157	22.9381	30.8643	24.3582	12.0106	23.7289	28.1107	31.9841	11.7234	88.5405	52.9684	11.4743	24.7358	47.4811	42.173	11.5989	21.7662	31.2557	33.5998	29.7971	37.2551	40.085	52.8108	11.537	22.2198	71.6239	89.6942	11.6578	35.2422	39.3103	19.3862	21.9367	81.9741	89.7011	11.1964	21.4015	78.7239	74.74	90.6169	22.1957
158	22.5775	30.6583	24.3667	11.9295	23.5968	27.5941	31.8885	11.4927	88.0062	52.5007	11.6118	24.6576	46.7539	41.4377	11.6522	22.1007	31.0872	33.5667	30.0708	37.4712	38.9612	52.4798	11.6497	22.3397	70.955	89.5982	11.6234	35.387	39.4095	19.2041	21.9202	81.2686	89.9173	11.3438	21.5782	78.0814	74.4728	88.3633	22.2166
159	22.4416	30.4957	24.5732	11.7994	23.4832	27.4177	30.9571	11.3037	87.8495	51.8049	11.3994	24.4081	46.1491	40.6797	11.4153	22.1443	31.2523	34.026	30.0703	38.015	38.9137	52.1932	11.4301	22.2325	70.9887	87.9818	11.6466	34.9818	39.7613	19.1079	21.9954	80.9818	90.4025	11.2098	22.1273	77.087	73.7829	85.1966	21.8787
160	22.7028	30.0143	24.5162	11.7978	23.2606	27.4178	30.5325	11.3804	87.2702	51.3859	11.4298	24.1932	44.8674	39.6655	11.3422	22.1668	30.5626	33.9523	30.1118	38.2488	38.2508	51.1838	11.3748	22.1032	70.9823	86.9615	11.5754	34.5937	39.6212	19.2465	22.0749	80.5927	91.0217	11.0901	22.1619	76.4264	73.157	82.3702	21.8197
161	22.7056	30.0919	24.3867	11.8207	23.2516	27.5392	30.3672	11.4413	87.4053	51.2171	11.6828	24.0616	44.515	39.3698	11.4126	22.2288	30.6035	34.0587	30.1693	38.339	37.8531	50.4	11.3542	22.2405	71.2018	86.3329	11.7756	34.815	39.4505	19.4461	22.2027	80.6997	91.9496	11.3835	21.9972	76.1471	72.963	80.9968	22.2051
162	22.5659	29.9745	24.2371	11.9418	23.4961	27.5901	29.861	11.5467	87.2994	50.6002	11.6026	23.8855	44.4521	39.0786	11.4708	21.9865	30.1766	33.8886	30.1543	37.9123	37.7278	49.8286	11.3721	22.1804	71.5749	86.0275	11.9731	34.8209	39.6958	19.478	22.0813	79.8973	93.5651	11.6525	22.0871	75.2204	72.5113	79.0797	22.3745
163	21.9659	29.3742	24.3852	11.888	23.5931	27.277	29.6047	11.621	87.324	50.1707	11.7093	23.7567	44.4673	38.8388	11.4062	21.7412	30.2223	33.1422	29.9677	37.4881	38.3753	49.7198	11.3955	22.0698	72.0572	85.1695	11.6212	34.6408	39.3981	19.2324	21.9664	78.6499	94.7242	11.4583	22.0242	74.8642	72.3291	76.7188	21.9531
164	21.6229	29.008	24.4088	11.7856	23.501	26.532	29.4535	11.5518	86.7877	49.8622	11.658	23.7402	44.9257	38.6917	11.6168	21.6012	30.2751	32.5646	29.4634	37.3991	38.5365	49.5331	11.2923	22.1498	71.4874	84.2682	11.606	34.4394	39.2178	19.0852	21.9256	78.4034	95.3354	11.1884	21.93	75.0904	72.9322	75.3081	21.8057
165	21.3397	28.738	24.2913	11.7937	23.3489	25.8703	28.9275	11.3943	85.7542	49.6838	11.4893	23.8382	45.1103	38.1907	11.9735	21.4932	29.42	31.9751	29.017	37.1854	38.1864	48.6993	11.0667	22.0751	70.286	83.6903	11.6684	34.1365	39.3911	18.5359	21.949	77.9891	95.6935	10.9824	21.9855	75.3173	72.7986	73.9341	22.0782

## Sheet: Fig6_A_avg_stdev
TPs	siRNA_control_5.56g_AVG	siRNA_control_25g_AVG	siRNA_CRY2_5.56g_AVG	siRNA_CRY2_25g_AVG	siRNA_CPSF6_5.56g_AVG	siRNA_CPSF6_25g_AVG	siRNA_SETD2_5.56g_AVG	siRNA_SETD2_25g_AVG	siRNA_control_5.56g_STDEV	siRNA_control_25g_STDEV	siRNA_CRY2_5.56g_STDEV	siRNA_CRY2_25g_STDEV	siRNA_CPSF6_5.56g_STDEV	siRNA_CPSF6_25g_STDEV	siRNA_SETD2_5.56g_STDEV	siRNA_SETD2_25g_STDEV
1	261.393	299.324	161.628	181.58	253.112	271.848	1010.18	1036.23	37.395	30.9348	32.9203	32.2737	17.2547	8.91798	208.67	43.3121
2	275.576	316.771	168.793	189.887	254.548	273.673	1072.36	1104.73	42.2229	36.6702	31.839	29.7614	17.1136	9.60393	232.111	76.5313
3	294.763	346.665	168.854	190.681	245.39	270.006	1236.71	1292.62	54.4806	49.6137	35.0132	33.2037	15.7246	9.83898	331.767	169.463
4	287.183	343.054	154.054	173.183	224.531	251.305	1329.39	1407.74	57.0102	49.9125	34.2073	36.985	13.9987	8.35118	429.068	276.363
5	274.634	326.835	137.645	152.849	207.792	229.092	1356.23	1447.17	53.6891	42.343	30.4017	38.1114	11.43	8.28846	497.011	373.333
6	273.723	317.736	126.328	138.009	207.915	220.143	1341.67	1429.9	49.636	33.7305	28.5633	38.0591	9.75734	10.4644	523.427	429.375
7	288.346	324.634	123.92	133.499	224.845	231.525	1325.41	1405.64	47.7418	28.9241	29.3532	38.3582	10.6758	13.3106	522.411	442.054
8	317.796	350.51	131.418	140.891	252.806	260.122	1345.9	1421.62	49.7575	29.4096	32.5282	40.9154	12.8199	15.9343	514.987	421.622
9	364.372	396.085	149.112	159.952	289.21	301.054	1442.7	1514.16	57.2992	34.3282	38.0383	47.0489	16.1598	18.4721	522.995	397.178
10	421.425	452.049	174.808	187.744	328.439	345.776	1624.52	1688.84	68.2713	42.9288	44.8466	55.603	20.3022	20.3504	559.405	396.606
11	479.688	509.21	207.099	222.748	365.412	389.658	1893.07	1949.56	79.8764	55.1291	51.7887	64.8249	24.1529	19.2612	630.941	430.047
12	538.582	568.378	248.587	268.104	401.931	435.64	2275.51	2320.59	92.226	71.2374	58.2228	74.5968	28.1154	15.2894	741.853	491.981
13	589.538	622.64	293.617	317.79	434.139	477.481	2723.22	2743.49	104.158	86.5848	62.3149	83.3378	32.4391	11.1895	872.665	568.178
14	625.733	664.755	336.189	364.913	458.046	509.926	3184.32	3157.97	114.36	97.6177	62.0992	88.8784	36.0005	7.31955	1006.11	657.759
15	649.157	695.159	378.113	412.086	475.146	535.462	3685.28	3587.79	123.317	107.146	57.0117	90.0189	38.5744	3.08544	1151.44	775.092
16	658.261	711.325	414.586	455.323	485.788	556.1	4169.03	3987.71	129.84	114.622	48.8208	85.986	41.6263	0.905641	1295.12	904.601
17	653.122	711.884	441.071	488.7	490.782	575.334	4580.67	4311.73	132.221	116.237	39.7525	77.7602	46.1308	5.06448	1422.15	1023.47
18	634.129	694.705	459.667	511.97	487.079	586.488	4955.16	4589.32	130.904	113.828	31.2894	67.0425	49.5172	9.99943	1544.11	1132.75
19	603.051	659.991	469.923	523.698	471.454	578.624	5263.92	4799.99	127.553	112.586	26.8587	56.5263	48.444	13.9648	1653.38	1215.91
20	563.053	613.09	471.656	524.698	446.786	553.525	5477.33	4905.96	123.434	112.646	27.5707	47.3861	43.8825	15.7065	1738.75	1233.28
21	512.981	557.27	465.636	517.222	415.54	518.492	5624.63	4906.17	118.11	108.896	31.8627	38.3452	38.2334	18.1793	1805.56	1167.57
22	459.389	501.224	453.064	503.875	382.629	482.349	5706.75	4823.26	111.226	100.132	37.9995	31.1919	34.1258	22.2013	1849.3	1063.13
23	408.277	449.093	435.396	486.85	351.537	448.273	5715.15	4698.57	102.906	89.8316	44.3292	27.6743	31.8102	25.1168	1864.44	978.022
24	356.219	395.95	411.498	464.969	319.789	413.101	5650.06	4559.26	92.6963	78.91	50.3456	30.5509	29.6732	27.4455	1849.76	946.452
25	308.526	347.37	383.968	440.159	289.923	380.043	5522.24	4414.29	82.0472	68.2047	54.8045	39.4655	27.0533	30.0969	1806.66	967.078
26	270.463	308.266	355.604	414.034	264.602	351.208	5341.1	4235.33	72.6169	58.9386	56.6786	48.6993	24.2028	32.3615	1737.65	992.452
27	238.789	274.743	324.449	383.8	241.572	322.951	5093	3985.71	63.9793	50.8237	56.2146	56.1103	21.6234	33.9225	1638.48	989.676
28	215.679	248.814	293.62	352.335	222.732	297.222	4808.23	3703.27	56.9259	44.5915	54.0967	59.8896	19.6814	33.9439	1522.82	962.131
29	203.258	232.601	266.13	322.659	209.949	276.754	4519.95	3428.5	52.3623	40.1241	50.384	59.2761	18.2242	32.2766	1405.25	919.276
30	199.026	223.569	239.737	292.296	201.926	260.693	4215.78	3154.27	49.734	36.5059	45.0164	54.8903	17.113	30.3201	1278.69	865.372
31	201.609	220.762	216.748	264.14	198.78	250.29	3933.84	2911.74	48.9104	34.448	39.229	48.0339	16.5412	28.6479	1156.23	806.066
32	210.01	223.593	199.451	241.257	200	245.363	3711.64	2725.02	49.5874	34.3746	33.5823	40.1537	16.5513	26.8619	1052.99	740.693
33	222.861	231.335	185.924	221.971	204.663	244.282	3537.75	2590.83	51.2844	35.2298	27.6924	31.6665	17.3262	25.2871	962.698	670.681
34	236.781	241.627	176.538	207.813	211.651	246.213	3426.63	2533.06	53.7684	36.1946	22.6094	23.9868	18.9603	24.0755	892.675	616.456
35	249.047	251.634	171.862	199.921	219.238	250.048	3386.35	2556.1	56.6166	37.5218	18.831	18.0587	20.9245	22.5474	859.326	583.479
36	259.509	260.459	171.059	196.659	226.218	255.646	3396.63	2639.55	59.4345	39.6387	15.7668	13.1666	22.8245	21.2628	878.468	553.854
37	266.475	266.259	173.788	197.523	230.841	261.876	3444.84	2759.42	61.5977	42.0308	13.5167	9.66722	24.6177	21.1918	948.899	524.568
38	268.488	267.941	179.599	202.501	232.278	266.809	3535.21	2914.13	62.5661	43.55	11.9767	8.25695	26.3421	21.8008	1053.72	510.466
39	266.013	265.938	188.169	211.549	230.851	269.247	3671.21	3118.83	62.3111	43.9837	10.8882	8.76092	28.089	22.4312	1189.8	518.628
40	260.092	260.4	198.029	223.027	226.921	268.127	3818.4	3334.93	61.2217	44.0801	9.72798	10.5901	29.5129	22.7447	1337.45	540.86
41	251.039	251.405	208.13	235.156	220.729	263.625	3940.32	3521.77	59.4469	43.9143	8.02304	13.4219	30.4305	23.0021	1485.61	564.933
42	238.067	238.888	218.991	248.21	212.275	256.272	4024.35	3682.73	56.5084	43.2655	6.28444	17.6109	31.1428	23.2556	1650.69	590.54
43	222.794	224.455	229.138	260.945	202.989	247.017	4055.8	3808.45	52.7033	42.3419	6.01252	22.517	31.9376	23.2904	1809.86	624.734
44	206.58	209.03	237.123	272.115	193.381	236.657	4033.84	3894.54	48.3678	40.6582	8.15385	27.1622	32.6936	23.6083	1935.9	669.034
45	188.231	191.864	243.309	281.651	181.768	224.293	3961.2	3943.89	43.2454	37.4848	12.3884	31.8295	32.9678	23.4564	2036.66	719.809
46	169.842	175.078	247.101	287.357	168.987	210.962	3841	3942.02	38.2853	33.7126	17.355	35.9226	32.9032	22.522	2113.19	763.857
47	153.361	159.685	247.911	286.93	156.431	198.217	3670.2	3878.87	33.9215	30.3851	22.1208	37.1481	32.9085	22.1266	2167.27	794.074
48	137.276	144.181	246.017	280.335	142.909	184.706	3436.31	3755.61	29.4672	27.1403	26.7923	36.8061	32.7086	22.3291	2193.87	822.204
49	122.917	130.515	242.026	270.412	129.261	170.731	3180.01	3601.06	25.5331	23.7626	31.087	40.5394	31.8447	22.1597	2172.08	849.892
50	111.941	120.191	236.219	259.734	116.704	157.497	2930.45	3430.92	22.6178	20.6182	34.6385	48.2714	30.2406	20.5871	2101.63	867.615
51	103.2	111.628	227.964	247.838	104.131	144.412	2654.72	3222.88	20.2134	18.0543	37.7073	56.9007	27.9551	17.9419	1996.94	873.072
52	96.9494	105.218	218.278	235.408	92.6006	132.757	2371.32	2996.71	18.4639	16.2674	40.1077	64.4921	25.455	15.9909	1880.35	867.194
53	93.8528	102.199	208.31	223.15	83.2617	123.33	2106.45	2776.77	17.5078	14.7711	41.3638	70.255	23.2273	14.7787	1760.24	850.347
54	93.3785	101.991	196.947	209.892	75.0889	115.18	1836.49	2545.11	17.1386	13.2513	41.3735	74.1088	21.2024	13.3346	1623.89	821.507
55	94.9865	103.697	185.009	196.89	68.4477	109.3	1586.38	2322.48	17.4293	12.1066	40.3138	75.8637	19.5008	11.5201	1484.79	784.21
56	98.3348	107.276	173.896	185.375	63.7881	106.263	1380.04	2130.58	18.3034	11.3311	38.4602	75.9831	18.2533	9.45879	1355.34	742.123
57	103.317	112.895	162.68	174.198	60.2037	105.594	1193.81	1952.55	19.7061	10.7256	35.9593	74.6912	17.1245	7.5216	1223.44	693.725
58	108.942	119.355	152.192	164.064	57.4284	107.283	1037.56	1802.9	21.4923	10.3545	33.0653	72.003	15.8895	5.98262	1100.35	644.958
59	114.199	125.733	143.657	156.033	55.5927	111.1	920.72	1693.99	23.3214	10.234	29.6632	68.374	14.5905	4.42817	998.789	600.062
60	119.142	132.343	136.36	149.149	54.5961	117.269	823.227	1608.08	25.115	10.2789	25.5303	63.9746	13.3383	2.68269	910.674	555.252
61	123.056	138.289	130.596	143.443	54.529	124.97	745.506	1545.11	26.6626	10.4492	21.4681	59.289	12.6868	1.38895	841.823	514.985
62	125.134	142.613	126.79	139.689	55.4969	133.051	689.873	1507.3	27.6394	10.7155	17.8514	54.5082	13.1949	0.723093	795.173	482.32
63	125.568	145.449	124.441	138.023	57.5018	141.945	644.295	1484.45	28.1577	11.099	14.1496	49.1523	14.7911	0.183455	758.935	452.084
64	124.518	146.554	123.42	138.486	60.1108	150.728	607.444	1472.26	28.3894	11.5423	10.6856	43.9356	16.9263	0.485338	730.887	425.24
65	121.821	145.578	123.843	140.727	62.8859	158.153	580.031	1466.85	28.1782	11.9101	7.95597	39.4737	19.1345	0.997345	711.405	403.526
66	117.261	142.538	125.654	144.571	65.7462	164.547	555.732	1460.35	27.4586	12.2033	5.81313	35.3666	21.2572	0.976352	694.337	383.099
67	111.479	138.149	128.124	149.692	68.0738	169.366	533.139	1448.66	26.4188	12.4112	4.37247	32.1627	22.8893	0.665712	676.774	363.754
68	105.076	132.904	130.476	155.509	69.3948	171.967	512.43	1429.02	25.1347	12.4821	3.96252	30.4413	23.863	0.357098	658.18	346.538
69	97.8332	126.173	132.751	162.227	69.7751	172.631	490.802	1395.98	23.5762	12.0403	4.93127	29.9921	24.3167	0.271135	635.75	328.48
70	90.6755	118.632	134.857	169.287	69.3224	171.813	468.799	1351.51	22.0129	10.9552	6.67059	30.789	24.1666	0.744575	609.95	310.05
71	84.2571	111.574	136.22	175.913	68.3468	170.45	446.355	1298.43	20.5742	9.76775	8.95	32.8969	23.2253	1.40641	580.866	293.218
72	77.9492	104.667	136.562	182.36	66.672	168.073	420.276	1230.94	19.0279	8.81107	12.1527	36.2151	21.7406	1.75547	544.414	275.54
73	72.3918	98.144	135.903	188.018	64.046	163.107	392.663	1155.17	17.6589	8.02832	15.6545	39.9621	20.3725	1.83996	503.802	257.502
74	68.2248	92.6681	134.14	192.206	60.7024	155.364	365.704	1077.95	16.8128	7.24299	19.0661	43.5526	19.2496	1.8975	463.111	240.334
75	65.03	88.0842	131.009	195.182	56.8103	145.67	336.73	992.28	16.3192	6.30292	22.7554	46.8849	18.0641	2.21834	418.916	221.21
76	62.9678	84.7596	126.855	196.764	52.964	136.092	307.897	906.43	16.1088	5.3525	26.0802	49.6635	16.8198	2.59603	374.726	201.683
77	62.1525	83.01	122.094	196.6	49.4516	127.855	282.094	829.058	16.1809	4.59456	28.6235	52.0388	15.5585	2.61667	335.394	183.964
78	62.3209	82.626	116.53	194.64	45.8282	120.077	257.269	752.166	16.5323	3.90394	30.9518	54.1308	14.3304	2.69261	298.158	165.567
79	63.249	83.4333	110.79	191.27	42.3746	113.3	234.813	681.346	17.1979	3.33876	32.9445	55.4888	13.3421	3.17318	265.517	147.458
80	64.7782	85.3283	105.309	186.773	39.2741	108.327	215.973	623.05	18.155	3.13529	34.2589	55.8851	12.4272	3.74835	239.99	131.315
81	66.886	88.228	99.321	180.834	36.0468	104.599	198.227	570.514	19.3729	3.36586	34.7354	55.5718	11.3836	4.27326	218.102	115.492
82	68.9462	91.4046	93.2341	174.279	32.9614	102.348	182.652	526.404	20.5773	3.80354	34.055	55.0417	10.4159	4.67534	200.379	101.469
83	70.2506	94.4219	87.6431	167.938	30.2702	101.629	170.413	493.767	21.5823	4.20525	32.4058	54.222	9.43506	5.16824	187.86	90.6586
84	70.9387	97.3826	81.9305	161.22	27.6336	102.115	159.633	467.389	22.4865	4.49841	30.1372	52.5912	8.28551	6.29773	178.432	80.7969
85	71.1807	99.6294	76.5201	154.717	25.2852	103.886	150.493	447.233	23.1806	4.64319	27.557	50.4048	7.29463	7.65743	171.682	71.4983
86	70.7447	100.736	72.032	149.376	23.5151	106.667	143.443	433.898	23.5329	4.77917	24.9662	48.2381	6.66308	8.71677	167.558	63.864
87	69.6337	100.828	67.924	144.875	22.1869	110.636	137.46	424.566	23.517	4.961	22.4542	45.9001	6.34178	9.84825	165.114	57.5803
88	68.189	99.8285	64.2042	141.402	21.3447	115.766	132.76	418.38	23.0924	4.99319	20.3464	43.283	6.31502	10.7157	163.973	52.92
89	66.3703	97.5267	61.0436	139.044	20.9154	120.884	129.435	414.365	22.3287	4.68871	18.6584	40.7381	6.43659	10.849	163.611	50.1066
90	63.897	93.7958	57.9626	137.402	20.6183	125.023	126.512	410.541	21.3227	4.17496	17.0514	38.1935	6.55326	10.9357	163.325	48.1287
91	61.0356	89.3781	55.0154	136.793	20.4067	127.826	123.925	406.352	20.1293	3.90919	15.7257	35.745	6.63068	11.3389	162.907	46.6384
92	57.9801	84.8463	52.3718	137.284	20.3546	129.467	121.873	400.832	18.7366	3.81849	14.8379	33.8948	6.72996	11.7542	162.229	45.5767
93	54.6382	79.8857	49.7802	138.247	20.3853	130.181	119.787	392.258	17.1974	3.66991	14.2022	32.7495	6.87599	12.0903	160.833	44.5163
94	51.4571	74.9887	47.4782	139.26	20.3681	129.963	117.543	381.541	15.7509	3.50446	13.7502	32.1693	6.95126	12.3513	158.649	43.6559
95	48.6192	70.5324	45.6261	140.486	20.3351	128.87	115.213	369.663	14.4542	3.30867	13.3881	32.0806	6.94783	12.348	155.677	43.3656
96	45.8767	66.1101	43.8562	142.091	20.2965	126.825	112.476	355.253	13.2868	3.03288	12.9895	32.4529	6.98401	11.91	151.607	43.2132
97	43.5737	62.2103	42.1817	143.635	20.1383	123.978	109.574	339.272	12.4142	2.74713	12.531	33.1365	6.99283	11.3067	147.131	42.6864
98	41.8426	59.2257	40.7656	144.819	19.9404	120.425	106.705	323.091	11.8242	2.45131	12.0445	33.9668	6.93478	10.7325	142.642	41.9921
99	40.41	56.8288	39.4522	145.455	19.851	115.714	103.451	305.516	11.4183	2.03661	11.6502	34.9925	6.91178	9.9542	137.315	41.1533
100	39.379	55.1332	38.215	145.171	19.792	110.183	99.861	288.005	11.2567	1.62018	11.3121	36.2555	6.92932	9.08685	131.296	39.9697
101	38.7928	54.0944	37.0756	144.097	19.6367	104.51	96.1531	271.933	11.3838	1.47927	10.7766	37.8892	6.9042	8.4023	125.109	38.4359
102	38.5724	53.4442	35.9788	142.384	19.3638	98.6186	92.24	255.727	11.7414	1.62549	10.1543	39.8928	6.8227	7.76855	118.609	36.351
103	38.7	53.2958	34.9996	140.124	19.04	92.8854	88.6558	240.72	12.2317	1.84546	9.71501	41.8251	6.73123	7.15732	112.714	33.8546
104	39.0516	53.6483	34.031	137.468	18.7329	87.6221	85.7228	228.158	12.8837	2.10314	9.30208	43.6626	6.6297	6.59433	108.031	31.0545
105	39.4947	54.3238	32.9272	134.302	18.4628	82.7376	82.9943	216.639	13.6655	2.38427	8.74747	45.6893	6.51976	5.77754	103.787	27.7854
106	39.8329	55.1477	31.8798	131.05	18.284	78.7723	80.6351	206.978	14.36	2.63916	8.1649	47.7536	6.44175	4.77397	100.109	24.6957
107	39.9487	56.0643	30.893	128.059	18.178	75.8347	78.936	199.889	14.8777	2.84513	7.61209	49.4833	6.40591	4.01579	97.4235	22.1849
108	39.8741	57.0455	29.7459	124.799	18.0499	73.5183	77.516	194.242	15.1777	2.93054	7.00268	50.3871	6.37072	3.57753	95.3472	19.6831
109	39.6189	57.7713	28.5831	121.189	17.9135	72.0255	76.2518	190.176	15.2379	2.91662	6.35226	50.2816	6.34583	3.40738	93.75	17.4093
110	39.217	58.0699	27.6096	117.424	17.8156	71.5858	75.3689	187.804	15.1722	2.84489	5.72653	49.5479	6.35638	3.28718	92.8403	15.8474
111	38.6399	57.97	26.7432	113.499	17.752	72.1669	74.9148	186.233	14.9794	2.67063	5.04638	48.4182	6.33871	3.07299	92.5465	14.5445
112	37.8728	57.4472	25.9677	110.037	17.7115	73.5588	74.791	185.233	14.6074	2.4334	4.41021	47.0689	6.26769	3.04924	92.5667	13.3765
113	36.9816	56.5754	25.297	107.213	17.6698	75.4237	74.8421	184.789	14.0969	2.25547	4.07807	45.8132	6.24885	3.21231	92.7819	12.4933
114	35.9495	55.3869	24.6244	104.497	17.5866	77.6053	74.899	184.176	13.4687	2.21278	3.98534	44.4579	6.29124	3.13915	93.1517	11.7462
115	34.8946	53.9679	23.9331	102.15	17.5019	79.7934	74.8314	182.845	12.8557	2.30392	4.01215	42.9173	6.31013	2.71009	93.4939	11.2306
116	33.9377	52.414	23.2859	100.393	17.4982	81.9607	74.697	181.044	12.3499	2.4725	4.13639	41.4627	6.31602	2.32621	93.7755	11.0751
117	32.9802	50.684	22.713	98.7123	17.5278	84.293	74.4606	178.939	11.811	2.75808	4.31342	39.8409	6.3016	2.1549	93.9059	10.9814
118	32.0897	48.859	22.2324	97.0846	17.5334	86.076	74.0188	176.42	11.249	3.11251	4.51053	37.941	6.26313	2.02171	93.7028	10.6811
119	31.29	47.0684	21.8528	95.8594	17.5333	86.7275	73.5982	173.077	10.762	3.38071	4.68714	36.1209	6.25667	1.90022	93.3904	10.4639
120	30.4722	45.3849	21.4961	94.8327	17.4944	86.8387	73.304	168.553	10.3502	3.47067	4.84061	34.3473	6.29203	1.56131	93.1573	10.5947
121	29.7816	43.9627	21.0723	93.7784	17.4328	86.715	72.966	163.741	10.0725	3.50672	4.99292	32.4892	6.29639	0.866328	92.8154	10.7724
122	29.3474	42.8298	20.6615	92.7432	17.4275	85.9295	72.4854	159.152	9.89147	3.4895	5.11599	30.3437	6.26151	0.248502	92.1768	10.8291
123	29.1091	41.8153	20.3877	91.5909	17.4559	84.1402	71.7153	153.966	9.76324	3.34996	5.23727	28.0085	6.26562	0.0921328	91.0307	10.8099
124	29.0146	40.9935	20.184	90.2974	17.4588	81.6124	70.5759	148.531	9.77297	3.21886	5.37893	26.2774	6.31353	0.372102	89.4087	10.7696
125	29.057	40.5272	19.9531	88.9514	17.4419	78.8097	69.1233	143.339	9.9258	3.10374	5.52424	25.1008	6.34219	0.604168	87.4189	10.9238
126	29.1522	40.2887	19.7524	87.5973	17.4093	75.5291	67.4081	137.783	10.1705	2.91204	5.65077	24.1932	6.32863	0.828295	84.9029	11.1096
127	29.2477	40.1895	19.5444	86.3896	17.3401	72.0676	65.6245	132.454	10.4664	2.78872	5.67383	23.8391	6.31304	1.21797	81.9734	11.0457
128	29.4594	40.3227	19.2343	85.1765	17.3053	68.9391	63.7496	128.111	10.7813	2.79575	5.61205	23.9024	6.32255	1.69929	78.7043	10.7118
129	29.6925	40.6331	18.959	83.7996	17.3706	65.7958	61.639	124.3	11.0984	2.88273	5.55849	24.2209	6.33492	2.04205	75.226	10.2359
130	29.7623	40.9363	18.8046	82.6268	17.414	62.7063	59.6567	120.948	11.3691	3.09432	5.52577	24.7722	6.36645	2.02145	72.1671	9.94345
131	29.8218	41.1856	18.6484	81.7272	17.3656	59.9911	57.9945	118.365	11.5737	3.29771	5.51161	25.3711	6.3993	1.62604	69.5881	9.65734
132	29.9712	41.428	18.4658	80.6727	17.3145	57.5961	56.3813	116.359	11.728	3.34361	5.52022	25.9637	6.34306	1.22155	66.9745	9.07588
133	30.06	41.6406	18.3032	79.4533	17.3215	55.8013	54.8371	114.735	11.8167	3.28733	5.52591	26.6353	6.25938	1.1814	64.3595	8.46884
134	29.997	41.7011	18.1372	78.318	17.3913	54.7781	53.5747	113.655	11.7706	3.21785	5.5192	27.1808	6.26562	1.51783	62.1506	7.94036
135	29.7447	41.5887	17.9679	77.2234	17.453	54.246	52.5859	113.183	11.55	3.26103	5.54044	27.4007	6.29662	2.01204	60.4474	7.42093
136	29.3489	41.4112	17.8484	76.1876	17.4405	54.0427	51.8119	113.102	11.2922	3.41761	5.5846	27.588	6.28846	2.38114	59.2055	7.03257
137	28.9288	41.1141	17.7572	75.2157	17.4019	54.1352	51.2262	112.959	11.0557	3.59868	5.60118	27.8606	6.28489	2.41224	58.4285	6.76664
138	28.4334	40.519	17.6124	74.2122	17.3989	54.7344	50.854	112.551	10.7063	3.78779	5.60671	28.1187	6.30498	2.47503	58.0216	6.50319
139	27.8851	39.7233	17.4441	73.3445	17.4045	55.7904	50.7372	112.163	10.285	3.9376	5.65762	28.306	6.30391	2.97539	57.8819	6.29908
140	27.418	38.9582	17.334	72.6476	17.3797	56.8776	50.6995	111.75	9.85232	4.02194	5.75663	28.2072	6.27533	3.37388	57.8695	6.11628
141	26.9455	38.181	17.2829	71.9831	17.3316	58.031	50.7107	111.032	9.38341	4.10658	5.84875	27.8692	6.2508	3.40963	57.9986	5.87183
142	26.4159	37.3726	17.2313	71.4433	17.2892	59.0387	50.7938	110.165	9.0149	4.23913	5.90784	27.5928	6.26979	3.60592	58.2574	5.53198
143	25.8974	36.5768	17.1277	70.9835	17.3072	59.5259	50.8053	109.102	8.76094	4.41114	5.96972	27.2807	6.35459	3.9677	58.3772	5.23631
144	25.3647	35.7338	17.0204	70.3743	17.3253	59.871	50.7903	107.383	8.45308	4.58782	6.02036	26.6471	6.40395	4.08726	58.2672	5.18285
145	24.8684	34.9397	16.9764	69.7836	17.2828	60.3611	50.7404	105.204	8.10554	4.64902	6.02686	25.8156	6.40162	3.96876	57.9915	5.19816
146	24.4773	34.301	16.9701	69.4838	17.2801	60.5875	50.5487	102.96	7.83384	4.53673	6.03543	25.148	6.44594	3.91417	57.6995	5.1349
147	24.1509	33.7689	16.9666	69.3311	17.3723	60.1463	50.1749	100.384	7.67242	4.34277	6.10911	24.8315	6.47836	3.9661	57.3401	5.34198
148	23.9233	33.3223	16.9494	69.249	17.4583	59.3109	49.6593	97.6656	7.65601	4.18871	6.17394	24.6998	6.46905	4.00153	56.6568	5.98518
149	23.8214	33.0061	16.8963	69.2486	17.4183	58.3441	49.1746	95.0844	7.7723	4.14331	6.15667	24.5419	6.47392	4.0656	55.7848	6.66689
150	23.7532	32.8249	16.816	69.0703	17.3006	56.9933	48.5992	92.2663	7.91925	4.06452	6.10211	24.3494	6.45273	4.07443	54.6853	7.17068
151	23.6838	32.7161	16.7874	68.7274	17.2216	55.3815	47.7733	89.4328	8.02516	3.83324	6.05631	24.1462	6.41909	3.93567	53.2467	7.55427
152	23.6535	32.6251	16.8329	68.5066	17.2074	53.6875	46.8589	86.9451	8.09952	3.59943	6.08849	24.0544	6.41983	3.7002	51.7238	7.86546
153	23.6746	32.5738	16.8253	68.2411	17.2324	51.7031	45.8094	84.627	8.21503	3.50338	6.13414	24.0508	6.46519	3.36234	49.9877	8.06646
154	23.726	32.6638	16.7291	67.7075	17.2699	49.6772	44.6701	82.7167	8.39008	3.49464	6.1047	23.8763	6.53877	3.19249	48.1055	7.99877
155	23.7694	32.9251	16.6351	67.1638	17.2543	47.9228	43.6167	81.278	8.56888	3.49484	6.07003	23.5192	6.51907	3.39035	46.363	7.74588
156	23.8015	33.1737	16.585	66.7068	17.2156	46.3263	42.557	79.9249	8.7114	3.58478	6.05069	23.3354	6.41454	3.65304	44.6144	7.67716
157	23.8168	33.2302	16.6151	66.1843	17.2548	45.0036	41.5591	78.8634	8.82959	3.79794	6.04221	23.5412	6.3783	3.74948	42.9688	7.86273
158	23.8101	33.1569	16.6986	65.7697	17.2816	44.1083	40.6333	78.1773	8.99513	4.0171	6.10142	23.8782	6.4228	3.78478	41.4707	7.87624
159	23.8487	33.0169	16.7275	65.5411	17.2207	43.2978	39.6177	77.5197	9.16636	4.17126	6.21997	24.205	6.46376	3.79308	39.8817	7.51325
160	23.9487	32.8579	16.7147	65.3432	17.1682	42.4724	38.7692	76.9712	9.2381	4.22707	6.26624	24.6915	6.45902	3.71557	38.4201	7.09234
161	24.0046	32.7659	16.7483	65.242	17.1806	41.9791	38.2623	76.6344	9.20374	4.25279	6.20985	25.2956	6.43231	3.6886	37.2545	6.80955
162	23.9176	32.6327	16.7817	65.2756	17.1958	41.7815	37.6771	76.3583	9.09188	4.31209	6.1512	25.7406	6.41268	3.80435	36.1351	6.55078
163	23.7196	32.3786	16.7343	65.3604	17.166	41.7201	36.8944	76.122	8.97733	4.35339	6.15782	25.9329	6.38353	4.04189	35.076	6.17965
164	23.49	32.0404	16.6362	65.3534	17.1404	41.7302	36.2844	75.8793	8.91769	4.47138	6.2393	26.1138	6.29081	4.42225	34.1924	5.85559
165	23.4222	31.9254	16.608	65.2759	17.147	41.6907	36.1979	75.7739	8.91339	4.54961	6.26895	26.2035	6.24523	4.54347	33.9764	5.86914

## Sheet: Fig6_A_period
Condition	Medium	Period_avg
siRNA_AllStarsNeg	MEM_25mMgluc	23.4484
siRNA_AllStarsNeg	MEM_25mMgluc	23.5205
siRNA_AllStarsNeg	MEM_25mMgluc	23.9594
siRNA_AllStarsNeg	MEM_25mMgluc	23.8071
siRNA_AllStarsNeg	MEM_25mMgluc	24.4996
siRNA_AllStarsNeg	MEM_25mMgluc	24.3801
siRNA_AllStarsNeg	MEM_5.56mMgluc	24.1777
siRNA_AllStarsNeg	MEM_5.56mMgluc	23.7214
siRNA_AllStarsNeg	MEM_5.56mMgluc	23.3731
siRNA_AllStarsNeg	MEM_5.56mMgluc	23.6003
siRNA_AllStarsNeg	MEM_5.56mMgluc	24.1658
siRNA_AllStarsNeg	MEM_5.56mMgluc	25.2994
siRNA_CPSF6	MEM_25mMgluc	25.7322
siRNA_CPSF6	MEM_25mMgluc	25.5086
siRNA_CPSF6	MEM_5.56mMgluc	28.6087
siRNA_CPSF6	MEM_5.56mMgluc	27.0838
siRNA_CPSF6	MEM_5.56mMgluc	25.6351
siRNA_CPSF6	MEM_5.56mMgluc	27.4515
siRNA_CRY2	MEM_25mMgluc	26.8396
siRNA_CRY2	MEM_25mMgluc	26.3733
siRNA_CRY2	MEM_25mMgluc	29.2816
siRNA_CRY2	MEM_25mMgluc	29.7565
siRNA_CRY2	MEM_5.56mMgluc	27.6315
siRNA_CRY2	MEM_5.56mMgluc	26.9021
siRNA_CRY2	MEM_5.56mMgluc	29.5172
siRNA_CRY2	MEM_5.56mMgluc	28.5064
siRNA_SETD2	MEM_25mMgluc	25.072
siRNA_SETD2	MEM_25mMgluc	25.4226
siRNA_SETD2	MEM_25mMgluc	29.1534
siRNA_SETD2	MEM_25mMgluc	26.5179
siRNA_SETD2	MEM_5.56mMgluc	24.8516
siRNA_SETD2	MEM_5.56mMgluc	25.5089

## Sheet: Fig6_A_knockdown
Sample	2^-(ΔΔCT)_norm_GAPDH_and_Nasamples	2^-(ΔΔCT)_stdev
AllStars	0.958932	0.0822517
siRNA_SETD2	0.292799	0.0272705
AllStars	0.929617	0.0324657
siRNA_CPSF6	0.105679	0.0301857
Experiment_Date	qPCR_Primer_Set	Sample_Name	Well_ID	Tech_rep1_CT	Well_ID	Tech_rep2_CT	Well_ID	Tech_rep3_CT	Avg_CT	Stdev_CT	ΔCT_normalized_GAPDH	2^-(ΔCT_norm_GAPDH)	Avg_NA_controls	2^-(ΔΔCT)_norm_avg_NA_controls
2022-04-14	hGAPDH_110bp	NA_control_GAPDH_r1	C1	14.4787	C2	14.4784	C3	14.4663	14.4745	0.00710087	0	1	1	1
2022-04-14	hGAPDH_110bp	NA_control_GAPDH_r2	D1	14.9019	D2	14.0878	D3	13.9385	14.3094	0.518533	0	1
2022-04-14	hSETD2_165bp	NA_control_SETD2_r1	C4	22.4899	C5	22.4868	C6	22.4907	22.4891	0.00210329	8.01465	0.00386678	0.00422852	1
2022-04-14	hSETD2_165bp	NA_control_SETD2_r2	D4	22.1677	D5	22.0227	D6	22.0393	22.0766	0.0793867	7.76721	0.00459027
2022-04-14	hCPSF6_100bp	NA_control_CPSF6_r1	C7	22.1392	C8	22.233	C9	22.9722	22.4482	0.456292	7.97367	0.00397819	0.00451975	1
2022-04-14	hCPSF6_100bp	NA_control_CPSF6_r2	D7	21.9073	D8	21.9259	D9	21.9738	21.9356	0.0343064	7.62627	0.00506132
2022-04-14	hGAPDH_110bp	siRNA_AllStars_Negative_GAPDH_r1	A1	14.4792	A2	14.3194	A3	14.3595	14.386	0.0831362	0	1		1
2022-04-14	hGAPDH_110bp	siRNA_AllStars_Negative_GAPDH_r2	B1	14.0073	B2	13.8519	B3	13.9404	13.9332	0.0779805	0	1		1
2022-04-14	hGAPDH_110bp	siRNA_SETD2_GAPDH_r1	E1	14.102	E2	14.1619	E3	14.0613	14.1084	0.0506316	0	1		1
2022-04-14	hGAPDH_110bp	siRNA_SETD2_GAPDH_r2	F1	14.1861	F2	14.0064	F3	14.2451	14.1459	0.124361	0	1		1
2022-04-14	hGAPDH_110bp	siRNA_CPSF6_GAPDH_r1	G1	14.886	G2	13.5235	G3	13.9921	14.1339	0.692228	0	1		1
2022-04-14	hGAPDH_110bp	siRNA_CPSF6_GAPDH_r2	H1	14.4913	H2	14.0969	H3	13.5841	14.0575	0.454893	0	1		1
2022-04-14	hSETD2_165bp	siRNA_AllStars_Negative_SETD2_r1	A4	22.2986	A5	22.3437	A6	22.0994	22.2472	0.129958	7.86118	0.0043008		1.01709
2022-04-14	hSETD2_165bp	siRNA_AllStars_Negative_SETD2_r2	B4	21.8308	B5	22.136	B6	21.9421	21.9696	0.154447	8.0364	0.00380893		0.900771
2022-04-14	hSETD2_165bp	siRNA_SETD2_SETD2_r1	E4	23.7008	E5	23.7597	E6	23.5616	23.674	0.101731	9.56563	0.00131965		0.312082
2022-04-14	hSETD2_165bp	siRNA_SETD2_SETD2_r2	F4	23.9437	F5	23.8458	F6	23.9159	23.9018	0.050429	9.75593	0.00115657		0.273516
2022-04-14	hCPSF6_100bp	siRNA_AllStars_Negative_CPSF6_r1	A7	22.8966	A8	22.1762	A9	21.878	22.3169	0.523693	7.93091	0.00409788		0.90666
2022-04-14	hCPSF6_100bp	siRNA_AllStars_Negative_CPSF6_r2	B7	21.7568	B8	21.6896	B9	21.9321	21.7928	0.125194	7.85964	0.0043054		0.952574
2022-04-14	hCPSF6_100bp	siRNA_CPSF6_CPSF6_r1	E7	24.893	E8	25.0723	E9	24.7354	24.9002	0.168546	10.7664	0.000574117		0.127024
2022-04-14	hCPSF6_100bp	siRNA_CPSF6_CPSF6_r2	F7	25.2905	F8	25.1589	F9	25.7948	25.4147	0.335661	11.3573	0.000381173		0.084335

## Sheet: Fig6_B
Time	siRNA_AllStarsNeg_30g	siRNA_AllStarsNeg_10g	siRNA_SETD2_30g	siRNA_SETD2_10g
1	367.992	405.784	983.035	1108.27
2	465.342	493.563	1193.58	1268.53
3	499.1	490.478	1275.45	1360.1
4	508.041	480.262	1230.94	1328.78
5	496.701	463.679	1133.75	1232.88
6	488.19	451.589	1019.91	1102.59
7	497.474	459.053	984.266	1050.84
8	517.566	483.289	1010.65	1067.16
9	557.744	536.812	1099.47	1143.41
10	612.468	605.475	1226.51	1257.6
11	660.701	664.847	1336.37	1354.02
12	729.082	749.892	1479.08	1484.9
13	798.578	837.302	1611.77	1616.89
14	846.8	901.342	1701.05	1713.44
15	898.791	972.05	1796.55	1824.94
16	931.588	1023.56	1862.34	1907.92
17	940.04	1045.8	1895.4	1951.7
18	931.634	1052.92	1913.51	1984.36
19	902.475	1040.52	1910.58	1993.9
20	871.912	1020.4	1898.24	1987.95
21	824.98	984.37	1866.16	1966.35
22	771.29	947.41	1814.09	1930.57
23	730.736	920.31	1761.29	1892.41
24	676.642	882.66	1677.97	1827.39
25	604.623	837.365	1577.19	1741.9
26	558.947	796.665	1489.48	1661.71
27	525.401	742.866	1363.75	1545.83
28	494.125	692.357	1236.14	1425
29	472.597	656.424	1144.01	1334.36
30	450.409	623.48	1043.4	1225.71
31	440.482	608.58	969.618	1141.9
32	441.98	608.333	933.352	1097.12
33	453.945	624.096	915.522	1066.75
34	473.69	653.005	935.048	1069.41
35	497.753	682.567	967.834	1087.08
36	540.383	725.262	1029.95	1121.81
37	580.497	761.962	1106.6	1169.3
38	604.353	787.169	1164.34	1211.94
39	618.497	811.912	1234.98	1256.39
40	628.486	819.502	1293.06	1282.97
41	637.217	814.452	1323.2	1292.06
42	633.752	795.24	1341.74	1288.66
43	615.293	767.368	1334.06	1263.05
44	603.561	739.527	1312.64	1231.08
45	584.676	695.983	1270.99	1177.19
46	551.591	648.722	1208.96	1105.2
47	528.466	608.806	1152.01	1041.99
48	500.94	556.585	1071.12	951.536
49	468.584	505.236	980.322	855.771
50	438.287	465.986	908.116	782.512
51	404.1	421.557	818.923	689.174
52	387.188	386.637	736.198	600.46
53	377.796	365.801	678.808	537.399
54	366.453	345.208	615.654	466.401
55	361.304	336.042	570.684	414.036
56	362.305	334.971	548.453	388.732
57	366.333	339.521	532.81	374.793
58	370.816	352.888	536.431	373.39
59	382.78	364.69	548.778	375.706
60	408.116	379.92	571.57	380.654
61	428.225	397.165	602.973	385.616
62	440.149	409.318	628.524	387.247
63	452.648	420.924	659.911	383.896
64	461.021	428.276	685.064	374.675
65	463.892	428.889	699.526	365.396
66	465.046	426.91	712.381	346.427
67	461.561	418.53	713.31	323.629
68	454.416	407.871	706.023	305.341
69	440.983	389.892	688.895	279.064
70	425.39	369.477	662.821	252.247
71	413.202	354.604	637.739	234.617
72	394.442	335.654	598.323	215.109
73	373.141	316.795	554.577	199.432
74	357.772	303.264	520.42	189.669
75	338.06	288.404	478.724	178.536
76	320.994	278.106	439.063	171.075
77	311.064	272.225	412.779	166.67
78	301.761	268.3	384.002	162.984
79	296.584	268.427	361.851	161.489
80	295.785	269.366	347.503	160.129
81	298.051	273.287	333.428	158.936
82	300.801	276.808	328.024	158.966
83	305.904	277.054	327.834	159.682
84	312.182	275.121	330.571	160.644
85	317.184	268.865	336.657	159.578
86	321.185	263.046	341.776	158.379
87	323.054	256.657	350.236	156.661
88	322.733	250.365	356.217	154.325
89	320.252	244.09	356.903	152.633
90	313.633	232.627	356.683	150.009
91	303.48	219.567	352.224	146.329
92	294.145	208.652	346.364	142.838
93	280.805	190.876	336.862	138.973
94	265.79	173.863	322.662	134.234
95	254.981	162.736	310.726	129.901
96	239.871	150.392	293.957	124.263
97	225.084	140.966	277.297	119.305
98	218.661	135.13	263.943	115.383
99	211.2	129.483	246.659	110.407
100	202.125	126.113	234.217	105.586
101	197.662	125.713	225.771	102.344
102	193.785	126.478	215.438	98.5479
103	191.742	128.559	206.723	95.9098
104	191.175	130.991	201.941	93.977
105	191.763	134.454	198.456	91.8627
106	193.655	138.034	197.128	89.7222
107	195.51	141.313	197.268	87.8313
108	197.572	144.266	198.863	86.4428
109	199.904	145.97	200.518	85.7068
110	201.399	146.185	201.479	85.1451
111	201.032	144.377	204.626	84.4412
112	199.702	142.386	206.319	84.3065
113	198.495	139.713	205.481	84.6753
114	195.565	134.389	203.839	84.8288
115	188.967	128.533	201.918	84.0091
116	182.833	123.121	198.284	83.3162
117	175.629	116.176	191.348	82.1105
118	167.158	109.082	183.536	81.0196
119	161.147	103.664	177.77	80.4451
120	154.674	98.5696	169.758	78.5189
121	148.304	94.5979	160.942	76.3563
122	143.792	92.2783	155.643	74.862
123	138.655	90.4039	148.549	73.0886
124	134.692	88.8087	142.476	71.366
125	131.656	87.965	138.497	69.499
126	128.835	87.6698	134.371	67.4201
127	127.931	88.2854	130.375	65.6347
128	127.097	88.9393	127.967	64.0406
129	126.171	89.4711	127.429	61.4337
130	127.274	90.3904	127.022	59.2876
131	128.864	91.2577	126.267	58.0797
132	130.806	92.5004	125.877	56.8847
133	129.539	91.8775	125.59	55.2388
134	127.497	91.1211	125.826	53.6321
135	125.599	90.6368	127.066	52.3662
136	122.596	89.2508	125.953	52.1134
137	119.384	88.0182	124.491	51.8327
138	115.241	85.6767	123.585	50.8753
139	111.974	83.4078	121.43	50.2266
140	110.399	81.4322	118.678	49.7676
141	106.737	78.4547	115.592	49.0963
142	102.04	74.9939	111.54	48.4424
143	98.9903	73.0004	108.183	47.4741
144	94.2401	70.8249	104.318	46.1397
145	90.3434	67.918	100.719	44.6713
146	88.6709	66.5711	98.711	43.6456
147	87.1661	65.3995	95.4748	42.8065
148	84.2571	64.4968	92.6071	41.5328
149	82.4457	63.8827	91.0175	40.0909
150	80.0696	63.6154	88.9041	38.8431
151	78.5422	63.4816	88.03	37.6475
152	77.973	63.6917	87.8757	36.3075
153	76.361	63.4604	87.3125	35.2295
154	76.2814	63.6171	86.7637	34.0729
155	76.8574	64.252	86.5839	33.4561
156	76.3912	64.1686	86.5673	33.0957
157	74.7302	63.3426	86.0905	32.399
158	72.8183	63.2742	85.9006	31.8175
159	71.0278	63.3763	85.8678	31.2138
160	69.2117	62.6275	85.938	30.1819
161	67.908	61.8215	84.8238	29.5552

## Sheet: Fig6_B_indiv_reps
Experiment_Date	2022-01-27	2022-01-27	2022-01-27	2022-01-27	2022-01-27	2022-01-27	2022-01-27	2022-02-24	2022-02-24	2022-02-24	2022-02-24	2022-02-24	2022-02-24	2022-02-24	2022-03-03	2022-03-03	2022-03-03	2022-03-03	2022-03-03	2022-03-03	2022-03-03	2022-03-03	2022-03-11	2022-03-11	2022-03-11	2022-03-11	2022-03-11	2022-03-11	2022-03-11	2022-02-10	2022-02-10	2022-02-10	2022-02-10	2022-02-10	2022-02-10	2022-02-10
Time	siRNA_AllStarsNeg_high	siRNA_AllStarsNeg_high	siRNA_AllStarsNeg_low	siRNA_AllStarsNeg_low	siRNA_SETD2_high	siRNA_SETD2_high	siRNA_SETD2_low	siRNA_AllStarsNeg_high	siRNA_AllStarsNeg_high	siRNA_AllStarsNeg_low	siRNA_SETD2_high	siRNA_SETD2_high	siRNA_SETD2_low	siRNA_SETD2_low	siRNA_AllStarsNeg_high	siRNA_AllStarsNeg_high	siRNA_AllStarsNeg_low	siRNA_AllStarsNeg_low	siRNA_SETD2_high	siRNA_SETD2_high	siRNA_SETD2_low	siRNA_SETD2_low	siRNA_AllStarsNeg_high	siRNA_AllStarsNeg_high	siRNA_AllStarsNeg_low	siRNA_SETD2_high	siRNA_SETD2_high	siRNA_SETD2_low	siRNA_SETD2_low	siRNA_AllStarsNeg_high_rep5a	siRNA_AllStarsNeg_high_rep5b	siRNA_AllStarsNeg_low_rep5a	siRNA_AllStarsNeg_low_rep5b	siRNA_SETD2_high_rep5a	siRNA_SETD2_high_rep5b	siRNA_SETD2_low_rep5
1	368.046	367.992	405.784	321.249	907.105	1166.63	1262.98	300.101	391.634	398.512	808.78	739.111	893.73	1067.61	544.559	493.068	549.905	574.863	1025.26	1151.32	1212.41	1130.34	52.9147	58.6602	69.2553	111.529	97.024	113.746	99.2353	460.302	461	502.18	445.645	983.035	965.176	1108.27
2	459.144	465.342	493.563	385.624	1082.13	1347.62	1597.25	338.946	444.329	434.69	967.166	844.334	1014.7	1280.11	639.215	574.184	635.73	654.653	1235.52	1353.96	1373.27	1326.86	184.715	205.38	228.958	443.762	371.624	457.535	356.585	514.586	576.843	551.662	524.363	1193.58	1133.89	1268.53
3	477.405	499.1	490.478	380.174	1099.46	1453.49	1792.2	366.014	483.281	471.328	1163.69	976.471	1149	1548.86	734.527	658.828	732.728	726.914	1523.29	1597.59	1572.62	1584.39	322.782	348.147	391.631	791.495	650.19	799.987	559.423	533.374	604	570.585	522.236	1275.45	1208.08	1360.1
4	473.322	508.041	480.262	375.118	1193.24	1627.55	1902.59	355.98	481.885	462.271	1251.56	1032.41	1149.84	1638.22	719.949	655.119	733.073	704.301	1592.48	1648.69	1635.19	1665.3	370.967	380.14	426.491	915.569	748.67	888.772	504.598	477.641	549.072	514.411	467.261	1230.94	1147.8	1328.78
5	456.554	496.701	463.679	365.547	1254.33	1739.09	1945.22	347.111	481.315	441.156	1276.97	1040.72	1121.66	1612.47	666.108	628.366	684.019	644.407	1457.5	1595.42	1609.93	1631	384.892	388.77	426.418	984.362	810.884	937.034	466.665	423.755	492.538	457.811	414.786	1133.75	1051.07	1232.88
6	442.529	488.19	451.589	358.093	1284.02	1843.95	2077.32	357.493	493.937	427.143	1301	1051.1	1134.64	1534.37	609.64	605.085	628.62	582.41	1227.27	1502.3	1521.69	1522.25	365.522	369.026	394.525	983.906	831.494	931.453	419.217	385.039	445.967	411.959	363.643	1019.91	946.118	1102.59
7	451.361	497.474	459.053	366.622	1320.17	1935.42	2226.11	387.663	530.038	439.223	1360.04	1089.02	1199.2	1496.49	549.469	573.958	573.546	521.236	1030.26	1355.31	1338.87	1346.09	344.01	351.482	359.141	932.248	827.806	895.447	382.921	394.983	448.024	417.264	344.024	984.266	917.335	1050.84
8	471.025	517.566	483.289	384.359	1385.26	2016.62	2339.83	420.899	575.356	462.288	1360.04	1150.24	1275.27	1523.89	524.872	563.478	552.471	497.562	991.437	1269.19	1230.89	1237.85	339.156	348.473	345.503	902.131	833.172	881.899	369.596	425.633	474.962	449.255	343.268	1010.65	945.16	1067.16
9	510.699	557.744	536.812	422.003	1517.47	2172.35	2568.44	486.083	660.074	518.546	1628.23	1277.43	1427.6	1633.69	531.13	585.458	564.77	501.325	1053.42	1231.13	1187.89	1169.01	353.341	357.594	351.608	897.065	863.037	898.614	371.78	483.12	531.823	512.884	356.942	1099.47	1033.66	1143.41
10	564.766	612.468	605.475	473.767	1681.61	2444.71	2923.1	573.713	770.25	600.264	1873.7	1455.35	1652.33	1811.36	578.862	653.392	619.191	542.601	1139.52	1290.96	1238.52	1198.3	396.798	400.294	382.291	945.11	935.48	961.95	397.193	545.15	604.603	589.474	380.342	1226.51	1154.2	1257.6
11	611.019	660.701	664.847	518.352	1846.75	2737.61	3252.63	643.027	866.549	666.698	2093.42	1614.11	1837.36	1977.55	635.193	728.366	683.343	590.25	1195.87	1381.24	1320	1270.25	441.581	446.053	424.132	1017.25	1021.16	1038.14	426.586	591.436	662.316	650.501	400.797	1336.37	1251.66	1354.02
12	674.588	729.082	749.892	574.316	2179.16	3232.33	3795.63	730.71	995.65	754.645	2399.59	1831.35	2081.01	2210.47	715.875	842.632	782.442	662.33	1253.14	1533.55	1426.89	1405.61	490.522	515.914	493.627	1146.32	1169.52	1168.08	472.754	648.632	734.539	724.522	428.9	1479.08	1378.93	1484.9
13	737.043	798.578	837.302	626.258	2632.35	3840.75	4478.2	820.266	1113.17	840.245	2725.27	2048.15	2343.63	2430.89	787.834	950.819	876.184	726.758	1308.84	1703.82	1558.67	1554.4	543.159	602.752	566.136	1296.39	1344.75	1316.78	524.98	698.623	796.606	786.988	457.487	1611.77	1490.42	1616.89
14	781.938	846.8	901.342	668.39	3025.72	4366.96	5052.79	879.663	1189.97	890.65	2965.33	2201.53	2533.51	2586.18	834.168	1018.99	937.202	761.025	1343.75	1824.69	1686.11	1655.83	601.559	658.775	620.333	1412.16	1486.39	1433.12	568.712	729.045	835.99	822.988	478.284	1701.05	1564.12	1713.44
15	832.76	898.791	972.05	719.521	3471.18	5106.68	5730.88	941.397	1263.79	939.136	3231.09	2369.01	2736.09	2749.93	874.644	1084.74	995.921	786.366	1318.03	1946.91	1829.85	1760.87	685.219	711.984	680.715	1559.87	1672.36	1576.19	624.843	753.98	868.729	851.592	500.453	1796.55	1644.39	1824.94
16	861.702	931.588	1023.56	750.548	3916.27	5886.78	6361.18	993.963	1303.87	974.944	3446.46	2505.19	2912.9	2849.47	889.181	1121.16	1029.18	793.975	1292.5	2023.28	1924.82	1832.49	743.947	765.873	723.271	1687.22	1846.13	1698.61	678.53	760.837	881.151	862.087	513.747	1862.34	1691.77	1907.92
17	871.405	940.04	1045.8	756.229	4381.99	6484.17	6934.67	1017.81	1314.35	980.898	3573.55	2578.08	3011.35	2885.01	886.741	1127.58	1039.93	788.66	1318.32	2060.05	1947.38	1865.3	758.865	791.32	748.158	1767.06	1965.03	1770.07	720.688	755.784	878.829	861.318	518.994	1895.4	1708.63	1951.7
18	868.39	931.634	1052.92	749.181	5049.94	7202.62	7663.76	1027.27	1299.34	973.81	3683.9	2631.64	3100.98	2893.01	869.489	1113.35	1039.12	771.863	1364.18	2079.05	1929.86	1886.84	730.823	793.453	765.278	1844.91	2090.67	1833.77	775.404	739.04	863.492	848.175	521.904	1913.51	1712.21	1984.36
19	840.968	902.475	1040.52	735.513	5685.74	7798.62	8246.89	1020.72	1258.61	959.555	3750.22	2655.04	3191.57	2883.63	839.094	1075.96	1016.12	749.908	1388.87	2067.23	1952.47	1890.15	692.767	796.642	767.253	1897.01	2172.2	1860.34	828.101	713.993	837.564	825.231	520.938	1910.58	1701.2	1993.9
20	812.633	871.912	1020.4	719.52	6126.61	8161.92	8574.5	1004.23	1212.59	948.651	3770.64	2668.48	3234.14	2870.17	806.55	1033.96	984.86	728.284	1380.5	2041.02	1990.61	1883.26	684.091	797.378	766.745	1919.24	2212.46	1850.93	867.435	690.914	811.134	802.697	517.098	1898.24	1682.07	1987.95
21	772.176	824.98	984.37	688.783	6466.25	8532.47	8648.21	963.708	1131.06	932.985	3772.49	2670.1	3285.69	2842.99	754.785	962.428	927.22	693.059	1345.32	1983.04	2021.57	1858.33	679.3	766.566	757.939	1925.37	2241.64	1826.86	919.728	651.094	765.617	765.102	508.404	1866.16	1642.43	1966.35
22	724.3	771.29	947.41	655.558	6718.72	8786.69	8495.7	908.186	1031.5	898.727	3759.21	2658.87	3361.71	2777.81	692.701	870.347	849.334	650.079	1279.88	1904	2017.65	1815.46	661.838	730.246	732.633	1914.45	2241.43	1833.43	983.675	602.965	708.014	712.446	495.039	1814.09	1588.37	1930.57
23	681.885	730.736	920.31	633.509	7039.02	8917.7	8577.21	856.841	947.282	856.841	3728.35	2657.2	3398.75	2704.99	638.778	790.185	784.511	611.509	1216.33	1830.32	1976.95	1771.82	638.448	710.466	708.766	1885	2221.42	1853.08	1073.12	561.656	660.234	665.902	481.39	1761.29	1535.33	1892.41
24	624.625	676.642	882.66	602.586	7462.57	9041.87	8829.03	780.303	831.435	801.571	3655.38	2641.32	3407.03	2589.9	562.763	685.642	695.039	557.318	1136.75	1717.27	1914.34	1696.84	579.699	669.644	671.512	1833.83	2172.49	1864.17	1242.01	503.353	592.376	600.512	459.263	1677.97	1447.6	1827.39
25	546.409	604.623	837.365	569.811	7810.29	9112.63	8909.09	700.181	718.647	755.244	3538.37	2602.89	3373.48	2448.85	461.288	587.574	604.908	504.29	1100.32	1585.43	1874.76	1602.01	507.486	610.182	621.749	1793.58	2106.46	1843.9	1389.05	444.225	522.737	531.513	436.32	1577.19	1347.34	1741.9
26	493.497	558.947	796.665	542.154	8020.43	9116.28	8829.4	638.468	640.121	717.093	3419.55	2562.04	3315.76	2326.29	373.254	518.789	542.002	464.026	1086.74	1475.06	1809.4	1520.46	467.545	574.435	575.995	1754.63	2037.55	1813.32	1420.39	402.177	472.31	482.664	417.237	1489.48	1264.88	1661.71
27	460.71	525.401	742.866	508.645	8205.02	9045.79	8631.58	570.835	555.777	667.719	3229.03	2496.22	3201.17	2152.8	283.428	444.56	473.71	417.273	1051.26	1322.76	1704.83	1407.2	430.884	536.355	519.782	1686.33	1920.48	1760.75	1393.46	353.541	415.086	426.8	391.826	1363.75	1150.03	1545.83
28	436.639	494.125	692.357	483.238	8308.66	8885.51	8339.24	525.979	496.804	629.057	3009.07	2419.54	3042.5	1977.16	229.375	392.577	421.053	380.961	1011.14	1178.95	1629.22	1290.99	395.522	497.038	474.712	1601.99	1788.49	1703.35	1401.37	315.284	370.404	385.598	369.815	1236.14	1034.85	1425
29	417.142	472.597	656.424	465.834	8177.35	8720.51	8065	502.802	467.5	608.674	2844.49	2354.47	2908.28	1848.6	203.451	366.791	392.839	360.107	976.589	1082.51	1566.08	1204.51	369.993	469.32	442.665	1528.03	1685.68	1661.08	1434.15	297.49	345.966	363.712	356.47	1144.01	951.278	1334.36
30	395.759	450.409	623.48	447.48	7846.31	8461.28	7675.8	489.823	448.989	594.122	2649.33	2259.52	2741.41	1701.13	188.396	351.761	376.057	345.722	925.229	978.71	1470.79	1107.84	343.561	439.924	410.948	1426.1	1552.82	1613.84	1487.3	286.028	331.139	349.498	344.966	1043.4	859.515	1225.71
31	385.165	440.482	608.58	438.561	7795.38	8171.21	7292.42	502.878	453.804	599.446	2488.16	2202.72	2590.07	1594.21	190.516	358.824	379.735	345.915	922.504	907.476	1385.36	1037.56	329.876	423.032	392.965	1331	1427.77	1576.39	1523.39	289.725	332.745	352.969	340.451	969.618	796.835	1141.9
32	382.42	441.98	608.333	437.556	7827.8	7950.59	7035.61	527.061	471.074	616.539	2402.12	2188.35	2499.27	1541.59	198.521	376.038	395.708	355.219	968.402	875.876	1339.53	1005.77	329.199	418.945	389.322	1270.26	1344.51	1550.86	1531.75	301.524	346.009	364.444	343.314	933.352	768.876	1097.12
33	385.795	453.945	624.096	445.432	7807.5	7667.6	6768.22	570.665	506.234	651.177	2343.4	2187.91	2419.06	1508.81	213.664	411.557	431.523	375.063	1071.24	873.628	1306.94	994.119	340.092	427.206	399.005	1216.86	1264.94	1529.45	1544.22	324.995	374.517	387.771	356.343	915.522	762.504	1066.75
34	386.798	473.69	653.005	463.449	7517.33	7421.9	6562.22	622.532	549.438	692.417	2342.44	2214.9	2391.26	1523.73	232.742	456.178	475.533	399.079	1180.61	914.149	1306.82	1008.71	366.511	452.202	421.288	1189.03	1222.89	1535.28	1594.43	353.224	410.747	420.54	374.988	935.048	789.043	1069.41
35	400.145	497.753	682.567	484.256	7292.13	7263.31	6480	663.162	584.56	726.525	2375.57	2258.24	2399.36	1561.44	248.639	492.554	510.156	418.613	1252.94	965.11	1307.51	1038.87	395.006	480.228	446.776	1189.6	1216.52	1555.6	1633.4	376.704	440.745	446.241	393.786	967.834	827.762	1087.08
36	441.92	540.383	725.262	519.051	7210.62	7096.94	6462.82	714.187	628.491	773.508	2458.96	2338.49	2437.47	1631.45	269.571	536.779	554.05	441.508	1346.57	1052.86	1311.98	1095.64	436.112	523.324	484.756	1218.81	1240.84	1595.64	1660.05	404.292	477.315	472.719	418.281	1029.95	895.121	1121.81
37	476.888	580.497	761.962	553.938	7134.31	6981.21	6487.31	760.005	664.481	814.009	2576.94	2442.29	2501.61	1716.57	291.983	572.08	589.839	459.057	1443.75	1156.83	1342.64	1163.22	478.858	567.281	523.064	1266.22	1301.37	1655.46	1687.85	425.264	505.897	493.871	436.483	1106.6	970.662	1169.3
38	479.994	604.353	787.169	578.021	7010.25	6924.37	6551.84	788.527	683.963	835.137	2675.69	2531.91	2557	1784.08	314.139	588.847	611.064	465.25	1523.99	1237.46	1357.01	1211.06	511.91	600.343	552.757	1316.15	1364.71	1711.24	1735.74	436.405	520.24	503.752	447.391	1164.34	1029.77	1211.94
39	484.524	618.497	811.912	608.266	6941.09	6897.69	6699.75	812.206	697.294	851.288	2799.58	2666.75	2624.15	1862.09	345.4	597.659	624.308	460.34	1639.37	1332.01	1338.23	1260.46	551.161	636.515	585.167	1388.86	1459.58	1787.66	1846.66	441.61	530.344	506.804	455.285	1234.98	1101.2	1256.39
40	509.027	628.486	819.502	628.154	7052	6911.21	6865.66	820.609	697.322	849.807	2911.74	2809.66	2659.55	1919.26	371.963	595.251	622.957	437.411	1755.11	1407.02	1270.91	1290.71	578.992	661.046	606.456	1453.67	1559.42	1865.29	2009.41	437.762	529.612	499.669	454.143	1293.06	1155.09	1282.97
41	510.812	637.217	814.452	634.534	7070.3	6971.79	7000.77	816.156	688.92	839.905	2980.61	2896.36	2656.86	1945.47	387.533	587.437	613.793	408.688	1836.56	1443.21	1201.4	1293.78	591.581	674.969	617.159	1495.63	1627.48	1921.32	2155.03	429.596	521.4	488.143	450.434	1323.2	1181.56	1292.06
42	495.676	633.752	795.24	634.987	7129.75	7102.39	7155.16	795.553	667.997	815.473	3027.33	2972.36	2607.69	1953.8	405.212	565.13	590.762	360.661	1917.99	1461.8	1103.85	1265.79	596.521	686.617	621.523	1542.34	1699.11	1978.05	2341.95	413.139	502.514	468.583	440.823	1341.74	1195.65	1288.66
43	496.086	615.293	767.368	626.213	7360.78	7214.78	7243.62	759.276	638.59	774.035	3028.24	3015.46	2508.78	1923.25	418.653	532.135	559.439	308.733	1948.38	1445.38	1015.32	1203.09	591.708	683.472	611.272	1576.17	1742.71	2002.13	2501.46	390.285	475.61	443.53	424.39	1334.06	1190.83	1263.05
44	497.408	603.561	739.527	613.946	7463.2	7285.71	7276.44	729.446	609.483	735.545	2999.49	3033	2399.95	1876.12	425.84	502.635	528.592	272.286	1934.75	1410.15	953.105	1136.24	580.099	671.497	596.599	1586.22	1755.15	2001.04	2597.72	369.205	452.09	421.978	408.426	1312.64	1174.85	1231.08
45	478.064	584.676	695.983	591.57	7584.52	7343.09	7250.83	687.962	567.164	678.34	2925.69	3018.57	2202.88	1791.56	430.48	457.505	481.141	228.52	1873.63	1337.6	870.93	1017.19	554.706	645.856	570.749	1573.74	1749.45	1980	2670.89	342.41	417.445	392.614	385.255	1270.99	1134.91	1177.19
46	461.106	551.591	648.722	563.649	7700.88	7364.13	7153.69	634.216	524.45	616.497	2814.79	2967.07	1969.71	1684.21	428.319	409.763	430.058	190.566	1763.25	1240.16	780.308	878.97	522.117	614.601	536.262	1544.15	1715.32	1931.9	2702.95	313.987	380.464	360.111	360.334	1208.96	1076.55	1105.2
47	446.149	528.466	608.806	539.607	7791.66	7357.65	7034.74	594.36	490.859	571.182	2706.35	2907.11	1799.94	1585.39	417.058	373.676	391.863	164.191	1649.24	1153.12	704.526	781.15	491.196	587.431	507.642	1509.87	1669.22	1879.48	2713.81	292.324	352.152	334.933	340.514	1152.01	1023.75	1041.99
48	425.48	500.94	556.585	504.166	8016.51	7337.01	6801.57	545.487	449.006	513.557	2540.12	2798.33	1599.63	1441.28	383.65	329.492	345.779	131.648	1482.65	1035.62	601.494	669.507	446.549	546.164	467.807	1448.8	1586.7	1789.26	2713.43	265.731	316.613	303.719	315.182	1071.12	946.93	951.536
49	419.398	468.584	505.236	466.679	8130.91	7300.91	6493.59	491.414	413.24	458.18	2356.69	2663.97	1419.36	1286.38	342.378	293.071	305.61	105.07	1287.22	916.981	500.019	577.703	401.922	500.786	424.049	1371.3	1483.76	1669.12	2701.6	241.048	285.394	276.771	290.806	980.322	866.051	855.771
50	412.289	438.287	465.986	439.518	8067.03	7234.68	6219.92	452.196	388.804	421.285	2205.23	2537.74	1284.76	1166.61	313.905	271.264	282.039	89.4276	1122.23	831.64	425.727	514.796	368.91	466.156	390.784	1302.51	1395.74	1562.43	2671.62	225.635	266.568	258.543	274.871	908.116	801.153	782.512
51	395.921	404.1	421.557	405.306	7979.1	7088.76	5816.18	411.111	364.581	379.634	2001.68	2352.71	1114.85	1013.19	280.992	251.54	260.156	75.4275	948.816	734.017	341.729	439.763	329.272	424.874	351.022	1209.7	1275.07	1412.38	2582.55	210.438	247.074	239.824	256.326	818.923	719.239	689.174
52	368.712	387.188	386.637	374.014	7976.74	6868.03	5385.71	381.618	349.567	345.125	1804.08	2172.25	958.088	872.022	254.118	243.371	247.946	68.395	839.609	651.613	277.79	376.318	295.582	387.136	318.209	1114.39	1154.64	1254.7	2418.51	202.151	234.126	229.944	242.213	736.198	648.675	600.46
53	357.519	377.796	365.801	352.159	7916.12	6660.83	5054.76	364.341	344.129	324.514	1664.01	2035.4	846.603	777.759	239.578	243.024	245.673	64.8847	776.209	598.336	240.673	334.174	273.378	362.122	299.808	1043.71	1066.09	1128.81	2243.11	199.936	230.499	227.167	234.828	678.808	600.482	537.399
54	361.401	366.453	345.208	327.989	7749.47	6346.77	4624.85	350.535	347.102	304.262	1506.08	1857.22	717.474	681.842	230.515	250.166	251.728	61.8947	696.201	544.968	206.548	288.56	251.239	335.711	281.76	956.589	958.483	963.142	1973.7	202.956	233.19	228.917	229.665	615.654	547.998	466.401
55	366.482	361.304	336.042	309.029	7418.1	6010.32	4210.5	346.209	358.807	293.199	1382.04	1705.41	611.63	618.36	236.385	267.616	266.892	61.0115	604.582	513.287	185.221	254.682	239.317	318.203	271.458	878.814	865.851	806.303	1675.48	212.734	243.161	237.334	229.488	570.684	512.814	414.036
56	368.003	362.305	334.971	298.861	7134.81	5737.87	3916.06	351.483	372.873	287.996	1306.37	1604.5	544.992	583.308	248.611	285.776	282.371	60.5359	540.584	501.667	173.742	235.473	236.874	310.77	269.994	827.836	805.962	699.778	1445.33	222.976	255.565	247.348	232.094	548.453	497.426	388.732
57	368.685	366.333	339.521	291.636	6872.58	5379.43	3574.56	368.008	393.426	284.723	1234.44	1487.45	473.443	550.437	272.975	311.905	306.953	60.0434	477.036	500.604	164.52	218.828	240.478	308.108	277.49	773.526	745.177	587.257	1169.84	240.048	276.507	263.932	239.146	532.81	492.306	374.793
58	385.284	370.816	352.888	287.893	6617.61	5050.05	3284.39	386.491	416.174	285.639	1195.33	1403.14	420.625	528.917	310.132	337.471	333.329	59.888	443.861	515.427	161.118	208.672	249.943	311.602	290.458	736.261	703.038	511.296	934.727	259.755	299.221	283.823	249.523	536.431	501.515	373.39
59	406.981	382.78	364.69	287.837	6374.99	4803.66	3087.39	401.29	433.834	287.002	1184.65	1358.81	389.396	515.751	346.184	355.094	350.202	60.1995	436.444	535.149	161.166	203.591	260.464	318.387	302.113	719.685	682.426	471.168	785.509	275.197	317.784	299.901	259.121	548.778	515.172	375.706
60	432.561	408.116	379.92	291.348	6025.3	4488.86	2869.63	422.76	452.779	289.573	1187.42	1318.29	359.425	501.738	393.787	374.007	367.005	60.6593	447.656	564.449	162.85	199.906	277.013	332.76	317.446	710.309	667.982	430.849	631.805	293.312	338.478	317.133	271.642	571.57	542.868	380.654
61	457.001	428.225	397.165	297.116	5669.96	4191.78	2697.38	438.61	465.204	288.373	1202.13	1298.03	336.42	488.153	429.815	383.013	375.581	59.4864	470.41	597.693	165.278	196.24	293.494	346.439	331.938	713.636	667.608	398.372	518.966	308.074	352.267	329.664	282.276	602.973	575.184	385.616
62	474.957	440.149	409.318	300.147	5406.65	3985.53	2581.6	448.927	469.41	283.137	1215.51	1293.36	322.273	474.936	454.439	384.847	376.479	58.4793	485.876	622.176	165.623	193.952	303.955	354.905	340.454	720.833	672.646	378.648	456.531	316.087	359.522	336.403	288.828	628.524	601.842	387.247
63	493.39	452.648	420.924	303.251	5083.03	3759.83	2456.3	459.966	467.335	272.812	1234.66	1296.42	306.64	452.211	476.477	380.943	370.476	57.7782	516.531	644.6	164.226	190.933	312.76	364.216	348.442	730.272	682.261	357.405	403.609	322.138	363.775	338.06	296.536	659.911	635.18	383.896
64	511.062	461.021	428.276	306.634	4790.55	3577.34	2354.36	459.872	459.443	257.832	1248.44	1305.39	292.556	423.7	477.601	367.718	355.442	55.8188	560.575	654.162	164.542	187.666	316.144	368.405	349.067	741.674	692.927	339.049	375.796	321.747	361.257	332.143	300.601	685.064	663.044	374.675
65	522.847	463.892	428.889	306.78	4594.28	3460.85	2280.32	453.674	449.366	243.494	1248.32	1312.23	282.851	398.75	466.935	353.173	339.744	54.2106	591.238	653.937	164.225	186.11	314.417	366.187	344.796	750.357	697.568	326.088	365.933	317.041	353.725	323.813	300.359	699.526	679.06	365.396
66	533.091	465.046	426.91	303.53	4374.69	3337.47	2195.2	440.584	432.047	221.52	1241.85	1313.33	271.236	363.334	440.508	330.929	316.298	53.1501	606.477	642.696	162.675	182.696	306.68	357.893	336.68	756.91	700.015	310.497	363.57	307.014	340.512	306.23	296.224	712.381	689.438	346.427
67	537.317	461.561	418.53	298.548	4194.27	3238.53	2113.72	426.444	407.375	197.746	1223.79	1307.4	260.238	326.534	405.796	303.081	287.94	51.9278	575.663	621.948	160.705	179.473	293.573	345.567	322.44	757.622	696.363	293.576	368.512	293.169	321.971	279.047	290.923	713.31	689.309	323.629
68	534.832	454.416	407.871	291.426	4073.19	3170.87	2037.28	410.322	388.021	179.326	1196.28	1299.34	252.091	298.663	375.391	281.443	264.704	50.8116	534.328	600.553	158.817	176.143	281.305	333.586	307.316	752.454	686.719	279.818	374.349	280.554	304.874	255.097	284.282	706.023	681.932	305.341
69	525.092	440.983	389.892	278.981	3940.09	3082.57	1920.77	383.976	364.376	155.796	1150.1	1277.95	243.815	267.286	334.354	255.559	236.048	49.55	478.118	563.457	154.076	171.343	262.2	315.718	284.882	732.107	663.653	260.197	379.088	262.927	281.963	224.686	272.423	688.895	663.446	279.064
70	510.754	425.39	369.477	265.327	3843.09	3002.59	1791.18	359.973	339.356	135.24	1096.84	1247.18	234.46	240.461	295.23	230.512	209.336	48.2393	424.271	517.954	149.346	166.754	242.326	295.229	261.679	702.816	630.551	240.78	379.507	243.996	257.629	198.884	259.397	662.821	635.671	252.247
71	501.264	413.202	354.604	252.918	3788.7	2944.35	1693.05	341.606	321.379	121.979	1050.16	1216.54	226.083	223.095	267.521	213.103	190.937	47.3769	381.481	482.25	146.578	162.529	226.494	277.546	243.746	677.7	603.634	225.422	377.268	228.773	240.527	182.915	247.565	637.739	608.98	234.617
72	483.614	394.442	335.654	234.197	3738.98	2865.46	1567.15	317.535	301.307	108.581	981.928	1165.33	217.685	203.374	234.323	193.393	169.634	46.0309	337.015	437.368	141.726	156.746	205.789	256.854	220.455	640.998	566.287	205.304	370.803	209.641	221.764	165.048	231.838	598.323	567.478	215.109
73	459.073	373.141	316.795	214.283	3693.38	2769.64	1447.94	294.911	285.3	98.9321	907.493	1103.75	209.496	188.198	207.975	178.102	150.988	44.8671	318.446	392.899	135.157	150.595	187.117	237.121	199.718	600.807	524.767	188.189	359.13	194.833	205.353	149.37	216.513	554.577	522.89	199.432
74	440.951	357.772	303.264	198.559	3653.54	2685.2	1361.07	279.517	277.184	93.4997	851.638	1054.68	203.349	179.315	191.256	170.266	140.619	44.0507	307.482	361.636	129.999	145.537	173.566	222.582	186.727	567.208	492.714	176.224	346.624	186.646	195.093	138.283	205.165	520.42	487.996	189.669
75	418.257	338.06	288.404	178.398	3595.55	2563.58	1251.28	265.859	269.654	89.7368	781.558	986.592	194.876	170.447	175.022	165.019	131.639	43.1057	292.298	326.236	123.462	139.318	158.508	207.289	171.571	522.381	451.138	162.151	327.983	177.975	186.782	127.639	190.91	478.724	443.908	178.536
76	395.805	320.994	278.106	160.131	3509.92	2432.7	1148.39	258.784	267.428	89.2872	718.485	915.7	187.978	164.268	166.866	163.657	127.252	42.9029	280.599	296.569	117.076	133.141	148.211	194.162	159.474	480.953	411.523	149.911	306.887	173.342	183.038	120.411	179.86	439.063	407.784	171.075
77	379.953	311.064	272.225	148.941	3429.6	2330.06	1068.59	254.885	270.71	90.116	674.962	863.661	182.629	161.285	164.262	165.155	127.531	42.3212	266.87	278.76	113.234	128.272	141.625	185.051	152.833	450.829	384.848	142.453	289.16	172.404	182.907	116.257	173.625	412.779	383.312	166.67
78	364.679	301.761	268.3	139.198	3314.18	2188.54	967.459	253.279	279.542	92.5324	624.316	797.734	176.695	159.172	167.259	169.89	129.058	41.5885	241.839	262.947	108.284	123.271	134.931	177.346	147.23	413.861	353.513	134.204	265.883	174.908	185.89	111.758	168.61	384.002	356.669	162.984
79	353.753	296.584	268.427	132.412	3179.94	2040.39	879.067	257.642	291.343	95.7152	584.22	735.476	172.519	157.455	177.059	178.479	130.482	41.0934	218.816	254.97	103.74	117.719	133.105	171.912	144.088	382.816	325.319	127.952	243.858	180.886	192.781	108.695	166.146	361.851	335.696	161.489
80	346.54	295.785	269.366	129.342	3061.87	1928.66	816.237	262.774	302.019	98.3863	559.262	693.242	169.616	157.344	188.103	186.038	132.526	40.6191	205.046	252.406	101.022	113.288	132.359	169.846	143.424	363.43	307.82	124.458	227.335	185.806	199.726	107.303	165.373	347.503	323.599	160.129
81	342.387	298.051	273.287	126.877	2894.32	1793.78	745.29	272.072	318.117	101.962	534.593	647.136	165.306	158.589	206.939	194.546	135.836	40.5865	191.367	254.002	96.9935	108.783	132.866	169.484	144.51	341.952	291.252	121.814	205.728	194.067	209.844	106.456	167.505	333.428	315.441	158.936
82	341.338	300.801	276.808	125.736	2717.45	1666.56	690.19	283.704	333.222	104.795	517.227	610.57	163.165	158.764	230.191	202.338	137.393	40.5543	186.005	260.637	93.8924	104.297	135.5	170.736	146.163	325.6	280.901	119.268	187.939	203.481	220.857	104.415	171.457	328.024	315.468	158.966
83	342.176	305.904	277.054	124.853	2578.17	1573.4	655.837	292.154	343.465	106.461	508.831	587.564	162.414	158.471	248.455	206.338	136.746	40.2203	187.615	267.643	91.6224	101.477	138.707	173.463	147.058	317.192	275.016	118.19	176.346	208.78	228.665	101.51	174.956	327.834	318.248	159.682
84	344.344	312.182	275.121	123.46	2399.2	1465.17	618.031	301.574	351.794	109.366	502.208	563.884	161.267	159.741	272.279	208.666	134.692	39.7625	191.572	277.119	88.8183	98.9191	142.397	176.354	147.733	308.537	269.735	117.007	164.003	215.194	235.822	98.3491	180.257	330.571	323.714	160.644
85	347.045	317.184	268.865	123.625	2224.01	1369.55	592.01	307.628	355.223	111.564	498.783	546.912	161.801	160.634	290.741	207.775	133.072	39.6583	195.584	286.921	87.3618	96.2614	145.042	177.672	145.594	304.599	267.893	114.795	155.782	218.673	237.739	94.0245	185.548	336.657	332.494	159.578
86	349.194	321.185	263.046	123.508	2097.47	1304.75	578.774	310.07	355.21	112.495	496.093	537.453	162.718	160.762	299.058	204.207	130.562	40.0282	198.017	293.395	86.2845	94.7147	146.621	178.207	142.258	304.633	268.262	112.636	151.856	218.211	236.857	89.7968	188.921	341.776	340.46	158.379
87	351.815	323.054	256.657	122.382	1942.8	1231.63	566.392	309.633	351.014	112.679	490.888	524.508	162.859	160.308	302.689	197.689	124.974	40.7185	198.838	299.076	84.7074	92.9715	147.184	177.225	136.129	304.17	268.001	109.84	150.003	217.169	235.052	85.2039	192.209	350.236	347.839	156.661
88	350.591	322.733	250.365	121.923	1805.61	1173.05	557.143	306.366	341.197	111.764	484.949	512.497	162.801	160.893	298.041	188.563	118.273	40.4711	195.617	301.222	84.2237	92.2104	145.769	175.183	129.08	303.745	266.466	107.651	150.68	212.86	229.652	81.3678	192.75	356.217	354.65	154.325
89	347.749	320.252	244.09	120.945	1713.62	1136.19	551.415	300.621	330.636	110.541	479.667	503.015	163.141	160.565	289.64	180.083	112.061	40.1076	189.973	300.22	83.9339	91.4104	142.992	172.03	123.903	302.766	265.037	105.6	153.162	206.52	222.431	78.8978	191.964	356.903	356.715	152.633
90	342.461	313.633	232.627	119.226	1609	1098.71	544.732	287.374	313.315	107.254	467.678	489.142	163.032	157.966	270.073	168.248	103.549	40.3716	181.37	295.126	83.9858	90.0335	136.987	165.859	116.939	299.301	261.91	101.894	157.064	197.002	211.566	75.8765	190.016	356.683	357.159	150.009
91	333.307	303.48	219.567	116.231	1520.4	1065.2	538.955	270.59	294.181	104.022	451.098	473.275	162.731	155.773	244.428	155.2	94.3975	39.9911	170.269	284.98	83.4472	89.2735	131.468	159.094	109.699	292.827	254.422	98.3158	160.78	185.494	199.854	72.9792	186.27	352.224	354.106	146.329
92	322.453	294.145	208.652	113.771	1460.55	1043.27	533.087	258.136	279.658	102.056	437.019	458.258	162.688	154.403	223.31	146.165	88.2441	39.6028	159.834	274.822	82.863	87.9633	126.364	153.369	103.697	286.645	247.829	96.2204	164.627	176.756	188.924	71.0986	181.861	346.364	348.916	142.838
93	302.249	280.805	190.876	109.903	1395.16	1018.6	521.578	242.339	260.48	98.8264	417.455	438.661	163.492	153.262	195.49	135.865	82.2737	39.0003	145.649	259.305	81.9336	87.3434	118.205	144.873	95.3613	277.512	238.654	92.1253	167.844	165.298	175.17	68.0872	174.011	336.862	338.513	138.973
94	287.159	265.79	173.863	105.186	1335.19	986.837	506.893	226.557	243.075	95.3762	396.588	417.468	163.439	151.63	169.319	125.885	77.4555	37.8977	131.28	242.08	79.6888	86.6123	109.634	136.32	88.0092	264.205	227.564	88.0029	168.458	152.902	163.391	64.9523	165.463	322.662	323.348	134.234
95	282.086	254.981	162.736	102.986	1293.28	961.947	493.981	214.746	231.379	92.5214	379.602	400.164	162.967	149.525	151.193	119.604	74.6868	37.2032	121.184	229.072	79.2022	84.6539	102.788	129.189	82.7335	253.696	217.81	84.9597	169.09	144.615	155.038	62.5026	159.063	310.726	310.138	129.901
96	270.522	239.871	150.392	100.854	1249.5	931.165	474.845	199.659	218.766	89.6597	357.845	376.717	163.242	147.049	130.879	114.529	72.0355	36.2765	109.664	212.837	79.0302	82.1867	96.0152	120.516	76.1235	239.768	204.073	79.6174	167.841	135.835	144.466	59.2932	150.536	293.957	291.525	124.263
97	254.715	225.084	140.966	99.1333	1213.16	899.3	456.656	185.864	209.291	86.7157	335.341	352.743	163.113	144.483	113.95	111.597	70.5607	35.5219	99.3233	197.617	76.9668	80.0729	89.9431	114.004	70.8274	226.509	191.528	75.8749	164.671	129.257	136.44	56.6502	142.218	277.297	273.619	119.305
98	243.644	218.661	135.13	97.9144	1181.92	876.381	442.318	178.08	204.48	84.4297	319.183	335.642	162.019	141.379	103.393	111.14	70.7168	34.9536	92.9845	186.314	75.3937	78.6513	86.1141	109.989	67.9038	216.672	182.643	73.6509	161.12	125.182	132.332	54.3592	136.097	263.943	259.502	115.383
99	230.734	211.2	129.483	97.7284	1139.65	844.559	422.829	169.666	200.31	82.9514	298.576	314.825	160.242	137.428	93.1979	113.462	71.6106	33.8905	86.522	173.999	73.0304	76.4522	82.4449	105.322	65.2097	203.613	170.857	69.5631	155.967	121.457	129.194	52.1758	127.856	246.659	241.243	110.407
100	220.371	202.125	126.113	97.5677	1101.29	807.587	401.689	163.43	198.701	81.6497	278.968	293.793	157.786	134.062	88.483	115.895	73.058	33.2366	81.505	165.834	70.6022	73.7134	79.9827	102.323	63.4503	192.178	161.019	65.453	148.342	119.945	129.426	50.5162	122.079	234.217	226.425	105.586
101	213.46	197.662	125.713	98.1164	1069.59	778.213	386.891	160.603	199.212	80.3933	266.152	279.514	155.428	131.066	87.3716	118.028	74.4662	33.1379	78.2511	161.957	68.7744	71.4943	78.6329	100.088	62.1037	183.925	154.631	62.3573	141.298	119.803	130.708	48.9205	118.828	225.771	217.433	102.344
102	206.161	193.785	126.478	99.5035	1027.59	742.191	369.596	158.624	201.91	80.0705	253.324	262.538	152.625	128.071	87.1244	122.517	76.5436	32.8511	77.361	158.16	66.0328	69.1154	77.5738	98.3135	61.9869	172.924	147.373	57.879	133.499	121.108	134.201	46.7705	115.514	215.438	206.702	98.5479
103	202.14	191.742	128.559	100.393	986.777	705.196	352.772	157.665	204.616	80.2442	242.084	247.876	149.277	125.672	89.5832	127.197	79.3523	32.6893	81.9696	157.993	63.7554	66.1822	78.0563	98.3659	62.9507	163.671	142.901	54.8092	125.474	123.853	138.68	45.2597	113.666	206.723	199.855	95.9098
104	201.028	191.175	130.991	101.088	955.623	672.877	341.569	156.798	207.315	80.5896	234.353	238.202	146.758	123.664	91.6938	129.911	80.4722	32.8817	86.2848	160.198	60.8972	63.9863	79.1604	98.4929	63.5553	157.713	139.882	52.7048	119.716	127.688	141.435	44.6505	113.033	201.941	195.833	93.977
105	199.186	191.763	134.454	102.444	912.242	631.93	329.187	156.998	211.538	81.2911	228.898	226.802	142.668	121.535	94.0058	132.218	81.0824	32.8145	92.7678	163.032	58.0685	61.0894	80.8272	97.9101	64.2249	151.141	136.677	50.4258	113.442	132.284	145.867	43.159	113.424	198.456	192.541	91.8627
106	197.448	193.655	138.034	103.766	866.024	592.36	318.816	158.68	212.394	80.9638	225.639	218.466	139.206	119.591	97.3478	132.875	81.389	32.5932	100.173	165.896	56.2429	58.3106	82.3312	97.6988	65.3002	147.57	134.655	48.1479	107.904	135.155	150.151	41.9062	114.954	197.128	191.614	89.7222
107	197.31	195.51	141.313	104.614	832.134	566.362	312.359	158.849	212.41	80.5697	223.315	213.822	135.971	118.102	99.3254	132.99	80.4929	32.5348	106.766	169.617	54.7562	56.0015	83.6632	98.6241	66.3892	146.476	133.848	46.2104	104.247	137.302	152.215	41.327	116.306	197.268	193.032	87.8313
108	194.924	197.572	144.266	106.066	791.825	534.842	306.216	157.687	209.918	80.2236	221.455	208.046	131.663	117.401	100.51	132.097	78.3456	32.8708	113.108	173.739	53.4169	52.9422	85.2025	99.269	67.159	144.695	134.804	44.0991	100.077	138.959	153.139	40.2867	119.7	198.863	195.379	86.4428
109	195.374	199.904	145.97	106.793	754.489	505.848	303.194	155.786	205.518	80.0283	219.909	202.04	128.183	117.093	101.773	128.406	75.9832	32.8427	114.831	176.936	51.9207	50.2434	85.604	98.6832	68.0873	144.907	135.482	41.7854	97.9959	139.286	153.16	38.9046	122.512	200.518	197.588	85.7068
110	198.596	201.399	146.185	106.375	725.335	488.138	300.882	153.775	200.734	80.0963	218.106	197.826	125.568	117.228	101.838	123.731	74.1068	32.9252	114.064	178.699	51.1906	48.5335	85.3495	97.5778	68.4462	145.58	135.62	40.4864	97.6058	138.355	152.181	37.991	124.068	201.479	200.6	85.1451
111	197.045	201.032	144.377	106.187	690.655	469.673	298.679	149.587	191.99	79.0265	215.789	193.358	122.379	116.949	99.9341	117.74	71.2708	32.9589	110.789	177.367	49.5773	46.1688	84.1217	95.5766	68.1257	145.636	135.771	39.2299	97.3135	135.695	149.138	37.0461	126.828	204.626	203.529	84.4412
112	191.498	199.702	142.386	105.336	662.049	455.438	296.433	144.779	182.401	76.9542	211.247	188.63	119.892	116.477	96.8033	111.6	67.7533	32.4333	107.811	175.54	47.3411	44.3589	82.1532	92.997	67.3953	144.141	134.145	37.0422	97.8528	131.855	143.783	35.9359	127.846	206.319	205.45	84.3065
113	187.235	198.495	139.713	104.059	639.849	446.128	293.781	139.137	175.104	75.7562	206.886	184.019	118.107	115.799	94.1685	106.439	64.9498	32.2297	104.78	172.95	45.4416	43.2201	80.8707	90.8334	66.6385	142.915	132.78	35.3952	98.8533	128.544	138.037	35.3497	128.02	205.481	206.627	84.6753
114	181.12	195.565	134.389	102.491	611.765	434.294	291.368	131.486	166.32	74.0116	202.236	177.899	116.574	115.337	89.8003	100.154	61.5405	31.3731	100.278	166.753	42.4669	41.2963	78.083	87.7399	65.1173	141.022	131.846	33.6393	100.439	122.955	130.641	34.6631	127.594	203.839	204.907	84.8288
115	174.628	188.967	128.533	100.186	588.503	424.929	287.622	125.134	156.707	71.4023	196.316	171.836	114.985	115.331	83.6382	94.1277	58.8062	30.5631	95.7639	160.778	38.9032	40.1536	74.7279	83.8813	63.0554	137.063	128.598	31.0974	102.648	116.361	123.352	33.3863	125.695	201.918	201.176	84.0091
116	169.271	182.833	123.121	98.2349	569.547	416.364	284.394	119.978	149.68	69.4077	190.102	167.59	113.065	114.68	78.3294	90.2283	57.5148	29.8393	92.2458	156.027	36.1962	39.289	72.4119	81.294	61.3395	134.062	125.844	29.5145	104.216	112	117.606	31.8404	124.16	198.284	197.874	83.3162
117	162.232	175.629	116.176	96.0419	547.29	401.944	277.745	112.376	141.31	67.0582	181.148	160.857	110.614	113.466	70.7894	85.868	55.1363	28.4768	86.9837	147.954	32.5195	37.9535	68.7992	78.3191	59.225	129.411	122.681	27.5151	105.579	105.442	110.938	30.3419	121.1	191.348	190.45	82.1105
118	155.754	167.158	109.082	94.0388	528.744	388.524	271.097	105.75	133.865	63.8922	172.186	153.898	108.546	110.928	63.9245	81.8124	53.082	27.7976	81.2062	139.563	29.3663	37.0972	65.6623	75.0259	57.1032	123.22	118.432	25.6113	106.108	99.8549	105.311	29.4973	115.489	183.536	182.971	81.0196
119	152.621	161.147	103.664	91.6105	515.033	378.159	266.064	101.988	128.95	61.4036	165.713	148.864	107.13	108.184	59.3333	79.4268	51.9848	26.9543	77.6347	134.334	27.1106	36.3522	63.5476	72.5006	55.5551	117.811	114.467	24.6552	106.232	96.1439	100.66	28.9708	111.134	177.77	177.025	80.4451
120	150.341	154.674	98.5696	89.0007	498.89	365.708	258.186	97.7429	124.49	58.9223	157.985	142.095	105.919	105.201	53.8454	77.5288	50.9474	25.635	72.3183	128.175	23.9036	35.4008	61.2321	69.7472	54.0636	110.815	108.771	23.1931	105.54	91.3063	95.974	28.4002	106.081	169.758	167.36	78.5189
121	144.902	148.304	94.5979	88.1019	484.018	353.665	250.434	93.183	121.312	56.4567	150.247	135.546	103.752	102.003	49.1409	77.8535	50.7422	24.5999	66.4526	121.661	21.2602	34.0488	59.3446	68.1822	51.9868	105.116	103.943	22.1348	103.48	87.8593	93.2408	27.3861	101.32	160.942	159.641	76.3563
122	139.814	143.792	92.2783	87.6596	473.02	343.93	244.477	91.336	118.621	54.4301	144.999	130.428	101.799	99.3459	46.3952	78.7504	51.0379	24.1582	62.5729	116.673	19.6787	32.831	57.509	67.3876	50.8335	100.731	100.273	21.5566	102.211	86.4888	91.6786	26.6307	97.8254	155.643	153.971	74.862
123	134.668	138.655	90.4039	86.3897	458.338	330.407	236.342	89.6661	117.382	52.3872	137.875	124.404	99.3709	95.6983	43.5112	79.3415	51.4777	23.7049	57.9396	111.605	17.8056	31.6503	56.2888	65.7967	50.3154	96.1951	96.1303	20.9466	99.7349	85.5506	91.9336	25.6239	93.5755	148.549	146.018	73.0886
124	130.963	134.692	88.8087	85.3251	441.896	316.289	227.975	86.8416	118.633	50.776	131.18	119.876	96.9018	91.0303	41.0033	80.9737	52.3347	23.1996	53.6582	108.232	16.5478	30.4914	55.8824	64.5482	49.7481	92.8758	93.5482	20.4593	96.2283	84.7066	92.5378	25.1977	90.8838	142.476	139.268	71.366
125	127.174	131.656	87.965	85.4222	430.481	304.471	222.284	85.0542	119.354	49.2115	128.136	116.247	94.5877	87.3692	39.4673	82.2127	53.005	22.8597	51.1351	106.842	15.8224	29.7398	55.3341	63.8983	49.8207	89.3091	91.5473	19.9414	93.6401	84.6628	93.0987	24.801	89.5096	138.497	135.143	69.499
126	122.332	128.835	87.6698	85.2373	415.228	289.211	215.374	83.8236	118.952	47.5742	123.975	111.45	90.5895	82.9985	38.5998	83.5114	53.7326	22.2795	48.5036	104.98	14.9971	28.975	55.2981	63.332	50.0779	84.489	89.9315	19.7757	90.1263	85.547	94.7905	23.6771	87.6884	134.371	130.692	67.4201
127	119.414	127.931	88.2854	84.9043	399.263	273.172	207.344	82.9148	119.077	46.5374	120.446	107.882	85.9309	78.6661	37.9583	84.9589	54.3727	22.2293	46.6908	104.599	14.6486	27.5886	55.5992	63.4699	50.7567	81.0605	88.5757	19.7557	86.413	86.1535	96.6784	22.9525	85.6863	130.375	127.904	65.6347
128	118.65	127.097	88.9393	85.3882	387.347	261.937	201.554	82.4304	119.672	45.4967	119.596	105.224	82.2137	75.5277	37.5338	85.3801	55.0748	22.0865	45.6808	104.662	14.2698	26.7782	55.9985	63.8033	50.9638	79.0731	88.2795	19.6022	83.5648	86.8028	98.6034	22.5582	84.9172	127.967	126.154	64.0406
129	116.852	126.171	89.4711	85.204	372.759	249.307	195.515	82.5285	120.436	44.7821	118.427	102.936	77.2598	70.9362	37.5869	85.3411	56.3982	22.027	44.1441	104.542	13.6457	26.1316	56.7364	64.2168	51.4269	77.6001	87.4028	19.4681	80.0695	87.8587	100.365	22.0359	85.0813	127.429	124.836	61.4337
130	114.33	127.274	90.3904	84.9995	360.147	237.112	191.164	82.4606	119.812	44.0542	117.998	100.749	71.7242	66.8529	37.1784	84.7756	56.5553	22.0236	44.1487	105.257	13.2805	25.4324	57.0152	63.6173	51.8978	75.6154	86.4755	19.1086	77.4699	88.6342	101.252	21.4558	84.861	127.022	124.671	59.2876
131	112.518	128.864	91.2577	85.3155	350.014	229.264	187.781	81.9542	118.513	43.6414	117.833	98.673	67.3347	64.3695	37.4892	83.6176	56.5119	21.8343	44.1678	106.033	13.1968	25.0109	56.9646	63.2948	51.8677	73.6598	87.0718	18.9136	75.6694	89.1051	101.671	20.7953	85.6365	126.267	124.905	58.0797
132	109.507	130.806	92.5004	85.7614	335.571	220.44	183.091	80.9981	116.419	43.6135	117.521	97.9848	61.4665	61.4608	38.137	80.9875	56.4779	21.6682	44.6628	106.461	13.1463	24.2677	56.994	62.9304	52.4401	72.9463	88.5024	18.7571	73.8924	89.5932	100.679	20.2168	87.7427	125.877	125.453	56.8847
133	104.913	129.539	91.8775	86.0312	323.43	212.79	179.412	79.4956	113.36	43.0707	117.453	97.3212	55.2704	58.4258	38.7057	78.6394	55.4863	21.5307	46.2909	106.128	13.0437	23.7228	56.7776	62.1965	52.7381	72.502	88.7146	17.8974	72.8433	88.7216	98.9035	19.7836	88.5671	125.59	125.416	55.2388
134	102.858	127.497	91.1211	85.5701	315.751	208.832	177.644	78.0247	111.818	42.6821	116.609	96.2228	50.8832	56.2211	39.0548	76.7472	54.5776	21.5989	47.2208	104.766	12.8436	23.2978	56.9458	61.2939	52.5924	72.0607	88.3085	17.3956	72.6877	87.5883	96.925	19.3177	89.088	125.826	126.147	53.6321
135	102.434	125.599	90.6368	84.6192	307.676	205.389	176.435	75.6528	108.107	42.7049	114.201	95.4441	46.1431	53.285	38.8275	73.0939	53.5255	21.7256	48.8121	103.478	12.4742	23.0375	56.5798	59.7669	52.7586	71.7699	88.4547	16.9885	73.0953	86.0443	93.3938	18.7813	89.6697	127.066	126.707	52.3662
136	100.283	122.596	89.2508	83.6122	301.171	200.5	174.093	73.5035	103.245	42.3794	111.582	95.3444	42.2068	50.6759	37.8088	68.8727	52.1201	21.8001	49.9225	101.362	12.3664	23.0761	55.113	58.6789	52.3393	70.8227	87.7268	15.918	73.4096	83.1608	90.5585	18.3618	89.8494	125.953	125.431	52.1134
137	97.8012	119.384	88.0182	83.1231	295.116	196.535	172.537	71.159	100.592	41.553	109.727	94.3281	39.5453	48.8176	37.181	66.1431	50.9953	21.6232	50.4537	98.9816	12.4338	22.9491	54.0169	57.5998	51.5235	69.6466	87.2985	15.3252	74.0471	80.8763	87.8717	18.1802	89.4299	124.491	124.668	51.8327
138	94.6245	115.241	85.6767	81.7895	288.304	193.353	170.782	67.8438	97.349	40.4523	106.559	92.4655	36.4991	45.4431	36.5428	62.4835	49.3948	21.4637	51.1741	96.1726	12.4165	22.7336	52.0142	55.8301	50.5861	68.0735	86.6634	15.019	74.3137	77.8377	82.5478	17.6688	89.0773	123.585	122.628	50.8753
139	92.4018	111.974	83.4078	80.5833	283.295	190.15	167.935	64.7591	93.2827	39.1839	102.781	90.9179	34.01	42.4809	35.3042	59.3007	47.7888	21.4839	51.4757	91.8651	12.1933	22.5394	50.0776	54.3568	49.2961	65.6858	84.9157	14.5851	74.7281	74.4192	78.7759	17.2503	87.7878	121.43	119.689	50.2266
140	90.2517	110.399	81.4322	79.8632	278.655	187.226	166.504	62.1468	90.1973	38.0585	99.6249	89.7108	32.4918	40.9504	34.0932	57.8517	46.3957	21.629	50.991	88.2762	12.084	22.5959	49.2916	53.1583	48.2229	64.071	83.2344	13.882	75.4622	72.0292	76.5521	16.9437	86.3595	118.678	117.311	49.7676
141	86.6525	106.737	78.4547	78.6179	272.32	184.77	164.521	59.6303	87.2034	36.8335	95.5805	88.1881	30.6486	38.8754	32.2457	55.638	44.8655	21.693	49.6016	83.9436	12.2845	22.563	48.0681	51.2687	47.2125	61.9384	80.7691	13.1768	75.9898	69.3078	73.4701	16.6105	84.8327	115.592	113.582	49.0963
142	85.1645	102.04	74.9939	76.8298	266.407	183.127	161.124	57.3399	84.3667	35.2539	92.5104	85.7392	29.5076	37.1096	31.0632	54.0984	44.1208	21.5223	48.2011	79.1764	12.3878	22.6435	46.9148	49.9775	45.6155	59.113	78.7581	12.7942	76.4175	66.8769	71.6353	15.9273	81.5683	111.54	110.386	48.4424
143	84.8978	98.9903	73.0004	75.2008	263.421	180.004	158.415	55.5427	82.3437	34.0132	90.1414	83.7201	28.8185	35.7888	30.1953	53.3892	43.0691	21.7267	47.0552	76.1085	12.104	22.4869	45.9228	49.1895	44.5632	57.3933	76.1983	12.6062	76.2103	65.2026	70.4368	15.4944	79.2596	108.183	107.784	47.4741
144	82.7946	94.2401	70.8249	73.3983	259.378	175.804	154.708	54.3346	80.5396	32.8612	85.8425	82.2466	27.3936	34.2474	29.0763	52.1735	41.9612	21.6074	45.7257	73.6165	11.793	22.3958	45.194	48.7524	44.2413	55.407	73.5401	12.1076	75.7492	62.9114	68.9603	15.2326	76.8212	104.318	104.045	46.1397
145	81.4207	90.3434	67.918	71.9658	254.839	173.202	150.375	52.5717	79.4691	31.7295	82.528	80.7297	26.1453	32.8391	28.1921	52.1385	41.8543	21.3807	44.9023	70.9802	12.0406	22.3339	44.2662	47.7649	43.793	53.4555	71.4758	11.7974	75.2539	61.1511	67.9876	14.3262	73.3674	100.719	100.524	44.6713
146	79.9698	88.6709	66.5711	71.2749	251.645	170.577	147.397	51.7902	78.7531	31.0706	80.7768	79.0683	25.6641	31.6197	28.0015	52.2388	41.5908	21.5592	44.0595	69.3482	12.1517	22.3417	43.708	47.3426	42.9689	51.8972	70.0466	11.6031	74.9267	60.065	67.8253	13.9616	70.7217	98.711	97.5247	43.6456
147	77.141	87.1661	65.3995	70.4925	247.617	165.87	143.587	51.1685	78.6247	30.2708	78.6394	77.2638	24.6756	30.726	27.8271	52.6479	41.7864	21.6193	43.0724	67.8812	11.9461	22.7216	43.7438	47.5675	42.3031	50.2405	68.0999	11.4193	73.3054	58.9265	68.2885	13.5705	68.6896	95.4748	94.1659	42.8065
148	76.5474	84.2571	64.4968	69.8729	242.775	162.095	140.309	50.9636	79.31	29.6668	76.9694	76.4839	23.3804	29.9087	27.712	53.7971	41.8329	21.6244	42.8612	67.2168	11.7368	22.4838	43.9442	47.1345	41.9717	48.94	66.9158	11.3574	71.9956	58.7138	69.4234	13.3541	66.0043	92.6071	91.595	41.5328
149	76.515	82.4457	63.8827	69.3245	238.065	158.701	137.222	50.9912	79.2032	29.3229	75.7549	75.8534	22.7273	29.6305	27.9238	54.0937	42.1689	21.8318	42.3377	67.2105	11.8315	22.2378	44.049	47.2356	41.7657	48.0933	66.8007	11.4492	70.7984	58.7659	69.8014	13.177	63.8001	91.0175	89.2866	40.0909
150	74.953	80.0696	63.6154	69.1657	232.56	154.946	132.367	50.8763	78.7973	28.7282	74.3842	75.9152	22.0886	29.2807	28.2545	54.4451	43.3547	21.8145	42.1999	66.999	11.8923	22.0495	44.1335	46.5124	41.8017	47.1331	66.6749	11.2799	68.2539	58.8184	69.9788	12.8272	62.2054	88.9041	87.3735	38.8431
151	72.6246	78.5422	63.4816	69.4758	228.389	151.07	129.07	50.8155	78.4082	28.1923	73.2493	75.4514	21.2563	28.6208	29.357	54.8996	44.2927	21.3449	43.2869	67.269	11.8356	22.2806	43.8423	46.2092	41.9245	46.013	66.2066	11.2576	66.4442	58.6912	70.9431	12.7114	60.8933	88.03	86.7642	37.6475
152	71.9194	77.973	63.6917	69.4932	224.899	148.243	126.438	50.7881	77.6086	28.0922	72.8452	75.0032	20.4131	28.423	29.8671	54.9244	44.6272	21.3564	43.7814	67.738	11.8551	22.3983	43.5601	46.7818	41.7703	45.2472	66.1407	11.3852	65.2845	58.3305	71.5227	12.4941	60.3335	87.8757	86.236	36.3075
153	71.6695	76.361	63.4604	69.2979	220.546	144.548	123.354	50.8803	76.9258	27.9252	73.077	75.8347	19.5821	28.2855	29.9292	54.3283	44.8687	21.5158	44.3358	67.7953	11.7585	22.2697	43.5121	46.9425	42.331	44.5285	66.5479	11.5077	63.2371	58.5496	71.3039	12.4093	60.3663	87.3125	85.9437	35.2295
154	71.9248	76.2814	63.6171	69.4243	216.387	141.127	121.205	51.1391	75.9117	27.3644	73.328	75.4137	19.1547	27.718	30.6499	53.2946	45.0317	21.5493	45.5497	68.2496	11.7528	22.2776	43.5063	47.3501	42.4342	44.8521	67.535	11.4027	61.9793	58.2098	71.3471	12.28	60.5017	86.7637	86.3515	34.0729
155	72.4098	76.8574	64.252	69.3182	212.886	139.043	119.407	50.9636	74.5366	26.8602	72.9409	75.1269	18.6367	27.2417	31.2413	52.6406	45.5181	21.4956	47.2634	68.689	11.8025	22.2153	43.3597	47.3328	41.9964	44.7588	68.2117	11.3593	61.3711	57.7241	70.8697	12.3042	60.2937	86.5839	86.0182	33.4561
156	72.895	76.3912	64.1686	68.5999	210.114	137.301	117.223	50.8805	73.1437	26.6605	73.3373	75.3782	17.9423	26.7439	32.1059	51.309	45.6704	21.3879	49.507	68.7155	11.754	22.1401	42.9965	46.7127	41.8232	44.5702	68.7979	11.2695	60.7615	57.5255	69.7791	12.2497	60.9679	86.5673	86.0669	33.0957
157	72.0227	74.7302	63.3426	68.4303	207.208	136.551	115.395	50.0668	71.2993	26.1657	72.842	75.4422	17.4635	26.3121	32.3884	49.3005	45.0548	21.4123	51.6148	68.1319	11.8401	22.2244	43.2359	46.9392	41.6555	44.3865	69.5498	11.3241	59.8422	57.1702	68.3392	12.0676	62.0661	86.0905	86.6326	32.399
158	71.4792	72.8183	63.2742	68.0755	205.159	135.706	114.407	48.8933	69.8726	25.7839	71.9527	75.8173	16.7205	25.5737	32.4008	47.5312	44.417	21.5153	53.0263	67.5206	11.8842	22.2937	42.6066	46.5498	41.6376	44.5899	70.0916	11.2895	59.3927	56.7216	66.6541	11.9435	62.7976	85.9006	86.9956	31.8175
159	71.3476	71.0278	63.3763	67.4096	202.893	134.686	113.255	47.8296	67.0818	25.5143	71.5956	76.0654	16.0551	25.0805	32.2826	46.0656	43.1857	21.5564	54.5667	66.6761	11.8088	22.2194	41.6048	45.3242	41.5147	44.7085	70.0948	11.3694	60.1061	55.6993	63.9075	12.0773	63.7377	85.8678	87.1092	31.2138
160	69.3985	69.2117	62.6275	66.5224	200.707	133.537	112.076	47.4074	64.3063	25.0104	70.7281	76.5531	15.8606	24.6612	31.6827	44.5238	42.4707	21.5081	56.3383	65.5793	11.7979	22.0877	40.4763	44.7662	41.1869	44.6605	70.2764	11.3243	61.0973	54.4422	61.7694	12.0775	64.2199	85.938	86.4014	30.1819
161	68.2168	67.908	61.8215	65.9719	199.577	132.514	111.539	47.0506	62.7339	24.9273	70.2542	76.8656	15.6617	24.0988	31.5652	43.361	41.6056	21.6582	57.015	64.2567	11.9457	22.063	39.6058	44.0566	41.1729	44.7726	70.3669	11.2979	61.2107	53.3372	60.2037	11.7287	64.2699	84.8238	85.5003	29.5552
162															31.3015	42.3576	40.2475	21.617	57.1278	62.5072	11.8092	22.0785	38.5798	42.7407	40.403	45.128	69.4603	11.445	61.438	52.7297	57.6275	11.6046	64.4045	83.1032	84.3994	29.1072
163															30.6896	41.3423	39.1804	21.4238	57.4885	60.8811	11.6128	21.8944	37.4389	41.8487	40.0172	45.2241	68.0089	11.1042	61.8694	51.6153	55.9851	11.8109	63.7733	82.3363	82.6053	28.466
164															30.1334	40.4104	38.2482	21.4958	57.1873	59.5637	11.4756	21.8016	36.9338	41.478	39.8432	44.9517	67.2722	11.1478	62.2218	49.5959	54.9703	11.818	63.0573	81.5588	81.3529	27.8938
165															29.3432	39.7812	37.0426	21.418	56.8851	57.8376	11.426	22.2364	35.9349	40.4801	39.1606	44.6314	65.9235	11.5183	63.2531	47.7875	53.8621	11.5369	62.3969	79.7141	79.1884	27.0665
166															29.0184	40.134	36.1473	21.3862	55.9802	56.0405	11.7315	22.0022	34.6155	39.3767	38.5162	44.1565	64.4848	11.3492	64.0465	46.6724	53.0662	11.3833	60.7325	77.7634	77.2431	26.5903
167															28.4229	39.6524	35.6263	21.2183	54.3918	54.4559	11.7024	21.8724	34.7077	39.1385	38.2049	43.9478	63.223	11.3116	63.9156	45.6898	52.7883	11.4347	59.2625	76.2919	76.0248	26.4609
168																							35.097	38.7143	38.0012	43.5103	61.9628	11.5497	63.601	44.603	52.2433	11.4423	57.589	73.8129	73.5635	26.0179
169																														44.1841	52.0069	11.5167	56.2902	72.3579	71.9589	25.6773
170
171
172
173
174
175
176
177
178
179
180
181
182
183
184

## Sheet: Fig6_B_period
Experiment_Date	Condition	Medium	Period_avg
2022-01-27	siRNA_AllStarsNeg	DMEM_10mMgluc	23.2591
2022-01-27	siRNA_AllStarsNeg	DMEM_10mMgluc	25.3132
2022-02-24	siRNA_AllStarsNeg	DMEM_10mMgluc	23.5043
2022-03-03	siRNA_AllStarsNeg	DMEM_10mMgluc	22.3994
2022-03-03	siRNA_AllStarsNeg	DMEM_10mMgluc	22.0352
2022-03-11	siRNA_AllStarsNeg	DMEM_10mMgluc	22.7967
2022-02-10	siRNA_AllStarsNeg	DMEM_10mMgluc_1mMpyr	22.9941
2022-01-27	siRNA_AllStarsNeg	DMEM_30mMgluc	24.7028
2022-01-27	siRNA_AllStarsNeg	DMEM_30mMgluc	24.1643
2022-02-24	siRNA_AllStarsNeg	DMEM_30mMgluc	23.4695
2022-02-24	siRNA_AllStarsNeg	DMEM_30mMgluc	23.2153
2022-03-03	siRNA_AllStarsNeg	DMEM_30mMgluc	23.4025
2022-03-03	siRNA_AllStarsNeg	DMEM_30mMgluc	22.7579
2022-03-11	siRNA_AllStarsNeg	DMEM_30mMgluc	23.847
2022-03-11	siRNA_AllStarsNeg	DMEM_30mMgluc	23.3873
2022-02-10	siRNA_AllStarsNeg	DMEM_30mMgluc_1mMpyr	23.1101
2022-02-10	siRNA_AllStarsNeg	DMEM_30mMgluc_1mMpyr	23.0426
2022-01-27	siRNA_SETD2	DMEM_10mMgluc	25.3126
2022-02-24	siRNA_SETD2	DMEM_10mMgluc	23.2673
2022-02-24	siRNA_SETD2	DMEM_10mMgluc	24.2745
2022-03-03	siRNA_SETD2	DMEM_10mMgluc	21.6246
2022-03-03	siRNA_SETD2	DMEM_10mMgluc	22.7911
2022-03-11	siRNA_SETD2	DMEM_10mMgluc	24.1022
2022-03-11	siRNA_SETD2	DMEM_10mMgluc	23.7729
2022-02-10	siRNA_SETD2	DMEM_10mMgluc_1mMpyr	23.8253
2022-01-27	siRNA_SETD2	DMEM_30mMgluc	28.5071
2022-01-27	siRNA_SETD2	DMEM_30mMgluc	28.6588
2022-02-24	siRNA_SETD2	DMEM_30mMgluc	24.3889
2022-02-24	siRNA_SETD2	DMEM_30mMgluc	25.3436
2022-03-03	siRNA_SETD2	DMEM_30mMgluc	24.4057
2022-03-03	siRNA_SETD2	DMEM_30mMgluc	23.3767
2022-03-11	siRNA_SETD2	DMEM_30mMgluc	23.924
2022-03-11	siRNA_SETD2	DMEM_30mMgluc	23.8876
2022-02-10	siRNA_SETD2	DMEM_30mMgluc_1mMpyr	24.5693
2022-02-10	siRNA_SETD2	DMEM_30mMgluc_1mMpyr	24.4957
