# Supplementary material for: Nutritional compensation of the circadian clock is a conserved process influenced by gene expression regulation and mRNA stability
Source: PLoS Biol. 2023 Jan 5;21(1):e3001961. doi: 10.1371/journal.pbio.3001961 (PMC9848017; doi:10.1371/journal.pbio.3001961)
Supplement: S7 Data — The first and second tabs of the Data File correspond to raw and processed traces for S1A Fig. The third and fourth tabs of the Data File correspond to raw and processed traces for S1B Fig. The fifth tab of the Data File corresponds to detrended traces on a circadian time (CT) scale for S1C Fig. The sixth tab of the Data File corresponds to average amplitude measurements and ratios for S1D–S1F Fig. The seventh tab of the Data File corresponds to growth rate measurements for S1G Fig. (XLSX) [file pbio.3001961.s022.xlsx]

## Sheet: SFig1_A_indiv_reps
All Strain Genotypes = TK524 = bd csr-1::gpd-luciferase
Experiment_Date	2021-02-18	2021-02-18	2021-02-18	2021-02-18	2021-02-18	2021-02-18	2021-02-25	2021-02-25	2021-02-25	2021-02-25	2021-02-25	2021-02-25	2021-02-25	2021-03-04	2021-03-04	2021-03-04	2021-03-04	2021-03-04	2021-03-04	2021-03-04	2021-08-18	2021-08-18	2021-08-18	2021-08-18	2021-08-18	2021-08-18	2021-08-18	2021-08-18	2021-08-18	2021-08-18	2021-08-18	2021-08-18	2021-08-18	2021-08-26	2021-08-26	2021-08-26	2021-08-26	2021-08-26	2021-08-26	2021-08-26	2021-08-26	2021-08-26	2021-08-26	2021-08-26	2021-08-26	2021-08-26
TPs	Bot_gpd_0g_Results_out	Bot_gpd_005g_Results_out	Bot_gpd_01g_Results_out	Top_gpd_025g_Results_out	Top_gpd_05g_Results_out	Top_gpd_1g_Results_out	TPs	Top_gpd_0g_Results_out	Top_gpd_005g_Results_out	Top_gpd_01g_Results_out	Top_gpd_025g_Results_out	Top_gpd_05g_Results_out	Top_gpd_1g_Results_out	TPs	Top_gpd_075g_A_Results_out	Top_gpd_075g_B_Results_out	Top_gpd_1.5g_A_Results_out	Top_gpd_1.5g_B_Results_out	Top_gpd_2g_A_Results_out	Top_gpd_2g_B_Results_out	TPs	TK569_0g_1_Results_out	TK569_0g_2_Results_out	TK569_0.1g_1_Results_out	TK569_0.1g_2_Results_out	TK569_0.25g_1_Results_out	TK569_0.25g_2_Results_out	TK569_0.5g_1_Results_out	TK569_0.5g_2_Results_out	TK569_0.75g_Results_out	TK569_1g_Results_out	TK569_1.5g_Results_out	TK569_2g_Results_out	TPs	TK569_0g_Results_out	TK569_0.1g_Results_out	TK569_0.25g_Results_out	TK569_0.5g_Results_out	TK569_0.75g_1_Results_out	TK569_0.75g_2_Results_out	TK569_1g_1_Results_out	TK569_1g_2_Results_out	TK569_1.5g_1_Results_out	TK569_1.5g_2_Results_out	TK569_2g_1_Results_out	TK569_2g_2_Results_out
0	168.521	465.396	495.812	666.562	815.708	767.312	0	40.7083	37.0625	29.7292	26.7917	20.3333	28.3958	0	65.6458	53.625	39.1875	57.125	52.6667	51	0	80.3333	34.7292	82.1042	78.7292	58.7708	70.6875	37.875	63.7083	61.7292	33.9375	73.0625	82.9792	0	45.875	18.7917	20.8542	20.0208	5.91667	10.8542	13.6667	20.6042	18.4167	15.125	8	2.04167
1	232.562	641.812	636.958	863.688	1139.9	1232.52	1	59.3958	46.375	34.625	31.6458	27.5417	32.6042	1	84.375	73.8125	47.9583	66.5625	68.1458	63.2292	1	101.188	33.3958	128.354	127.812	74.5417	98.6667	61.9375	98.4167	102.625	51.8542	103.188	108.688	1	60.0625	32.0833	32.4583	29.8333	8.02083	19.6875	27.2083	32.75	31.3125	28.5	11.5625	8.75
2	270.375	710.229	731.646	983.896	1392.08	1739.08	2	62.9375	58.1875	43.2708	40.75	36.2292	42.5833	2	98.7292	88.875	52.9792	75.3958	80.7292	78.7083	2	115.917	38.5833	162.812	170.458	91.7292	121.292	82.25	133.125	150.083	60.2083	121.229	125.542	2	77.1875	46.4375	40.5833	36.5208	10.625	24.75	33.6042	40.7083	37.8958	36.7292	15.5833	12.4375
3	311.083	792.062	821.479	1044.73	1670.17	2291.33	3	63.6042	70.3333	48.0417	51.2083	50.8333	52.3542	3	119.062	103.646	58.7083	89.0625	97.4792	92.0625	3	142.875	48.75	203.167	215.438	116.917	153.562	109.271	178.188	216.833	73.3125	143.729	146.812	3	96.5625	65.25	51.9792	43.5417	14.5625	29.5417	42.1667	52.8333	45.4583	46.1042	20.3958	17.375
4	367.708	850.458	901.875	1151.79	1922.38	3159.85	4	67.125	93.7083	57.6875	60.6458	61.1667	58.7917	4	146.208	127.896	71.3958	111.708	122.667	113.896	4	180.604	62.2292	247.833	261.646	149.417	190.792	144.167	238.938	306.625	88.7917	171.458	177.208	4	115.625	86.5833	62.625	49.125	18.5417	33.9792	48.9375	62.7708	52.8125	54.4792	24.9583	22.2917
5	418.125	845.583	956.792	1290.1	1907.96	4039.65	5	72.5	117.167	76.5	64.6458	64.4583	62.1667	5	179.417	154.167	87.3125	141.083	151.062	138.958	5	219.583	75.4375	304.292	322.396	189.979	237.771	185.146	318.25	436.979	104.812	204.146	218.583	5	141.771	117.208	77.3125	59.2708	26.6458	41.9375	59.9167	78.5	65.2292	68.1042	32.9583	31.375
6	465.188	771.812	956	1358.88	1920.67	4679.83	6	80.2292	149.417	101.208	72.5833	68.0625	71.2708	6	214.542	187	107.604	180.812	183	174.146	6	254.25	87.4167	375.354	386.979	242.146	303	248.708	411.792	576.167	122.542	251.312	283.438	6	168.812	155.75	94.7708	71.625	34.6875	50.0208	72.9167	96.7917	80.9167	85.375	41.5833	40.6042
7	475.625	636.354	858.271	1355.04	1834.58	5220.85	7	89.6042	194.333	127.854	90.8958	80.4375	89.8125	7	270.896	229.896	133.708	238.5	231.042	220.958	7	282.646	97.875	467.833	445.75	311.125	393.104	341.375	510.312	693.271	146.625	319.396	367.375	7	198.083	204.062	119	88.3958	45.2083	60.5417	88.9792	123.354	102.042	108.792	52.2292	52.9583
8	462.646	500.292	706.625	1245	1748.75	5554.9	8	101.062	245.229	161.562	109.167	97.8542	113.667	8	336.042	286.521	163.688	307.875	287.792	281.479	8	311.146	109.667	550.375	491.562	403.729	513.771	451.354	617.042	831.542	180.375	408.021	457.354	8	223.812	268.667	154.562	107.958	58.1667	73.7708	113.312	164.167	131.625	143.083	69.9167	71.9583
9	448.542	403.438	566.208	1026.19	1513.44	5567.83	9	114.396	296.229	213.646	136.875	116.396	149.104	9	384.562	330.542	203.229	373.229	332.708	330.833	9	329.167	121.354	612.375	517.146	566.792	665.333	587.938	677.5	853.917	221.271	496.875	559.292	9	246.188	345.833	205.688	130.75	73.4167	88.6042	140.438	214.042	169.542	186.354	93.8958	95
10	448.708	337.458	466.125	790.521	1187.31	5331.52	10	131.062	336.812	286.938	172.625	135.583	199.479	10	446.938	380.5	247.354	443.896	386.167	380.417	10	333.604	133	642.479	507.875	765.562	767.375	765.917	665.292	759.271	279.646	607.896	672.562	10	261.312	438.396	279.875	164.417	93.7708	107.979	177.792	281.854	215.25	245.583	121.667	124.083
11	461.604	299.083	414.979	636.417	949.125	4951.29	11	155.917	344.438	355.688	223.896	156.25	265.083	11	512.229	428.542	282.167	507.458	439.229	417.583	11	315.646	137.042	621.75	468.646	900.417	828.25	878.854	652.917	671.771	358.625	765.688	819.729	11	250.708	519.771	395.896	205.208	119.479	130.292	223.604	371.167	265.562	317.042	155.354	155.583
12	478.667	271.396	395.042	565.021	859.583	4676.1	12	180.438	320.375	368.979	289.042	186.771	337.438	12	586.5	474.646	315.417	572.438	506.521	461.562	12	283.417	130.458	578.104	422.208	1017.48	872.396	924.104	673.375	640.562	451	945.75	1005.35	12	214.229	558.5	592.083	259.521	151.104	159.167	283.396	493.562	327.021	407.625	194.5	197.917
13	498.875	251.917	401.729	534.979	843.062	4643.33	13	206.729	285.292	325.5	381.167	232.208	420.062	13	671.958	532	356.104	649.417	589.958	530.625	13	237.75	113.646	523.042	378.917	1108.21	925.25	938.312	722.562	651.979	576.104	1171	1211.75	13	176.312	566.042	734.167	322.021	188.604	193.292	362.562	663.292	406.104	535.771	244.062	237.146
14	523.854	245.542	427.729	539.542	888.812	4833.33	14	220.521	251.104	284.938	482.229	269.688	493.917	14	807.792	616.104	401.417	759.958	693.479	622.5	14	196.792	98.3333	491.25	360.125	1203.6	1006.44	969.479	789.062	689.396	744.25	1430.15	1448.29	14	150.688	577.271	817.021	416.542	244.792	240.438	477.042	918.583	509.646	718.396	314.312	294
15	548.104	254	471.583	581.521	979.667	5090.79	15	237.583	228.812	266.229	579.479	315.438	581.938	15	1011.15	792.938	483.833	939.312	841.521	779.083	15	170.917	88.1875	502.75	373.458	1336.54	1124.4	1026.06	881.812	761.604	995.208	1763.52	1751.52	15	133.917	603.083	899.229	552.771	322.458	303.75	643.396	1268.73	644.271	982.729	408.042	381.938
16	567.979	276.062	535.708	646.438	1083.79	5336.56	16	255.042	214.583	237.938	659.062	363.104	701.062	16	1227.33	1005.44	622.312	1118.98	1076.6	1018.81	16	158	84.2917	563.229	426.042	1478.38	1266.48	1119.23	999	871.479	1356.17	2147.15	2188.48	16	126.917	649.062	986.562	758.958	430.812	394.021	895.854	1742.04	821.354	1321.75	545.625	515.354
17	587.688	308.417	610.167	714.479	1192.73	5497.5	17	284.062	212.5	223.188	714.667	445.792	900.729	17	1414.65	1300.44	767.771	1399.29	1368.88	1266.98	17	153.688	85.4375	643	500.604	1641.19	1421.42	1252.65	1127.15	1008.56	1876.42	2768.23	2738.29	17	126.479	710.271	1094.12	1052.1	587.188	514.583	1247.75	2389.67	1042.65	1749.12	749.479	711.438
18	601.188	342.104	679.521	786.208	1301.46	5576.58	18	310.542	217.021	225.479	773.312	519.479	1149.15	18	1556.35	1596.75	1044.79	1725.48	1744.1	1596.27	18	156.229	90.1667	732.271	579.688	1823.98	1576.58	1408.42	1278.71	1163.27	2691.81	3400.73	3108.54	18	130.417	783.521	1219.58	1456.96	804.688	687.771	1730.94	3182.58	1315.6	2294.54	999.979	959.271
19	622.458	381.729	742.771	853.438	1410.65	5644.15	19	346.729	232.542	248.25	834.458	656.5	1476.15	19	1699.75	1841.27	1368.73	2018.79	2155.81	1933.96	19	161.812	95.7292	823.75	659.958	2006.96	1761.67	1597.62	1459.12	1369.42	3607.08	3783.12	3448.31	19	138.062	860.729	1356.06	1928.4	1085.85	932.167	2353.44	3705.4	1642.42	2852.17	1266.62	1283.75
20	638.917	421.062	798.521	918.917	1526.62	5714.21	20	377.375	249.479	276.271	884.354	848.021	1967.85	20	1859.33	2031.17	1702.98	2507.65	2564.44	2235.5	20	172.146	102.208	911	739.062	2211.15	1970.56	1838.79	1681.62	1630.35	4483.35	4167.44	3767.52	20	146.958	945.021	1526	2390.98	1461.67	1261	3111.19	4148.08	2056.19	3287.21	1605.12	1645.54
21	663.938	474.042	858.271	987.562	1650.19	5849.67	21	413.271	279.896	322.271	949.104	1116.23	2549.06	21	2048.96	2237.62	2300.96	3001.19	3043.31	2676.79	21	183.958	109.979	1001.31	812.021	2441.33	2182.94	2133.44	1941.08	1931.69	5200.04	4612.08	4069.1	21	160.75	1033	1720.25	2803.6	1914.25	1699.88	3809.02	4672.33	2481.19	3720.23	2026.98	2048.56
22	687.188	529.917	914.375	1049.42	1787.77	6019.73	22	446.021	325.812	385.125	1027.52	1551.98	3496.56	22	2298.79	2465.02	2963.15	3526.85	3689.58	3147.71	22	200.5	119.458	1085.04	868.479	2690.5	2405.29	2463.48	2227.54	2282.29	5883.1	5026.52	4306.25	22	177.083	1139.88	1936.46	3226.65	2403.33	2323.69	4468.4	5238.35	2947.33	4233	2511.62	2507.69
23	727.542	605.229	984.958	1127	1967.67	6308.02	23	479.062	380.958	451.854	1103.25	2187.85	4528.77	23	2627.42	2775.33	3886.4	4344.88	4402.85	3716.4	23	226.083	134.417	1160.4	931.604	2956.88	2646.44	2863.29	2520.46	2693.65	6628.42	5417.29	4460.9	23	197	1259.12	2155.88	3691.65	2862.52	3039.85	5158.21	5799.92	3525.6	4765.27	3245.79	3061.69
24	743.938	674.125	1043.02	1200.96	2148.31	6680.52	24	512.229	453.375	519.417	1174.23	2931.46	5388.77	24	3031.58	3155.52	4986.48	5095	5318.15	4496.85	24	254.604	152.438	1219.6	993.604	3192	2864.15	3331.73	2809.04	3123.33	7384.67	5832.04	4693.52	24	222.729	1377.62	2448.06	4213.54	3358.77	3873.46	5941.48	6428.77	4154.69	5388.98	4118.29	3812.5
25	772.542	766.979	1117.33	1282.6	2373.12	7141.6	25	548.875	533.604	589.271	1241.94	3657.6	6408.52	25	3446.62	3536.6	5818.88	5944.98	6153.4	5150.71	25	285.271	172.396	1280.67	1053.15	3422.98	3040.88	3855.12	3089.67	3558.71	8191.88	6290.17	5036.46	25	253.833	1523.5	2762.06	4831.88	3969.62	4764.62	6860.42	7184.27	5026.46	6199.44	5076.12	4656.73
26	788.625	855	1199.92	1372.25	2611.92	7648.15	26	578.438	616.75	663.333	1318.67	4431.96	7363.77	26	3874.79	3933.98	6730.08	6698.44	6819.31	5800.46	26	313.854	196.333	1345.38	1110	3618.15	3195.35	4355.83	3388.65	4016.54	9011.04	6804.08	5571.58	26	286.521	1666.98	2994.06	5572.06	4717.08	5753.06	7895.08	8065.02	6057.1	7007.6	6362.31	5635.67
27	813.542	938.479	1292.6	1471.42	2855.08	8186.73	27	614.333	695.646	739.125	1394	5067.02	8240.4	27	4237.77	4243.08	7439.21	7217.71	7360.25	6190.46	27	338.188	219.542	1407.44	1159.19	3759.12	3325.25	4811.08	3647	4458.04	9822.08	7596.27	6182.69	27	325.604	1781.35	3163.33	6446.92	5590.77	6756.38	8931.92	9006	7051.04	7985.31	7611.88	6801
28	807.812	1007.85	1371.67	1575.23	3093.56	8698.44	28	647.917	778.75	815.062	1500.54	5672.52	8913.56	28	4488.71	4425.48	8043.25	7716.27	7629.92	6373.33	28	369.75	244.375	1470.85	1223.67	3913.23	3442.96	5181.42	3872.02	4811.15	10551.3	8325.62	6754.29	28	361.688	1870.21	3289.54	7411.75	6532.69	7777.06	10045	9964.54	8165.15	9239.06	8621.83	7928.52
29	752.771	1038.96	1419	1684.9	3337.46	9134.27	29	669.688	849.146	885.708	1595.04	6209.17	9399.73	29	4720.77	4637.21	8653.58	7823.83	7750.98	6356.5	29	400.938	260.688	1531.77	1276.88	4045.85	3537.21	5462.67	4051.1	5098.52	11226	8963.81	7210	29	394.417	1933.1	3391.15	8351.58	7567.15	8798.33	11185.7	10904.2	9019.06	10364.7	9531.4	9064.19
30	661.312	984.083	1430.79	1804.81	3534.62	9535.19	30	694.042	926.917	961.812	1701.77	6690.9	9799.96	30	4897.94	4814.94	9023.54	7790.92	7560.96	6055.85	30	419.438	279.854	1556.02	1323.96	4185.33	3637.1	5651.29	4202.27	5391.6	11923.6	9721.85	7604.79	30	431.667	1985.56	3450.33	9208.12	8573.33	9730.52	12296	11892.2	9704.85	11594.2	10067.6	10095.8
31	576.021	819.083	1381.31	1884.06	3658	9833.77	31	721.208	993.312	1043.06	1835.12	7100.71	10015.3	31	4890.92	4846.5	9180.77	7387.04	7351.83	5742.79	31	432.521	293.146	1612.31	1377.83	4310.94	3756.44	5756.96	4386.19	5715.06	12592.7	10368	7904.96	31	465.979	2027.98	3494.29	9943.48	9509.06	10550.3	13281.5	12763.6	10470.8	12592.7	10435.8	10905.1
32	527.771	676.521	1241	1851.83	3650.23	10097.6	32	727.833	1045.42	1096.67	1943.27	7440.48	10100	32	4937.77	4907.33	9010.33	7186.46	7134.67	5426.15	32	445.125	306.646	1676.4	1433.19	4473.48	3933.4	5840.73	4650.98	6089.21	13280.7	11072.4	8234.92	32	503.312	2087.06	3554.12	10624.9	10464.7	11281.3	14099.8	13482.7	11179.7	13395.5	10603.1	11675.8
33	517.458	604.812	1092.85	1699.12	3434.35	10339.8	33	722.771	1088.27	1150.17	2036.19	7770.83	10118	33	4999.48	4994.79	8686.21	7074.56	7099	5282.52	33	452.354	314.583	1731.77	1475.5	4649.5	4153.88	5979.35	4930.5	6579.9	14106.1	11796.7	8639.62	33	541.312	2175.44	3655	11203.3	11385.8	12090.9	14752.3	14003.8	11662.1	14099.6	10682	12229.2
34	523.938	571.688	1022.33	1529.15	3117.12	10559	34	670.375	1084.42	1173.42	2088.38	8009.33	10155.5	34	4915.52	4994.62	8311.52	7016.6	6955.73	5012.27	34	448.458	315.854	1804.19	1524.08	4842.98	4385.77	6142.62	5301.15	7158.04	14898.4	12615.1	9170.94	34	572.354	2250.83	3836.83	11678.5	12177.5	12903	15300.1	14431.2	12111.5	14411.3	10849.6	12660.1
35	534.625	557.271	1016.27	1438.62	2888.38	10792.2	35	592.396	1001.46	1138.73	2106.94	8143.94	10222	35	4973.69	5077.29	8339.88	7192.35	7050.08	4980.67	35	430.375	312.458	1906.69	1616.12	5093.58	4642.52	6408.69	5701.1	7773	15613.9	13444.8	9942.08	35	588.875	2357.06	4064.98	12063.8	12774.9	13746.7	15758.9	14786.6	12466.8	14702.7	10901.2	13041.9
36	552.271	571.938	1061.08	1423.25	2803.19	11089.9	36	518.292	865.062	1041.6	2092.1	8171.12	10382.2	36	5066.42	5142.46	8566.17	7448.67	7230.92	5026.73	36	416.458	301.75	2004.5	1720.62	5365.96	4950	6775.58	6180.12	8282.27	16292.7	14214.6	10628	36	599.896	2487.94	4327.44	12474.2	13260.3	14693.2	16247.4	15141.2	12923.7	15265.6	11153.4	13510.9
37	577.542	610.125	1139.6	1476	2850.06	11488.3	37	456.688	760.562	958.25	2085.12	8159.67	10604.4	37	5160.44	5231.46	8949.92	7768.04	7471.1	5104.1	37	402.646	286.729	2154.52	1853.94	5693.17	5284.69	7188	6711.19	8800.83	17070.8	15057.8	11322.4	37	592.083	2663.04	4636.5	12896.3	13711.5	15568.2	16771.1	15492.8	13677.5	15853.3	11471.8	14150.3
38	600.854	659.771	1243.9	1567.75	3000.19	11913.2	38	426.333	712.229	940.542	2118.56	8200	10915.3	38	5123.33	5215.4	9195.83	7946.94	7686.92	5122.92	38	391.979	275.792	2336.19	1991.33	6037.96	5645.21	7627.94	7237.65	9211.69	17745	16021	11968.9	38	588.625	2871.9	4945.92	13335.5	14172	16402.7	17432.6	15887.3	14389.4	16589.4	12006.4	14787.8
39	630.292	711.396	1344.54	1666.96	3212.6	12324.4	39	418.583	701.083	964.479	2196.79	8250.62	11279.4	39	5359.44	5462.85	9718.52	8432.08	8287.5	5391.42	39	391.521	271.667	2522.06	2136.96	6410.67	5970.54	8173.77	7741.94	9491.96	18588.6	16980	12525.3	39	600.75	3054.27	5224.71	13953.8	14723.7	17350.1	18228.8	16332.4	15338.1	17402.6	12851.2	15660.2
40	659.188	761.271	1437.29	1769.17	3452.98	12772.2	40	421.375	723.917	1023.31	2331.56	8422.81	11757.8	40	5519.48	5723.08	10292.6	9020.02	8994.77	5778.46	40	400.479	274.104	2706.04	2291.9	6721.67	6280.1	8791.73	8219.44	9731.44	19434.2	17920.4	13097.6	40	629.729	3199.54	5370.04	14752.4	15320.2	18366.9	19136.5	16904.7	16712.2	18602.6	13628.1	16746.9
41	696.562	813.542	1517.69	1872.15	3692.25	13227.9	41	438.75	775.562	1101.85	2505.58	8758.48	12346.2	41	5831.69	6070.73	10926.6	9614.83	9713.31	6328.15	41	417.125	287.625	2875.52	2409.42	6923.04	6376.35	9430.21	8536.12	9778.25	20209.6	18745.1	13645.6	41	680.438	3180.71	5406.94	15652.2	15957.9	19455.1	20018.7	17512.5	18124.3	19852.6	14451.8	17739.9
42	743.062	863.875	1583.27	1967.83	3913.12	13656.9	42	463.562	834.708	1171.75	2666.65	9134.02	12956.7	42	6120.31	6435.29	11594.5	10337.4	10622.4	7030.1	42	441.062	306.438	3019.06	2519.77	6846.92	6205.6	10038.6	8785.29	9825.08	20943	19411.8	14241.1	42	733.438	2949.42	5237.56	16677.2	16689.3	20548.8	20963.6	18107.1	19367.1	21091.7	15098.9	18562.7
43	776.75	899.146	1640.27	2051.9	4091.08	14034.4	43	493.854	892.062	1217.67	2749.02	9534.52	13585.3	43	6670.27	7006.1	12257.8	11118.3	11648.6	7939.96	43	465.562	330.708	2988.75	2545.65	6495.38	5864.08	10632.9	8957.02	9872.96	21582.4	20242.1	14813.6	43	785.375	2577.96	5005.19	17660.7	17478.6	21695.1	21643.3	18693.2	20361.1	21910.3	15296.8	18800.7
44	806.438	930.958	1689.65	2112.71	4257.65	14361.5	44	520.812	958.875	1259.15	2758.96	9911.92	14197.8	44	7088.44	7502.31	12813.1	11865.4	12586.9	8707.42	44	497.438	357.458	2757.19	2381	6113.19	5580.85	11273.4	9120.04	10007.6	22243.5	21036.2	15153.3	44	830.562	2280.25	4895.21	18552.2	18240	22696.9	22169.4	19339.2	21188.5	22615.2	15233.4	18734.5
45	845.667	975.25	1753.08	2193.04	4476.27	14681.2	45	557.896	1018.08	1284.46	2658.5	10209.9	14798.7	45	7499	8013.25	13277.7	12530.2	13430.1	9424.75	45	528.833	383.667	2540.04	2151.27	5897.27	5497.75	11887.9	9290.6	10315.9	22979.1	21770.5	15254.1	45	878	2188.25	4948.12	19317.4	19042.1	23617.8	22606.1	20014.8	21913.1	23208.5	15085.5	18671.6
46	892.542	1029.62	1824.27	2279.08	4704.25	15012.1	46	598.417	1065.04	1289.79	2504.98	10325.7	15293.6	46	7958.48	8553.77	13723.4	13174.3	14214.9	10146.5	46	562.438	419.688	2392.96	2022.9	5893.73	5607.27	12560.1	9529.79	10691.8	23594.1	22369.6	15361.4	46	920.604	2243.81	5203.25	19922.6	19845.7	24388.9	23124.6	20671.6	22591.7	23861.8	14962.1	18915.9
47	926.542	1095.52	1904.5	2376.38	4948.56	15286.9	47	652.125	1132.46	1287.56	2436.44	10527.3	15785.4	47	8184.62	8789.62	13944.2	13547.4	14744.1	10560.1	47	604.229	459.167	2396.54	2015.96	6150.27	5906.62	13015.8	9821.6	11151.1	24163.9	23036.2	15530.5	47	958.792	2406.83	5538.04	20424.5	20562.2	25099.3	23592.9	21183.5	23248.7	24269.4	14747.6	19247.7
48	962.188	1176.52	2007.35	2483.44	5220.5	15468.2	48	703.875	1194.52	1286.31	2460.06	10724.9	16188.1	48	8426.73	9147.94	14297.8	14003.6	15281.9	10960.6	48	646.562	495.625	2458.75	2080.15	6569.06	6324.12	13424.1	10141.8	11648.5	24650.3	23564.4	15747.6	48	994.896	2608.75	5951.65	20873.3	21192	25731.5	24058.1	21712.5	23873.6	24645.8	14552.7	19522.5
49	997.604	1266.23	2135.83	2590.79	5520.69	15525.9	49	766.354	1279.29	1322.62	2582.5	10997.7	16498.4	49	8622.29	9402	14625.2	14362.6	15683.7	11241.6	49	679	531.292	2564.73	2172.69	7022.31	6784.54	13787.4	10557.8	12061.5	25083	24004.2	16029.3	49	1015.52	2796.44	6371.27	21261	21746.5	26323.3	24473.8	22144.8	24405.4	24864.1	14438.5	19729.3
50	1021.04	1343.33	2257.98	2697.54	5864.67	15568.9	50	809.417	1338.29	1380.17	2777.27	11194.3	16619.1	50	8823.96	9710.35	15051.6	14805.5	16112.1	11547.8	50	708.396	560.167	2700.85	2278.44	7489.65	7236.46	13978	10924.7	12465.2	25396.3	24211.8	16296.4	50	1039.25	2990.58	6718.71	21585.3	22234.3	26794.2	24853.4	22486.7	24988.4	25066.5	14486	20005.2
51	992.812	1383.21	2355.92	2796.48	6184.33	15646.9	51	875.833	1414.54	1451.73	2999.56	11594.6	16720	51	8929.17	9901.29	15373.2	15104.8	16457.2	11741.5	51	743.208	586.438	2833.04	2398.27	7926.4	7618.71	14166.1	11269.9	12793.1	25733	24310.7	16496.4	51	1062.19	3163.17	7055.98	21864.2	22732.9	27255.5	25180.1	22635.1	25501.4	25221.9	14711.8	20239.2
52	903.792	1367.08	2410.73	2863.35	6465.35	15788.7	52	928.438	1492.6	1537.83	3274.75	12082.3	16816.6	52	9062.96	10147.3	15708.4	15456.5	16812.1	11910.6	52	770.729	608.396	2984.94	2523.65	8377.15	7961.77	14273	11631.3	13037.6	25983.6	24317.1	16752.8	52	1080.12	3323.92	7404.52	22111.9	23170.5	27662.4	25473	22636.6	25958	25393.2	15105.7	20454.4
53	812.688	1246.98	2394.88	2845.92	6616.62	16030.4	53	990.812	1546.58	1627.29	3513.52	12560.1	16987.6	53	9123.88	10253	15938.8	15715.6	17053.6	11997.4	53	794.042	624.542	3111.04	2653.48	8808.15	8343.52	14374.7	12037.7	13304.6	26203.2	24315.5	17122.7	53	1084.02	3503.71	7766.4	22240.8	23543.8	28008.1	25732.8	22499.9	26392.3	25534.1	15502.5	20630.9
54	773.146	1102.92	2302.42	2737.98	6621.08	16401.1	54	1036.94	1583.21	1689.08	3668.25	12898.9	17099.3	54	9105.77	10331.8	16141	15931.4	17204.7	12010.9	54	809.438	631.812	3247.44	2776.52	9228.94	8776	14404.2	12420.1	13532.9	26377	24441.6	17640.2	54	1078	3677.4	8137.92	22422.1	23898.3	28384.8	25920.2	22386.1	26760	25734.9	15904.2	20766
55	778.771	1025.08	2201.25	2574.1	6449.75	16820.4	55	1084.58	1609.65	1721.92	3808.52	13344.5	17392.5	55	9384.35	10642	16514.8	16382.5	17542.7	12275.2	55	816.917	638.062	3419.12	2940.9	9670.81	9202.73	14613.4	12830.2	13820.9	26536.8	24619.1	18145.8	55	1071.06	3873.92	8524.35	22606.5	24257.2	28762.6	26181.3	22269.9	27052.2	25829	16345	20876
56	815.333	1021.38	2171.58	2452.1	6289.56	17221.7	56	1087.67	1625.12	1743.19	3966.46	13837.9	17735.7	56	9561.12	10814.2	16867.7	16757	17839.9	12516	56	829.354	650.771	3626.94	3117.27	10134.9	9622.98	14876.7	13302.6	14047.8	26676.8	24824.1	18701.5	56	1078.02	4088.46	8865.54	22831.6	24668.5	29178.3	26548.6	22287.5	27411.3	25977.6	16822.3	21025.5
57	846.896	1061.92	2234.48	2404.58	6287.94	17543.4	57	1060.4	1626.98	1772.52	4183.19	14279	18064.8	57	9780.92	11003	17273	17086.5	18134.5	12690.9	57	838.729	672.979	3822.04	3301.38	10548.2	10035.1	15212.6	13780.6	14330.3	26840.8	25126.6	19393.4	57	1070.08	4331.6	9247.73	23008.1	25198	29626.2	26957.4	22453.3	27717.4	26151	17490.9	21413.8
58	887	1139.42	2349.58	2432.17	6444.27	17843.9	58	961.438	1590.19	1792.85	4395.67	14679	18354.5	58	9966.94	11135.5	17560.3	17229.7	18354.4	12731.4	58	855.25	689.604	4053.48	3510.65	10927.5	10448.1	15603.3	14298	14700.1	27000.3	25541.2	20197.6	58	1033.35	4603.42	9622.85	23254.5	25672.4	30133.4	27354	22764.4	28108	26390.9	18316	21996.8
59	926.021	1225.06	2475.17	2520.1	6721.4	18141.4	59	860.042	1546.1	1806.85	4610.6	14973.3	18607.5	59	10211.8	11380.7	17890	17422.8	18651.9	12881	59	879.875	707.229	4334.98	3746.27	11345.8	10875.1	16072.2	14875.2	15231.3	27211.8	26181.6	21188	59	971.375	4890	10053.5	23467.6	26063.9	30653.6	27682.7	23230.7	28552.4	26748.2	19377.9	22662.2
60	953.604	1303.15	2602.38	2636.04	7029.31	18420	60	780.333	1549.75	1842.81	4880.48	15190.3	18804	60	10364.2	11576.7	18108	17568.6	18829.2	12942.1	60	895.979	713	4631.52	4024.6	11796.1	11346.9	16590.7	15466.6	15881.5	27484.6	27136.4	22208.6	60	951.583	5163.92	10477.3	23769.4	26453.9	31305.9	28068	23879.1	29000.2	27219.3	20395.3	23391.9
61	990.021	1374.38	2705.62	2793.21	7382.56	18685.8	61	746.479	1599.92	1937.58	5186.38	15375.5	18988.4	61	10734.4	11975.5	18495	17976.3	19254.7	13242.8	61	923.271	719.875	4941.67	4278.88	12188	11777.6	17199.8	16044.8	16664.1	27741.4	28349.7	23125.9	61	965.479	5380.1	10843.7	24203.3	26866	31999.2	28415.7	24550.2	29485.8	27828.1	21038.3	24033.9
62	1029.94	1434.4	2771.4	2965.73	7793.54	18949.1	62	744.667	1675.75	2068.88	5522.5	15579.7	19080.9	62	11076	12360.6	18925.6	18393.1	19649.3	13643.9	62	957.458	741.729	5225.75	4564.96	12502.6	12118.4	17880.9	16580.7	17444.1	27984.9	29688.9	23721	62	999.479	5505.81	10990.6	24508.9	27205.5	32734.1	28750.7	25220.2	29991.2	28517.2	21259.8	24459.9
63	1075.42	1490.31	2805.04	3114.19	8216.33	19200.2	63	766.5	1758.4	2179.79	5861.77	15855.3	19143.2	63	11624.3	12963.9	19645.8	19031.1	20191.5	14265.1	63	1008.65	779.375	5484.52	4805.17	12714.7	12281.5	18442.1	16983.3	18148	28134.3	30758.9	24133.9	63	1052.08	5447.21	10880	24706.9	27491.6	33384.3	28977.8	25817.1	30385	29034.7	21355.2	24591.2
64	1123.94	1526.92	2823.73	3236.79	8590.5	19397.2	64	792.042	1856.94	2277.33	6182.17	16128.6	19234	64	12209.5	13539.9	20427.9	19630	20674.2	14938.1	64	1070.04	822.771	5612.27	4955.04	12764.9	12227.5	18955.8	17284.6	18711.9	28194.8	31611.8	24633.2	64	1112.5	5155.12	10600.8	24745.5	27736.6	33884.4	29122.8	26233.2	30592.9	29513	21585.9	24781.3
65	1165.46	1570.54	2854.94	3320.23	8909.19	19555	65	827.562	1914.38	2342.38	6356.25	16390.1	19297	65	12411	13778.6	20872.1	19893.8	20813.5	15293.9	65	1135.83	871.542	5516.4	4939.4	12626.8	12096	19356.6	17612.8	19250.6	28333.5	32310.4	25107.5	65	1173.67	4914.58	10450.6	24756.3	27890.2	34252.3	29170.6	26569.6	30787.7	29913.8	21733.5	25133.9
66	1210.23	1606.23	2885.48	3413.88	9160.04	19611.4	66	862.417	1941.77	2291.62	6304.04	16664.1	19331.6	66	12587.5	13962.2	21200.4	20039.6	20780.8	15581.3	66	1192.75	910.146	5226.6	4721.12	12386	11934.8	19634.9	17895.9	19741.9	28508.5	32760.1	25312	66	1234.29	4826.9	10440.9	24838.2	28073.8	34483.8	29191.4	26924.5	30932.1	30213.2	21869.7	25574.3
67	1260.21	1666.81	2935.52	3511.1	9356.35	19571.6	67	900.083	1909.69	2144.06	6115.42	16895.3	19389.8	67	12751.1	14191.6	21681.1	20276.7	20811.8	15992.6	67	1248.62	953.854	4965.71	4447.38	12182.7	11873.7	19691.4	18249.7	20167.5	28786	32824.7	25392.4	67	1284.06	4856.23	10565.3	25008.3	28207.8	34620.6	29068.4	27247.3	30916.5	30341.8	21786.2	25818.3
68	1306.06	1743.06	2990.54	3625.31	9527.27	19389.5	68	941.562	1820.02	2005.67	5936.62	17103.4	19421.9	68	13192.5	14620.4	22306.7	20703.1	21043.5	16586.7	68	1288.02	981.917	4834	4294.67	12106.1	11955.5	19696.8	18631.1	20587.7	29152.9	32672.1	25307.2	68	1328.04	4983.15	10793	25183.1	28272.9	34573.6	28948.3	27545.5	30718	30203.4	21641.4	26026.9
69	1347.17	1824.08	3067.08	3760.44	9676.12	19186.5	69	985.062	1723.06	1930.67	5866.15	17263.7	19456.6	69	13508.5	14952.6	22748.3	21011.9	21204.4	17132.8	69	1324.06	1007.33	4845.88	4283.96	12176.6	12176.8	19753.2	19089.2	21159.4	29655.5	32544.6	25207	69	1365.38	5109.69	11068.1	25351.4	28326.1	34356.8	28844.9	27797	30366.1	29926.4	21377.6	26083.4
70	1380.25	1910.25	3166.54	3899.19	9801.44	19009	70	1040.25	1659.67	1929.38	6047.94	17475.2	19514.4	70	13707.6	15294.8	23195.5	21340.7	21507.8	17740.1	70	1356.6	1038.31	4923.38	4360.71	12323.6	12463.6	19986.2	19512.4	21729.5	30152.7	32278	25094.5	70	1397.6	5257.29	11423.7	25637.2	28449.8	34133.8	28877.2	27995.3	30179.6	29648.1	21254.5	26220.9
71	1405.85	1967.73	3239.92	4043.29	9863.77	18724.8	71	1087.6	1636.56	1982.94	6298.94	17676	19519.5	71	13954.1	15622.6	23595.4	21576.5	21911.1	18398.9	71	1387.35	1060.81	5024.67	4456.17	12448.5	12750	20100.1	19872.2	22238.4	30466.9	31789.4	24945.4	71	1413.98	5378.27	11776.5	25925.8	28557.1	33920.6	29033.5	28194.6	30149	29452.8	21215.2	26418.6
72	1421.25	1997.85	3310.4	4190.88	9836.92	18403.2	72	1148.06	1660.31	2050.44	6679.38	17919.4	19573.9	72	13722.8	15531.9	23579.9	21472.9	22086.5	18767.9	72	1414.69	1085.73	5212	4590.08	12641.7	12990.5	20286.4	20181.5	22804.7	30645.5	31139.3	24844.1	72	1426.19	5453.33	12168.1	26240.1	28661.1	33764.5	29251.4	28267.3	30338.5	29403.6	21309	26586.4
73	1368.71	1991.25	3356.08	4263.06	9708.98	18095.4	73	1207.02	1700.27	2117.46	7150.5	18159.6	19672.9	73	13984.1	15909.5	24011.2	21756.6	22684.2	19506.4	73	1443.98	1107	5395.44	4777.33	12855.2	13271.3	20614.9	20500	23312.6	30668.8	30482.1	24789.5	73	1427.25	5492.77	12457	26560.1	28727.2	33618.5	29455.6	28218.5	30586.4	29393.6	21379.1	26707.6
74	1211.73	1939.67	3382.42	4182.83	9422.33	17875.9	74	1254.25	1737.31	2173.62	7534.73	18335.2	19765.8	74	13636.2	15670.1	23709.9	21502.3	22790.8	19692.8	74	1464.27	1131.79	5572.9	4953.21	13110.7	13502	21031.1	20853.5	23646.6	30500.8	29919.1	24779.4	74	1423.75	5569.92	12824.5	26883.8	28866.8	33529	29756	28159.1	30936	29576.1	21581	26847
75	1082.31	1816.44	3387.48	3989.23	9023.88	17924.3	75	1333.15	1802.6	2226.58	7915.25	18589.3	19986.4	75	14028.4	16104.2	24032.2	21774.9	23435.9	20373	75	1478.52	1149.06	5759.27	5119.29	13427.5	13801.8	21478.9	21214.2	23946.1	30239.7	29586.2	24805.8	75	1428.08	5701.33	13281.9	27158.1	29081.1	33486.9	30064.7	28098.4	31218.7	29767.6	21907.6	26952.7
76	1050.58	1713.62	3385.02	3779	8652.46	18374.3	76	1391.88	1866.21	2302.02	8293.1	18863.1	20296.7	76	14214	16281.2	24113	21881.7	23937	20824.4	76	1476.92	1157.67	5956.52	5306.62	13689.5	14076.7	21860.8	21564.6	24193.1	29922.5	29403.5	24904	76	1435.02	5891.56	13742.6	27398.2	29392.2	33484.9	30417.6	28056.8	31553.8	30064.2	22336.3	27088.1
77	1089.54	1694.38	3444.71	3680.58	8476.06	19186.3	77	1442.6	1935.77	2391.94	8587.58	19115.9	20552.5	77	14624.2	16586.2	24298.3	22073.5	24544.9	21259.9	77	1473.56	1168.08	6169.9	5506.02	13932.3	14420.4	22143.2	21849.8	24415.5	29580.2	29299.2	25069.3	77	1433.25	6116.38	14123.9	27546.9	29717.3	33431.4	30684.3	27992.3	31866.5	30322.4	22899.6	27302.6
78	1158.33	1770.25	3574.12	3751.77	8589.81	19748.3	78	1496.88	1980.79	2459.06	8815.52	19359.5	20796.8	78	14844.1	16658.5	24192.9	22039.3	24898.6	21332.4	78	1539.77	1245.65	6655.29	5970.65	14870.3	15313.1	23445.7	23145.1	25419	30651.1	30830	26665.4	78	1442.96	6359.94	14516.5	27611.5	30162	33411.1	30984.6	28006	32212.6	30615.4	23488.6	27561.8
79	1232.29	1890.96	3749.5	3926.58	8994.92	20043.1	79	1526.52	2016.44	2533.15	9112.56	19656.6	21062.9	79	15088.8	16775.2	24102.8	22018.6	25141.1	21309.8	79	1541.27	1250.75	6846.15	6264.42	15101	15504	23694.3	23242.4	25556.5	30562.4	30992	27098	79	1438.79	6638.73	14858.8	27571.3	30571.3	33460	31272.1	28030.6	32542.4	30911.3	24000.6	27815.7
80	1303.56	2005.67	3902.83	4132.04	9434.71	20321.9	80	1486.88	2036.25	2621.19	9472.77	19954.6	21352.6	80	15444.5	17078.6	24230.9	22201.8	25455.7	21387.3	80	1522.81	1245	6944.08	6358.02	15003.5	15318.1	23563.6	22984.7	25489.2	30147	30795.5	27257.1	80	1405.56	6887.62	15141.2	27439.3	31003.4	33435	31480.5	28101.6	32938.7	31141.2	24511.9	28153.9
81	1360.02	2094.33	4012.92	4323.52	9773.94	20571.7	81	1373.96	2032.33	2697.52	9828.56	20201	21577.9	81	15198	16892.1	23776.9	22000.2	25216.1	20899	81	1522.48	1245.02	7072.65	6501.54	15014.8	15304.5	23722.2	22933.5	25698.8	30338.6	31377.7	27834.3	81	1373.65	7147.44	15430.1	27314.3	31338.8	33421.1	31612.6	28274.5	33397.5	31437.1	25082.5	28481.7
82	1398.56	2150.9	4117.12	4481.08	10058.2	20790.7	82	1256.33	2055.19	2803.33	10132.2	20425.5	21825.3	82	15361	17086.2	23686.8	22018.5	25143.9	20712.1	82	1484.98	1224.48	7044.52	6531.54	14665.9	14879.6	23362.5	22634.1	25586.1	29875.8	31181.6	27972.6	82	1370.56	7409.9	15691	27230.1	31706.5	33468.5	31721.9	28565.2	33817	31713.6	25687.6	28694.6
83	1453.92	2194.69	4191.21	4627.62	10351.7	21020.3	83	1198.71	2117.9	2946.31	10440.4	20586.4	22005.7	83	15334.5	17120.6	23530.6	22008.2	25007.2	20505.8	83	1547.42	1283.42	7417.6	6896.77	15180.3	15325.9	24409.6	23653.2	26485.7	31243.2	32719.9	29200.7	83	1413.58	7617.04	15978.5	27205.8	32137.5	33679.8	31894.1	28963.5	34291.8	32003.4	26194.6	28803.8
84	1501.35	2233.25	4255.67	4796.08	10662.4	21214.9	84	1183.94	2228.71	3091.31	10731.5	20718.1	22201.3	84	15842.2	17607.3	23840.6	22312.1	25266.8	20788.7	84	1581.65	1329.85	7656.88	7154.98	15304	15436.6	24815.2	23980.3	26812.3	31720.8	33110.6	29410.2	84	1467.71	7653.35	16114.5	26929.4	32449.5	33761.5	31944.8	29223.6	34404.3	32038	26335.6	28594.9
85	1541.4	2247.81	4287.31	4992.44	11004.9	21365.3	85	1205.71	2320.46	3228.44	11028.7	20801	22394.3	85	16053.8	17907	23998.2	22518.3	25395.4	20998.7	85	1674.54	1425.29	8006.48	7510.88	15809.6	15818.7	25811.2	25020.2	27647.3	32760	34064.4	30089.9	85	1521.46	7488.69	16057	26339.5	32621.3	33527.2	31988	29449.7	34544.9	32127.1	26478.3	28209.9
86	1575.42	2273.04	4356.65	5176.42	11290.1	21501.6	86	1248.98	2400.15	3319.21	11291.2	20850.3	22576.6	86	16545.2	18472.8	24452.7	22909.2	25661.9	21448	86	1675.5	1423.6	7756.81	7349.23	15210	15091.2	25001.2	24086.8	27329.7	32194.8	32990.3	28998.5	86	1567.19	7121.25	15909.8	26079.3	32661.6	33632.6	32034	29635.6	34546.7	32101	26584.8	27742.9
87	1612.96	2302.77	4428.27	5340.94	11547.2	21606.6	87	1294	2447.33	3382.35	11585.1	20883.5	22719	87	16678.6	18739.6	24729.4	23164.4	25687.1	21643.3	87	1682.21	1442.08	7243.35	7007.77	14458.9	14206.7	24236.8	23412.8	27026.4	31528.8	31805.8	28082.2	87	1612.25	6828.35	15726.9	25836.6	32557.7	33506.8	31972.2	29710.7	34423	31934.6	26516.9	27249.6
88	1647.06	2349	4506.67	5494	11747.1	21633	88	1329.92	2469.29	3366.56	11865.8	20911.6	22863.1	88	16746.1	18871.8	24950.4	23317.7	25576.9	21745.5	88	1775.62	1492.54	7164.17	6958.17	14374.9	14151.7	24706.3	23281	27601.1	32184.9	32203.2	27906.1	88	1655.42	6699.81	15632.7	25783	32519.8	33416.1	31944.8	29910.6	34344.1	31855.3	26545.7	26780.6
89	1690.62	2410.29	4569.6	5597.75	11917.4	21537.5	89	1366.35	2419.23	3148.67	11943.7	20888.7	22917	89	16519.1	18811.8	25018.8	23370	25407	21676	89	1649.83	1404.12	6307.35	6075.06	12702	12499.3	22199.3	20744.6	25790.9	29542.4	28870.9	25417.3	89	1694.62	6682.25	15559.2	25842.3	32539.3	33303.5	31797	30113.1	34081.7	31778.4	26561	26276.5
90	1724.62	2481.6	4651.06	5713.85	12081.5	21355.9	90	1376.58	2277.52	2823.46	11402.9	20584.3	22805.9	90	16562.3	19012	25366.9	23635.6	25502.1	21969.1	90	1648.08	1426.79	6006.42	5724.35	12072.3	11895.3	21666	20298.8	25815.2	29373.3	27987	24625.4	90	1730.52	6706.02	15551.2	25959.7	32698.5	33210.1	31648.6	30457.9	33723.1	31715.4	26615.7	25921.7
91	1747.21	2548.1	4719	5832.38	12259.9	21156.8	91	1409.29	2155.21	2672.27	10877.9	20553.2	22784.2	91	15901.2	18601.3	25199	23520.1	25178.8	21788.6	91	1806.58	1561.88	6476.96	6069.48	12838.9	12703.8	23324.2	21756.6	27552.2	31475	29788.4	25680.2	91	1763.06	6774.25	15594.4	26098.5	32853.3	33040.2	31463.6	30799.5	33268.7	31558.7	26608.6	25624.7
92	1762.12	2584.33	4733.1	5884.38	12398	20916	92	1450.6	2084.92	2624.81	10480.9	20554.8	22744.3	92	16061.8	18957	25565	23887.4	25409.6	22196.4	92	1923.21	1680.31	6880.85	6435.94	13552.1	13501.5	24652.2	22918.8	28421.8	32424.9	30401.7	25818.3	92	1776.83	6821.06	15741.7	26414.1	32953.9	32822.4	31352.2	31119.4	32911.4	31448	26661.9	25386.3
93	1765.25	2597.67	4726.65	5892.19	12463.9	20667.1	93	1492.4	2073.21	2682.25	10315.4	20547.1	22692.4	93	15074.1	18277.6	25066.2	23481.1	24854.4	21783.5	93	2052.88	1769.33	7298.65	6850.73	14313.9	14342.6	25862.5	23606.8	29209.9	33046.3	30906.1	25681.5	93	1799.44	6886.98	15933.8	26734.9	33007.6	32652.6	31326.6	31455.2	32638.4	31386.5	26725.8	25242.8
94	1749.44	2600.71	4766.17	5846.5	12512	20432.9	94	1529	2091.04	2782.46	10449.3	20607.2	22714.3	94	14939.1	18328.9	25142.9	23529.6	24836.3	21909	94	2066.33	1812.65	7405.54	6998.48	14467.7	14541.6	26051.8	23839.6	29263.2	32619.5	30340.5	25096.2	94	1815.35	6921.58	16193.2	26969.5	32944.9	32447.9	31386.3	31602.4	32394.4	31166.4	26738.9	25201.2
95	1703.48	2574.33	4775.92	5719.77	12491.9	20143.7	95	1548.81	2111.17	2854.81	10709.5	20643.7	22780.2	95	15501.6	19008.8	25870.3	24134.7	25531.4	22654.9	95	1935.54	1704.4	7021.12	6678.81	13757.5	13835.2	24564.5	22321.6	28185.4	30366.1	27780.3	22859.5	95	1824.67	6988.15	16570.5	27231.9	33031.3	32249.5	31539.2	31727.1	32235.4	30982	26550.4	25226.6
96	1599.69	2502.71	4767.92	5484.79	12324.9	19927.7	96	1571.9	2133.77	2932.38	11008.4	20726.2	22859.1	96	15675.4	19056	26001.8	24168.5	25659.2	22893.9	96	1848.15	1620.17	6795.1	6503.46	13222.3	13313.4	23437.4	21123.2	27306.7	28530.5	26206.8	21313.4	96	1830.29	7092.81	16874.4	27363	33112.8	32010.1	31709	31702.4	32068.4	30720.3	26414.7	25329.1
97	1503.04	2427.23	4774.65	5266.85	12066.7	19893.1	97	1588.02	2162.85	3015.85	11332.2	20874.7	22999.3	97	16251.2	19420	26295.4	24425.5	25950.6	23193.3	97	1828.6	1615.58	6800.67	6535.54	13131.3	13207.5	23182.2	20984.6	27083.1	27767.8	25734.9	20719	97	1840.77	7224.73	17110.7	27414.7	33189.6	31674.1	31867.3	31585.7	31874.8	30435	26121.6	25455.2
98	1464	2399.21	4815.88	5175.88	11868.9	20179.1	98	1615.85	2203.38	3096.54	11640.6	21072.6	23185.4	98	16914.4	19642.9	26402.2	24503.2	26148.9	23447.9	98	1891.5	1698.71	7152.96	6946.54	13680.3	13702.6	24211.4	22300.4	27789.6	28377.2	26529.7	21145.3	98	1845.15	7403.31	17322	27439.3	33268.9	31342.6	31934	31403.4	31719	30047.1	25669.2	25508.2
99	1508.77	2436.69	4871.04	5225.46	11873.5	20927.1	99	1626.35	2239.94	3180.73	11878.4	21278.2	23344.4	99	17345.6	19638	26279.6	24411.5	26108.6	23537	99	1861.9	1633.65	7287.48	7131.62	13727.8	13730.9	23753.8	21428	27113.8	26939.9	25683.3	19940.9	99	1849.65	7559.06	17487.2	27290.7	33351.5	30923.4	31854.8	31152.1	31497	29550	25199	25537
100	1586.62	2534	4981.83	5383	12053.9	21579.2	100	1630.58	2271.9	3277.56	12088.1	21483	23504.8	100	17686.7	19673	26140.9	24380.4	26069.1	23666.5	100	1832.31	1601.42	7238.79	7128.96	13579.8	13537.6	23098.7	20851.7	26393.6	25711.3	24796.1	19183.8	100	1837.02	7644.31	17500.8	27231.8	33360	30621.9	31534.5	30781.6	31207.7	28971.8	24677	25383.2
101	1659.25	2635.19	5101.92	5579.33	12242.7	21934.8	101	1621.19	2294.52	3358.02	12289.5	21628.9	23591.2	101	17957.9	19697.4	25967.3	24325.5	26014.9	23808.2	101	1875.04	1651.08	7531.02	7425.23	14006.9	13858	23676.9	21452.9	26837.5	26162.6	25493.9	19518.7	101	1820.25	7721.92	17459.9	27096	33328.9	30273.9	31080.4	30379.6	30912.3	28336.3	24144.1	25140.3
102	1739.77	2699.83	5217.73	5755.9	12363.8	22268.1	102	1614.62	2314.23	3462.81	12693	21876	23805.5	102	18249.1	19768	25860	24293.9	26004	24047.1	102	2009.65	1808.56	8171.9	8089.17	15056.8	14818.5	25490.1	23355.7	27977.9	27948.9	27293.2	21013.4	102	1802.9	7776.08	17347.1	26880.9	33192.5	29966.1	30492.8	29842.7	30424.6	27669.4	23575.4	24697.7
103	1807.71	2727.12	5314.52	5906.98	12482.2	22531	103	1569.5	2343.79	3578.98	13055.4	22108.5	24043.5	103	18506	19900.8	25823.9	24273.8	26003.6	24231	103	2077.08	1854.21	8688.38	8582.27	15647.4	15392.4	26072.2	23740.6	27820.2	28069.3	27440.9	20868.7	103	1779.71	7833.17	17264.1	26623.8	32932.2	29579.5	29804	29245.6	29858.3	26942.5	22938.1	24156.4
104	1851.44	2773.4	5427.02	6093.46	12670.9	22752.9	104	1466.04	2356.56	3680.15	13190.1	22159.8	24170.9	104	18734.6	20061.8	25818.6	24223.2	25976.3	24313.9	104	2121.29	1900.54	8959.5	8939.67	15939.7	15693.6	26225.8	23957	27472.1	27953.4	27177	20720.7	104	1764.42	7843.85	17061.5	26239.4	32468.8	28697.6	29070.6	28574.2	29104.8	26200.7	22309.4	23418.1
105	1872.06	2814.42	5499	6283.1	12875.5	22893.7	105	1348.96	2383.71	3758.5	13112.9	22063.5	24194.5	105	18944.1	20207.4	25816.4	24138.8	25866	24289.9	105	2134.42	1925.98	9102.96	9105.85	16043.6	15758.6	25882	23737.6	26894.9	27488.6	26634.6	20232.7	105	1761	7764.67	16783	25908.6	31947.6	28184.7	28326.9	27885	28202.6	25356.1	21442.5	22402
106	1896.27	2809.46	5562.06	6451.85	13098.5	23045.8	106	1304.67	2446.46	3842.04	13057.4	21923.3	24219.4	106	19108.4	20376.2	25797.6	24055.3	25653.1	24222.8	106	2154.96	1957.62	9169.75	9246.06	16072.1	15782.7	25329	23306.2	26213.1	26786.4	25934.4	19648.3	106	1770.73	7499.81	16347	25220.3	31240	27232.8	27610.7	27233.6	27279.1	24473.7	20343.3	21261.3
107	1919.88	2818.9	5622.12	6622.21	13343.1	23138.8	107	1325.42	2546.02	3983.17	13298.2	21971.3	24404	107	19242	20546.4	25744.6	23980.7	25466.1	24195.9	107	2185.54	2001.42	9178.31	9292.35	15996.5	15697.3	24639.2	22622.2	25572.9	26015.9	25147.4	19016.1	107	1795.38	7117.6	15862.1	24785.9	30548.5	26438.5	26947.9	26611.5	26361.6	23476.3	19226	19895.8
108	1925.58	2803.88	5645.54	6693.58	13462.1	23133.7	108	1380.85	2640.08	4091.08	13547.8	21982.6	24558.2	108	19284.1	20692.2	25650.6	23904	25331.5	24150.6	108	2226.08	2048.44	9097.81	9229.31	15817.6	15394.2	23807.5	21799.7	24905.9	25128.4	24163.9	18359.3	108	1819.52	6795.19	15330	24107.9	29817.7	25583.2	26312.4	26019.8	25408.2	22326.4	18407.6	18758.7
109	1908.65	2783.94	5626.4	6699.42	13508.2	23040.3	109	1421.25	2687.79	4152.48	13657	21866	24624.5	109	19257.5	20855.4	25565.8	23861.6	25237	24143.6	109	2266.98	2097.67	8862.29	9099	15432	14945.4	23048	20987.1	24282.4	24233.6	23168	17692.6	109	1835.29	6563.73	14886.5	23293.4	28998.8	24525.5	25642.2	25378.8	24391.2	21225.2	17846.8	18036.4
110	1915.19	2791	5648.81	6734.4	13611.9	22964.6	110	1524.98	2792.23	4313.38	14236.6	22245.8	25011.3	110	19166.5	20973.3	25493.6	23806	25189.7	24163.1	110	2315.73	2144.73	8416.17	8769.27	14935.3	14425	22404.6	20373.1	23697.8	23366.3	22223.5	17137.8	110	1854.81	6492.42	14637.5	22729.4	28273	23721.9	25074.2	24802.4	23507.8	20492.7	17249.3	17604.4
111	1954	2842.31	5764.19	6878.08	13837.6	22983.9	111	1618.65	2889.42	4362.71	14770.6	22616	25345.9	111	19028.8	21084.2	25468.3	23792	25204.6	24198	111	2372.02	2196.67	8017.67	8361.08	14462	13942	21863.8	19885.3	23178.6	22564	21398.2	16672.6	111	1881.23	6494.71	14441.5	22156.6	27513.2	22940.5	24431.8	24222.9	22895.6	19922.1	16751.2	17051.4
112	1991.94	2885.17	5835.65	6951.85	13943.5	22917.4	112	1693.56	2868.98	4206.33	14877.7	22808.6	25504.8	112	18811.4	21141.2	25442.3	23803	25292	24247.7	112	2407.71	2240.17	7749.79	7989.12	14049.8	13609.7	21392.7	19412.7	22658.6	21783.6	20706.2	16244	112	1898.75	6515.33	14291.9	21617.1	26787.1	22244	23771.7	23655.5	22520.2	19538.4	16539.5	16714.3
113	2030.46	2920.21	5909.85	7019.65	13997.4	22867.1	113	1754.29	2793.06	4007.96	14724.7	23020.1	25669.2	113	18574.8	21159.5	25375.8	23821.1	25357.1	24296.5	113	2441.4	2271.42	7583.65	7742.38	13795.2	13370.1	20977.3	18987.4	22202.3	21065.2	20189.5	15975	113	1920.38	6537.27	14149.8	21118	26106.1	21719.6	23130.2	23191.9	22173.3	19282.5	16430.8	16434.7
114	2030.58	2914.83	5917.71	6976.08	13880	22693.3	114	1775.56	2707.65	3857.71	14245.8	23060	25678.5	114	18337	21183.9	25329.6	23868.7	25467.4	24323.9	114	2471.46	2304.67	7524.52	7612.65	13619.7	13207.7	20618.3	18575	21795.3	20426.2	19755.5	15801.8	114	1944.29	6581.15	14035.7	20797.8	25585.9	21430.8	22506.2	22822.2	21983.4	19176.6	16529.3	16319.2
115	2030.96	2880.98	5884.54	6907.96	13760.9	22511.1	115	1815.25	2700.75	3846.17	14016.2	23240.9	25791.2	115	18127.8	21174.8	25263.6	23894.8	25565.5	24322.1	115	2498	2333.44	7524.83	7608.92	13491.7	13083.9	20309.7	18220.4	21432.4	19891.5	19366.6	15702.3	115	1952.17	6589.25	13871.9	20413.5	25067.5	21139	21767	22429	21762.3	18998.8	16665.3	16234.8
116	2020.04	2806.75	5807.12	6755.71	13530.7	22272.1	116	1806.02	2685.98	3856.77	13674.9	23166.9	25747	116	17970.1	21182.6	25169.8	23920.4	25616.5	24339.5	116	2517.08	2348.23	7545.9	7641.33	13362.9	12963.9	20071.5	17928.7	21092.1	19436.6	19020.3	15670.9	116	1970.12	6579.44	13749.7	20116.1	24614.8	20911.2	21051.8	22037.3	21587.8	18792	16856.5	16291.7
117	2040.35	2816.35	5911.5	6794.19	13668.9	22367.5	117	1779.02	2697.96	3893.65	13642.3	23206.7	25813.4	117	17857.5	21178.5	24993.3	23900.8	25645.2	24311.3	117	2528	2360.56	7566.1	7672.31	13190.2	12796.8	19800.1	17589	20749.3	18960.8	18682	15699.9	117	1973.85	6600.08	13655.9	19876.5	24265.5	20620	20414.6	21687.8	21432.6	18512.2	17042.2	16331.3
118	1990.44	2764.04	5941.98	6713	13527.4	22324.8	118	1715.94	2630.77	3833.38	13326.4	22848.2	25607.7	118	17820.5	21150.9	24790.6	23860.6	25634.4	24304.6	118	2522.48	2367.54	7570.56	7725.69	13014	12694.9	19535.8	17288.1	20402.9	18544.4	18391	15769.6	118	1975.54	6654.44	13567	19699.9	23967	20379.7	19974.1	21348	21276.5	18253.6	17284.7	16386.3
119	1928.48	2740.81	5999.1	6666.56	13301.6	22307.5	119	1739.54	2687.38	3937.54	13663.3	23123.9	25877.6	119	17865.1	21122.4	24611.8	23785.5	25605.8	24278.5	119	2519.46	2366.15	7584.4	7785.98	12824.1	12550.5	19294.4	17022.5	20054.4	18144	18115.4	15742.1	119	1972.1	6681.6	13366.7	19438.9	23608.8	20067	19615	20945.4	21014.8	17926	17406.8	16310.7
120	1887.88	2792.42	6065.33	6620.54	13017.8	22304.2	120	1714.48	2693.9	3981.75	13701.1	23091.7	25909.5	120	18027.7	21119.9	24517.6	23776.8	25631.4	24304.5	120	2509.58	2358.27	7570	7802.81	12601.2	12365.4	18990.5	16753	19713.7	17723.7	17804.3	15652.3	120	1942.31	6695.29	13125.5	19118.3	23195.1	19654.3	19306.2	20432.7	20622.2	17502.7	17319.7	16098.1
121	1929.73	2867.6	6108.96	6665.04	12867.9	22418.6	121	1710.6	2712.62	4037.19	13831.6	23228.8	26018.7	121	18281.1	21157	24508.9	23797.9	25646.8	24336.1	121	2498.29	2333	7542.35	7775.98	12345.7	12171.2	18665.1	16468.5	19334.1	17285.4	17490.4	15513.1	121	1921.31	6665.73	12871.8	18794.1	22763.4	19228.6	19023.2	19889.3	20149.8	17070	17012	15800
122	2000	2911.29	6120.08	6672.15	12880.8	22715.2	122	1629.21	2651.71	3984	13505.2	22867.9	25736.8	122	18598.5	21255.9	24633.6	23888	25706.3	24456.3	122	2475.88	2314.79	7501.48	7729.44	12071	11943.3	18340.2	16181.9	18968.3	16871.4	17150.2	15322.6	122	1909.04	6641.77	12549.2	18397.5	22202.6	18745.8	18687.8	19299.2	19572.8	16646.2	16607.8	15511
123	2082.79	2957.83	6154.46	6749.88	13064.5	23082.6	123	1671.94	2732	4146.17	13924	23255.1	26038.7	123	18873.5	21350.6	24746.4	23934.1	25739.9	24576.8	123	2445.19	2291.62	7463.79	7654.29	11769.3	11709.1	17973.5	15850	18549.7	16447	16760.2	15051.9	123	1892.73	6610.81	12239.1	17976.3	21594.1	18249	18323.8	18668.6	19024.5	16264.2	16269.9	15216.2
124	2178.12	3018.56	6298.73	6934.75	13377.7	23473.4	124	1657.35	2797.15	4321.58	14328.9	23550.4	26208.2	124	19169.5	21516.1	24919	24046	25821	24755.7	124	2419.21	2283.35	7397.92	7545.52	11440	11431.3	17550.6	15465.8	18051.3	15971.6	16224.2	14659.1	124	1888.35	6600.79	11941.2	17556.5	20898.2	17705.2	17850.6	18026.6	18491.7	15876.6	15831.3	14920
125	2206.77	3031.12	6397.44	7017.38	13443.7	23589.2	125	1605.83	2766.12	4352.21	14258.2	23378.7	25998.9	125	19441.5	21694.7	25089.4	24140.3	25905.2	24859.3	125	2405.29	2270.35	7343.02	7443.62	11140.6	11162.9	17127.7	15100.1	17535.4	15498.9	15649.8	14200.1	125	1871	6581.52	11656.5	17024.3	20201.8	17158.6	17473.5	17379.1	17989.3	15558	15384.1	14524.5
126	2256.56	3061.94	6573.96	7203.65	13735.8	23813.5	126	1511.12	2676.67	4308.83	13964.3	23091.5	25740.3	126	19689.8	21853.3	25230	24207.8	25966.4	24965	126	2383.79	2250.52	7277.35	7343.35	10827	10891.2	16667.2	14712.9	16948	15011.5	15061.1	13637.1	126	1849.4	6553.58	11359.6	16597.4	19464.8	16683	17051.8	16679.1	17460.1	15218.7	14880.4	14057.8
127	2255.38	3051.29	6634.38	7308.48	13822.3	23794.1	127	1446.83	2696.35	4396.9	14013	23077.4	25756.9	127	19895.3	22024.5	25330.2	24285.6	26026.6	24980.4	127	2372.23	2237.42	7237.67	7257.08	10571.5	10630.1	16211.1	14298	16303.6	14518.4	14475	12949.3	127	1838.85	6555.94	11105.4	16127.3	18679.9	16190.7	16604.5	15990.5	16949.3	14920.1	14402.6	13614
128	2288.81	3076.5	6752.4	7480.5	14099.8	23867.4	128	1417.31	2775.23	4554.77	14140.7	23072.6	25822.2	128	20068.8	22174.1	25366.1	24344.2	26022	24908.9	128	2363.98	2219	7186	7186.67	10263	10341.1	15676.8	13841.4	15610.4	13980.2	13919.6	12215.5	128	1829.35	6561.98	10840.5	15594.5	17875.4	15636.3	16145.7	15285.5	16520.8	14668	14047.3	13262.9
129	2275.88	3055.25	6779.52	7563.12	14205	23761.1	129	1383.08	2798.56	4622.56	14020	22754	25692.4	129	20225.6	22300.7	25382.6	24405.1	25929	24828.8	129	2371.44	2215.73	7128.75	7111.06	10003.4	10069.6	15132	13369.7	14889.4	13438.2	13373	11535	129	1830.33	6537.12	10537.8	15012.8	17054.8	15024	15685.9	14589.5	16119.5	14378.5	13818.4	13021.3
130	2244.73	3022.54	6773.12	7575.27	14173.6	23626.8	130	1401.83	2837.4	4679.15	14057	22533	25688.2	130	20317.7	22388.1	25341.5	24407.1	25794.6	24792.1	130	2389.08	2223.54	7091.25	7063.1	9771.23	9817.23	14549.6	12913.9	14191.8	12915.4	12880.2	10987.1	130	1830.67	6534	10235.8	14418.6	16277.5	14455.1	15274.3	13952.9	15781.4	14117.4	13649.5	12889.9
131	2252.88	3030.62	6819.96	7708.04	14220.7	23605.1	131	1352.44	2702.58	4449.75	13289.3	21412.1	25014.9	131	20365.8	22465	25284.2	24370.3	25694.3	24805.6	131	2417.29	2244	7061.56	7021.62	9515.29	9558.77	13960.7	12427.2	13544.8	12389.1	12420	10598.9	131	1825.15	6503.08	9912.88	13830.9	15516.1	13903.4	14878.7	13348.4	15478.7	13859.1	13522.3	12811.7
132	2242.04	3019.35	6806.44	7845.17	14222.8	23529.2	132	1448.19	2807.44	4580.4	13671.2	21569.9	25322.5	132	20364.1	22528.9	25155.9	24277.7	25629.9	24844.7	132	2449.65	2266.85	7004	6979.56	9275.48	9327.96	13376.8	11944	12962.1	11892.4	12046.9	10321.8	132	1816.65	6515.79	9618.08	13280.1	14874.2	13433.1	14543.2	12846.1	15257.3	13648.7	13444.4	12830.6
133	2292.67	3130.12	7008.98	8187.31	14622.5	23809.6	133	1495.54	2858.31	4602.08	13903.6	21496	25398.5	133	20301.1	22534.2	24953.6	24108.8	25545.1	24867.3	133	2483.23	2291.77	6970.33	6936.4	9072.62	9095.15	12862	11493	12524.1	11443	11760	10118.8	133	1815.75	6498.23	9309.81	12765	14309.1	13000.4	14233.5	12429.1	15069.9	13460.5	13419.6	12872.3
134	2304.31	3161.85	7047.79	8386.33	14740.8	23806	134	1571.42	2905.35	4562	14281.3	21710.7	25638.1	134	20248.5	22568.8	24713.3	23949.6	25552.1	25001.6	134	2508.19	2320.08	6931.21	6912.06	8871.85	8875.62	12409.9	11093.1	12201.5	11077.6	11545.4	9984.81	134	1804.29	6467.21	8999.42	12267.1	13782.5	12589.1	13912.7	12047.2	14888	13286.5	13395.4	12904.4
135	2295.02	3166.29	7054.73	8470.73	14790	23766.3	135	1682.4	2939.21	4523.71	14800.9	22274	26131.8	135	20177.2	22592.3	24416.9	23771.6	25601.2	25146.5	135	2527.85	2338.46	6882.04	6864.6	8674.6	8654.67	12026.9	10722.8	11964.2	10766.2	11363.6	9939.98	135	1786.88	6415.23	8714.29	11827.7	13332	12254.7	13617	11735.5	14738.3	13101	13403.8	12916.4
136	2314.19	3209.94	7159.98	8636.33	14972.3	23930.1	136	1760.06	2933.5	4490.25	14914.8	22549.1	26452.3	136	20125.6	22644.2	24154.4	23642.2	25735.5	25337.9	136	2536.6	2350.52	6819.06	6810.06	8481.25	8418.33	11703.1	10401.4	11781.8	10495.5	11198.6	9931.15	136	1772.23	6362.21	8485.29	11469.8	12960.4	12005.3	13382.9	11491.9	14599.7	12933.1	13390.7	12922.1
137	2320.9	3238.15	7205.25	8733.31	14997.8	24022.9	137	1859.83	2979.5	4580.69	15145.6	22945.2	26888.5	137	20089.9	22680.4	23933.4	23554.4	25863.3	25552.7	137	2545.77	2352.6	6771.54	6762.29	8312.98	8212.94	11478.8	10159.9	11678.6	10299.3	11081.9	9967.23	137	1773.31	6355.69	8386.79	11272.7	12742.7	11899.1	13266.9	11365.6	14496.9	12840.4	13415.1	12951.7
138	2318.29	3247.21	7206.08	8731.4	14931.5	24062.2	138	1838.19	2919.48	4559.02	14722.8	22546.7	26812.4	138	20099.7	22742.9	23842.3	23551.9	26012.5	25736.3	138	2536.52	2359.44	6715.9	6714.81	8151.79	8034.31	11300.8	9982.85	11627.1	10137.3	10951.7	10024	138	1771.12	6305.56	8285.81	11037.8	12445.5	11724.8	13045.6	11180	14259.8	12644.3	13276.1	12854.1
139	2314.94	3250.12	7201.29	8711.58	14841	24192.9	139	1880.58	2964.81	4702.04	14740.8	22609	27051.3	139	20119.6	22764.9	23868.9	23635	26128.3	25904.8	139	2528.67	2357.83	6674.96	6654.56	8013.4	7878.29	11161	9845.08	11604.3	10010	10834.3	10083	139	1764.04	6246.65	8223.81	10837.5	12228.3	11573.1	12868.1	11039.9	14023	12466.6	13100.1	12758.6
140	2296.25	3225.17	7164.58	8680.52	14687	24354.4	140	1809.27	2849.02	4583.33	14134.9	21913.7	26749.1	140	20167	22801.3	24007.6	23779.5	26262.9	26027.9	140	2519.21	2356.29	6616.44	6611.08	7888.92	7769.15	11030	9722.5	11598.6	9895.12	10697.9	10074.6	140	1771.19	6217.48	8222.98	10735.7	12108.9	11487.4	12761.5	10974.9	13818.1	12345.1	12977.9	12671.4
141	2269.06	3201.69	7118.44	8628.04	14493.4	24476.7	141	1728.46	2731.56	4421.58	13655.5	21277.1	26442.2	141	20253.3	22820.6	24268.2	23989.7	26504.3	26188.3	141	2491.94	2344.79	6562	6550.46	7770.12	7669.75	10919.6	9609.02	11576.5	9777.65	10549	10000.3	141	1785.88	6239.73	8284.81	10704.8	12039.8	11463.5	12717.9	10931.4	13632.9	12235.8	12817.4	12575.9
142	2258.29	3230.94	7114.02	8637.38	14452.8	24629.9	142	1768.9	2799.88	4534.77	14073.2	21656.8	26853.8	142	20326.8	22840.9	24603	24212.8	26715.1	26280.4	142	2475.1	2342.44	6519.56	6511.21	7690.6	7595.98	10835.6	9531.15	11561.5	9665.15	10409.8	9901.83	142	1790.54	6213.29	8276.06	10601.4	11891.2	11335.1	12586.9	10805.9	13349.6	12049.3	12580.6	12345.5
143	2279.52	3269.04	7107	8663.06	14444.4	24706.5	143	1816.85	2902.15	4701.12	14564.7	22032.9	27263.6	143	20437.9	22946.3	24935.1	24468.9	26959.6	26421.1	143	2454.69	2335.17	6464.54	6473.6	7593.15	7534.98	10694.5	9416.6	11501.6	9531.81	10218.5	9712.52	143	1785.46	6166.92	8242.54	10486	11741.2	11216	12433.3	10672.8	13057.4	11826	12317.7	12056.7
144	2285.62	3274.65	7030.94	8613.94	14261.4	24646.5	144	1722.98	2827.77	4581.12	14161	21514.4	26876.8	144	20549.7	23032.7	25160.6	24673.6	27183.6	26521.8	144	2431.4	2332.62	6406.65	6406.5	7503.81	7468.21	10560	9266.73	11415.6	9364.96	9985.65	9473.92	144	1784.25	6111.79	8190.17	10347.4	11537.6	11093	12244.1	10498.5	12706.8	11555.5	11985.1	11682.1
145	2292.83	3264.88	6979.92	8645.23	14143.5	24678.4	145	1742.54	2880.27	4664.23	14372.3	21705.1	27068.1	145	20704.7	23146	25366.7	24888.2	27402.9	26608.8	145	2415.6	2329.67	6347.04	6350.48	7425.38	7394.54	10421.8	9123.96	11308.9	9194.27	9755.04	9200.29	145	1785.1	6048.48	8091.83	10218.8	11313.6	10949.4	12053.7	10318.9	12360.3	11296.9	11640.6	11325.5
146	2375.81	3356	7139.73	8986.77	14431	25072.2	146	1649.35	2797.52	4571	13907.1	21167.9	26638.8	146	20892.6	23281.2	25564.6	25076.3	27558.8	26702.6	146	2405.27	2330.75	6287.69	6296.17	7328.08	7317.58	10246.9	8963.27	11182.6	9013.21	9505.52	8883.17	146	1783	5980.88	7979.56	10075	11041.2	10785.9	11805.5	10080.3	11954.9	10962.6	11191.7	10939
147	2408.77	3401.4	7229.56	9206.54	14574.1	25178.4	147	1607.88	2794.08	4597.9	13892.3	21086.6	26552.2	147	21067.3	23385.7	25759.3	25229.7	27608.5	26745.6	147	2407.5	2327.44	6222.19	6230.25	7239.67	7237.73	10076.3	8808.56	11045.6	8839.06	9243.31	8547.5	147	1779.58	5890.27	7820.27	9893.12	10747.3	10585.2	11536.3	9832.42	11547.2	10625.3	10726.4	10537.4
148	2425.08	3431.96	7313.54	9456.88	14744.2	25229	148	1627.48	2883.31	4759.42	14229.4	21404.1	26868.7	148	21183.8	23418.9	25875.1	25309.9	27564.6	26670.8	148	2405.25	2292.08	6144.52	6165.88	7125.48	7156.92	9867.67	8623	10855.7	8638.81	8979.48	8209.04	148	1782.69	5814.46	7675.88	9736.58	10471.6	10416.4	11284.2	9595.56	11154.4	10305.5	10285.1	10137.4
149	2438.88	3458.92	7387.54	9685.42	14895.9	25209.1	149	1651.27	3002.6	4997.17	14774.2	21873.3	27254.1	149	21236	23359.7	25922.1	25323	27445.3	26438.2	149	2415.54	2242.25	6071.5	6097.85	7016.67	7063.92	9678.12	8443.21	10667.4	8454.67	8713.19	7929.6	149	1787.38	5748.17	7504.1	9560.02	10174.4	10231.1	11025	9329.69	10768.8	9999.06	9887.6	9791.33

## Sheet: SFig1_A_avg
TPs	0g0a_AVG	01g0a_AVG	025g0a_AVG	05g0a_AVG	075g0a_AVG	1g0a_AVG	1.5g0a_AVG	2g0a_AVG
0	62.3507	85.6007	63.3247	57.1076	39.3993	39.7839	47.6719	39.0503
1	65.1597	94.6528	67.9375	62.8229	43.7187	43.9505	52.3715	42.0486
2	78.8507	127.627	86.2778	85.4149	63.5156	55.7986	65.8333	51.7257
3	97.2101	161.957	108.446	112.177	88.8733	67.3681	78.7656	62.2656
4	120.158	201.656	136.099	146.51	123.733	80.9505	94.1892	76.3681
5	145.21	250.161	171.073	190.807	169.262	97.9384	114.276	96.3264
6	169.696	308.142	217.344	247.25	218.861	120.4	141.91	123.894
7	192.693	371.998	279.87	315.72	268.533	151.201	180.066	159.165
8	213.714	434.517	367.097	390.748	311.826	191.62	229.038	201.601
9	230.497	487.505	480.042	463.696	329.698	241.902	288.083	251.16
10	237.995	521.918	599	527.035	321.627	306.094	361.543	309.623
11	230.234	530.658	711.991	577.215	312.911	388.323	453.809	381.451
12	207.276	516.316	821.342	619.49	321.424	493.051	568.497	468.264
13	177.444	493.622	920.356	666.49	349.434	630.67	713.694	570.024
14	151.03	483.715	1015.16	732.809	397.578	817.034	901.648	695.639
15	133.422	502.13	1123.23	831.13	470.547	1069.92	1144.12	865.755
16	124.753	550.819	1248.31	970.576	574.231	1414.18	1460.92	1103.3
17	123.102	620.13	1388.75	1157.09	714.392	1877.01	1868.43	1392.97
18	126.236	699.106	1543.48	1392.1	900.769	2427.08	2321.62	1694.46
19	132.444	781.62	1714.77	1668.81	1148.64	2989.87	2756.43	2006.95
20	141.076	865.078	1907.05	1973.84	1469.94	3539.39	3176.07	2348.31
21	152.311	948.429	2119.08	2298.78	1871.16	4085	3612.06	2719.42
22	167.189	1032.02	2347.35	2649.07	2346.7	4640.96	4077.95	3130.35
23	186.818	1115.54	2587.9	3035.23	2879.74	5229.86	4583.24	3623.89
24	210.712	1199.18	2832.79	3463.39	3466.68	5887.86	5164.64	4232.19
25	237.457	1285.65	3063.63	3935.35	4119.01	6644.83	5856.39	4977.71
26	265.687	1370.83	3257.4	4442.9	4839.29	7492.71	6657.19	5875.33
27	294.932	1448.59	3412.39	4965.98	5601.5	8413.16	7571.99	6838.78
28	324.25	1518.27	3542.78	5475.06	6375.91	9359.89	8536.65	7750.87
29	351.571	1576.15	3655.58	5938.13	7145.36	10281.3	9453.82	8557
30	375.8	1624.25	3756.78	6339.61	7885.78	11166.6	10318.4	9215.64
31	397.444	1674.87	3863.09	6695.96	8589.96	11990.9	11127.6	9731.14
32	417.505	1732.84	3995.17	7036.08	9291.79	12729.7	11857.1	10152
33	434.021	1795.1	4161.94	7372.1	10015.6	13380	12491.9	10524.7
34	442.774	1868.4	4365.89	7710.95	10735.7	13947.1	13037.4	10899.8
35	443.182	1962.66	4609.26	8074.95	11422	14475	13564.2	11311.9
36	437.448	2081.46	4891.85	8485.74	12070.6	15036.1	14167.5	11784.5
37	428.118	2229.62	5208.43	8935.16	12682	15666.5	14881.7	12328.7
38	421.516	2398.64	5539.87	9422.26	13268.3	16371.8	15692.4	12958.9
39	424.049	2568.62	5851.06	9975.3	13861.4	17188.2	16639.7	13692.4
40	438.146	2714.49	6087.99	10584.6	14466.2	18114.8	17742.7	14484.9
41	462.969	2801.42	6172.88	11208.5	15072	19063.4	18879.1	15254.1
42	494.059	2796.21	6054.26	11822.6	15697	19944.3	19914.7	15879.5
43	527.474	2677.62	5800.72	12412.3	16341.7	20722.5	20811.5	16237.2
44	561.922	2485.73	5573.86	12969.8	16992.6	21421.2	21590.5	16347
45	597.432	2319.77	5498.32	13495.8	17651.9	22074.6	22287.3	16365.3
46	634.845	2251.52	5612.22	13981.9	18303.4	22683.9	22924.4	16418
47	673.682	2287.16	5894.91	14414.6	18927	23237.8	23501.3	16509.5
48	710.181	2387.37	6288.56	14812.2	19507.3	23728.3	23999.6	16614
49	741.377	2515.44	6720.49	15178.3	20027.4	24144.1	24408.2	16750.4
50	769.439	2655.67	7139.07	15490.2	20491.7	24481.8	24736.8	16935
51	795.894	2799.28	7532.53	15758.7	20910.6	24747	25000.2	17166.3
52	817.745	2943.98	7917.17	15998.8	21281.6	24949.3	25217.7	17444.1
53	831.976	3089.19	8310.2	16214.1	21616.6	25114	25424.1	17761.3
54	838.929	3242.07	8716.81	16433	21944.1	25266.9	25634.6	18103.6
55	844.123	3416.82	9130.18	16696.5	22282.7	25430.1	25845.9	18466.1
56	852.01	3612.86	9539.65	17006.1	22648.7	25632.8	26076.8	18897
57	858.328	3825.85	9940.32	17347.4	23059.1	25890.7	26353.6	19471.3
58	858.057	4063.45	10341.9	17727.3	23509.6	26215.5	26713.1	20212.2
59	854.644	4327.51	10764	18151	24003.7	26631.7	27196.7	21080.2
60	857.352	4601	11193.7	18626.4	24563.4	27148.1	27821.5	21951.5
61	873.04	4859.82	11570.9	19141.1	25173.6	27736.8	28573.4	22652.7
62	903.839	5077.55	11825.7	19626.8	25776.7	28324.4	29353.1	23096.7
63	948.682	5207.73	11913.1	20018.4	26313.7	28818.2	30022.7	23383.5
64	1002.65	5212.68	11853	20319.1	26756.9	29197.1	30552.2	23671.3
65	1058.72	5103.15	11725.1	20567.2	27118.2	29498.7	30970.6	23975.5
66	1111.83	4932.41	11609.8	20784.4	27415.7	29722.1	31242.1	24207
67	1159.02	4785.42	11571.6	20981.6	27643.8	29839.1	31305.4	24310.4
68	1198.27	4727.7	11646.1	21180.4	27808.9	29866.6	31175.6	24301.3
69	1232	4761.02	11825.7	21419.5	27952.6	29860	30947.8	24240.1
70	1262	4848.45	12068.2	21697	28098.7	29853.4	30703.3	24198.9
71	1286.95	4959.58	12330.1	21970	28248	29847.9	30480.8	24205.7
72	1307.8	5086.29	12596.6	22249.1	28402.9	29832.6	30301.3	24244.5
73	1325.24	5223.54	12867	22568.9	28549.1	29812.6	30186.4	24308.3
74	1339.46	5369.79	13164.1	22921.9	28688.1	29811.4	30158.1	24413.1
75	1350.06	5534.21	13497.4	23274.5	28845.1	29842.3	30216.5	24572.3
76	1355.81	5723.47	13833.8	23586.5	29018.2	29898.2	30342	24799.5
77	1370.65	5977.1	14263.5	24008.8	29265.9	30092	30638	25215.6
78	1396.87	6292.78	14778.4	24537.7	29594.7	30444	31104.1	25801.5
79	1405.28	6556.18	15090.9	24767.1	29841.3	30688.6	31452.1	26288.9
80	1393.23	6737.53	15178.2	24704.4	29991.8	30831.6	31700.7	26679.9
81	1377.97	6884.91	15183.2	24596.2	30133.8	31014.8	32001	27089.6
82	1378.8	7052.08	15225.6	24641	30357	31304.3	32387.6	27525.6
83	1412.34	7276.17	15421.7	24957.4	30699.2	31731.2	32857.9	27924.5
84	1468.68	7488.99	15656.7	25324.1	31012.1	32122.3	33238.1	28138.2
85	1524.01	7558.72	15703	25436.2	31186.6	32325.5	33388.6	28101.9
86	1557.53	7378.34	15375	25082.6	31177.9	32221.4	33181.3	27773.3
87	1588.58	7100.7	14929.6	24659.2	31111.9	32029	32864	27354.7
88	1611.02	6815.7	14456	24151.1	30983.2	31768.5	32475	26880.7
89	1602.18	6449.02	13766.6	23272.3	30710.7	31238.1	31774.2	26242.1
90	1624.24	6271.58	13411.3	22984.5	30710.6	31014.5	31349.8	25874.5
91	1704.07	6434.67	13715.7	23689	31067.8	31302.9	31451.5	25904.7
92	1792.82	6719.4	14276.5	24612.8	31392.7	31601.2	31589.1	25941.4
93	1859.83	6961.35	14764.9	25271.2	31549.5	31695.2	31543.7	25850.3
94	1872.91	7031.3	14929.9	25337	31470.7	31433.7	31144.3	25530
95	1826.85	6924.43	14744.9	24751.7	31168.2	30821.1	30407.7	24947.2
96	1778.9	6835.98	14536.1	24128.9	30856	30240.4	29752.8	24420.6
97	1775.32	6918.01	14584.5	24086.5	30727	29978.3	29448.4	24164.3
98	1791.74	7128.73	14817.1	24329.7	30678.1	29831.8	29280.5	23968.2
99	1783.04	7289.27	14934.6	24173.2	30462.8	29432	28894.3	23576.7
100	1769.42	7390.04	14958.9	23921.9	30215	28960.4	28452	23164
101	1798.72	7617.13	15207.5	24280	30199.4	28808.5	28320.7	23011.4
102	1858.3	7988.02	15672.8	25009.6	30253.8	28794.5	28313.2	22945
103	1902.45	8332.32	16043.7	25418.5	30036.6	28519.7	28029.4	22638.4
104	1925.41	8546.94	16189.9	25400.7	29553	27975.7	27450	22078.1
105	1942.7	8633.8	16172.3	25111.1	28948.2	27299.4	26713	21321.3
106	1964.2	8616.08	16045.4	24607.2	28246.6	26545.4	25879.4	20393.4
107	1995.17	8517.87	15821.3	23972.1	27509.4	25741.6	24963	19421.2
108	2030.86	8363.16	15491.9	23233.8	26748.4	24888.2	23963.9	18563.7
109	2067.43	8154.18	15088.9	22489.9	25967.7	24037.7	22974.3	17889.1
110	2106.7	7896.18	14675.4	21854	25235.4	23267	22120.7	17336.2
111	2146.81	7639.92	14303.4	21311.8	24553.9	22596.3	21451.7	16870
112	2181.36	7437.1	14005.3	20819.5	23920	22017.4	20949.2	16526
113	2211.12	7308.26	13787	20381.6	23379.8	21529.6	20580.9	16319.1
114	2238.14	7251.91	13624.1	20000.7	22940.9	21107.8	20300.3	16228.6
115	2260.26	7244.25	13486.2	19666.2	22559	20709.4	20047.6	16222.9
116	2276.41	7257.9	13353.6	19370.2	22209.2	20323.2	19796.2	16276.2
117	2285.49	7282.86	13219.9	19097.6	21886.4	19962.2	19547.9	16367.2
118	2287.6	7315.99	13078	18839.1	21572	19626.1	19293.8	16451.2
119	2282.6	7343.56	12904.2	18574.8	21231.1	19279.2	18996.9	16452.5
120	2269.22	7347.69	12692.8	18283.9	20848.5	18893.8	18635.4	16327.1
121	2251.26	7325.74	12452.7	17969.7	20427.7	18476.5	18226.6	16096.8
122	2231.8	7288.19	12186.1	17630.6	19962.7	18035.5	17791.5	15812.2
123	2212.48	7239.56	11900.9	17257.7	19446.4	17568.6	17338.3	15494
124	2196.5	7182.13	11608.5	16849.8	18883.2	17080	16869.3	15122.3
125	2180.66	7121.24	11317.5	16421.2	18295.2	16584.2	16393.9	14683.6
126	2163.55	7063.95	11035.2	15987	17688.5	16082.1	15918.4	14185.4
127	2149.42	7017.53	10761.4	15530.3	17047.2	15579.9	15461.4	13669.4
128	2140.89	6974.74	10483.9	15031.4	16365.5	15086.7	15036	13199.3
129	2140.89	6931.41	10207.5	14502	15665.2	14608.8	14635.8	12816.8
130	2149.21	6894.99	9937.18	13958.1	14981.8	14158.4	14265.6	12530
131	2162.44	6863.35	9668.3	13410.1	14343.5	13746	13937.3	12332.4
132	2178.62	6832.49	9408.96	12878.4	13778.1	13385	13662.8	12211.4
133	2195.6	6801.65	9160.3	12384.3	13292.5	13074.3	13437.8	12141.9
134	2209.09	6765.65	8917.91	11936.5	12877.6	12801.3	13244.4	12103.3
135	2216.52	6718.8	8684.91	11541.6	12535.2	12562.6	13071.4	12087.4
136	2220.3	6669.51	8477.17	11219.8	12280.5	12369.8	12923.8	12090.2
137	2222.48	6625.55	8306.85	10976.5	12098.8	12209.3	12785.5	12088.9
138	2221.37	6578.19	8164.34	10783.2	11943.4	12042.9	12621.2	12048.7
139	2217.9	6527.8	8048.66	10624.7	11817	11883.1	12447.1	11980.1
140	2213.88	6484.86	7966.86	10504.4	11739.6	11753	12288.7	11898.6
141	2208.33	6449.45	7907.76	10410.3	11678.5	11627	12125.4	11778.3
142	2201.17	6412.11	7851.72	10313.9	11592.9	11471.6	11928.1	11594.7
143	2192.25	6364.93	7788.85	10194.7	11479.3	11279.2	11688.4	11345.2
144	2183.52	6308.41	7717.23	10059.2	11343.6	11059.6	11417.5	11044.6
145	2177.34	6248.47	7634.24	9915.69	11183.3	10818.2	11124.6	10707.3
146	2173.58	6184.85	7538.32	9759.39	10997.5	10552	10806.2	10333.8
147	2169.01	6114.58	7431.57	9589.03	10792.5	10272	10474.5	9939.01
148	2159.98	6042.49	7316.57	9409.49	10578.2	9992.91	10148	9556.92
149	2157.07	6025.22	7285.44	9363.99	10522.3	9923.43	10068.1	9471.66

## Sheet: SFig1_B_indiv_reps
All Strain Genotypes = TK01 = csr-1::cbox-luciferase
Experiment_Date	2020-06-03	2020-06-03	2020-06-03	2020-06-03	2020-06-03	2020-06-03	2020-06-03	2020-06-03	2020-06-03	2020-06-03	2020-06-03	2020-06-03	2020-06-12	2020-06-12	2020-06-12	2020-06-12	2020-06-12	2020-06-12	2020-06-12	2020-06-12	2020-06-12	2020-06-12	2020-06-12	2020-06-12	2020-06-12	2021-02-18	2021-02-18	2021-02-18	2021-02-18	2021-02-18	2021-02-18	2021-02-18	2021-02-25	2021-02-25	2021-02-25	2021-02-25	2021-02-25	2021-02-25	2021-02-25	2021-03-04	2021-03-04	2021-03-04	2021-03-04	2021-03-04	2021-03-04	2021-03-04	2021-09-15	2021-09-15	2021-09-15
TPs	Top_TK01_0g_A_Results_out	Top_TK01_0g_B_Results_out	Top_TK01_005g_A_Results_out	Top_TK01_005g_B_Results_out	Top_TK01_01g_A_Results_out	Top_TK01_01g_B_Results_out	Bot_TK01_025g_A_Results_out	Bot_TK01_025g_B_Results_out	Bot_TK01_05g_A_Results_out	Bot_TK01_05g_B_Results_out	Bot_TK01_1g_A_Results_out	Bot_TK01_1g_B_Results_out	TPs	Top_TK01_0g_A_Results_out	Top_TK01_0g_B_Results_out	Top_TK01_005g_A_Results_out	Top_TK01_005g_B_Results_out	Top_TK01_01g_A_Results_out	Top_TK01_01g_B_Results_out	Bot_TK01_025g_A_Results_out	Bot_TK01_025g_B_Results_out	Bot_TK01_05g_A_Results_out	Bot_TK01_05g_B_Results_out	Bot_TK01_1g_A_Results_out	Bot_TK01_1g_B_Results_out	TPs	Bot_TK01_0g_Results_out	Bot_TK01_005g_Results_out	Bot_TK01_01g_Results_out	Top_TK01_025g_Results_out	Top_TK01_05g_Results_out	Top_TK01_1g_Results_out	TPs	Bot_TK01_0g_Results_out	Bot_TK01_005g_Results_out	Bot_TK01_01g_Results_out	Bot_TK01_025g_Results_out	Bot_TK01_05g_Results_out	Bot_TK01_1g_Results_out	TPs	Bot_TK01_075g_A_Results_out	Bot_TK01_075g_B_Results_out	Bot_TK01_1.5g_A_Results_out	Bot_TK01_1.5g_B_Results_out	Bot_TK01_2g_A_Results_out	Bot_TK01_2g_B_Results_out	TPs	Bot_TK01_0.75g_1_Results_out	Bot_TK01_0.75g_2_Results_out
0	3.70833	-4.91667	0.0208333	-3.8125	-4.10417	-3.04167	-1.77083	-6.72917	-6.625	-8.20833	-10.3125	2.5625	0	4.9375	-2.35417	-0.770833	-3.22917	-3.875	-1.8125	-2.625	-3.16667	-6.75	-8.54167	-5.72917	0.3125	0	-6.29167	-10.5	-1.77083	3.72917	-0.0833333	-1.47917	0	-7.39583	-8.77083	-11.1667	-10.9792	-16.4792	-5.125	0	3.625	-1.25	-4.91667	-1.5625	-4.70833	2.08333	0	-8.14583	-8.625
1	2	1.1875	1.47917	0.6875	-0.0833333	-0.25	-0.3125	-1.22917	-1.4375	-2.1875	-2.79167	-1.45833	1	-1.97917	-3	-3.35417	-4.02083	-4.39583	-4.85417	-5.33333	-5.9375	-6.60417	-7.25	-7.04167	-6.58333	1	-2.66667	-3.64583	-2.16667	10.2083	6.41667	0.9375	1	-6.45833	-5.35417	-8.39583	-7.625	-11	-8	1	3.45833	0.8125	-1.04167	-0.145833	-1.625	-0.916667	1	-2.875	-3.41667
2	1.83333	1.70833	1.04167	0.4375	-0.166667	-0.333333	-0.5625	-1.1875	-1.6875	-2.41667	-2.6875	-1.02083	2	0.916667	0.166667	-0.0833333	-0.291667	-0.9375	-1.45833	-2	-2.45833	-2.58333	-3.45833	-3.72917	-1.1875	2	-2.125	-2.8125	-2.02083	11.5833	8.95833	2.8125	2	-5.35417	-6	-6.375	-7.29167	-9.8125	-7.22917	2	3.45833	1.6875	0.0625	0.666667	-0.0625	-0.104167	2	-3.70833	-4.20833
3	2.0625	1.8125	1.5625	1.3125	0.395833	0.104167	-0.0833333	-0.583333	-1.125	-1.8125	-2.3125	-1.66667	3	0.208333	-0.416667	-1.75	-1.125	-2	-2.02083	-2.95833	-4.125	-3.70833	-5.16667	-4.54167	-5.39583	3	-1.52083	-1.83333	-0.9375	12.1042	11.0417	5.3125	3	-6.1875	-6.41667	-7.39583	-7.89583	-11.1458	-8.6875	3	2.83333	0.541667	-0.916667	0.375	-1.6875	-1.5625	3	-3.60417	-4.08333
4	2.04167	1.83333	1.3125	1.47917	0.416667	-0.145833	-0.125	-0.354167	-1.20833	-1.85417	-2.125	-1.79167	4	0.5625	-0.270833	-0.395833	-0.729167	-1.5625	-1.85417	-2.08333	-2.97917	-3.83333	-4.16667	-4.39583	-4.25	4	1.39583	0.166667	2.02083	14.9583	15.5625	10.3542	4	-5.4375	-4.66667	-6.39583	-6.27083	-8.66667	-6.875	4	3.875	1.97917	0.3125	1.08333	0.0208333	0.0833333	4	-2.66667	-2.8125
5	1.89583	1.64583	1.29167	1.625	0.395833	-0.270833	-0.1875	-0.541667	-1.20833	-1.79167	-2.10417	-1.6875	5	0.9375	0.354167	0.0833333	-0.354167	-0.854167	-1.14583	-2	-2.35417	-2.79167	-3.08333	-3.08333	-3.54167	5	-0.666667	-1.25	-0.3125	13.375	15.1667	10.3958	5	-4.70833	-4.77083	-5.66667	-6.39583	-8.79167	-6.79167	5	3.45833	1.54167	-0.3125	0.3125	-0.833333	-0.8125	5	-2.16667	-2.83333
6	1.95833	1.64583	1.3125	1.375	0.208333	-0.25	-0.104167	-0.666667	-1.20833	-1.85417	-2.14583	-1.52083	6	-0.104167	-0.5	-0.895833	-1.10417	-1.72917	-2.02083	-2.77083	-3.14583	-3.66667	-4.1875	-4.4375	-4.5	6	0.125	-1.27083	-0.4375	13.8125	17.8542	15.625	6	-4.3125	-4.60417	-5.35417	-6.14583	-8.45833	-6.70833	6	3.4375	1.54167	-0.145833	0.458333	-0.75	-0.0833333	6	-1.625	-2.60417
7	1.6875	1.54167	1.29167	1.35417	0.291667	-0.229167	-0.395833	-0.770833	-1.5	-1.8125	-2.20833	-1.85417	7	0.520833	-0.145833	-0.0833333	-0.541667	-1.02083	-1.8125	-2.20833	-2.95833	-3.5625	-4.14583	-4.22917	-4.33333	7	1.9375	-1.66667	0.645833	13.4167	19.5208	25.8125	7	-4.14583	-4.6875	-5.125	-5.83333	-8.08333	-6.64583	7	3	0.75	-1.04167	-0.0625	-1.4375	-1.22917	7	-1.16667	-2.1875
8	1.66667	2.0625	1.33333	1.54167	0.354167	-0.270833	-0.208333	-0.520833	-0.979167	-2	-2.27083	-1.8125	8	-0.208333	-0.666667	-0.6875	-1.5	-0.479167	-2.41667	-2.85417	-3.39583	-4.375	-4.625	-4.9375	-3.97917	8	0.229167	-2.70833	-1.25	14.0625	23.7292	44.7292	8	-5.375	-5.625	-6.10417	-5.875	-8.875	-6.75	8	4.35417	2.58333	0.333333	1.08333	-0.0625	0.395833	8	2.14583	0.125
9	1.83333	1.83333	1.4375	1.60417	1.41667	0.0625	0.0208333	-0.479167	-1.14583	-1.70833	-1.66667	-1.77083	9	-0.166667	-0.604167	-0.645833	-0.9375	-1.64583	-2.08333	-3.0625	-3.0625	-3.89583	-4.33333	-4.9375	-4.91667	9	4.02083	1.25	2.625	15.9167	33.0208	84.2917	9	-5.25	-4.70833	-6.25	-5.6875	-9.10417	-6.79167	9	5.47917	3.04167	0.6875	1.77083	0.4375	1.125	9	7.75	4.5625
10	2	2	2.1875	2.10417	1.375	0.479167	0.979167	0.291667	-0.708333	-1.1875	-1.79167	-1.58333	10	0.395833	0.145833	0.395833	0.0416667	-0.354167	-1.35417	-2.39583	-2.89583	-3.10417	-3.85417	-3.625	-4.1875	10	4.83333	2.79167	4.5625	19.0625	47.7708	161.417	10	-3.72917	-4.10417	-4.5	-4.64583	-8.20833	-6.4375	10	8.02083	5.33333	2.45833	3.9375	2.77083	4.20833	10	18.1667	12.4375
11	2.375	2.375	2.9375	3.1875	2.85417	1.375	1.95833	0.125	-0.479167	-0.895833	-1.6875	-1.47917	11	0.5625	0.541667	2.02083	1.70833	2.5	-0.0833333	-1.125	-2.3125	-2.77083	-3.14583	-3.5	-3.22917	11	6.08333	4.6875	8.25	26.5	72.6667	276.583	11	-3.60417	-4.0625	-3.72917	-2.77083	-7.35417	-6.35417	11	13.4583	10.0833	5.875	8.79167	7.08333	10.8542	11	32.5625	24.4792
12	2.33333	2.33333	4.47917	5.29167	5.85417	2.95833	5.625	1.08333	-0.0208333	-0.520833	-1.33333	-0.708333	12	1.20833	1.4375	4.75	4.8125	5.47917	3.10417	-0.0833333	-1.41667	-1.85417	-2	-2.70833	-2.77083	12	8.375	8.04167	16.4792	37.5417	110.438	440.688	12	-3.91667	-4.04167	-2.375	-2.02083	-4.29167	-5.08333	12	23.4583	18.1667	11	15.6875	15.0417	22.0625	12	52.2292	43.0417
13	3.27083	3.58333	7.6875	9.22917	12.2083	7.52083	12.7917	3.9375	1.58333	1.35417	-0.166667	-0.1875	13	1.0625	2.08333	6.70833	6.72917	9.14583	7.54167	2.72917	-0.583333	-0.916667	-1.16667	-1.75	-1.04167	13	10.1458	13.7083	25.625	54.2708	160.521	619.854	13	-0.458333	-0.291667	2.875	4.3125	3.97917	1.14583	13	41.8125	32.8333	19.875	28.5625	27.4583	43.875	13	79.7917	69.8125
14	4.6875	4.875	11.4792	13.1875	20.7292	14.2083	19.7708	9.14583	3.60417	3.25	1.45833	1.5625	14	4.1875	6.89583	10.25	10.4792	13.1667	18.6875	11.5833	4.20833	3.85417	3.04167	2.22917	2.4375	14	12.2083	20.3542	38.5417	74.4167	217.354	748.5	14	-0.208333	-0.229167	3.83333	7.39583	11.125	6.47917	14	70.3542	56.25	33.4167	47.7292	48.7292	79.375	14	119.417	106.75
15	6.64583	7.14583	15.9792	18.5208	30.1667	25.8125	27.7292	21.3125	6.64583	6.64583	3.58333	3.25	15	6.02083	10.25	11.5625	12.1042	16.0417	35.5833	24.0208	9.8125	7.4375	6.85417	5.0625	5.70833	15	13.375	27.1875	52.4583	96.9792	275.104	860.5	15	4.9375	3.3125	8.70833	14.6458	25.6875	17.7292	15	108.25	90.875	52.4375	76.4375	85.2708	116.479	15	161.438	148.833
16	10.125	10.125	21.6042	25.1875	40.6042	45.2917	38.5	43.4167	11.0417	11.375	7.6875	6.95833	16	9.47917	16.2292	14.0208	13.8542	20.2083	59.3333	38.9375	21.1667	14.375	12.6042	9.54167	11.2292	16	15.1667	35.9792	65.9792	118.688	328.208	924.25	16	6.27083	4.20833	10.5	19.5208	35.875	28.5833	16	135.979	134.375	78.5	117.25	133.688	153.75	16	213.333	192.125
17	12.75	12.6667	28.3542	32.9167	52	63.8542	48.9583	62.25	16.875	17.4792	12.4583	10.6458	17	11.1875	19.1667	17.1042	16.9375	26.2917	75.7292	50.2917	36.0417	24	21.3333	16.0833	18.8333	17	17.1458	43.0208	75.7083	135.896	373.021	953	17	5.25	2.9375	10.3958	23.4167	42.4375	44.8542	17	149.729	177.708	106.979	160.521	164.292	178.812	17	258.125	228.521
18	17.375	16.9583	37.2083	41.3333	63.0833	78.1875	58.875	73.625	24.6667	24.625	19.3125	16.5417	18	13.2083	22.8958	19.6042	19.5625	31.3958	86.0417	58.375	52	34.8125	30.6042	23.625	27.3958	18	16.2292	43.75	77.25	145.625	401.333	959.312	18	8.83333	5.79167	14.6042	30.375	52.6042	65.375	18	147.771	203.479	135.229	189.417	189.917	187.625	18	293.833	254.479
19	20.5833	19.2083	45.7708	48.4583	70.2083	86.7917	64.2292	76.75	32.8542	33.0208	27.0208	22.7292	19	15.6458	27.1875	22.2917	23.0625	36.2708	90.4167	62.7083	65.0833	46.9792	40.75	32	37.5417	19	16.1667	43.2708	73.7083	149.396	414.854	923.812	19	16.4375	12.7292	24.3958	39.3333	61.25	90.375	19	142.146	198.188	158.917	202.125	195.354	178.875	19	313.542	267.417
20	25.0833	22.4375	49.625	51.7708	69.625	86.5	65.3333	76.9583	40.9792	41.4375	34.3333	28.3333	20	17.5625	29.1875	24.375	25.0417	37.75	89.3125	64.5625	68.4583	58.75	50.4583	42.5833	50.2917	20	15.0833	41.5417	69.125	149.979	408.292	869.062	20	17.7708	11.7917	23.1458	37.7083	59.4167	103	20	133.896	187.479	172.979	202.062	191.562	159.938	20	316.896	267.75
21	25.7917	22.625	48.7917	51.8125	62.2917	78.9167	58.75	71.7292	47.2292	46.0208	40.0208	33.5	21	16.7917	27.7292	24	24.4375	34.7292	81.0833	60	64.9792	65.5833	58.2292	51.6667	58.4583	21	15.8125	38.5417	62.125	148.833	392.5	822.167	21	23.5417	15.0417	26.1042	40.125	61.125	119.917	21	124.062	170.396	175.167	194.146	180.062	144.479	21	307.583	260.729
22	26.0417	22.7292	46.5833	47.4792	53.7708	69.0625	52.4167	65.3958	52.0625	48.5	44.6875	37.9792	22	16.6042	26.6458	22.3958	23.8125	31.8958	74.6667	58.4375	64.4792	65.1667	61.0833	64.5208	70.7708	22	15.1042	34.8125	55.1042	143.604	366.292	750	22	30.0208	16.5208	27.1042	41.2083	62.9375	131.438	22	114.646	155.75	172.75	181.688	167.792	131.271	22	291.062	251.104
23	25.7917	22.6875	44.5833	44.2083	46.2708	59.375	47.8125	61.1875	55.25	50.7083	48.1458	41.4583	23	16.0833	24.625	22.1042	22.375	28.9792	64.9375	53.6875	60.5833	59.5208	56.4792	74.4792	76.3125	23	23.4792	39.5833	58.5208	146.646	343.417	707.5	23	34.0833	15.5208	24.75	38.5417	61.6042	128.479	23	107.833	145.292	170.542	169.833	158.708	125.542	23	269.521	237.312
24	25.2708	21.2917	38.875	39.875	39.8958	51.3125	43.8542	57.0625	58.375	52.7917	51	44.4167	24	14.3333	20.9792	18.25	19.5417	24.4167	55	47.7292	55.8333	54.4792	50.6042	81.6042	73.8333	24	13.375	28.7292	42.5	129.479	302.396	647.167	24	40.3958	15.7917	24.2708	39.125	63.1042	116.208	24	103.562	137.583	168.042	162.708	152.354	120.062	24	242.438	222.229
25	23.9375	19.875	34.0417	34.8958	33.6875	43.1042	38.625	51.1875	56.9375	49.3958	51.0417	45.8125	25	15.25	20.4375	18.0833	19	22.7917	49.2083	46.2917	54.9167	53.3125	48.6458	83.3958	71.1458	25	13.5	26.875	38.2083	121.896	270.208	604.479	25	47.1042	16.1875	23.25	38.375	64.125	109.583	25	98.6667	129.958	167.042	154.958	145.792	117.917	25	214.979	208.792
26	23.1667	19.2083	30.2917	30.8125	29.0208	36.625	34.7917	47.6042	53.5208	46.6458	50.4375	46.7292	26	12.5625	16.4583	14.6875	16.2708	19.1042	40.375	38.6667	47.2083	47.1875	42.4792	78.5625	67.3542	26	13.8958	26.375	34.6042	113.625	243.875	575.688	26	54.375	16.0625	21.4792	37.1458	65.2083	107.333	26	98.2917	126.583	164.979	150.708	140.271	118.333	26	191.188	194.604
27	21.7292	18.3542	26.7917	27.5	25.8333	31.375	31.3333	44.4792	50.9583	45.3958	52.3333	47.3125	27	12.4167	15.6042	13.9375	15.3542	17.5	35.7292	36.75	46.0417	47.1667	42.2292	74.1875	66.6042	27	12.8333	24.25	32.1875	105.479	221.646	560.625	27	59.9375	15.5625	20.4167	35.9375	66.8958	111.438	27	101.104	125.729	165.083	150.167	137.396	120.708	27	175.062	185.562
28	20.75	17.7917	24.1875	25.3125	23.125	27.4583	29	41.9375	50.4375	45.5208	58.4167	53.8333	28	11.6875	13.6458	12.9375	13.1042	15.7917	31.75	34.5833	42.4375	45.8542	40.4583	77.3125	72.3958	28	13.2292	22.25	28.8333	97.4375	205.333	571.5	28	64.5	16.6042	20.0208	34.6458	69.9167	117.021	28	104.562	127.062	168.333	152.292	136.771	125.625	28	169.25	182.438
29	19.5417	16.5208	22.2708	23.8125	21.6458	24.5208	26.9792	39.6875	50.875	47.875	74	68.25	29	11.1875	12.5833	12.1458	13.5208	14.8333	29.5417	34.0208	43.4792	48.25	43.1667	90.0417	86.2708	29	12.7708	21.5833	27.375	92.7708	197.083	620.396	29	62.8958	15.2083	16.9167	31.7917	71.3125	120.583	29	113.917	136.292	178.271	165.542	145.271	135.646	29	181.271	192.229
30	18.125	15.0208	20.4792	23	20.6875	21.9167	26.2292	39.125	55.7292	53.4375	102.458	94.1042	30	8.95833	10.2708	10.4792	12.125	13.25	26.7917	32.3125	42.7917	52.7708	48.3958	110.458	107.688	30	14.0833	20.4375	26.6667	90.9167	202.083	720.375	30	59.6875	15.75	17.8542	29.375	76.4583	131.917	30	131.604	155.104	207.146	192.833	164.979	148.292	30	213.75	218.438
31	16.0625	13.6875	18.7083	21.6667	19.8333	20.0208	25.8542	42.1042	67.7292	65.3958	142.188	129	31	8.9375	9.6875	11.0833	12.2708	13.9375	25.8333	35.2292	46.9792	67.1042	61.2708	136.875	133.562	31	15.7708	20.8958	29.0417	97.5	227.958	854.458	31	55.5417	14.8542	16.375	28.6875	82.7708	156.646	31	159.438	186.333	253.75	239.708	197.167	164.375	31	265.042	257.292
32	14.3125	11.9583	17.1042	20.25	18.8542	18.0208	25.7292	48.4583	90.3333	89.2083	202.062	180.25	32	8.27083	9.14583	12.5833	13.0417	15.2083	25.625	39.9583	52.7083	88.4167	81.1875	183.979	177.5	32	18.6458	22.4167	33.1458	113.458	274.625	1003.12	32	50.1042	14.8958	17.0833	28.2708	92.6875	199.458	32	197.125	231.812	326.375	306.521	242.542	184.25	32	334.125	312.021
33	13.875	11.7083	18.3958	22.3958	21.8542	19.1458	31.9583	56.75	130.104	130.083	288.896	263.604	33	8.16667	8.79167	14.2708	13.9583	17.5417	28.125	49.5208	61.25	116.688	107.729	252.146	229.75	33	23.9375	27.625	43.875	142.938	345.771	1143.06	33	45.375	14.4583	17.0417	31.7917	108.583	266.062	33	241.083	287.208	419.062	387.542	296.104	208.771	33	417.562	384.104
34	16.6458	13.625	20.6667	25.875	26.3333	24.9583	41.6458	70.625	191.625	185.167	402.979	372.562	34	8.60417	9.6875	17.6458	17.6458	21.6458	36.4375	66.7708	79.4375	161.917	149.792	352.021	308.875	34	26.7917	36.9792	59.0625	183.875	436.25	1276.85	34	43.3958	16.0208	19.25	40.3125	129.896	355.104	34	283.604	348.688	546.104	483.167	356.229	236.229	34	507.292	465.625
35	18.2292	15.9167	25.0833	32.1458	34.2292	33.4167	57.0208	89.8958	266.25	250.646	520.667	493	35	10.7083	11.3958	23.2917	23.1042	30.6042	51.5	93.9167	111.958	221.292	201.458	491.375	402.417	35	29.5	47.0417	75.6875	229.917	531.917	1396.4	35	43.4167	18.5	24.2708	54.6667	160.708	457.542	35	330.125	412.396	687.812	582.729	421	266.146	35	603.312	549.896
36	22.7917	20.5	33.3333	42.1458	48.2917	48.2083	79.6875	119.583	348.625	319.812	633.521	620.271	36	13.125	13.25	30.75	31.1875	43.0208	72.5833	128.271	154.812	292.083	257.854	649.292	509.479	36	32.1042	58.75	95.6875	273.667	619.562	1489.46	36	45.6042	24.7292	33.7292	73.4583	199.458	558.521	36	372.625	471.625	823.562	675.438	485.771	305.667	36	690.354	618.604
37	27.2708	25.0833	44.4583	56.4792	66	67.5625	106.312	156.625	422.271	376.208	741.688	726.042	37	14.9792	15.625	41.1042	40.9375	61.0208	97.2083	170.917	208.042	371.771	321.812	814.021	604.667	37	35.0833	71.3958	112.229	306.562	686.062	1537.12	37	44.6458	29.3958	41.2083	92.7917	240.792	625.188	37	411.5	525.625	947.333	754.333	548.479	347.688	37	759.958	662.667
38	31.75	30.375	58.2917	73.7708	85.6875	89.1667	134.167	199.125	479.958	415.521	833	817.042	38	17.0625	17.6458	53.1875	53.3125	80.2708	124.562	213.021	258.333	445.312	383.812	947.646	671.521	38	37.625	81.5208	122.958	322.042	723.833	1535.52	38	48.6458	37.4167	52.2917	113.021	286.354	679.979	38	435.729	555.896	1017.33	794.583	589.562	374.562	38	797.208	675.75
39	34.5	33.7708	70.7083	89.7083	104.062	106.521	157.771	234.917	518.625	447.625	897.062	886.021	39	18.2708	19.2292	63.0208	63.2708	96.3125	143.125	238.667	290.938	489.458	420.104	1008.4	684.292	39	38.8125	90.2708	130.5	323.812	730.771	1493.25	39	53.5208	46.5625	63.2292	129.812	330.604	725.562	39	458.271	580.917	1045.9	816.521	615.854	398.104	39	797.646	659.521
40	36.9375	36.7708	80.8333	99.9792	116.833	118.458	175.917	259.917	546.188	479.208	929.479	924.667	40	20.2917	20.7292	70.2708	71.0833	106.625	152.208	254.146	309.854	507	438.542	1014.33	675.438	40	41.8333	96.25	131.5	315.625	707.938	1423.4	40	59.5417	55.375	71.9583	142.812	367.646	771.708	40	466.771	587.896	1036.29	804.188	620.271	402.854	40	753.542	616.562
41	39.625	40.2917	88.2292	107.021	124.646	124.438	184.458	273.083	559.833	504.583	925.479	929.688	41	22.0208	22.3542	74.2917	75.2083	110.146	149.896	249.792	303.417	490.896	419.5	933.875	621.708	41	41.125	95.7083	125.104	296.25	656.104	1318.27	41	65.3125	63.8542	78.5208	149.104	396.979	805.271	41	466.438	583.062	993.625	769.958	597.667	397.896	41	680.896	559.979
42	41.25	41.625	90.2292	107.229	122.896	121.833	181.5	269.875	551.875	515.958	890.771	900.896	42	22.4167	21.25	76.625	77.4167	109.312	141.833	242.333	296.417	473.188	401.208	857.062	584.333	42	41.1667	92	116.375	268.188	590.375	1202.19	42	71.3542	68.4583	80.1875	147.438	409.271	816.833	42	454	566.958	939.958	726.208	555.396	378.979	42	594.458	499.958
43	41.5417	42.3958	87.6458	102.479	115	113.917	170.417	253.292	526.979	508.146	837.562	839.667	43	24.2083	23.4583	73.5	76.5	105.958	130.125	228.458	268.458	435.708	362.208	767.958	525.917	43	39.7083	84.0833	101.938	238.042	518.083	1077.75	43	75.7708	70.8958	76.7708	136.771	405.146	799.792	43	438.708	543.25	869.375	679.292	501.562	358.062	43	510.062	439.292
44	41.125	41.6875	82.125	94.2083	102.771	102.875	154.917	228.562	488.833	479.583	770.042	760.562	44	23.7292	23.4583	69.0417	73.0625	98.4167	107.708	207.708	241.25	395.646	327.062	701.729	479.521	44	37.6667	74.4375	86.4792	209.521	447.75	958.896	44	78.125	68.5625	67.25	115.75	388.562	752.042	44	415.021	511.542	798.521	631.583	441.812	325.917	44	435.667	380.688
45	38.8542	39.375	74.6042	84.4792	83.0833	85.3542	137.042	200.583	445.229	443.958	697.438	685.417	45	22.8542	22.375	62.5208	69.2083	87.375	84.5417	181.562	213.604	349.979	289.958	630.771	433.229	45	37.1667	66.0833	76.5417	185.292	387.792	852.917	45	77.7917	64.3125	57.2708	94.9583	362.604	683.354	45	388.979	475.896	734.708	588.625	386.375	294.458	45	369.958	330.625
46	36.5208	36.3958	65.9375	73.7917	66.0208	69.7292	119.521	173.271	402.521	404.833	627.833	614.771	46	22.5	22.25	56.3333	63.3958	73.1458	69.1042	158.667	187.479	309.188	261.458	571.083	404.188	46	35.7083	59.375	68.75	166.958	339.229	772.25	46	75.8542	58.0208	47.7083	79.8958	330.417	600.458	46	366.354	445.646	687.75	558.75	346.854	273.396	46	319.312	290.458
47	33.2708	33.1042	57.5	64.25	54.8958	57.6667	103.188	148.75	363.375	367.396	568.458	553.875	47	21.1875	20.6875	51.0625	57.0208	63.2708	59.3542	139.604	166.688	271.521	237.062	517.229	382.083	47	34.4375	54.5625	64.1458	151.938	301.167	716.354	47	74.7083	52.7292	43.875	72.5208	303.438	528.896	47	332.812	399.75	629.604	518.354	309.458	249.312	47	282.312	258.5
48	30.9375	30.7292	49.9167	56.2083	46.875	49.8125	89.8333	129.375	323.583	329.562	518.812	506.396	48	19.5	19.5417	46.7083	50.7917	56.2917	53.5208	125.208	150.979	241.188	218.938	474.042	368.167	48	32.9583	50.8125	60.4375	139.875	274.021	687.896	48	73.0833	48.5625	41.2292	66.625	274.479	467.188	48	309.667	366.354	585.521	494.271	290.875	237.583	48	261.083	235.75
49	28.375	27.875	44.4375	50.4792	42.6042	44	78.25	113.042	293.354	298.396	488.354	481.021	49	17.0208	17.3542	41.2917	45.0833	49.7292	48.5	111.688	136.542	217.896	204.958	442.146	359.333	49	31.6458	49.7292	58.4792	132.229	259.354	686.688	49	71.7917	45.0625	39.75	64.3333	252.417	420.854	49	289.208	338.125	548.583	476.188	278.271	227.812	49	259.75	226.312
50	26.0208	25.8542	39.7292	46.5	39.875	40.1667	69.6042	101.167	276.458	280.625	482.688	479.125	50	14.5208	15.5417	36.0417	38.9792	43.6875	43.3542	101.271	126.188	200.312	194.375	417.042	350.188	50	31.375	47	56.1875	129.188	257.812	718.917	50	67.875	41.5417	37.5	63.2708	233.625	385.625	50	277.375	326.292	538.479	470.375	276.812	225.375	50	282.062	232.75
51	22.8125	21.8958	34.8333	40.8125	35.9583	35.7292	62.6458	90.9167	274.458	275.542	493.917	500.542	51	13.7917	15.1875	32.5625	35.7708	40.1458	41.375	96.5	123.917	195.812	196.896	417.979	372.167	51	30.1875	46	55.3542	134.438	275.812	783.312	51	65.3958	38.8125	35.8958	63.0625	218.979	365.333	51	272.688	322.688	539.125	471.375	277.396	228.229	51	331.042	259.875
52	22.1667	23.1042	33.7083	39.4167	36.625	35.7083	63.5	90.8125	294.708	291	538.417	549.75	52	12.5	13.875	29.2292	32.0208	36.1875	39.5625	91.7083	119.562	196.583	199.812	438.979	394.708	52	30.3958	43.9583	54.9792	148.229	312.646	885.646	52	63.0417	36.5208	35.375	65.9375	212.562	361.583	52	277	330.521	557.042	482.979	285.312	238.667	52	406	307.125
53	21	20.9792	30.7292	36.4375	36.5	34.4583	66.0208	95.6042	332.958	320.979	608.917	619.708	53	12.6667	13.3958	27.0625	29.4375	34.75	39.3958	94	122.875	216.25	219.167	504.333	454.188	53	30.7708	43.9792	57.8958	178.562	376.667	1021.54	53	61.9167	35.4167	36.3542	72.2292	215.708	378.646	53	288.021	344.354	591.188	504	295.021	254.792	53	504.479	375.646
54	19.4583	19.8125	29.8333	34.8542	39.7708	37.2083	78.4792	110.896	393.917	370.354	700.708	711.104	54	12.1667	13.2917	26.8125	28.5625	36.4583	42.8333	105.792	136.083	261.438	262.521	656.208	568.729	54	35.2708	45.9167	65.7708	223.417	464.292	1191.58	54	58.7917	33.25	35.9583	80.25	226.354	406.604	54	303.458	367.604	639.354	531.812	308.958	278.417	54	619.667	459.312
55	19.0208	20.1042	30.8958	37.25	48.1458	45.3958	102.417	140.479	471.375	435.5	804.917	816.646	55	12.75	14.0833	30.8542	31.7917	44.1458	53.0833	135.438	166.521	342.479	339.5	915.396	742.875	55	41.4792	50.3125	79.6458	281.75	569.396	1373.21	55	58.4375	35.1042	39.9167	93.8333	251.271	447.354	55	333.25	404.375	710.417	580.188	327.979	318.958	55	743.562	552.854
56	19.8333	21.8542	35.7708	44.4375	63.7083	61.375	139.396	186.125	562.042	514.25	922.021	930.625	56	14.1458	15.5	40	39.7292	61	72.1667	186.729	222.979	459.562	452.146	1270.06	962.833	56	47.375	58.5833	99.6875	344.729	680.354	1547.77	56	58.875	37	45.4583	113.667	290.104	500.75	56	368.271	447.479	791.354	637.208	350.729	367.708	56	858.667	644.521
57	22.75	25.9583	46.0208	57.4375	85.6458	84.7917	186.604	245.583	657.583	602.708	1043.96	1043.69	57	17.3542	19	54.7083	53.4583	86.9375	100.312	250.396	292.146	576.458	561.667	1602.42	1141.56	57	53.4792	71.6042	125.521	403.104	781.104	1702.73	57	60.7083	43.7083	56.5417	141.396	342.958	568.521	57	411.479	500.229	874.021	701.542	379.438	428.396	57	951.042	724.833
58	28.7708	32.2917	61.0625	76.1875	113.396	113.562	240.458	312.5	746.167	687.542	1159.88	1143.12	58	20.7083	23.5208	71.2292	70.1667	118.042	134.417	319.292	373.667	687.354	664.042	1869.08	1291.02	58	59.9167	87.0417	150.292	446.271	858.854	1804.85	58	63.6875	52.3542	70.1042	173.125	405.396	640.812	58	450.771	547.271	936.688	751.708	402.312	477.562	58	1003.9	782.625
59	36.7917	38.5208	79.8125	99.3542	141.125	143.375	291.458	376.167	814.5	763.167	1256.04	1216.23	59	26	30.0833	88.0208	88	147.5	167.542	375.562	439.938	755.333	727.354	2006.15	1375	59	66.1458	101	170.708	468.583	904.979	1860.58	59	68.4375	61.9167	86.8958	203.354	468.354	714.042	59	484.938	584.729	981.562	784.979	421.771	516.375	59	1011.21	810.312
60	42.9583	43.5	97.4375	120.25	162.375	166.146	330.667	422.875	854.812	813.854	1309.75	1244.38	60	30.1458	35.1458	103.125	103.854	171.875	196.208	417.104	492.292	794.958	760.062	2039.04	1407.98	60	71.6042	114.458	181.896	471.125	917.438	1852.65	60	74.4792	75.5417	103.604	226.896	519.75	775.479	60	501.812	603.229	1001.23	794.021	434.104	532.708	60	977.542	804.792
61	52.4792	52.4583	116.083	141.5	177.875	184.021	356.896	451.083	864.229	836.583	1322.96	1238.5	61	33.125	40.5208	115.646	117.062	189.25	216.417	440.271	525.667	806.104	767.792	2003.15	1395.48	61	77.4167	123.083	185.667	452.521	896.188	1788.77	61	83.0625	87.4167	117.417	242.271	557.896	820.771	61	513.396	609.062	1000.17	792.312	443.792	538.562	61	908	771.458
62	61.2292	60.0833	127.729	152.521	183.688	188.688	359.917	456.625	842.292	830.271	1292.9	1194.25	62	38.2917	47.3125	123.875	126.312	198.333	226.604	444.021	533.042	784.542	742.188	1877.12	1345.19	62	80.8125	127.583	182.917	421.125	848.833	1670.5	62	94.4167	99.5625	129.417	250.375	578.771	838.354	62	513.208	601.208	978.146	774.833	446.583	530.938	62	821.583	720.167
63	68.0833	68.1458	132.062	155.375	180.5	183.917	348.333	438.292	789.833	795.021	1226.62	1110.12	63	42.3333	54.7083	124.438	127.646	194.125	224.354	426.271	511.604	725.688	685.896	1695.42	1236.75	63	82.2083	127	173.583	381	780.583	1530.69	63	103.292	106.604	132.521	246.104	573.958	830.354	63	508.062	589.125	953.271	759.75	454.188	517.188	63	722.583	654.062
64	74.0625	73.8542	130.479	149.062	170.062	170.521	324.438	404.771	714.396	733.354	1128.62	995.729	64	45.5208	60.0833	119.271	125.083	186.396	216.562	399.75	479.104	653.125	623.354	1508.46	1120.65	64	80.375	121.562	160.188	340	704.25	1370.31	64	112.938	110.125	132.083	235.25	552.562	799.708	64	490.708	561.521	911.562	734.271	454.042	496.146	64	626.333	584.229
65	78.4583	76.9583	123.417	137.688	155.667	152.062	295.958	367.458	638.833	664.875	1020.12	889.667	65	45.8958	61.5	107.75	114.042	170.833	196.5	357.562	430.917	566.583	546.958	1300.23	976.875	65	79.125	114.792	145.646	301.792	632.188	1217.75	65	118.917	107.146	125.479	214.958	514.979	748.896	65	456.75	515.521	850.479	695.667	442.5	460.5	65	543.521	519.438
66	77.6667	76.3542	112.125	123.396	137.396	129.292	261.062	321.333	553.229	580.208	898.021	766.875	66	45.7708	61.6458	93.8125	100.375	153.875	175.771	316.292	381.021	488.75	481	1130.85	858.812	66	76.1458	104.188	127.229	266.688	565.583	1074.71	66	121.167	98.4167	113.812	189.542	464.979	686.646	66	417.521	462.354	781.458	648.583	422.083	426.583	66	475.979	466.896
67	75.8542	73.7708	100.792	110.167	123.438	113.875	228.875	281.396	486.583	510.812	789.375	681.104	67	43.6875	59.1458	80.6667	85.875	136.312	154.292	273.312	326.771	415.104	416.375	972.708	741.833	67	72.8333	97.5625	114.833	239.5	513.812	951.979	67	121.625	92.125	105.542	170.833	416.333	623.917	67	383.708	418.479	729.438	610.25	403.562	399.417	67	422.521	419.812
68	71.3542	69.7708	90.8333	99.75	112.667	101.854	201.562	243.917	422.479	440.667	692.854	593.646	68	43.1667	57.0417	74.1875	77.6458	125.375	139.646	243.146	285.104	368.146	370.958	861.708	657.75	68	69.875	91.9583	105.688	219.75	472.438	854.396	68	118.333	85.9583	98.2292	155.854	371.938	565.021	68	360.208	387.521	702.042	589.25	397.729	386.312	68	390.5	390.604
69	65.8125	64.5833	82.7083	91.2292	103.75	93.8958	179.938	210.417	373.375	386.646	617.188	530.167	69	39.8333	52.4583	67.1667	70.25	114.188	124.938	213.646	245.521	325.542	326.292	755.021	571.854	69	66.0833	86.1042	96.2917	205.125	444.938	785.979	69	112.521	79.8542	92.25	143.021	334.438	512	69	338.771	360.646	683.188	573.25	399.625	377.333	69	380.667	374.146
70	60.7083	59.0833	76.3958	85.0417	96.8125	88.6042	164.208	187.167	339.688	350.583	560.646	487	70	37	48.1042	62.4792	65.125	105.417	113.167	193.333	215.938	295.312	293.5	678.562	511.604	70	62.3542	81.2292	90.5	196.625	430.979	745.979	70	108.417	78.3125	88.7083	137.604	306.542	475.521	70	326.125	348.5	679.875	570.771	410.167	377.542	70	390.125	373.646
71	56.625	55.25	71.75	80.8958	92.2083	84.9583	155.083	171.354	324.438	331.062	529.75	469.354	71	34.8333	43.7917	58.4792	60.9583	97.8333	104.896	179.333	194.875	272.604	271.729	627	471.042	71	58.0625	76.0625	84.5417	194.604	433.646	735.167	71	103.229	75.9375	85.125	131.104	284.188	448.917	71	323.438	343.5	693.104	581.104	426.125	388.021	71	426.604	390.833
72	51.7083	50.6042	66.3125	76.3125	86.8125	80.4583	151.104	161.854	325.188	327.688	519.562	478.604	72	31.6875	39.75	54.2083	57	90.8542	96.1875	168.458	179.958	258.917	257.583	600.438	451.583	72	53.7083	70.9792	80.375	200.646	452.833	752.854	72	98	73.9375	81.5417	128.458	273.958	436.375	72	321.646	343.375	699.812	585.917	434.979	396.312	72	488.667	430.021
73	46.8125	45.7917	61.1458	72.1458	82.4792	76.6667	151.75	160.833	339.667	338.458	528.396	506.875	73	29.1458	36.8958	51.5208	54.1875	85.75	90.125	162.854	172.938	261.083	256.312	614.146	463.312	73	50.2292	67.0625	78.1875	220.958	492.958	799.688	73	94.0417	71.2083	79.3125	127.062	269.938	436.062	73	334.167	360.104	738.625	617.562	458.688	426.438	73	574.188	490.625
74	44.0625	43.5	59.0208	69.1458	81.9583	76.9167	165.208	175.125	377	369.333	562.5	560.917	74	27.0625	33.375	49.7292	52.1667	82.4167	87.0417	166.583	174.75	283.271	275.438	677.896	511.812	74	49.625	65.7708	81.3542	256.458	558.646	875.375	74	89.125	68.7708	76.8125	130.271	276.771	449.021	74	341.292	373.917	762.083	638.25	470.146	448.833	74	674.417	574.083
75	40.0208	39.5208	56.1667	66.8542	84.1875	78.4792	192.562	205.604	437.5	422.771	625.958	650.792	75	24.8125	30	49.0208	51.0625	82	86.3125	184.062	189.333	332.396	322.896	806.312	606.396	75	48.6042	64	87.9167	306.688	645.292	980.208	75	85.5208	67.5833	77.7292	140.25	297.5	478.438	75	370.875	413.229	819.604	686.979	505.104	497.396	75	786.021	674.833
76	37.2292	37.2292	57.3542	67.2292	95.3958	88.0417	239.479	255.771	515.792	496.646	708.521	752.292	76	24.0625	28.7708	53.1667	54.8542	90.875	94.9375	222.542	226.125	419.375	404.604	1005.15	752.5	76	51.4583	67.3125	103.042	372.854	753.542	1113.35	76	83.9167	68.6875	82.7917	161.896	335.812	523.458	76	401.958	455.542	873.771	728.396	538.646	546.792	76	893.729	782.188
77	38.2917	38.5833	67.5	79.5417	127.229	115.458	329	349.583	666.167	641.771	886.354	953.292	77	23.7292	27.8542	63.125	63.625	111.625	114.021	285.521	290.125	543.708	521.208	1259.9	942.875	77	58.4583	75.1458	125.458	445.479	871.188	1265.81	77	82.2083	70.4792	92.7083	194.417	392.312	585.125	77	449.521	514.375	951.354	791.188	581.771	612.458	77	983.938	887.604
78	39.125	39.8542	84.6667	99.4583	177.146	159.667	451.188	475.188	847.438	827.208	1107	1181.75	78	24.8125	28.5625	78.7708	79.6458	144.146	144.333	371.25	380.062	689.875	656.25	1547	1156.77	78	68.7917	86.6042	150.125	516.521	981.479	1411.6	78	81.5208	75.5833	108.688	235.938	463.583	654.083	78	504.396	577.667	1025.69	849.833	620.75	671.625	78	1047.56	974.458
79	47.5208	49.4167	114.333	135.5	241.833	218.479	585.646	616.208	1042.5	1036.83	1352.77	1416.08	79	28.6875	32.0208	100.458	103.5	184.479	184.583	466.333	480.25	834.375	788.208	1814.33	1359.06	79	80.6667	105.125	179.208	575.375	1074.31	1540.38	79	82.375	84.0417	129.042	282.167	545.208	729.604	79	562.625	639.729	1091.75	901.854	659.562	723.438	79	1077.98	1029.15
80	57.0833	60.1667	146.333	174.021	300.396	273.646	693.375	723.625	1184	1192.25	1544.1	1565.67	80	34.9583	41.3333	126.312	133.5	230.188	227.708	555.625	581.688	959.208	901.062	2028.19	1528.25	80	89.8958	119.208	199.938	608.771	1126.23	1627.33	80	84.4583	97.0625	152.062	324.875	625.812	802.542	80	616.458	695.312	1149.06	944.312	692.646	763.208	80	1075.94	1053.44
81	69.6667	73.9375	178.917	211.667	342.938	314.958	760.604	793.354	1271.83	1286.08	1662.31	1629.04	81	42.2292	52.125	149.521	162.833	268.583	265.521	617.354	657.188	1033.85	966.062	2129.81	1620.75	81	100.625	135.583	213.562	621.958	1154.81	1664.1	81	88.8542	111.729	173.979	358.021	697.75	864.229	81	638.146	710.542	1149.96	940.729	696.167	756.396	81	1036.25	1037.21
82	85.0208	90.3542	205.125	241.396	361.75	338.062	777.667	807.979	1277.98	1305.98	1686.23	1600.29	82	47.0208	60.7292	160.875	177.292	280.479	275.979	614.521	663.042	1003.35	934.979	2017.17	1525.83	82	110.292	147.479	219.458	610.667	1148.46	1638.5	82	96.7917	129.604	192.125	378.5	753.083	911.146	82	645.542	708.188	1127.69	921.312	692.25	740.167	82	974.5	994.062
83	101.417	108.938	220.167	260.542	360.25	342.604	751.771	774.479	1209.1	1251.54	1606.44	1463.46	83	49.6667	66.0833	158.083	177.792	264.729	264.375	570.938	621.812	912.25	854.479	1814.02	1363.06	83	117.292	153.5	215.833	577.792	1085.73	1561.46	83	104.979	146.271	203.104	383.042	780.875	932.833	83	625.729	675.229	1071.27	874.625	669.104	698.104	83	898.354	930.625
84	117.75	124.958	222.083	264.938	342.25	326.896	699.25	714.083	1117.46	1169.33	1499.62	1355.56	84	56.4375	75.875	159.458	180.375	258.25	261.333	545.708	600.292	863.875	806.062	1680.9	1275.38	84	120.771	153.271	204.875	532.792	1036.4	1443.33	84	115.5	159.542	208.667	374.25	780.396	929.083	84	607.25	641.312	1026.17	842.375	657.417	669.521	84	817.438	855.812
85	129.125	136.729	213.771	256.688	312.208	301.438	617.771	629.354	982.542	1043.12	1335.44	1181.21	85	60.5417	81.9375	152.292	172.229	237.458	242.812	493.083	549.375	773.271	715.583	1456.79	1108.38	85	117.812	147	186.229	476.854	1023.38	1303.02	85	126.729	165.5	203.896	351.875	754.771	905.917	85	575.688	598.729	969.771	796.5	636.021	627.271	85	740.812	777.667
86	133.417	142.458	199.792	240.583	275.354	266.771	529.729	535.312	832.958	900.646	1150.58	1002.23	86	64.5208	88.0208	145.25	164.729	218.271	222.625	448.521	501.521	704.396	650.583	1294.08	990.646	86	115.833	142.104	168.042	419.125	995.5	1163.71	86	138.208	168.062	194.5	322.521	717.521	861.917	86	548.042	558.75	925	761.458	623.521	594.625	86	668.604	698.75
87	134.771	143.479	184.271	221.75	240.542	235	452.479	454.104	713.896	780.833	999.312	871.708	87	68.8542	91.6667	134.792	153.729	195.042	197.625	393.271	439.708	622.979	575.167	1127.42	877.875	87	109.646	132.458	147.854	365.375	962.521	1032.4	87	145.312	162.646	177.854	287.125	664.167	811.083	87	518.292	519.438	874.062	726.188	614.792	564.104	87	605.958	627.812
88	131.854	139.5	167.104	199.708	209.562	207.479	385.521	382.104	612.104	672.688	860.104	750.667	88	68.7708	90.6458	122.271	140.375	171.958	173.417	338.167	377.979	542.854	499.292	974.333	765.083	88	103.729	123.146	131.917	323.146	906.188	920.583	88	149.146	153.667	159.062	254.792	604.146	751.042	88	486.625	478.062	818.146	688.083	605.917	536.292	88	555.188	569.312
89	124.562	131.729	149.229	179.021	183.5	184.417	328.146	324.312	530.188	585	745.354	658.104	89	67.0208	86.4792	110.354	126.833	151.729	151.792	287.854	322.292	472.521	431.167	844.625	664.917	89	97.4167	113.458	118.146	292.042	814.104	823.292	89	147.083	141.25	144.229	223.875	534.771	685.125	89	453.562	439.75	763.417	650.167	596.042	504.521	89	521.75	521.562
90	116.562	121.917	135.104	162.25	164.542	166.896	286.188	280.375	471.688	520.604	657.75	590.854	90	66.5208	83.3125	101.771	116.604	138.458	138.292	253.375	280.917	422.208	384.167	754.312	605.625	90	91.1667	103.833	106.021	268.271	716.438	745.75	90	139.729	128.104	129.958	196.771	462.479	618.938	90	434.896	417.75	733.75	635.146	601.729	494.562	90	509.708	489.208
91	105.958	110.667	122.125	145.792	147.438	151.708	252.479	247.354	433.042	475.438	596.562	547.125	91	64.8333	78.8542	94.8542	107.458	127.167	127.854	225.958	248.396	383.958	346.354	681.438	553.333	91	86.2292	96.2083	96.9167	252.854	627.396	688.896	91	133.958	118.5	119.979	179.167	406.729	567.271	91	407.979	392.979	695.729	612.479	594.271	477.229	91	519.438	472
92	97.3125	100.729	111.479	132.417	134.104	137.188	231.604	226.062	410.062	448.229	557	527.021	92	59.4792	71.9583	85.875	96.3542	115.729	116.229	204.208	221.542	353.604	316.25	629.083	516.458	92	80.4375	88.125	88.6458	243.167	534.188	646.042	92	128.646	112.542	112.75	169.125	365.333	528.417	92	407.271	391.292	691.25	620.438	609.312	492.229	92	553.083	472.021
93	87.7708	89.9792	100.958	118.875	121.438	123.562	219.458	215.146	404.125	433.375	540.875	524.854	93	57.875	68.3542	81.0417	90.4792	110.229	110.75	197.417	210.729	348.167	310.604	628.583	526.667	93	73.9792	79.5417	82.4167	237.75	493.604	622.625	93	121.208	107.938	106.562	161.688	337.854	501.979	93	388.479	377.479	662.021	601.917	593.312	484.833	93	609.771	491.333
94	79.75	80.875	92.25	107.167	112.146	113.396	223.271	218.938	427.417	441.333	567.083	579.396	94	56.5208	65.5	78.3958	86.0417	109.083	110.125	206.458	213.875	371.167	331.875	693.417	584.625	94	68.5208	74.625	78.9583	243.271	503.667	621.708	94	116.25	102.729	100.625	160.229	321.792	490.688	94	395.167	387.542	664.104	612.479	601.333	509.521	94	688.75	530.917
95	72.2708	72.5833	84.9792	97.8542	107.583	106.979	246	242.875	476.021	469.188	629.917	674.125	95	51.6667	59.2083	73.5417	79.6458	108.521	108.417	230.75	224.396	413.896	375.542	809.042	678.021	95	63.7083	69.4375	76.3333	258.208	535.146	640.646	95	110.646	98.75	97.8125	162.396	320.208	492.938	95	427.354	424.083	703.625	654.167	635.5	568.417	95	781.896	591.854
96	64.1042	64.3958	78.25	89.2917	111.083	106.375	289.812	290.812	554.833	528.333	733.396	814.979	96	47.3958	53.1667	70.1042	75	112.833	111.083	274.646	247.042	479.729	440.854	966.667	799.917	96	61.8542	66.8958	78.7292	285.125	584.229	682.854	96	105.458	93	94.7708	172.562	332.104	510.896	96	465.146	471.5	752.688	701.021	667.25	640.271	96	879.229	669.875
97	59.6667	59.8542	78.6667	88.375	130.854	120.229	365.396	371.292	666.271	625.667	862.312	985.083	97	47.8125	52.6667	76.7917	82.125	137.062	131.458	363.792	311.667	620.604	569.021	1237.56	1010.08	97	60.5	65.5625	85.8542	321.604	644.042	746.521	97	100.938	90.5625	97.0417	194.271	361.833	545.188	97	531.396	551.604	841.083	777.167	722.583	742.229	97	964.292	756.75
98	55.5	55.625	83.1042	93.4792	165.25	149.354	466.5	478.396	809.146	759.646	1014.88	1158.04	98	46.4375	50.1042	88.8958	96.4167	176.729	163.688	485.708	407.042	799.667	726.125	1543.85	1246.23	98	61.625	67.8125	97.0208	366.521	709.438	825.208	98	97.9375	90.3125	104.729	228.062	411.812	594.354	98	611.896	645.708	935.583	856.312	783.25	852.917	98	1035.1	843.854
99	54.1042	54.8333	96.5	108	211.521	194.604	587.417	600.25	962.667	912.792	1160.58	1293.75	99	47.4167	50.4583	110.312	121.75	228.167	207.833	620.333	524.146	979.479	887.521	1821.9	1458.67	99	68.75	74.9792	114.417	411.688	773.354	917.604	99	94.8333	90.6667	118.271	271.271	476.083	648.667	99	684.854	729.75	1011.62	914.146	828.146	941.229	99	1073.69	914.271
100	55.4375	58.5417	117.312	131.333	260.854	244.958	708.688	715.667	1103.4	1064.52	1290.79	1391.46	100	49.125	52.2292	135.104	149.375	276.5	248.271	722.229	624.479	1109.67	1006.08	1984.75	1595.73	100	77.5	83.9375	133.458	449.979	824	1010.1	100	92.2917	97.8125	137.75	319.729	553.938	708.542	100	743.417	793.5	1064.75	949.375	858.083	999.771	100	1082.02	961.812
101	61.625	67.1458	145.229	161.25	305.25	294.479	808.771	807.417	1213.88	1193.12	1396.67	1469.15	101	53.1458	57.2083	155.875	174.542	310.375	277.75	766.729	689.812	1170.52	1063.04	2001.44	1628.9	101	87.4583	93.0417	152.062	475.5	854.917	1088.88	101	90.0417	106.479	157.396	359.458	628.25	755.146	101	773.479	821.417	1083.67	954.562	858.375	1018.9	101	1056.9	976.229
102	71.7292	80.125	173.708	191.208	332.667	326.438	869.312	852.312	1266.17	1266.23	1454.52	1478.75	102	60.7083	67.6458	174.979	197.604	330.958	299.938	775.438	728.667	1184.48	1077.31	1934.42	1605.69	102	99.0625	103.625	165.854	482.75	862.896	1146.83	102	90.9583	119.688	177.562	395.396	703.604	797.875	102	779.771	821.729	1075.12	938.208	844.646	999.625	102	1006.19	963.729
103	86.6042	97.5417	199.083	219.25	344.917	343.312	885.5	857.229	1271.44	1291.12	1485.73	1461.31	103	68.1458	79.4167	184.521	211	332.375	305.292	742.583	725.833	1140.58	1040.19	1780.29	1520.85	103	108	111	174.854	471.312	844.229	1169.4	103	92.5833	135.125	198.5	419.979	765.062	826.688	103	760.625	791.208	1038.75	895.875	813.688	949.708	103	931.312	919.292
104	103.438	118.271	216.625	240.271	342.062	342.667	860.021	824.25	1226.35	1265.25	1462.21	1386.81	104	77.3333	93.7083	185.958	213.396	321.042	301.062	689.208	696.521	1073.46	976.146	1589.46	1398.31	104	118.292	118.896	178.625	448.458	807.688	1162.19	104	98.4792	150.25	212.146	430.188	802.917	837.562	104	723.292	743.458	985.708	841.396	772.688	881.625	104	842.917	854.146
105	121.938	138.604	224.458	250.25	325.438	325.854	798.729	762.104	1143.69	1195.29	1394.12	1277.21	105	84.8125	106.5	178.5	205.646	297.708	283.958	616.708	635.479	974.104	878.542	1376.69	1246.92	105	123.875	123.062	178.021	413.75	749.167	1121.69	105	103.438	161.062	216.375	419.333	809.167	822.396	105	673.688	683.292	917.896	780.854	725.938	804.875	105	753.917	778.729
106	141.542	158.229	221.604	251.625	299.896	301.625	718.75	685.396	1043.27	1098.83	1307.44	1172.06	106	91.8125	119	167.188	191.917	267.458	260.958	542.333	569.021	875.521	781.958	1185.92	1104.92	106	125.479	124.667	171.188	374.812	681.667	1059.52	106	110.854	168.167	212.917	395.104	789.729	794.375	106	621	619.5	843.854	717.5	674.292	727.562	106	668.542	693.042
107	160.042	174.271	211.104	243.188	271.229	271.188	629.458	599.479	932.271	984.5	1193	1039.69	107	98.4792	126.167	152.396	174.854	231	233.5	469.375	497.854	776.167	689.792	1015.1	974.271	107	124.979	124.417	163.292	334.292	620.667	986.521	107	121.188	171.979	206.438	362.354	758.938	759.229	107	569.104	557.688	770.229	659.667	631.542	661.229	107	594.542	608.75
108	170.396	182.729	193.729	227.5	239.292	237.708	536.229	510.417	815.854	860.021	1066.21	916.146	108	103.042	131.292	137.812	157.062	197.396	204.792	408.396	425.521	688.146	606.083	872.375	865.688	108	117.708	119.188	149.479	293.146	566.75	897.521	108	130.229	171.854	193.896	322.812	706.979	710.667	108	519.312	499.083	703.333	607.021	594.417	605.167	108	531.771	533.396
109	172.167	182.479	174.771	208.333	210.854	207.625	454.25	432.25	711.75	747.875	956.417	814.792	109	103.479	130.854	122.646	139.229	171.562	177.979	357.25	359.438	602.271	531.75	756.5	771.896	109	110.646	112.417	135.104	255.688	503.812	807.646	109	137.604	165.562	173.896	284.042	644.917	651.542	109	476.5	451.438	645.958	561.125	566.542	562.583	109	484.083	468.438
110	166.562	174.896	155.271	186.417	185.354	180.625	379.458	362.208	614.333	641.458	842.792	716	110	101.438	125.417	108.396	121.375	151.812	155.396	317.458	306.958	529	472.229	667.896	697.396	110	103.875	106.854	122.188	225.042	441.542	733.667	110	145.5	157.771	158.625	255.979	593.938	610.208	110	437	410.042	596.792	522.562	544.646	530.125	110	449.146	415.667
111	151.938	159.208	135.312	163.125	161.25	155.417	317.5	302.062	528.5	548.396	748.729	639.792	111	97.0625	117.271	97.0208	107.229	136.938	137.729	286.167	268.396	472.417	427.333	604.271	643.312	111	97.75	100.688	111.625	202.708	394.854	678.562	111	151.542	149.438	147.229	237.708	547	567.958	111	406.854	378.062	558.708	496.604	531.917	512.042	111	428.125	377.896
112	139.562	145.896	122.562	147.292	145.396	138.729	272.75	260.062	467.062	478.688	682.333	589.167	112	92.375	109	88.7292	96.3125	126.312	125.438	260.146	244.542	431.854	396	570.5	612.146	112	90.5208	92.9792	100.646	181.833	351.521	627.521	112	153.271	139.729	137.062	224.333	500.021	526.562	112	383.208	354	526.354	477.833	525.688	505.542	112	421.667	354.042
113	124.938	130.292	110.521	132.812	130.604	123.438	239.229	227.625	420.333	423.604	635.083	558.604	113	85.9792	99.5417	81.4792	87.5	116.375	114.604	239.792	230.938	408.646	383.708	569.333	609.042	113	83.4375	84.375	90.7292	167.792	327.542	590.708	113	148.542	129.542	126.729	211.271	451	486.5	113	365.896	338.104	505.271	469.396	526.292	514.979	113	429.542	343.958
114	111.396	114.646	99.9375	120.271	117.604	110.792	216.438	206.062	388.771	384.354	614.333	550.438	114	79.1458	89.9583	74.6042	78.9792	106.917	105.312	225.229	223.354	406.104	389.521	607.5	637.458	114	77.125	78.7083	83.3542	157.146	312.271	562.979	114	142.479	121.938	120.688	202.833	407.292	450.688	114	356.833	332.583	498.333	472.667	534.354	541.354	114	450.25	346.604
115	98.1875	98.7292	89.75	107.771	106.146	98.6875	200.562	194.229	371.438	360.042	622.875	568.667	115	72.9583	82	68.9792	72.1875	100.396	98.5208	221.271	222.938	435.917	422.438	699.708	708.312	115	69.8958	72.3542	75.7917	150.417	306.646	548	115	134.667	115.292	114.104	196.646	374.812	427.646	115	356.521	335.292	505.125	485.146	548.562	582.833	115	481.896	362.292
116	88.0417	87.2083	82.6042	99.1667	101.729	93.75	198.958	194.292	371.833	351.521	665.354	612.667	116	67.0417	73.9583	64.2083	66.75	96.9167	95.0417	230.458	230.396	502.917	484.125	845.354	820.062	116	63.4583	65.5417	70.8125	148.188	305.167	541.667	116	125.979	108.979	108.354	192.417	347.375	407.562	116	368.729	352.25	533.062	508.854	574.812	642.542	116	522.062	392.208
117	77.375	75.875	75.7917	91.375	101.938	91.4583	206.021	205.146	385.896	359	736.938	685.771	117	62.1042	66.75	61.375	63.3333	99.1042	96.125	258.458	253.292	621.354	586.833	1046.88	984.042	117	60.2083	62.8333	70.1667	156.562	323.958	569.875	117	120.646	105.208	106.688	194.583	337.396	399.708	117	390.271	379.5	580.042	539.417	607.167	715.292	117	567.188	431.708
118	68.4583	66.0833	71.4167	87.5	109.771	95.9583	225.292	228.167	415.021	381.229	832.312	781.188	118	58.4583	61.1042	61.5	63.2083	109.875	104.146	302.083	294.812	781.854	720.438	1284.83	1183.15	118	57.9375	61.375	71.2292	167.75	347.333	608.229	118	107.854	95.1458	98	192.104	318.938	383.25	118	420.562	415.854	639.917	575.396	645.208	794.979	118	610.688	474.5
119	60.3958	58.1042	70.0833	86.3125	125.542	108.188	254.208	260.708	452.75	415.833	934.792	889.833	119	55.2917	56.4167	64.5208	67.2292	128.604	118.917	357.688	355.562	965.083	872.167	1533.31	1398.12	119	54.125	59.7917	74.2083	185.688	379.083	659.708	119	112.25	100.854	107.542	213.083	335.833	403.083	119	454.25	454.021	703.812	611.396	681.354	869.229	119	652.458	522.125
120	55.4583	52.8125	73.9792	92.1667	150.229	129.375	293.958	303.938	503.521	465.854	1050.21	1013.9	120	52.7917	53.2292	71.5833	75.5625	152.417	138.979	416.812	427.812	1139.12	1016.23	1751.52	1595.6	120	57.0833	64.125	85.5208	209	416.208	722.583	120	101.188	93.5833	104.875	225.188	345.438	402	120	490.521	492.208	765.667	644.583	714.812	933.896	120	682.979	564.792
121	51.8125	50.5625	82.1458	103.208	178.125	155.521	339.104	348.917	555.854	521.229	1160	1129.02	121	52.8333	52.9583	81.8958	88.0625	178.604	161.833	466.771	499.396	1276.98	1124.79	1899.06	1745.98	121	59.1667	66.4375	92.0208	228.146	447.688	782.417	121	97.3333	92.9792	113.062	248.396	368.792	416.333	121	521.938	523.354	814.833	671.854	743.417	976.375	121	702.208	599.667
122	51.4583	51.9792	95.2917	120.312	205.875	183.417	383.292	391.271	607.771	577.583	1256.81	1221.71	122	52.8542	54.9375	92.6667	102.375	199.5	180.167	493.062	548.375	1341.9	1174.75	1936.69	1808.12	122	65.0625	72.6458	103.458	246.438	475.583	834.188	122	90.2292	90.7292	117.125	260.208	382.229	419	122	544.312	543.417	849.417	690.229	760	990.354	122	706.104	621.5
123	54.3333	57.4583	112.854	141	228.708	208.021	417.438	423.604	644.604	622.354	1327.02	1269.9	123	56.1667	61	105.292	119.833	217.208	195.521	498.271	575.938	1342.62	1172.77	1890.75	1808.96	123	70.7083	79.0208	109.792	256.917	491.458	874.688	123	89	94.4792	126.417	275.833	408.875	441.333	123	552.792	547.75	859.5	691	757.458	972.771	123	698.312	630.917
124	59.9375	66.6667	129.875	161.625	243.458	227.188	440.354	438.896	664.5	652.646	1366.5	1279.9	124	61.0833	70.7917	117.896	137.542	226.354	204.312	482.062	578.938	1284.52	1127.42	1768.38	1729.27	124	75.3958	82.6458	112.875	261.896	499.042	908.479	124	86.3542	98.375	133.792	282.521	427.125	458.062	124	549.188	539.167	849.208	681.833	742.854	931.625	124	675.979	626.458
125	69.7917	78.8542	146.938	180.729	249.688	237.417	447.771	443.146	667.125	665.271	1376.65	1261.67	125	68.7292	83.9583	128.417	152.271	229.396	206.812	453.146	564.146	1193.21	1056.98	1617.31	1642.81	125	82.7917	90.7292	117.938	258.625	490.667	908.333	125	88.4167	106.875	142.25	282.417	439.458	467.062	125	533.729	518.625	818.958	660.354	713.312	872.521	125	645.458	608.208
126	81.625	92.2292	159.604	194.312	244.354	237.104	436.188	427.979	643.771	653.333	1340	1203.29	126	74.9792	96.2083	133.562	159.729	222.458	200.375	406.604	522.562	1069.46	954.646	1420.71	1490.71	126	86.2708	93.7083	116.25	250.542	478.792	904.854	126	86.0417	109.667	142.542	268.771	432.812	460.708	126	510.979	491.021	776.646	632.958	675.958	806.542	126	605.625	578.583
127	93.875	103.792	167.75	202.917	234.062	230.417	416.042	406.604	613.833	632.896	1288.77	1135.31	127	81.7917	106.25	133.396	159.271	207.646	187.812	356.896	469.854	935.542	837.958	1222.94	1331.23	127	87.6042	93.5833	112.104	234.25	450.542	867.5	127	89.875	116.333	144.333	256.396	425.583	458.271	127	483.729	459.125	728.188	601.646	640.938	746	127	562.771	542.25
128	106.875	115.958	172.646	205.938	219.667	218.708	387.562	379.062	577.229	600.479	1223.4	1063.5	128	83.9167	112.021	126.917	150.375	186.083	168.833	300.5	403.604	788.917	705.979	1013.4	1121.71	128	87.1042	94.6042	107.542	217.938	422.042	831.042	128	91.625	121.083	141.729	239.146	411.583	454.625	128	452.688	425.542	675.271	566.604	611.875	682.771	128	519.854	501.833
129	115.875	124.396	169.729	200.312	199.938	200.5	350.708	344.104	531.958	558.25	1143.21	980.521	129	86.3958	113	117.375	137.458	164.708	149.833	253.771	344.833	664.604	599.146	851.104	977.604	129	84.0417	90.6667	98.0417	197.333	384.938	773.604	129	98.3958	124.5	139.667	222.083	392.771	442	129	423.062	394.062	625.354	533.958	590.417	625.104	129	478.062	459.75
130	122.458	130.771	162.958	189.896	178.396	179.833	312.062	307.667	485.458	511.042	1052.56	896.312	130	89.0833	113.396	109.833	126.146	148.146	134.875	220.771	299.771	578.896	518.729	730.75	869.333	130	79.9167	84.2708	87.8333	176.396	346.542	710.312	130	104.667	126.5	135.188	204.104	369.438	428.521	130	395.458	365.125	581.5	505.854	575.458	579.5	130	439.396	419.875
131	123.625	131.917	151.604	175	157.562	158.896	273.75	272.292	438.812	463.292	966.771	822.167	131	90.0417	111.146	103.583	115.562	133.896	122.542	193.812	260.292	511.104	453.062	634.417	770.542	131	74.875	77.6042	77.9167	157.771	315.125	657.729	131	102.958	118.958	120.771	174.521	326.708	387.604	131	369.271	337.917	541.562	480.271	565.208	544.292	131	408.104	384.625
132	121.458	129	138.396	158.979	138.167	138.771	238.146	239.333	394.812	417.167	885.292	755.583	132	88.6875	106.292	95.2292	104.792	120.229	109.896	169.833	225.875	456	400.667	566.417	692.583	132	67.0208	68.5833	66.5417	139.208	285.312	602.417	132	105.708	117.125	115.208	160.562	305	377.333	132	349.75	317.438	510.896	463.25	562.958	521.479	132	383.021	354.708
133	114.729	121.417	124.208	141.604	121.146	120.604	206.042	208.625	354.646	374.812	812.667	699.792	133	86.9583	102.25	88.5417	96.4375	109.542	100.083	153.167	199.229	417.25	371.375	529.229	643.146	133	63.5833	63.3542	59.5833	129.146	270.521	578.479	133	109.062	114.188	108.917	147.042	283.75	361.792	133	331.833	299.146	484.292	451	564.417	505.771	133	367.604	333.146
134	105.604	109.458	109.875	124.333	105.25	104.542	178.854	181.667	319.125	334.812	751.396	658.521	134	84.375	96.9583	82.5833	88.6458	100.229	92.1458	143	179.667	399.312	365.917	529.604	640.688	134	55.6667	54.9375	49.6458	116.979	252.125	545	134	110.938	111.021	103.104	136.438	264.583	353.417	134	321.104	288.021	468.188	446.208	574.667	507.25	134	357.708	316.396
135	96.4583	98.5	98.5	110.792	93.8333	93.3333	160.333	164.479	299.188	309.854	728.062	653.833	135	82.5417	95.2708	81.625	85.9583	98.3333	90.2083	146.667	174.646	416.042	404.5	601.25	696.229	135	48.6875	46.7292	42.25	107.625	238.167	517.333	135	113.521	108.854	99.7292	129.979	251.667	353.917	135	315.396	281.792	462.25	449.146	594.333	525.833	135	354.438	308.104
136	85.4792	86.1875	86.8333	96.9375	83.9792	82.7917	144.979	150.104	282.833	288.625	714.229	662.125	136	78.1042	89.9375	76.5625	80.2917	95.5208	88.6667	155.708	174.604	453.521	477.771	742.083	802.062	136	43	41.2708	37.25	103.438	232.646	506.521	136	113.396	105.458	95.9375	125.125	241.792	354.917	136	323.729	290.646	477.333	471.688	633.292	579.688	136	358.333	307.646
137	77.1875	76.3542	78.5	87.9167	79.5417	77.2292	137.625	143.125	277.833	279.667	728.438	698.958	137	72	81.8958	72.7708	74.6667	94.4583	88.5417	166.854	177.729	502.125	566.562	911.979	923.458	137	36.9583	34.625	33.0208	101.042	231.646	503.458	137	111.292	101.104	91.0625	122.167	234.792	360.792	137	327.438	295.125	491.896	491.771	665.521	650.25	137	370.542	314.646
138	68	67.5417	71.75	79.9583	78.1042	74.1875	137.25	144.062	285.25	281.625	768.812	766.854	138	67.4167	76.3125	70.1458	71.4583	98.0833	92.1667	185.375	191.417	578.771	679.396	1113.5	1077.62	138	32.375	30.2083	29.6458	100.979	232.5	505.208	138	105.625	95.4167	87.2292	121.938	230.146	357.854	138	332.667	301.146	513.958	512.958	695.667	741.312	138	385.604	326.625
139	59.2917	59.1875	65.9583	73.0625	80.125	74.7708	141.021	149.25	300.396	291.146	824.229	846.146	139	62.6042	69.9167	67.6042	68.5833	103.583	97.25	205.438	209.646	661.417	793.25	1319.46	1250.94	139	29.0833	27.625	29.8542	104.333	241.229	518.479	139	103.896	92.3125	88.3125	129.396	236.5	367.229	139	350.833	319.938	553.875	547.896	737.833	857.167	139	408.458	347.458
140	52.6042	52.4792	63.0833	70	87.2083	80.5208	152.042	161.042	325.271	308.25	891.688	936.771	140	58.25	66.8333	70.6667	70.0625	113.458	105.167	231.208	232.521	746.312	904.333	1503.42	1412.52	140	25.6042	24.9167	30.2708	109.208	253.542	540.333	140	95.8333	85.1667	84.5417	129.917	229.729	357.688	140	371.438	341.333	598.167	585.208	772.292	969.104	140	433.521	373.167
141	46.6875	46.75	62.5625	69.4167	97.9375	89.5833	166.104	175.542	352.5	327.25	958.042	1026.6	141	56.2292	63.1875	74.5625	75.4167	126.375	116.042	259.938	259.042	820.083	992.125	1640.98	1552.5	141	23.75	25.2292	32.5625	117.729	269.583	563.208	141	89.0417	79.8125	82.7917	131.417	225.188	344.521	141	395.062	365.5	642.833	621.542	799.271	1062.85	141	459.042	400.667
142	43.7917	43.6042	65.8542	73.5625	112.771	103.229	185.979	196.479	385.917	354.604	1039.33	1113.1	142	51.3125	59.8125	78.7917	89.0625	137.229	123.583	281.333	274.396	843.812	1006	1653.29	1576.92	142	22.1042	24.7917	34.6042	125.188	285.771	589.25	142	87.3125	79.8333	85	138.667	231.583	350.625	142	418.083	388.812	682.583	651.479	817.396	1125.81	142	483.771	428.292
143	40.5208	41.3125	71.2292	80.1458	127.479	116.979	205.542	214.104	415.208	380.542	1105.08	1170.88	143	47.9167	54.4792	79.7083	81.5417	141.25	125.208	282.312	275.104	806.104	943.771	1547.62	1509.56	143	21.8125	25.9375	37.8333	132.542	299.583	610.875	143	82.5417	77.7292	85.625	143.583	235.375	357.021	143	439.062	408.521	713.5	672.771	823.167	1154.88	143	501.229	452.479
144	39.125	40.625	78.7708	89.0208	141.708	130.938	226.083	232.021	441.854	406.333	1163.96	1210.06	144	47.1875	54.2083	83.6042	85.8542	145.542	127.438	281.688	276.125	764.583	872.167	1419.31	1421.58	144	22.25	28.8125	41.3125	136.125	306.292	621.062	144	75.5417	75.1875	85.875	142.146	232.167	341.75	144	452.854	420.562	728.292	679.479	813.583	1141.19	144	513.688	471
145	39.7083	42.0417	88	100.646	153.542	143.188	244.854	247.25	461.688	430.083	1206.06	1231.38	145	46.3542	54.7292	85.0625	86.7917	145.312	125.042	269.583	266.917	698.708	778.438	1258.73	1298.58	145	23.1458	30.2083	42.6667	138.75	308.917	622.562	145	75.1042	78.0833	90.9792	146.438	234.646	344.625	145	459.021	424.667	728.125	673.771	793.479	1089.79	145	515.333	479.562
146	42.6042	46.125	98.6875	113.333	162.917	153.25	259.479	258.708	472.812	448.854	1231.48	1226.52	146	48.1042	55.375	85.3542	87.5833	140.333	121.021	249.625	254.812	627.75	685.771	1096.31	1163.94	146	23.9583	33.0833	43.6667	141.25	316.604	638.125	146	70.0833	76.7708	89.1875	141.312	229.167	328.458	146	462.042	424.271	717.417	657.271	765.75	1011.83	146	511.896	483.292
147	46.6458	51.8125	108.292	124.146	167.021	158.667	267.229	264.146	474.396	459.417	1230.06	1192.02	147	50.6042	57.5833	84.7708	86.3958	133.833	115.667	227.833	239.292	556.562	597.792	941.229	1032.88	147	24.1458	34.25	43.6042	139.417	314.021	632.125	147	69.5	78.5625	89.625	138.042	228.542	322.062	147	456.625	416.271	696.396	633.312	732.708	918.167	147	501.208	478.083
148	48.3333	55.375	112.75	129	161.479	155.458	262.5	258.625	460.396	455.417	1198.88	1131.4	148	53.4167	61	82.9375	84.3542	125.771	108.458	204.188	222.146	490.375	517.708	801.792	908.438	148	26.2292	35.8958	41.8542	135.979	307.5	622.25	148	67.7708	81.8542	89.1667	134.604	227.958	322.729	148	445.188	403.167	665.479	602.958	695.771	825.354	148	484.917	468.354
149	60.6042	69.3958	122.167	139.938	161.771	157.354	261.354	257.896	449.521	452.146	1161.25	1073.31	149	58.9375	66.1875	81.875	82.5833	118.25	103.188	186.604	208.979	438.812	457.896	692.917	827.5	149	25.4792	35.3333	38.3333	129.375	295.812	603.188	149	68.9792	84.3542	88.9792	131.792	230.729	328.625	149	427.042	383.833	628.521	568.229	660.25	741.521	149	463.417	452.542
[truncated: 10 more columns]

## Sheet: SFig1_B_avg
TPs	0g0a_AVG	01g0a_AVG	025g0a_AVG	05g0a_AVG	075g0a_AVG	1g0a_AVG	1.5g0a_AVG	2g0a_AVG
0	-1.59983	-3.45747	-2.30122	-5.26823	-3.34158	-2.84375	-3.45312	-2.01823
1	-1.54167	-3.22309	-1.82986	-4.24219	-2.93446	-2.25434	-2.42361	-1.24306
2	-0.861111	-2.27431	-0.733507	-2.33247	-2.15451	-1.92622	-1.46267	-0.552951
3	-0.450521	-1.7717	-0.243924	-1.625	-1.84115	-1.89149	-1.31944	-0.453125
4	-0.180556	-1.44792	0.193576	-0.947917	-1.30903	-1.43142	-0.856771	0.00607639
5	-0.0894097	-1.36719	0.329861	-0.445312	-0.782118	-1.10677	-0.46441	0.397569
6	-0.0633681	-1.42795	0.212674	-0.213542	-0.236111	-0.952257	-0.153646	0.759549
7	-0.0286458	-1.42708	0.195313	0.0911458	1.15625	-0.256076	0.880208	1.88542
8	-0.0633681	-1.3941	0.304688	0.791667	4.49913	1.85417	3.96875	5.07205
9	0.278646	-0.904514	0.787326	2.46875	11.3958	5.9401	10.4089	11.5816
10	0.887153	0.237847	1.95052	5.51128	23.5226	12.8142	21.5399	22.6944
11	1.42014	2.25174	3.99479	10.3542	41.8455	23.6736	38.1684	39.3785
12	2.14844	5.79514	7.55382	17.7865	66.4488	40.0313	60.6328	62.6554
13	3.49132	11.2708	13.4236	28.112	95.4297	63.928	89.7569	94.4358
14	5.55642	18.8342	21.875	40.7578	126.205	96.4627	125.784	135.221
15	8.19965	28.6927	33.1562	54.6858	157.582	136.016	167.556	182.09
16	10.8889	39.8576	46.3255	68.77	187.318	177.549	210.96	227.82
17	13.3012	50.0182	58.8672	82.184	212.052	213.803	248.622	263.916
18	16.0165	57.7873	68.8377	94.2561	228.961	238.572	274.068	285.566
19	18.8785	62.0668	74.8698	103.641	236.263	249.398	284.772	291.344
20	20.9071	61.5816	76.1632	109.128	235.233	247.622	282.365	283.411
21	22.0356	57.3984	74.0573	110.698	228.804	236.736	271.006	266.927
22	23.0556	52.1372	70.9983	108.74	219.388	220.99	255.405	246.962
23	23.5955	46.4444	67.3142	103.823	208.539	203.68	239.312	227.465
24	23.2561	40.3281	62.7465	97.2127	197.521	186.339	225.446	211.016
25	23.1467	34.9627	58.1128	90.2465	188.602	170.387	215.902	198.585
26	23.3464	30.6545	53.7248	83.9479	183.955	158.202	212.487	191.287
27	23.4592	27.2613	49.9635	79.3759	186.866	151.942	219.5	193.135
28	23.316	24.6597	47.0347	76.9957	202.895	154.189	244.414	210.441
29	22.4479	22.6589	44.9271	77.6467	237.389	168.775	294.089	247.114
30	21.145	21.4253	44.441	83.6892	292.491	197.882	370.555	301.293
31	19.9149	21.0495	46.7517	97.908	366.613	241.428	469.941	367.939
32	19.0174	22.0208	52.822	122.671	455.45	298.538	582.192	441.483
33	18.954	25.4497	64.1528	160.376	554.544	366.526	696.512	515.881
34	19.9384	32.1944	82.3715	211.688	659.131	441.289	804.023	585.751
35	21.8524	42.8594	107.787	273.191	760.891	517.089	894.628	647.542
36	24.4418	57.4158	139.066	338.582	850.039	585.436	961.278	698.012
37	27.3273	74.4549	172.987	400.418	916.31	636.719	997.507	731.339
38	30.2917	91.6189	204.024	451.07	951.303	663.815	997.909	741.907
39	33.1424	105.834	227.076	485.654	953.49	664.127	964.776	727.629
40	35.8767	114.653	239.523	502.422	925.658	638.918	905.195	689.195
41	38.1927	117.313	240.676	501.841	874.597	594.844	830.04	630.822
42	39.8307	114.222	231.793	486.163	810.408	541.401	750.52	561.428
43	40.7925	106.056	214.764	457.577	740.538	485.997	673.903	491.106
44	40.7118	93.7031	192.662	420.444	671.207	432.94	605.858	426.797
45	39.6606	79.5122	169.566	380.589	608.464	385.294	551.11	373.816
46	38.0946	66.9288	148.638	342.449	556.018	344.448	510.736	333.905
47	36.2821	57.8767	131.378	308.222	515.584	310.813	483.382	307.105
48	34.3733	51.7752	117.607	278.911	489.591	287.502	471.253	295.136
49	32.3359	47.2943	106.865	256.572	481.092	277.857	478.314	297.909
50	30.2378	43.7109	99.5391	243.762	492.477	284.262	506.67	314.553
51	28.5339	41.1719	96.3915	242.73	525.126	308.329	555.703	343.803
52	27.5069	40.0286	98.3446	255.577	578.972	349.801	622.163	383.178
53	26.8889	40.6311	107.219	285.402	654.595	406.666	701.746	429.41
54	26.8411	44.4036	125.815	335.375	752.303	475.866	789.707	478.853
55	27.8385	53.4193	157.059	406.516	868.864	552.443	880.654	527.77
56	30.0122	69.0365	201.122	493.705	992.954	628.4	966.267	572.019
57	33.5408	90.9462	254.058	585.532	1106.46	694.171	1035.89	607.103
58	38.4592	116.522	308.538	668.953	1193.17	740.179	1080.16	628.082
59	44.112	141.509	355.683	732.4	1243.08	759.778	1094.75	632.39
60	50.0295	162.167	389.404	770.176	1254.12	751.77	1080.89	620.721
61	56.5877	176.377	406.812	781.056	1229.45	720.485	1042.77	595.092
62	63.4219	182.456	406.272	763.898	1173.84	673.38	987.832	560.867
63	69.4384	180.144	389.651	721.246	1095.37	617.461	923.992	524.966
64	73.8872	171.117	361.953	661.562	1003.46	557.821	855.657	489.955
65	76.1372	156.898	327.356	593.484	907.461	499.576	787.985	456.839
66	76.053	140.385	290.05	524.622	816.874	448.034	727.652	428.405
67	74.2552	125.726	255.277	462.434	740.022	407.337	681.581	408.385
68	71.1372	114.188	225.709	410.146	681.219	379.91	654.776	400.333
69	66.9913	104.887	201.648	368.57	641.201	366.374	647.856	405.47
70	62.684	97.5538	183.907	339.254	622.121	367.929	662.072	424.431
71	58.5295	91.6068	172.419	322.838	624.574	385.602	696.599	456.04
72	54.401	86.4392	166.821	319.517	647.197	420.089	748.205	497.946
73	50.7517	82.8238	168.819	331.394	689.151	470.753	812.723	546.895
74	47.704	81.7561	181.32	362.404	749.907	535.409	884.33	599.003
75	45.2656	84.7847	207.669	415.956	828.987	610.737	958.433	652.391
76	44.2891	95.5538	252.915	497.76	926.275	689.537	1029.55	703.119
77	45.1493	117.174	320.711	611.013	1039.86	763.607	1092.2	746.925
78	48.1311	149.681	406.683	745.394	1157.7	825.001	1139.49	780.575
79	53.8307	189.304	497.086	879.053	1261.94	866.936	1166.44	801.157
80	61.8299	228.543	574.599	987.873	1334.19	883.083	1169.43	804.517
81	71.3741	258.786	623.22	1051.38	1355.85	870.508	1144.39	787.972
82	81.5095	273.589	633.044	1056.34	1319.31	834.181	1094.05	754.346
83	91.5938	273.83	611.601	1016.05	1243.7	782.269	1027.17	709.044
84	100.993	264.145	572.121	955.57	1151.84	723.352	953.689	658.062
85	108.312	246.497	519.155	881.686	1049.46	663.898	881.061	605.649
86	112.98	223.712	459.326	800.643	947.862	607.818	815.022	556.917
87	114.732	199.45	400.107	719.917	856.555	557.43	757.92	517.056
88	113.138	176.438	345.583	640.077	775.287	514.269	709.539	487.017
89	108.81	156.883	299.36	564.598	707.792	481.895	672.339	466.128
90	103.05	141.384	263.188	499.826	657.522	462.859	648.273	453.668
91	96.6155	128.789	236.418	447.962	624.376	458.234	638.482	449.562
92	89.8663	118.138	218.326	410.666	608.745	468.904	642.98	452.976
93	83.513	109.954	210.255	395.016	613.721	494.885	659.438	462.484
94	77.6701	104.553	214.121	404.676	644.023	538.924	690.376	482.154
95	71.8316	102.104	231.47	437.389	699.194	600.03	736.096	512.482
96	66.8446	105.746	267.194	496.567	777.441	671.453	791.18	547.81
97	63.6033	119.86	327.011	587.95	877.196	747.839	851.694	586.149
98	61.9288	145.452	408.649	704.625	984.55	820.224	908.556	623.096
99	62.2144	179.508	500.134	827.551	1078.02	876.549	949.114	650.742
100	64.8863	215.655	583.514	934.951	1142.15	908.838	967.454	663.998
101	70.3585	247.076	644.168	1011.24	1171.05	913.66	963.777	660.958
102	78.724	269.308	675.745	1049.91	1166.17	891.552	939.812	642.977
103	89.3472	280.397	677.391	1050.74	1131.42	845.855	898.551	612.316
104	101.271	280.076	651.91	1016.93	1072.08	783.602	845.98	572.425
105	113.115	269.431	605.261	955.113	996.95	713.277	788.116	528.121
106	124.089	251.337	546.24	877.26	915.505	641.326	728.706	483.958
107	133.023	228.746	481.982	793.312	833.44	573.207	671.528	444.593
108	138.048	204.116	417.865	708.016	755.918	513.09	620.843	412.549
109	138.648	180.442	359.561	625.878	688.228	463.057	580.034	388.029
110	135.307	159.8	310.486	551.911	633.486	423.849	551.249	370.688
111	129.077	142.832	271.661	489.777	593.649	396.182	535.572	360.648
112	121.198	129.16	242.438	440.984	569.332	380.232	532.484	358.229
113	112.118	117.634	221.168	405.964	560.617	375.714	540.81	363.669
114	102.444	107.727	206.868	385.948	568.73	382.429	559.491	377.258
115	93.0547	99.9401	199.912	383.076	595.02	400.076	587.27	399.084
116	84.6155	95.5139	202.064	400.484	639.986	427.532	622.315	428.11
117	77.1458	95.2726	214.71	439.859	701.854	461.848	661.539	461.317
118	70.8056	100.268	238.392	498.534	775.426	499.596	701.353	495.389
119	66.0677	111.516	272.533	570.529	853.275	537.135	737.947	527.141
120	62.7656	127.707	312.962	645.368	925.724	569.908	767.145	552.987
121	61.184	146.22	352.534	709.869	982.038	594.023	785.827	569.784
122	61.9323	164.33	384.334	754.069	1014.45	606.726	791.47	575.092
123	65.1701	179.536	404.305	774.185	1020.87	606.693	782.882	568.294
124	70.9028	190.214	411.108	771.079	1003.85	594.603	761.545	550.946
125	78.4444	194.919	403.992	746.395	966.499	572.232	729.727	525.668
126	86.2682	192.752	383.941	703.112	912.185	542.128	690.27	496.37
127	93.3845	184.933	355.023	647.156	847.105	507.335	646.878	466.899
128	99.1788	173.091	321.187	585.02	778.349	470.612	603.056	439.362
129	103.417	158.842	286.427	524.153	712.893	434.562	561.972	415.077
130	105.719	143.867	253.617	469.166	654.483	401.568	526.347	395.313
131	105.316	129.01	223.275	420.22	604.085	373.201	497.924	380.93
132	102.871	115.378	196.734	379.099	564.224	350.317	477.465	371.859
133	99.0486	103.478	174.836	347.481	536.944	333.306	465.201	368.016
134	94.1241	93.6415	158.341	327.647	525.178	322.41	461.481	370.165
135	88.7109	86.4349	148.251	322.996	533.006	318.814	467.603	380.273
136	82.6198	81.2431	143.341	331.934	558.944	322.613	482.822	398.924
137	76.0313	77.9696	143.003	352.089	597.966	330.991	503.183	423.09
138	69.7587	77.3576	147.903	382.997	647.883	343.759	527.714	451.858
139	64.0347	79.5156	157.297	420.958	705.241	362.595	556.931	484.97
140	58.8681	84.23	170.03	460.231	762.386	385.357	587.391	517.322
141	54.6181	91.1736	184.897	493.691	810.373	409.161	615.052	543.841
142	51.2543	98.8542	198.627	511.779	840.062	431.766	637.127	561.792
143	48.5017	105.749	208.442	512.177	848.333	450.395	650.736	568.859
144	46.9809	111.697	214.806	501.661	839.642	462.741	653.516	563.464
145	46.9731	116.027	217.79	484.555	818.432	468.236	645.763	546.909
146	48.0781	117.912	216.672	462.714	787.461	467.456	629.839	522.591
147	49.9566	117.058	211.464	437.574	748.872	460.428	607.283	493.26
148	53.0885	114.194	203.668	411.431	706.641	447.727	579.611	461.995
149	54.6493	113.598	201.917	405.83	696.476	443.216	571.726	454.272

## Sheet: SFig1_C
Experimental_TPs	CircadianTime_CT	0g0a_detrend	CircadianTime_CT	01g0a_detrend	CircadianTime_CT	05g0a_detrend	CircadianTime_CT	1g0a_detrend
0	12	59.5397	12	92.2358	12	383.874	12	387.743
1	13.0953	39.4799	13.1388	57.4808	13.1493	242.53	13.1627	205.204
2	14.1907	28.3923	14.2775	37.9621	14.2986	161.159	14.3255	98.9682
3	15.286	20.4532	15.4163	23.9428	15.4479	102.777	15.4882	23.3524
4	16.3814	14.2466	16.555	13.0026	16.5972	57.6215	16.6509	-35.0107
5	17.4767	9.04606	17.6938	3.87988	17.7464	20.6759	17.8137	-82.6047
6	18.572	4.59804	18.8325	-3.96225	18.8957	-10.7544	18.9764	-122.744
7	19.6674	0.757141	19.9713	-10.7019	20.045	-37.8766	20.1391	-156.596
8	20.7627	-2.69612	21.11	-16.6145	21.1943	-61.3683	21.3019	-184.34
9	21.8581	-5.41209	22.2488	-21.4434	22.3436	-81.3319	22.4646	-205.251
10	22.9534	-7.56986	23.3875	-25.1122	23.4929	-97.8658	23.6273	-218.28
11	24.0487	-9.5623	24.5263	-27.4905	24.6422	-110.895	24.7901	-222.922
12	25.1441	-11.1572	25.665	-27.9876	25.7915	-119.903	25.9528	-219.445
13	26.2394	-11.9652	26.8038	-26.2528	26.9407	-124.799	27.1155	-210.024
14	27.3348	-11.9025	27.9425	-22.1721	28.09	-126.324	28.2783	-197.458
15	28.4301	-11.1325	29.0813	-15.5715	29.2393	-125.652	29.441	-183.116
16	29.5254	-10.2028	30.22	-7.4668	30.3886	-124.02	30.6037	-169.38
17	30.6208	-9.44944	31.3588	-0.191512	31.5379	-122.346	31.7665	-159.732
18	31.7161	-8.30341	32.4975	4.84833	32.6872	-121.379	32.9292	-157.094
19	32.8115	-6.93017	33.6363	6.53861	33.8365	-122.529	34.092	-163.329
20	33.9068	-6.31761	34.775	3.59049	34.9858	-127.065	35.2547	-177.237
21	35.0021	-6.53933	35.9138	-2.94095	36.135	-135.049	36.4174	-195.944
22	36.0975	-6.80954	37.0525	-10.4461	37.2843	-146.138	37.5802	-217.092
23	37.1928	-7.50486	38.1913	-18.2872	38.4336	-159.796	38.7429	-239.175
24	38.2882	-9.02908	39.3301	-26.4642	39.5829	-174.791	39.9056	-260.967
25	39.3835	-10.2768	40.4688	-33.8094	40.7322	-189.813	41.0684	-280.237
26	40.4788	-11.1725	41.6076	-40.0227	41.8815	-203.863	42.2311	-294.845
27	41.5742	-12.1152	42.7463	-45.2517	43.0308	-215.905	43.3938	-301.533
28	42.6695	-13.2769	43.8851	-49.6247	44.1801	-225.493	44.5566	-294.766
29	43.7649	-15.1289	45.0238	-53.3368	45.3293	-231.805	45.7193	-269.219
30	44.8602	-17.3836	46.1626	-56.2255	46.4786	-232.498	46.882	-222.772
31	45.9555	-19.5351	47.3013	-58.204	47.6279	-224.8	48.0448	-157.03
32	47.0509	-21.3258	48.4401	-58.786	48.7772	-206.357	49.2075	-76.3141
33	48.1462	-22.2556	49.5788	-56.8641	49.9265	-174.784	50.3702	14.9005
34	49.2416	-22.1126	50.7176	-51.5826	51.0758	-129.426	51.533	111.836
35	50.3369	-21.0161	51.8563	-42.3397	52.2251	-73.7093	52.6957	206.162
36	51.4322	-19.222	52.9951	-29.1664	53.3744	-13.9454	53.8584	288.078
37	52.5276	-17.1106	54.1338	-13.4735	54.5236	42.4121	55.0212	347.31
38	53.6229	-14.9001	55.2726	2.37936	55.6729	87.7296	56.1839	375.448
39	54.7183	-12.7842	56.4113	15.3166	56.8222	117.113	57.3466	370.952
40	55.8136	-10.7665	57.5501	22.8887	57.9715	128.809	58.5094	336.604
41	56.9089	-9.14993	58.6888	24.3329	59.1208	123.279	59.6721	279.182
42	58.0043	-8.19485	59.8276	20.054	60.2701	102.768	60.8348	208.782
43	59.0996	-7.9003	60.9663	10.7277	61.4194	69.4599	61.9976	132.845
44	60.195	-8.63328	62.1051	-2.76002	62.5687	27.7113	63.1603	57.5824
45	61.2903	-10.3224	63.2438	-18.0605	63.7179	-16.659	64.323	-10.9617
46	62.3857	-12.5126	64.3826	-31.7294	64.8672	-59.2161	65.4858	-69.0841
47	63.481	-14.9361	65.5214	-41.8442	66.0165	-97.767	66.6485	-115.074
48	64.5763	-17.4434	66.6601	-48.9866	67.1658	-131.313	67.8112	-146.51
49	65.6717	-20.0671	67.7989	-54.4874	68.3151	-157.802	68.974	-160.341
50	66.767	-22.74	68.9376	-59.0703	69.4644	-174.679	70.1367	-154.183
51	67.8624	-25.0076	70.0764	-62.5896	70.6137	-179.7	71.2995	-126.659
52	68.9577	-26.5873	71.2151	-64.6943	71.763	-170.765	72.4622	-77.8399
53	70.053	-27.7479	72.3539	-65.0355	72.9122	-144.78	73.6249	-7.1501
54	71.1484	-28.3282	73.4926	-62.1891	74.0615	-98.5753	74.7877	85.7148
55	72.2437	-27.8538	74.6314	-54.0831	75.2108	-31.1356	75.9504	197.52
56	73.3391	-26.1939	75.7701	-39.3593	76.3601	52.4182	77.1131	316.939
57	74.4344	-23.17	76.9089	-18.3275	77.5094	140.673	78.2759	425.853
58	75.5297	-18.7478	78.0476	6.38507	78.6587	220.583	79.4386	508.054
59	76.6251	-13.5828	79.1864	30.5236	79.808	280.578	80.6013	553.53
60	77.7204	-8.145	80.3251	50.3472	80.9573	314.959	81.7641	560.199
61	78.8158	-2.05879	81.4639	63.7365	82.1065	322.499	82.9268	531.237
62	79.9111	4.31102	82.6026	69.0078	83.2558	302.055	84.0895	471.406
63	81.0064	9.87043	83.7414	65.9012	84.4051	256.168	85.2523	388.777
64	82.1018	13.8692	84.8801	56.0917	85.5544	193.299	86.415	292.783
65	83.1971	15.6761	86.0189	41.1022	86.7037	122.086	87.5777	192.751
66	84.2925	15.1554	87.1576	23.8293	87.853	50.1352	88.7405	98.1952
67	85.3878	12.9277	88.2964	8.42255	89.0023	-15.0962	89.9032	17.4334
68	86.4831	9.38593	89.4352	-3.85171	90.1516	-70.3829	91.0659	-45.2231
69	87.5785	4.82248	90.5739	-13.8793	91.3008	-114.914	92.2287	-89.0385
70	88.6738	0.103492	91.7127	-21.9286	92.4501	-147.143	93.3914	-111.863
71	89.7692	-4.45696	92.8514	-28.5817	93.5994	-166.433	94.5541	-113.101
72	90.8645	-8.98577	93.9902	-34.4455	94.7487	-172.586	95.7169	-94.1182
73	91.9598	-13.03	95.1289	-38.7477	95.898	-163.504	96.8796	-55.7552
74	93.0552	-16.4673	96.2677	-40.493	97.0473	-135.251	98.0423	1.45804
75	94.1505	-19.2901	97.4064	-38.133	98.1966	-84.4199	99.2051	77.0425
76	95.2459	-20.6461	98.5452	-28.0237	99.3459	-5.30013	100.368	170.88
77	96.3412	-20.1603	99.6839	-7.05443	100.495	105.302	101.531	281.056
78	97.4365	-17.5483	100.823	24.8086	101.644	237.067	102.693	395.538
79	98.5319	-12.2137	101.961	63.7969	102.794	368.142	103.856	496.461
80	99.6272	-4.57515	103.1	102.409	103.943	474.411	105.019	565.427
81	100.723	4.613	104.239	132.033	105.092	535.4	106.181	583.854
82	101.818	14.3966	105.378	146.224	106.242	537.863	107.344	544.115
83	102.913	24.1332	106.516	145.86	107.391	495.122	108.507	465.342
84	104.009	33.189	107.655	135.578	108.54	432.207	109.67	370.356
85	105.104	40.169	108.794	117.339	109.689	355.92	110.832	264.887
86	106.199	44.501	109.933	93.9706	110.839	272.503	111.995	160.24
87	107.295	45.921	111.071	69.1316	111.988	189.429	113.158	65.9165
88	108.39	43.9993	112.21	45.5499	113.137	107.269	114.321	-18.3341
89	109.485	39.3469	113.349	25.4303	114.287	29.4948	115.483	-88.7783
90	110.581	33.2666	114.488	9.3734	115.436	-37.5465	116.646	-141.964
91	111.676	26.5145	115.626	-3.7729	116.585	-91.6559	117.809	-177.995
92	112.771	19.4516	116.765	-14.9697	117.734	-131.172	118.972	-196.479
93	113.867	12.7879	117.904	-23.6936	118.884	-149.019	120.134	-194.326
94	114.962	6.6379	119.043	-29.6288	120.033	-141.532	121.297	-166.817
95	116.057	0.495439	120.181	-32.6062	121.182	-110.97	122.46	-114.41
96	117.153	-4.79231	121.32	-29.4878	122.332	-53.9209	123.622	-38.898
97	118.248	-8.33131	122.459	-15.8909	123.481	35.3552	124.785	58.1501
98	119.343	-10.3005	123.598	9.1886	124.63	149.945	125.948	162.824
99	120.439	-10.3066	124.736	42.7368	125.779	270.807	127.111	253.643
100	121.534	-7.92349	125.875	78.3812	126.929	376.164	128.273	315.141
101	122.629	-2.73722	127.014	109.306	128.078	450.428	129.436	341.446
102	123.725	5.34507	128.153	131.045	129.227	487.09	130.599	333.989
103	124.82	15.6879	129.291	141.646	130.377	485.94	131.762	296.695
104	125.915	27.3338	130.43	140.842	131.526	450.16	132.924	234.826
105	127.011	38.9033	131.569	129.719	132.675	386.401	134.087	157.193
106	128.106	49.6038	132.708	111.15	133.824	306.62	135.25	73.2691
107	129.201	58.2687	133.846	88.0898	134.974	220.76	136.413	-11.2508
108	130.297	63.0255	134.985	62.9952	136.123	133.571	137.575	-91.206
109	131.392	63.3603	136.124	38.8597	137.272	49.5581	138.738	-161.306
110	132.487	59.7574	137.263	17.7614	138.422	-26.2677	139.901	-218.437
111	133.583	53.267	138.401	0.339899	139.571	-90.2444	141.064	-260.64
112	134.678	45.1297	139.54	-13.7807	140.72	-140.863	142.226	-287.303
113	135.773	35.7941	140.679	-25.7515	141.87	-177.693	143.389	-298.344
114	136.869	25.867	141.818	-36.0986	143.019	-199.503	144.552	-292.536
115	137.964	16.226	142.957	-44.323	144.168	-204.153	145.714	-268.531
116	139.059	7.5376	144.095	-49.1825	145.317	-188.509	146.877	-225.831
117	140.155	-0.179035	145.234	-49.8534	146.467	-150.881	148.04	-166.209
118	141.25	-6.76424	146.373	-45.2837	147.616	-93.9396	149.203	-94.8643
119	142.345	-11.745	147.512	-34.4588	148.765	-23.6636	150.365	-19.224
120	143.441	-15.2879	148.65	-18.6867	149.915	49.4713	151.528	51.0349
121	144.536	-17.1084	149.789	-0.58915	151.064	112.282	152.691	105.176
122	145.632	-16.5971	150.928	17.109	152.213	154.805	153.854	135.438
123	146.727	-13.5942	152.067	31.906	153.362	173.258	155.016	139.712
124	147.822	-8.09472	153.205	42.1785	154.512	168.502	156.179	120.575
125	148.918	-0.78432	154.344	46.482	155.661	142.181	157.342	81.1226
126	150.013	6.81002	155.483	43.9154	156.81	97.2747	158.505	24.7219
127	151.108	13.6987	156.622	35.7009	157.96	39.708	159.667	-42.4281
128	152.204	19.2671	157.76	23.4661	159.109	-24.0267	160.83	-113.239
129	153.299	23.2808	158.899	8.82715	160.258	-86.48	161.993	-180.732
130	154.394	25.3605	160.038	-6.53449	161.407	-143.041	163.155	-241.165
131	155.49	24.737	161.177	-21.7751	162.557	-193.549	164.318	-293.57
132	156.585	22.0726	162.315	-35.788	163.706	-236.22	165.481	-335.423
133	157.68	18.0332	163.454	-48.0663	164.855	-269.376	166.644	-364.68
134	158.776	12.8929	164.593	-58.2785	166.005	-290.738	167.806	-378.409
135	159.871	7.26552	165.732	-65.8576	167.154	-296.905	168.969	-372.528
136	160.966	0.961747	166.87	-71.4192	168.303	-289.471	170.132	-348.524
137	162.062	-5.83788	168.009	-75.0598	169.452	-270.81	171.295	-311.421
138	163.157	-12.32	169.148	-76.0363	170.602	-241.384	172.457	-263.41
139	164.252	-18.252	170.287	-74.2401	171.751	-204.896	173.62	-207.944
140	165.348	-23.6253	171.425	-69.885	172.9	-167.085	174.783	-152.677
141	166.443	-28.0804	172.564	-63.2982	174.05	-135.077	175.946	-106.556
142	167.538	-31.6478	173.703	-55.9719	175.199	-118.43	177.108	-78.7187
143	168.634	-34.6026	174.842	-49.4287	176.348	-119.463	178.271	-72.2867
144	169.729	-36.3243	175.98	-43.8301	177.497	-131.401	179.434	-82.8047
145	170.824	-36.5316	177.119	-39.8472	178.647	-149.919	180.596	-105.828
146	171.92	-35.6247	178.258	-38.3063	179.796	-173.162	181.759	-138.601
147	173.015	-33.943	179.397	-39.5027	180.945	-199.694	182.922	-178.98
148	174.11	-31.0065	180.535	-42.7063	182.095	-227.22	184.085	-222.987
149	175.206	-29.6399	181.674	-43.6404	183.244	-234.195	185.247	-234.918

## Sheet: SFig1_D-F
Glucose_Perc	avg_frq_amplitude	stdev_frq_amplitude	avg_biomass_amplitude	stdev_biomass_amplitude	amplitude_ratios
0	29.1063	14.0904	873.316	81.1867	1
0.1	79.3919	29.5129	3698.69	535.669	0.644038
0.25	187.802	84.0788	6597.34	569.712	0.854112
0.5	310.727	94.7314	10923.5	102.441	0.853497
0.75	258.621	68.6366	13792.9	1014.38	0.562592
1	472.313	160.593	11972.7	125.385	1.18364
1.5	295.984	114.48	13478.2	852.737	0.658899
2	198.684	95.3024	11343.8	1056.12	0.525517

## Sheet: SFig1_G
Experiment_Date	Strain	Glucose_Perc	12h_Growth_Rate_cm
2021-08-18	TK569_gpd-luc	2	3.86147
2021-08-18	TK569_gpd-luc	2	3.94805
2021-08-18	TK569_gpd-luc	2	3.8961
2021-08-18	TK569_gpd-luc	2	3.80087
2021-08-18	TK569_gpd-luc	2	3.82684
2021-08-18	TK569_gpd-luc	1.5	3.86147
2021-08-18	TK569_gpd-luc	1.5	3.95671
2021-08-18	TK569_gpd-luc	1.5	4
2021-08-18	TK569_gpd-luc	1.5	3.8355
2021-08-18	TK569_gpd-luc	1.5	3.62771
2021-08-18	TK569_gpd-luc	1	3.93939
2021-08-18	TK569_gpd-luc	1	3.90476
2021-08-18	TK569_gpd-luc	1	3.95671
2021-08-18	TK569_gpd-luc	1	3.86147
2021-08-18	TK569_gpd-luc	1	3.77489
2021-08-18	TK569_gpd-luc	0.75	3.81818
2021-08-18	TK569_gpd-luc	0.75	4.00866
2021-08-18	TK569_gpd-luc	0.75	4.00866
2021-08-18	TK569_gpd-luc	0.75	3.8961
2021-08-18	TK569_gpd-luc	0.75	3.67965
2021-08-18	TK569_gpd-luc	0.5	3.80952
2021-08-18	TK569_gpd-luc	0.5	3.90476
2021-08-18	TK569_gpd-luc	0.5	3.91342
2021-08-18	TK569_gpd-luc	0.5	3.8961
2021-08-18	TK569_gpd-luc	0.5	3.54978
2021-08-18	TK569_gpd-luc	0.5	3.70563
2021-08-18	TK569_gpd-luc	0.5	3.94805
2021-08-18	TK569_gpd-luc	0.5	4.05195
2021-08-18	TK569_gpd-luc	0.5	3.96537
2021-08-18	TK569_gpd-luc	0.5	3.54113
2021-08-18	TK569_gpd-luc	0.25	3.61039
2021-08-18	TK569_gpd-luc	0.25	3.79221
2021-08-18	TK569_gpd-luc	0.25	3.64502
2021-08-18	TK569_gpd-luc	0.25	3.57576
2021-08-18	TK569_gpd-luc	0.25	3.48918
2021-08-18	TK569_gpd-luc	0.25	3.64502
2021-08-18	TK569_gpd-luc	0.25	3.78355
2021-08-18	TK569_gpd-luc	0.25	3.90476
2021-08-18	TK569_gpd-luc	0.25	3.74892
2021-08-18	TK569_gpd-luc	0.25	3.52381
2021-08-18	TK569_gpd-luc	0.1	3.4026
2021-08-18	TK569_gpd-luc	0.1	3.48052
2021-08-18	TK569_gpd-luc	0.1	3.39394
2021-08-18	TK569_gpd-luc	0.1	3.54978
2021-08-18	TK569_gpd-luc	0.1	3.44589
2021-08-18	TK569_gpd-luc	0.1	3.28139
2021-08-18	TK569_gpd-luc	0.1	3.44589
2021-08-18	TK569_gpd-luc	0.1	3.43723
2021-08-18	TK569_gpd-luc	0.1	3.48918
2021-08-18	TK569_gpd-luc	0.1	3.37662
2021-08-18	TK569_gpd-luc	0	2.19913
2021-08-18	TK569_gpd-luc	0	2.2684
2021-08-18	TK569_gpd-luc	0	2.65801
2021-08-18	TK569_gpd-luc	0	2.65801
2021-08-18	TK569_gpd-luc	0	2.83117
2021-08-18	TK569_gpd-luc	0	2.4329
2021-08-18	TK569_gpd-luc	0	2.23377
2021-08-18	TK569_gpd-luc	0	2.83983
2021-08-18	TK569_gpd-luc	0	2.84848
2021-08-18	TK569_gpd-luc	0	2.90909
2021-08-26	TK569_gpd-luc	2	3.80952
2021-08-26	TK569_gpd-luc	2	4
2021-08-26	TK569_gpd-luc	2	3.94805
2021-08-26	TK569_gpd-luc	2	4.05195
2021-08-26	TK569_gpd-luc	2	3.85281
2021-08-26	TK569_gpd-luc	2	3.92208
2021-08-26	TK569_gpd-luc	2	4.06926
2021-08-26	TK569_gpd-luc	2	4.08658
2021-08-26	TK569_gpd-luc	2	4.00866
2021-08-26	TK569_gpd-luc	2	3.71429
2021-08-26	TK569_gpd-luc	1.5	3.76623
2021-08-26	TK569_gpd-luc	1.5	4.03463
2021-08-26	TK569_gpd-luc	1.5	3.74892
2021-08-26	TK569_gpd-luc	1.5	4
2021-08-26	TK569_gpd-luc	1.5	3.82684
2021-08-26	TK569_gpd-luc	1.5	3.87013
2021-08-26	TK569_gpd-luc	1.5	4.06061
2021-08-26	TK569_gpd-luc	1.5	3.96537
2021-08-26	TK569_gpd-luc	1.5	3.85281
2021-08-26	TK569_gpd-luc	1.5	3.79221
2021-08-26	TK569_gpd-luc	1	3.88745
2021-08-26	TK569_gpd-luc	1	4.04329
2021-08-26	TK569_gpd-luc	1	3.96537
2021-08-26	TK569_gpd-luc	1	3.96537
2021-08-26	TK569_gpd-luc	1	3.81818
2021-08-26	TK569_gpd-luc	1	3.91342
2021-08-26	TK569_gpd-luc	1	3.8961
2021-08-26	TK569_gpd-luc	1	3.87879
2021-08-26	TK569_gpd-luc	1	3.88745
2021-08-26	TK569_gpd-luc	1	3.77489
2021-08-26	TK569_gpd-luc	0.75	3.90476
2021-08-26	TK569_gpd-luc	0.75	3.96537
2021-08-26	TK569_gpd-luc	0.75	3.95671
2021-08-26	TK569_gpd-luc	0.75	3.93939
2021-08-26	TK569_gpd-luc	0.75	3.78355
2021-08-26	TK569_gpd-luc	0.75	3.93074
2021-08-26	TK569_gpd-luc	0.75	3.92208
2021-08-26	TK569_gpd-luc	0.75	3.90476
2021-08-26	TK569_gpd-luc	0.75	3.72294
2021-08-26	TK569_gpd-luc	0.75	3.7316
2021-08-26	TK569_gpd-luc	0.5	3.87879
2021-08-26	TK569_gpd-luc	0.5	3.88745
2021-08-26	TK569_gpd-luc	0.5	3.76623
2021-08-26	TK569_gpd-luc	0.5	3.7316
2021-08-26	TK569_gpd-luc	0.5	3.54113
2021-08-26	TK569_gpd-luc	0.25	3.79221
2021-08-26	TK569_gpd-luc	0.25	3.84416
2021-08-26	TK569_gpd-luc	0.25	3.67965
2021-08-26	TK569_gpd-luc	0.25	3.75758
2021-08-26	TK569_gpd-luc	0.25	3.64502
2021-08-26	TK569_gpd-luc	0.1	3.59307
2021-08-26	TK569_gpd-luc	0.1	3.7316
2021-08-26	TK569_gpd-luc	0.1	3.66234
2021-08-26	TK569_gpd-luc	0.1	3.82684
2021-08-26	TK569_gpd-luc	0.1	3.49784
2021-08-26	TK569_gpd-luc	0	2.89177
2021-08-26	TK569_gpd-luc	0	2.83117
2021-08-26	TK569_gpd-luc	0	3.11688
2021-08-26	TK569_gpd-luc	0	3.16017
2021-08-26	TK569_gpd-luc	0	3.30736
