# Supplementary material for: Nutritional compensation of the circadian clock is a conserved process influenced by gene expression regulation and mRNA stability
Source: PLoS Biol. 2023 Jan 5;21(1):e3001961. doi: 10.1371/journal.pbio.3001961 (PMC9848017; doi:10.1371/journal.pbio.3001961)
Supplement: S8 Data — The first and second tabs of the Data File correspond to raw and processed traces for S3 Fig. (XLSX) [file pbio.3001961.s023.xlsx]

## Sheet: SFig3_indiv_reps
Experiment_Date	2021-03-10	2021-03-10	2021-03-10	2021-03-10	2021-03-17	2021-03-17	2021-03-17	2021-03-17	2021-03-17	2021-08-04	2021-08-04	2021-08-04	2021-08-04	2021-08-04	2021-08-04	2021-08-04	2021-08-04	2021-08-04	2021-08-11	2021-08-11	2021-08-11	2021-08-11	2021-08-11	2021-08-11	2021-08-11	2021-08-11	2021-08-11	2021-09-22	2021-09-22	2021-09-22	2021-09-22	2021-09-22	2021-09-30	2021-09-30	2021-09-30	2021-09-30	2021-09-30	2021-10-28	2021-10-28	2021-10-28	2021-10-28	2021-10-28	2021-11-04	2021-11-04	2021-11-04	2021-11-04	2021-11-04
TPs	Bot_TK04_0_Results_out	Bot_TK194_prd4_0_Results_out	Top_TK04_Hi_Results_out	Top_TK194_prd4_Hi_Results_out	TPs	Bot_TK04_0_Results_out	Bot_TK194_prd4_0_Results_out	Top_TK04_Hi_Results_out	Top_TK194_prd4_Hi_Results_out	TPs	Bot_11318_mek1_0_Results_out	Bot_15333_0_Results_out	Bot_13262_snr6_0_Results_out	Bot_TK01_0_Results_out	Top_11318_mek1_high_Results_out	Top_15333_high_Results_out	Top_13262_snr6_high_Results_out	Top_TK01_high_Results_out	TPs	Bot_11318_mek1_0_Results_out	Bot_15333_0_Results_out	Bot_13262_snr6_0_Results_out	Bot_TK01_0_Results_out	Top_11318_mek1_high_Results_out	Top_15333_high_Results_out	Top_13262_snr6_high_Results_out	Top_TK01_high_Results_out	TPs	Bot_21079Het_6_0_Results_out	Bot_TK01_0_Results_out	Top_21079Het_6_high_Results_out	Top_TK01_high_Results_out	TPs	Bot_21079Het_6_0_Results_out	Bot_TK01_0_Results_out	Top_21079Het_6_high_Results_out	Top_TK01_high_Results_out	TPs	Bot_21341Het2_0_Results_out	Bot_TK01_0_Results_out	Top_21341Het2_high_Results_out	Top_TK01_high_Results_out	TPs	Bot_21341Het2_0_Results_out	Bot_TK01_0_Results_out	Top_21341Het2_high_Results_out	Top_TK01_high_Results_out
0	5.25	1.9375	6.54167	0.166667	0	6.02083	-2.25	2.27083	0.458333	0	-5.29167	-10.9167	-10.4792	5.70833	1.66667	-9.22917	-9.5625	-7.77083	0	8.875	-1.54167	-5.3125	6.04167	7	1.04167	-3.41667	-3.0625	0	-1.95833	11.6042	-0.0416667	5.4375	0	-1.95833	8.9375	-0.8125	6.85417	0	-7.125	7.125	-1.47917	-2.22917	0	-5.25	5.89583	-2.25	5.45833
1	0.395833	4.27083	6.97917	4.14583	1	0.541667	2.47917	5.625	6.25	1	-0.8125	-1.77083	-0.5	-2.14583	7.83333	1.35417	-1.14583	-1.5	1	14.2083	-0.479167	-2.875	-2.6875	6.6875	1.45833	-0.541667	-1.41667	1	1.91667	1.70833	4.64583	5.0625	1	1.6875	2.29167	4.58333	9.9375	1	-0.458333	1.02083	3.8125	2.8125	1	-2.52083	1.02083	2.5	4.95833
2	-1.125	3.25	6.0625	3.66667	2	0.5	2.3125	5.64583	6.08333	2	-1.0625	-1.70833	-0.5	-2.72917	8.64583	2.375	-1.10417	-1.16667	2	17.8125	-1.02083	-2.72917	-3.54167	6.375	1.45833	-0.75	-1.6875	2	1.97917	1.08333	4.70833	5.10417	2	1.20833	2.6875	5.33333	11.375	2	0.5	0.833333	4.9375	3.22917	2	-1.33333	1.29167	3.625	5.4375
3	-0.145833	3.9375	6.77083	4.77083	3	1.83333	3.6875	6.33333	6.83333	3	-0.1875	-0.333333	0.5	-2.3125	10.0625	4.35417	-0.708333	0.104167	3	23.3542	0	-0.604167	-2.70833	7.4375	2.75	0.333333	-0.666667	3	2.89583	1.83333	5.375	5.47917	3	1.95833	2.27083	5.04167	11.9167	3	0.583333	0.708333	4.58333	3.5	3	-2.39583	0.9375	3.39583	5.22917
4	-0.833333	3.625	6.6875	4.3125	4	1.77083	3.52083	5.70833	6.70833	4	0.375	-0.354167	1.5	-2.5	10.5208	7.29167	-0.604167	1.02083	4	28.9375	0.208333	-1.1875	-2.91667	7.41667	2.89583	0.583333	-0.75	4	3.45833	2.35417	5.75	5.75	4	2.83333	2.4375	5.41667	13.2083	4	0.645833	0.854167	4.6875	3.45833	4	-1.72917	1.39583	3.52083	5.52083
5	-1.14583	2.89583	6.72917	4.20833	5	2.5	4.22917	6.14583	7.08333	5	-0.875	-1.64583	-0.395833	-3.29167	9.9375	9.3125	-1.5625	1.52083	5	35.8958	0.395833	-0.229167	-2.91667	7.91667	3.14583	0.520833	-0.270833	5	2.6875	1.45833	5.08333	5.6875	5	2.1875	1.95833	5.35417	14.25	5	-0.104167	0.25	3	3	5	-2.125	1.08333	3.02083	5.4375
6	-1	2.97917	6.875	4.625	6	2.02083	3.375	6.85417	7.72917	6	1.22917	-0.0625	1.47917	-1.77083	11.5417	16.25	0.25	5.25	6	45.5208	0.1875	0.0416667	-2.52083	7.70833	3.5625	-0.354167	-1.1875	6	2.83333	1.89583	5.25	5.85417	6	1.35417	1.39583	4.89583	15.7083	6	0.0625	0.25	4.33333	3.04167	6	-2.125	1.52083	3.29167	5.85417
7	-0.520833	3.64583	8.75	7	7	0.75	0.75	5.72917	7.5625	7	1.875	-0.1875	1.52083	-1.3125	11.0625	24.5208	0.0833333	8.9375	7	60.25	1.3125	2.45833	-2.8125	9.72917	7.91667	0.354167	-0.333333	7	3.64583	2.22917	5.91667	7.9375	7	1.27083	1.4375	4.97917	18.7083	7	-0.25	0.0208333	4.35417	2.89583	7	-1.20833	2.27083	3.9375	7.1875
8	0.0625	3.95833	11.0417	9.79167	8	5.60417	2.375	8.89583	13.1042	8	2.9375	-0.3125	1.25	-0.3125	13	37.3125	0.770833	15.875	8	80	2.83333	6.33333	-2.25	12.5625	16.4167	0.729167	0.916667	8	3.0625	1.375	5.27083	10.8958	8	1.20833	1.75	5.1875	23.4792	8	0.875	0.875	4.77083	3.70833	8	-1.10417	4	5.29167	12.3333
9	0.458333	4.25	14.7083	14.1042	9	12.5	3.5	14.8125	19.6458	9	4.8125	-0.104167	1.52083	1.33333	18.2708	59.0417	1.8125	28.4375	9	108.188	5.39583	12.4792	-0.8125	17.1042	29.4375	1.29167	3.83333	9	3.1875	2.125	5.64583	20.3125	9	2.79167	3.5625	7.25	32.7292	9	0.25	0.791667	4.45833	3.47917	9	-1.25	5.625	6	24.0208
10	1	5	20.1042	18.4167	10	20.0625	4.8125	22.8333	26.0833	10	10.1458	1.75	3.75	4.27083	28.5625	94.0625	6.27083	52.1458	10	141.938	7.875	20.4375	-0.104167	22.5208	49.0833	2.4375	9.33333	10	3.58333	2.625	6.27083	37.2917	10	2.54167	4.39583	8.375	44.8125	10	0.5625	1.27083	4.85417	4.58333	10	-1.33333	8.64583	8.22917	43.4375
11	4.10417	6.625	26.6042	22.4375	11	31.8958	5.375	37.9583	32.4167	11	15.5833	1.5	4.375	4.125	41.2292	136.521	12.2083	87.4167	11	180.708	9.8125	32.0208	1.3125	30.8333	75.875	4.625	22	11	5.41667	4.125	7.375	61.8125	11	3.54167	5.3125	10.9583	65.3958	11	1	3.375	5.4375	5.02083	11	-1.0625	10	11.0833	65.75
12	7.16667	8.0625	35.5208	26.3958	12	51.1042	5.85417	63.1875	41.4792	12	23.2083	1.91667	4.375	4.52083	55.8958	178.542	22.9375	131.417	12	220.458	10.7292	45.875	2.375	39.5833	104.792	8.125	44.9792	12	5.29167	4.29167	9.1875	92.6458	12	3.85417	6.75	15.6458	97.9792	12	2.39583	8.02083	7.33333	7.91667	12	4.35417	13.8125	19.5833	96.7083
13	11.6667	10.4583	49.75	34.2083	13	70.375	7.1875	102.208	55.1458	13	32.375	3.8125	6.14583	5.08333	69.6667	225.417	38.0625	182.188	13	257.208	13.125	60.3542	4.5625	49.0833	138.208	14.3958	83	13	6.8125	5.6875	12.4583	130.104	13	6.16667	9.35417	21.3542	137.938	13	4.625	13.8958	9.89583	12.5833	13	7.47917	15.3542	29.8958	131.812
14	15	11.5	66.2708	39.5625	14	85.875	7.64583	142.375	68.6042	14	42.1042	6.22917	8.35417	6.45833	83.5	285.042	56.8958	243.417	14	284.083	14.2083	72.4375	5.27083	54.2292	174.771	20.8958	126.312	14	8.375	7.33333	17.5208	183.521	14	6.5	11.1667	26.375	181.896	14	9.125	20.6042	14.5	18.9167	14	10.625	16.625	43.1875	168.771
15	18.2083	12.2917	82.1458	43.7292	15	93.8333	8.52083	176.708	75.4583	15	49.875	6.6875	8.5	6.25	95.1042	361.188	76.3958	308.417	15	305.396	17.4583	87.1667	7.875	59	209.979	31.1875	169.458	15	9.25	6.75	24.0208	236.333	15	7.5	13.1042	36.0833	225.396	15	13.3958	26.25	19.1458	27.375	15	14.5417	18.3125	59.8958	205.854
16	19.75	11.3542	92.6875	46.125	16	93.0625	9.1875	203.646	75.9167	16	57.5417	9.16667	10.6875	7.77083	106.875	439.083	98.1875	367.146	16	319.042	19.4792	101.771	8.97917	61.1458	237.917	42.5625	208.604	16	10.7083	7.58333	34.3333	274	16	8.875	15.0833	50.7917	261.979	16	19.2292	32.0625	25.8125	38.3125	16	18.8958	20.1042	79.9375	238.583
17	19.6042	10.5833	99.9583	48.5	17	84.125	7.08333	227.312	75.7708	17	60.75	8.54167	9.16667	6.52083	114.979	492.688	115.917	407.667	17	323.479	20.5833	110.167	9.41667	62.9792	258.5	54.25	239.062	17	11.375	7.83333	47.3333	286.208	17	8.75	16.2083	69.0833	287.396	17	26.9375	39.6875	33.6458	60.7917	17	21.1667	21.1042	97.9583	259.708
18	18.25	10.0833	104.479	49.8333	18	72.6667	7.1875	248.25	76.0833	18	64.0833	9.47917	9.33333	7.54167	128.833	539.417	133.083	437.229	18	322.146	21.0208	110.854	9.35417	75.9792	272.729	67.5625	260.812	18	10.875	7.29167	60.75	289.042	18	9.25	16.0625	85.6875	291.708	18	33.9583	43.9583	42.7083	87.0625	18	23.9167	21.2292	110.646	269.917
19	15.9583	8.89583	105.188	49.9375	19	63.2292	6.125	273.312	77.9792	19	64.7917	9.3125	9.5	6.64583	139.708	574.521	146.771	450.854	19	310.771	19.6667	105.062	8.22917	101.25	282.646	82.7917	273.854	19	10.625	7.27083	70.1667	292.521	19	8.95833	15.125	93.625	276.708	19	39.1458	45.4792	60.0625	105.292	19	23.9167	20.1042	110.062	268.354
20	13.7083	8.6875	103.021	48.3542	20	54.75	5.64583	289	78.8542	20	63.6667	8.22917	9.875	6.20833	143.208	593.167	159.125	457.562	20	297.875	18.4583	96.9583	7.35417	114.75	292.104	100.729	278.688	20	8.89583	5.25	77.3958	308.375	20	8.29167	13.7917	95.2708	241.333	20	41.8333	42.8958	76.7708	113.396	20	23.7917	19.2083	102.375	264.146
21	10.4792	7.33333	99.0208	45.9792	21	45.5417	6.04167	282.229	74.8958	21	60.7917	6.625	9.41667	6.25	142.646	579.104	170.646	436.292	21	283.375	17.3125	88.5	6.5625	120.979	295.562	119.083	279.25	21	8.375	4.70833	78.6042	307.312	21	8	13.4583	89.5	188.229	21	40.375	37.8958	84.7083	114.438	21	22.3125	17.3125	96.1875	249.688
22	10.3542	7.4375	96.2083	44.8333	22	35.875	6.02083	250.25	65.9583	22	57.125	5.16667	9.39583	4.97917	133.521	534.938	180.688	384.688	22	265.479	15.9792	79.9583	5.75	115.583	285.438	134.521	272.646	22	7.64583	4.4375	77.375	293.5	22	6.95833	12.0417	76.9792	142.792	22	35.9167	31.4167	85	112.708	22	21.3958	16.75	92.9583	225.167
23	7.22917	6.22917	91.6875	43.2292	23	32.3542	4.33333	252.792	65.5	23	53.2292	4.04167	9.66667	5.72917	109.833	480.729	188.771	318.271	23	251.312	16.0208	72.1042	5.60417	88.2083	269.375	146.771	262.583	23	8.125	4.77083	78.0208	282.083	23	7.54167	12.6875	64.125	117.292	23	32.1875	26.9167	84.4792	108.042	23	19.9583	15.5625	90.6875	205.125
24	6.25	6.5625	89.9167	42.5625	24	25.5208	4.77083	256	66.9375	24	50	4.1875	9.375	5.02083	81.5	428.729	193.438	265.479	24	239.188	15.8542	63.9375	4.8125	53.2708	250.458	151.146	246.458	24	7.5	4.60417	77.0625	271.771	24	6.95833	11.375	51.6667	103.604	24	30	24.0417	80.0625	102.604	24	18.5208	14.7917	86.6042	187.271
25	5.85417	7.08333	88.7083	44.1667	25	22.5833	5.54167	244.25	70.8125	25	45.25	3.0625	9.0625	3.91667	68.4583	385.583	194.292	232.583	25	227	15.9167	57.1667	5.0625	36.6042	236.354	153.604	236.625	25	6.77083	3.97917	77.5417	261.167	25	6.02083	10.2917	41.5625	96.9792	25	26.7917	21.1458	77.6875	94.0417	25	17.25	14.375	87.0625	173.833
26	5.29167	7.47917	87.1875	46.75	26	19.0833	6.3125	228.521	79.4792	26	40.7708	1.6875	7.6875	2.97917	55.6042	349.562	194	215.25	26	219.771	14.4375	50.2292	3.875	33.5625	225.688	154.646	227.312	26	6.72917	4.27083	77.4792	254.583	26	5.97917	10.1875	36.8958	96.0625	26	24.1042	19.0208	76.4167	87.0208	26	15.6875	13.5	90.75	166.771
27	4.72917	8.22917	85.2292	51.0833	27	15.8333	6.8125	213.438	93.9583	27	37.6667	1	7.33333	3.70833	34.6042	324	194.083	210.292	27	217.354	13.5	44.9792	3.3125	29.5417	226.292	156.688	226.479	27	5.91667	3.83333	77.0417	250.438	27	6	9.5625	35.4375	98.0208	27	21.3958	16.7917	75.9375	82.2292	27	15.2292	12.8542	96.375	167.25
28	5.58333	9.33333	85.6042	57.875	28	15.3333	8.35417	204.562	114.938	28	35.8542	1.70833	7.20833	2.52083	34.4167	315.521	192.542	220.271	28	222.604	13	42.3958	2.85417	24.3125	234.938	159.604	237.583	28	6.60417	5.08333	79.3542	251.167	28	5.9375	9.35417	35.5833	104.708	28	18.75	14.6458	75.7917	82.5833	28	13.2708	11.75	107.375	176.583
29	4	10.6667	88	65.5417	29	17.4375	9.35417	203.75	138.042	29	32.3125	-1.16667	3.35417	-0.270833	37.1458	326.167	189.292	241.062	29	233.5	12.5208	42.4583	3.52083	24.7708	260.521	162.688	263.271	29	5.97917	4.6875	85.2292	258.5	29	5.64583	8.6875	38.5	114.625	29	16.7917	13.375	76.3542	89.4583	29	11.2708	11.2708	128.792	197.812
30	5.39583	13.6042	98.2917	75.8333	30	23.5833	11.3958	216.542	165.042	30	36.7708	3.16667	7.70833	3.85417	46.3958	361.875	196.812	289.479	30	250.812	14.4583	47.1875	4.02083	31.8125	306.708	170.396	303.583	30	6.79167	6.97917	99.2708	277.062	30	5.89583	10.0208	47.1667	131.458	30	14.9167	12.5208	80.6667	102.688	30	11.5417	12.1458	152.604	236.146
31	7.75	16.625	119.125	88.4792	31	34.625	13.4167	249.583	191.25	31	39.375	4.0625	7.85417	5.29167	52.9375	424.271	204.146	358.292	31	268.688	15.7917	53.8958	5.3125	32.4167	374.354	179.438	361.812	31	7.77083	10.125	121.5	309.438	31	5.47917	10.5417	62.0417	156.062	31	13.75	11.3958	91.8542	121.375	31	11.125	13.3958	181.312	289.688
32	12.6458	20.5208	145.917	98.1458	32	51.6042	15.2292	301	213.229	32	44.0417	4.72917	9.83333	7.91667	60.2917	519.938	214.417	447.833	32	287.062	19.2708	63.8125	7.3125	29.3542	458.812	192.75	442.062	32	7.41667	12.1458	154.979	350.625	32	6.89583	14.8542	85.8333	190.792	32	13.1042	12.4583	111.271	145.938	32	13	17.3958	224.229	360.104
33	20.1875	23.8125	178.375	103.688	33	70.2292	16.2083	365.667	220.979	33	50.625	6.29167	12.3542	11.2292	68.1458	641.854	225.208	564	33	300.125	22.9375	74.3333	10.9167	33.25	555.208	211.188	543.667	33	10.75	18.5	204.833	400.958	33	8.89583	21.2917	112.542	232.896	33	13.8542	14.8958	136.271	179.521	33	15.9167	23.6667	275.708	437.333
34	28.7917	25.4583	209.75	101.75	34	90.8958	16.5208	427.812	216.583	34	60.1667	8.39583	15.2292	13.625	86.9375	771.708	236.896	693.917	34	310.979	24.1042	82.125	13.5833	40.1042	650.583	227.854	651.875	34	15.0208	23.125	261.312	455.604	34	10.9792	26	140.271	279.854	34	16.8542	20.4583	171.583	217.625	34	18.5208	29.6667	340.229	509.896
35	38.2917	24.8333	235.958	93.7917	35	108.646	16.2708	464	198.271	35	69	10.125	17.3542	15.0208	116.812	888.229	247.938	813.583	35	314	26.2083	90.1667	17	48.2292	727.25	243.021	754.729	35	18.1458	26.1667	317	507.104	35	12.9167	29.6667	166.021	327.021	35	21.7917	28.9167	210.542	255.896	35	19.5417	50.3542	406.104	569.479
36	46.1042	23.5625	253.062	84.1042	36	119	14.1458	475.021	174.875	36	77.3125	11.9583	20.9375	17.0417	114.208	974.438	256.854	885.583	36	312.062	27.8958	97	20.375	57.5625	771.167	253.25	838.188	36	18.8958	27.5	362.083	536.188	36	15.1458	35.625	188.396	372.75	36	24.1875	35.375	253.104	291.188	36	21.9167	39.1667	449.854	596.229
37	52.5417	21.2292	259.771	74.6458	37	118.896	13.1458	457.958	152.292	37	82.4375	11.8333	23.4167	16.8958	89.0625	1017.73	260.792	907.25	37	302.479	28.625	103.833	23.5833	54.1875	774.479	259.708	884.104	37	22.0833	31.6042	390.583	541.479	37	17.3333	42.8333	202.438	412	37	26.875	39.7708	292.208	322.396	37	22.7917	43.125	468.979	593.188
38	52.625	19.0833	248.917	65.8333	38	109.604	12.5	416.312	132.354	38	86.7083	13.9375	28.3958	19.5208	65.9792	1023.62	266.938	881.062	38	290.104	28.9583	106.771	25.3542	46.625	748	260.667	874.896	38	22.3125	32.8542	396.958	529.167	38	20.6667	47.5833	207.333	435.562	38	30.5833	46.5208	335.562	343.062	38	24.0833	46.7083	466.542	559.375
39	48.9375	17.0625	224.771	58.5208	39	92.4792	11.2708	357.271	118.625	39	86.3125	12.9792	30.6667	20.0208	49.5208	991.833	265.521	811.333	39	275.5	29.8958	106.25	27.75	49.125	706.771	257.5	811.021	39	23.1667	34.2083	380.875	502.604	39	23.8958	50.6667	203.062	434.729	39	33.7292	52.5417	370.521	344.188	39	23.5208	48.4375	472.458	494.229
40	42.9792	15.5833	195.729	52.8125	40	77.6875	10.6667	298.375	108.854	40	85.1042	13.2708	31.4375	20.25	42.1042	945.521	262.958	722.688	40	258.354	28.7083	100.438	27.75	41.1458	644.917	252.583	709.833	40	24.3333	34.7292	348.833	468.188	40	24.6667	50.1458	186.25	416.771	40	36.8958	56.8542	382.792	324.812	40	23.0208	48.7083	457.271	420.917
41	36.5417	14.5833	168.646	50.7917	41	65.0208	10.4167	252.354	104.812	41	80.1667	12.5208	32.5208	19.5	34.4792	892.875	255.583	631.646	41	239.792	27.7292	92.8542	26.8542	38.4167	571.854	247.062	574.729	41	22.8333	33.375	304.958	424.354	41	25.2917	48.8125	164.542	386.104	41	38.25	59.1458	372.604	288.021	41	22.3958	46.7292	423.458	343.167
42	31.7292	14.25	148.708	50.7292	42	54.2708	10.3125	223.771	105.542	42	73.6042	12.0208	31.9375	19.125	29.2083	821.083	248.188	545.083	42	222.875	26.8958	85.4583	26.4375	36.3333	501.854	236	432.229	42	20.7708	32.0625	255.333	382.062	42	24.8125	46.9583	138.458	351.583	42	39.7292	60.0208	357.021	243.271	42	20.5625	43.3125	387.958	274.021
43	25.5208	11.5833	132.938	51.8125	43	44.7083	9.4375	201.083	113.5	43	68.2708	11.4583	30.6458	19.25	29.3958	756.375	242.729	473.562	43	205.729	26.2708	78.7292	25.7083	30.6042	450.833	227.604	333.208	43	19.9583	32.0208	214.146	343.917	43	22.2708	40.6875	107.854	303.792	43	38.3333	55.8333	334.854	199.521	43	22.0417	41.7917	343.792	234.167
44	21.7083	12.5833	127.979	60.1875	44	37.0417	9	188.688	130.771	44	60.75	9.39583	28.8958	16.5208	26.7708	693.146	237.396	419.667	44	190.854	26.2083	70.875	23.3542	25.3958	427.875	220.375	281.312	44	20.5	31.875	179.562	315.458	44	23.8958	42.0833	92.7292	272.125	44	35.6875	50.25	314.75	170	44	19.625	38.2292	300.958	214.583
45	18.5208	12.3333	123.75	71.5625	45	32.6667	10.1458	185.729	153.146	45	55.4167	8.95833	27.7708	15.5625	25.125	640.146	235.188	389.479	45	179.167	26.8958	65.7292	22.7708	21.0833	428.521	209.604	260.188	45	17.9375	29.6042	153.375	288.062	45	22.5417	39.125	88.1875	244.083	45	33.5208	44.5833	290.062	156.125	45	18.125	34.8333	267.104	208.771
46	16.1042	13.3125	122.438	86.0417	46	25.375	9.29167	186.333	174.271	46	51.2917	9.45833	27.375	14.9375	26.1042	609.646	232.708	371.979	46	170.438	26.0417	60.0417	21.3958	16.4375	447.25	201.562	254.646	46	17.1458	27.7083	140.167	270.042	46	21.0417	35.6875	97.1667	231.25	46	32.7083	40.7292	272.458	152.938	46	17.2083	31.5833	243.833	212.417
47	13.8333	14.7292	121.333	99.4375	47	23	12.2292	191.854	197.542	47	46.7708	9.02083	26.2708	14.5625	23.9583	601.042	234.938	369.729	47	165.562	24.6458	55.6458	18.8958	14.1667	483.042	194.271	256.5	47	14.9792	25.3125	134.646	256.562	47	19.2083	32.375	108.771	218.896	47	30.9375	35.5	254.125	155.25	47	16.9583	28.625	236.417	224.146
48	11.4375	17.1667	125	110.021	48	19.6458	13.7708	196.792	213.458	48	43.9167	8.77083	25.1667	14	22.2917	610.521	242.104	376.458	48	168.417	24.5	53.75	18.7083	12	533.125	193.375	268.104	48	14.6042	24.25	137.896	248.25	48	17.0833	29.2917	120.375	216.312	48	28.375	32.0625	241.167	162.229	48	14.5208	24.9583	247.562	239.5
49	10.625	20.8125	130.562	117.271	49	18.8958	17.4375	204.771	228.042	49	40.4792	7.75	22.9167	13.1667	19.9167	634.875	254.292	394.479	49	175.188	23.8958	51.625	16.6458	11.7292	583.438	190.396	286.5	49	13.2917	22.375	148.583	246.438	49	15.7708	26.8542	129.854	214.562	49	26.5417	28.4583	236.562	173.188	49	13.9583	23.5625	267.292	256.708
50	9.58333	24.4375	141	122.667	50	22.2083	21.3542	219.646	241.458	50	39.5625	7.75	21.2708	10.8333	18.5417	662.5	275.417	429.521	50	190.229	23.8333	51.4792	15.6458	13	638.958	197.125	315.938	50	13.0417	22.25	167.438	254.375	50	14.6042	25.8542	143.021	217.708	50	25.5208	26.0417	240.354	186.312	50	13.4167	22	296.104	276.167
51	9.70833	28.5	158.083	128.271	51	30.8958	25.6667	243.708	250.146	51	38.9583	7.14583	20.125	9.9375	18.625	701.312	302.396	476.729	51	210.271	23.625	54.7292	14.25	16.1458	694	208.188	357.562	51	12.1458	21.3958	191.771	270.958	51	13.1458	24.1458	155.542	229.562	51	23.9375	24.8125	250.854	199.479	51	11.4792	20.2292	325.021	298.396
52	12.75	33.3333	184.688	130.604	52	48.6458	29.1667	284.729	249	52	41.7917	8.33333	20.2917	10.7917	20.25	756.917	335.646	544.042	52	233.104	25.1875	60.3542	14.1667	19.4792	738.333	220.938	415.333	52	12.9167	23.875	223.479	297.771	52	11.2708	24.0625	168.375	246.812	52	22.5625	22.3125	266.812	213.167	52	11.1667	19.7292	356.854	331.792
53	17.5417	35.875	218.479	129.812	53	73.3333	30.3333	349.188	233.688	53	45.9583	9.625	20.125	10.9167	20.8958	807.625	368.979	630.021	53	254.812	27.8958	70	14.75	20.5	764.812	234.896	482.333	53	13.25	28.3542	256.771	338.271	53	11.0417	24.2292	183.5	273.688	53	21.2292	21.4167	296.5	227.542	53	14.0208	22.4792	395.833	378.083
54	28.375	36.9375	259.604	126.958	54	101.521	30.3125	423.312	212.875	54	49.0625	10.8125	23.625	12.8333	22.125	853.25	402.5	716.188	54	276.396	32.9167	84.8542	17.4792	22.8125	775.25	251.146	558.875	54	14.3125	33.8958	291.271	394.604	54	12.7083	29.2708	197.167	308.479	54	20.75	21.3542	333.917	242.229	54	17.5833	27.9583	451.729	434.729
55	40.5625	33.6667	300.104	118.396	55	130.229	28.8542	489.521	187.458	55	54.0417	12.2917	27.1667	15.875	22.6667	897.562	431.729	782.604	55	292.312	39.5	105.375	24.375	25.3542	772.146	271.354	629.812	55	17.5625	37.9583	326.792	459.354	55	14.1458	36.0833	207.229	348.938	55	23.7708	25.5833	372.104	261.583	55	22.6667	35.5	501.729	492.417
56	56.2292	32.2292	336.479	109.562	56	154.875	26.75	536.208	161.271	56	61.8958	13.7917	31.375	19.2083	23.3542	921.958	456.5	835.562	56	300.75	40.9583	126.062	32.2292	26.5	761.208	282.854	685.312	56	20.6667	39.5833	359.708	522.875	56	17.5208	47.9583	214.25	395.042	56	27.7917	31.125	404.958	279.854	56	28.9792	46.5417	537.708	543.729
57	71.0625	29.25	359.042	100.75	57	170.75	23	551.708	145.708	57	66.875	14.3958	32.9583	20.1458	23.0208	934.792	477.917	855.729	57	301.417	41.125	146.229	38.25	27.8542	740.479	289.479	721.208	57	23.2083	43.3958	383.021	575.167	57	23.6667	61.0208	217.417	438.021	57	35.8542	44.125	431.833	297.042	57	33.9375	58.0833	554.583	579.25
58	84.9167	27.3958	363.854	96	58	176.542	20.6667	533.354	141.229	58	72.0833	16.0208	36.7292	22.4167	22.8333	934.5	488.5	836.396	58	293	40.4167	162.667	42.875	27	710.542	293.229	729.792	58	24.5208	46.6042	391.167	607.354	58	28.6875	73.2083	214.417	480.438	58	45.125	59.2708	443.417	309.333	58	39.8542	67.8333	557.792	590.479
59	92.8542	24.2917	349.062	93.3333	59	172.354	19.3125	495.125	144.021	59	75.3125	17.9167	41.1667	27.125	20.3333	918.812	490.458	777.708	59	281.604	40.6042	176.167	50.8958	27.5	683.042	293.792	710.417	59	27.0833	51.1667	389.562	622.875	59	34.9583	86.3542	207.875	502.562	59	56.875	75.4583	450.438	314.521	59	44.8333	80.5208	541.812	570.396
60	96.3125	22.5417	320.854	92.9792	60	158.938	18.125	441.771	153.771	60	75.1667	18.6875	44.0208	29.0208	18.3958	893.917	485.417	679.583	60	266.083	39.8333	184.229	57.25	26.3333	660.75	293.938	663.208	60	29.7292	54.625	371.083	614.062	60	40.6667	98.7708	196.958	511.25	60	68.8542	91.9583	436	315.229	60	48.5417	92.7083	509	528.479
61	93.3542	20.7917	288.229	94.0417	61	139.021	16.6875	388.792	169.25	61	73.9167	20.5833	46.0625	31.8125	16.7292	856.562	473.604	578.042	61	249.521	39.875	183.438	61.6875	25.375	649.167	294.125	596.625	61	31.4167	56.5625	340.833	588.354	61	47.3125	105.979	181.979	508.479	61	82.6875	110.375	413.042	314.938	61	51.625	101.688	488.167	468.042
62	84.3125	19.6875	256.312	95.1875	62	119.292	15.6458	346.125	189.292	62	70.0208	21.375	47.2917	33.1875	14.0208	814.479	456.125	487.146	62	230.646	39.9167	177.188	64.0208	23.625	643.375	286.271	517.021	62	32.0833	55.0833	309.125	546.479	62	51.8542	107.771	172.438	492.75	62	96.5	123.688	380.083	310.271	62	52.2708	104.562	470.167	404.521
63	74.8333	19.2083	229.979	98.2917	63	101.833	14.5625	312.5	212.396	63	65.1667	21.2917	46.8958	34.0625	10.75	763.583	438.042	423.542	63	213.104	40.375	167.188	63.0833	22.0208	640.312	281	443.979	63	32.375	52.9167	269.083	498.708	63	55.0417	103.125	169.333	467.708	63	105.083	129.042	339.854	299.125	63	52.9792	101.812	446.458	352.292
64	65.1667	18.375	209.812	102.208	64	85.9792	13.5625	289	235.208	64	59.9375	20.8958	45.4792	34.2917	7.70833	710.833	421.312	383.333	64	195.625	39.8958	153.833	59.75	20.75	643.021	273.104	387.167	64	32.5	50.5417	227.604	440.062	64	55.5	95.25	170.438	437.458	64	107.938	127.5	303.396	287.188	64	52.2083	95.6667	437.646	312.25
65	56.4167	19.25	193.604	109.708	65	72.7917	14.9583	270.229	253.292	65	53.0208	19.5833	43.4375	32.9375	7.45833	656.604	405.188	360.062	65	180.812	40.2292	138.667	54.3333	18.2083	643.375	268.75	349.667	65	32.0417	47.875	193.958	391.312	65	53.375	85.375	173.083	405.333	65	106.521	118.854	281.292	274.688	65	49.25	86.625	422.917	280.625
66	47.7083	19.3542	184.104	117.458	66	60.875	16.7917	253.125	264.146	66	47.8125	19.625	41.8542	33.0625	8.5	617.521	398.312	353.104	66	167.729	40.4375	124.938	49.8958	17.8125	641.979	266.417	328.917	66	29.8333	43.7708	174.021	356.458	66	50.0208	76.6875	183.021	389.167	66	100.292	107.146	271.833	263.354	66	46.1875	77.3125	410.208	260.458
67	40.4375	22.0417	180.188	126.25	67	51.2917	17.5417	244.667	275.979	67	43.2292	18.8333	38.7292	31.7083	8.45833	586.729	396.583	351.229	67	158.708	41.125	114.312	46.2708	17.5833	638.583	275.229	319.312	67	28.375	40.75	163.438	329.458	67	44.6875	67.9167	193.188	367.729	67	92.9583	93.0417	270.604	254.375	67	44.3333	69.6875	404.792	250.979
68	34.6667	25.8333	178.167	133.875	68	44.625	21.875	235.771	283.792	68	39.9375	19.3542	37.1458	30.5	10.5417	552.979	401.458	355.042	68	153.917	39.3333	100.292	40.9375	17.0833	631.208	277.417	320.312	68	26.1042	37.2083	160.521	310.896	68	39.4583	60.2917	209.542	353.458	68	84.9583	80	275.938	250.604	68	40.875	62.0417	400.042	251.042
69	31.1875	29.2083	179.396	138.729	69	38.7292	25	237.042	285.854	69	36.625	18.1667	34.0833	29.0417	12.9167	528.958	410.792	366.812	69	151.417	37	89.3958	36.2292	15.5208	625.271	285.854	330.562	69	24.7083	34.4583	165.688	303.083	69	33.3958	52.875	223.188	343.271	69	77.375	68.8958	282.25	244.438	69	37.7708	54.3333	398.833	256.75
70	27.2708	32.9792	183.729	138.167	70	34.7708	27.1042	255.875	281.792	70	33.9583	17.125	31.4375	27.0625	14.375	515.208	424.25	386.708	70	155.833	34.9792	81.7083	32.6667	15.5208	619.271	299.188	349.979	70	22.6458	31.9583	178.812	301.604	70	29.875	47.6458	240.854	348.562	70	70.0833	59.2083	297.396	241.125	70	37.125	47.9583	416.062	268.146
71	24.625	35.3125	196.417	135.375	71	34.5208	30.25	296.292	278.292	71	33.5208	17.9792	29.9375	26.3125	16.2292	518.021	444.354	419.021	71	167.208	33.8125	78.6667	30.4583	16.5833	611.5	314.167	386.792	71	20.9792	29.5	199.708	301.479	71	27.1458	42.0833	255.958	350.979	71	63	50.7917	319.438	238.688	71	34.375	41.8542	442.583	289.417
72	22.6875	39.9583	222.854	131.917	72	41.3542	34.7292	361.792	269.583	72	32.3333	16.2292	27.3958	24.7083	16.2917	536.167	466.438	456.229	72	182.75	30.5833	76.3958	26.5625	16.5417	599.521	329.875	434.875	72	19.5625	27.9792	226.083	309.875	72	25.2708	38.2917	266.458	363.938	72	57.5208	45.1667	355.5	244.292	72	33.4792	38.125	482.958	326.458
73	21.1667	41.0417	258.354	126.104	73	57.1875	37.7917	442.062	258.229	73	32.9167	15.5417	25.8542	22.5417	16.5833	566.417	491.042	498.75	73	204.646	30.5417	79.9583	24.7917	19.0208	596.938	346.104	495.417	73	18.0417	27.7708	262.021	335.271	73	22.625	34.9375	274.896	388.708	73	53.0208	40.5208	392.271	257.104	73	31.5833	34.4167	521.521	373.25
74	26.4583	41.1667	306.792	124.625	74	78.6667	37.5	540.208	250.833	74	36.0417	15.6458	25.8125	22.8958	17.0208	605.125	516.167	543.812	74	227.188	30.6667	88.2708	23.4583	19.375	603.021	363.104	561.667	74	17.2083	28.625	301.646	378.688	74	22.1458	34.25	280.062	422.938	74	48.8958	36.8333	438.5	276.312	74	30.5417	33.4167	558.125	429.979
75	34.4375	38.6875	356.979	124.792	75	105.583	35.0833	635.958	246.354	75	41.0625	16.6667	28.25	21.5833	18.1875	647.896	540.896	583.312	75	249.5	31.7708	100.833	24	19.3333	619.083	374.542	622.896	75	16.7292	31.7083	336.188	437.625	75	20.4583	35.4375	278.625	472.354	75	45.5625	35.3333	478.729	303.312	75	30.4375	33.1458	586.333	486.021
76	48.75	36.7292	406.146	126.667	76	131.042	31.2083	703.271	241.833	76	46.9792	18.9583	32.2083	22.8542	19.1042	686.438	561.625	614.479	76	269.896	35.875	119.729	28.7917	19.8958	648.292	381.229	676.375	76	17.6042	37.8542	368.958	510.5	76	20.7917	40.3958	273.75	531.833	76	41.9583	34.1042	511.125	338.479	76	34.3333	37.2917	604.979	535.875
77	67.5833	33.4792	441.938	130.938	77	154.917	27.6458	734.833	243.062	77	52.2083	20.8542	36.1667	23.875	18.0208	714.958	573.958	633.25	77	286.25	41.8125	140.667	37.3125	20.0625	682.042	390.896	717.688	77	18.5833	45.0833	394.396	588.896	77	21.0208	48.2917	259.292	588.583	77	42.6667	38.3958	528.75	381.5	77	40.8333	45.1667	606.521	570.292
78	85.7292	30.4792	455.458	137.396	78	173.062	24.6458	737.292	252.438	78	58.125	23.4792	41.875	27.6042	16.8958	741.604	577.625	632.021	78	291.938	43.5208	160.562	47.1458	19.0208	709.604	394.146	733.646	78	21.8958	52.625	415.042	661.979	78	26.25	62.25	250.521	636.417	78	44.7917	44.2708	534.833	425.125	78	49.0833	53.5625	598.771	592.438
79	102.5	28.0208	451.979	146.896	79	187.938	24.1042	719.021	272.417	79	63.4792	26.7083	47.1875	31.1042	14.6667	756.271	569.208	608.271	79	292.958	43.7917	178.562	58.6042	19.4792	740.812	399.375	719.5	79	26.4375	61.5625	425.646	717.708	79	31.1667	76.5625	237.875	661.562	79	53.7083	57.5625	524.312	468.875	79	58.4375	63.6875	584.917	587.562
80	115.312	26.2708	431.562	155.938	80	190.562	22.1458	673.562	293.604	80	66.3125	30.1667	52.7292	35.7292	12.4792	763.604	553.042	567.104	80	286.062	44.7292	191.896	68.2292	18.7708	774.333	399.729	682.146	80	29.4792	70.1667	417.479	740.938	80	38.9375	92.5417	222.604	671.688	80	65.1875	71.375	508.271	501.396	80	67.8125	76.8125	582.917	556.688
81	123.646	24.4792	398.271	166.75	81	182.521	20.5417	609.312	313.375	81	67.6458	33.25	56.7917	40.2708	10.0417	757.104	534.146	515.438	81	274.875	47.6875	198.542	77.3958	19.3542	805.312	400.354	621.188	81	34.5417	77.2917	397.271	726.521	81	48.1458	109.938	206.75	661.271	81	79.1875	87.7083	495.146	523.479	81	77.875	92.3333	566.875	508.5
82	123.667	22.4167	353	176.979	82	166.417	18.1667	531.833	324.188	82	68.0417	38.5	60.9792	46.5208	9.1875	751.021	512.375	465.583	82	259.75	50.6875	198.104	84.7917	18.4167	827.771	394.312	546.208	82	38.8542	82.9792	356.104	700.396	82	59.3333	127.125	192.812	636.042	82	97.1667	104.375	482.146	526.167	82	86.4583	107.354	549.667	451.833
83	118.583	21.875	309.958	184.271	83	149.229	18.7917	462.917	332.5	83	65.2292	41.5833	62.875	51.875	6.75	732.333	490.354	424.333	83	242.958	55.5208	192.229	90.3958	18.4167	835.667	387.042	474.271	83	42.125	85.0833	307.458	662.604	83	69.25	138.458	190.854	591.083	83	116.667	121.083	471.125	512.125	83	91.4792	118.542	525.917	395.375
84	109.021	22.5417	273.917	192.021	84	128.562	18.0625	407.542	339.479	84	61.6458	45.625	63.0625	54.7917	5.41667	696.729	467.917	389.104	84	224.667	58.8333	182.25	92.5833	17.3125	831.917	379.333	413.354	84	45.0417	85.4792	264.5	620.083	84	76.1667	141.583	193.812	533.583	84	134.458	134.333	449.562	490.708	84	95.2292	123.812	501.062	348.458
85	95.6042	22.4167	247.812	195.438	85	108.833	18.4792	371.562	349.812	85	57.9167	47.7083	62.9375	57.4792	4.97917	658.875	446.792	366.646	85	206.917	61.4375	169.833	90.2917	16.8542	805.729	373.292	365.479	85	46.2292	82.7292	229.667	564.312	85	78.3333	136.271	195.5	490.625	85	147.938	142.938	426.583	463.438	85	94.9375	123.021	476.396	317.438
86	82.3125	24.5625	230.479	196.083	86	92.0417	19.4792	349.417	361.104	86	53.1667	48.2292	60.8958	58.2708	4.83333	621.896	435.75	353.583	86	190.729	63.6875	154.75	85.875	16.7292	754.646	367.771	329.75	86	45.6458	78.6667	200.375	515.042	86	78.6042	128.271	197.75	461.021	86	152.896	141.479	399.229	429.146	86	90.8125	116.979	448.75	294.333
87	69.8333	27.375	218.771	195.062	87	75.4583	20.1042	329.479	364.021	87	47.8125	46.9583	56.7083	57.4375	4.375	592.146	431.75	341.625	87	176.562	63.9167	141.083	79.1458	16.1458	701.146	366.292	307.438	87	44.1875	72.9375	176.792	455.188	87	72.625	115.75	197.042	410.667	87	152.125	134.458	382.458	394.271	87	86.4792	108.562	429.333	278.583
88	58	30.9792	212.125	191	88	65.5833	25.1458	318.75	368.479	88	45.2292	47.7292	54.25	55.8958	7.3125	566.979	436.292	326.771	88	164.5	62.8542	127.271	72.8542	15.6042	656.917	365.958	297.979	88	41.2708	67.6667	161.604	400.146	88	66.4167	103.833	195.521	361.417	88	146.583	123.75	379.396	368.229	88	80.1042	98.0208	417.188	266.458
89	49.6042	36.125	211.25	187.25	89	55.75	29.1458	313.708	368.5	89	41.4375	46.5625	52.0625	53.4167	7.41667	548.542	442.958	311.208	89	155.021	60.4792	113.271	66.0625	15.2917	608.25	369.292	297.979	89	38.6875	61.7292	151.688	342.854	89	58.5208	92.9375	189.146	328.479	89	136.417	110.229	377.396	343.667	89	72.5	88.6667	409.812	258.062
90	42.2917	40.9167	215.021	182.125	90	48.4167	34.1667	316.292	364.938	90	37.7292	45.375	49.0625	51.2083	7.85417	537.792	457.604	297.312	90	150.188	57.9167	101.229	59.3958	14.4583	562.562	377.25	302.146	90	35.625	56.1042	143.625	309	90	52.75	83.8542	185.75	304.417	90	125.896	98.8958	387.5	325.979	90	64.9375	78.3333	411.167	255.521
91	35.6875	45.4583	227.312	178.521	91	42.8958	37.4583	337.354	356.583	91	34.4583	42.8125	45.4375	48.5	7.79167	532.542	477.083	283.792	91	150.938	55.0625	91.3333	53.2708	14.5625	527.688	388.604	307.146	91	32.9167	50.75	138.25	291.479	91	47.125	74.7292	181	289.583	91	113.292	88.0833	406.771	315.479	91	58.4583	70.8125	413.083	261.438
92	30.3958	47.6667	248.625	177.562	92	39.0833	39.2917	380.646	346.646	92	32.8542	42.4792	43.6458	46.7292	8.9375	530.562	500.604	274.125	92	154.833	50.4375	82.75	46.1667	13.0417	502.896	400.958	312.333	92	30.25	47.0208	137.958	275.229	92	44.8333	67.5208	174.604	281.062	92	102.417	79.0417	426.604	318.792	92	52.5833	64.4583	418.625	280.083
93	31.8542	60.4583	293.646	187.938	93	40.3333	40.125	450	343.854	93	31.5417	40.4792	40.6042	43.9792	9.04167	525.542	523.812	270.562	93	167.021	49.75	81.625	42.6875	14.3958	489.417	415.938	319.708	93	29.3542	45.6042	146.083	289.792	93	41.6875	60.6458	164.396	280.458	93	92.2917	70.8333	441.688	325.646	93	48.6875	58.8542	432.062	307.854
94	26.1042	49.3958	326.521	182.375	94	46.7292	40.625	541.312	348.938	94	31.5	38.7708	39.1667	41.6042	8.45833	521.688	543.979	274.646	94	181.146	46.1458	82.0833	37.8542	13.1458	475.354	431.521	325.646	94	27.9792	44	156.896	309.479	94	39.3125	55.2083	155.812	290.771	94	84.1042	64.9375	471.562	343.188	94	44.625	53.5417	442.083	343.896
95	28.4375	48.2917	380.375	188.708	95	58.5208	37.4792	639.708	352.417	95	32.8125	37.7083	38.9583	39.2917	7.70833	517.292	561.167	283.312	95	200.708	44.6875	88.4167	35.625	14.1042	472.062	447.292	337.208	95	26.7292	44.125	170.833	340.125	95	36.7292	50.5417	147.333	308.792	95	76.8542	59.4167	486	367.875	95	43.4167	50.125	457.229	379.771
96	33.3333	44.9167	436	193.271	96	78.6042	36.2292	739.479	355.688	96	35.4792	37.6875	39.5208	37.875	7.70833	508.396	571.146	290.25	96	221.625	43.1042	98.75	34.5417	14.0833	483.896	461.792	352.438	96	25.4583	46.2083	184.729	373.125	96	34.3542	46.7292	137.25	332.625	96	69.6042	53.7083	486.708	392.75	96	40.9792	46.2083	473.396	415
97	43.8333	42.7083	493.854	200.375	97	101.875	32.6875	819.771	359.396	97	39.8542	37.0833	41.1042	36.4583	6.66667	495.938	571.479	296.479	97	239.521	42.375	111.979	35.2708	12.875	507.333	473.562	368.271	97	25.0208	50.2917	197.958	402.688	97	33	46.6875	127.292	364.229	97	65.5	51.125	476.146	427.75	97	41.9583	44.8542	486	438.354
98	58.3125	39.625	540.292	206.688	98	125.625	29.6667	868.021	369.646	98	46.2708	38.3125	44.4792	36.2708	6.20833	480.542	567.792	300.354	98	253.896	43.3958	128.354	38.7083	12.4792	537.729	481.604	375.958	98	25.75	56.3333	207.167	425.042	98	31.625	49.5417	117.146	390.771	98	61.6667	49.25	462.396	454.417	98	45.8125	47.2917	484.708	447.771
99	75.125	36.4167	564.938	212.042	99	145.812	25.9792	873.979	378.333	99	51.4375	39.6667	47.5417	36.7917	4.54167	458.979	552.938	302.521	99	266.146	47.8125	146.896	46.3542	13.2292	574.375	490.083	379.354	99	27.75	63.6667	209.104	435.646	99	32.375	58.8958	109.958	412.625	99	59.4583	49.8125	445.375	480.958	99	50.2292	52.1875	476.188	437.979
100	90.0833	33.4792	563.854	216.208	100	163.604	25.0625	849.917	394.5	100	58.5417	43.6875	54.1042	40.4583	4.70833	439.771	535.146	305.104	100	271.667	51.9583	162.271	56.4167	12.8333	606.25	494.958	372.854	100	29.4375	71.7083	203.917	431.021	100	34.1875	72.1875	103.25	422.312	100	60.6667	53.875	417.271	500.938	100	56.125	59.75	465.875	412.292
101	103.104	31.2292	544.083	219.208	101	172.521	23.6458	799.667	410.688	101	64.5625	48.5417	60.0625	45.0625	5	420.792	519.083	300.938	101	269.396	55.5833	172.604	65.7083	12	625.75	495.75	350.5	101	33.4792	81.5625	194.438	412.125	101	38.6875	90.25	97.6458	415.875	101	65.4375	61.9167	390.479	504.042	101	64.8125	71.9375	449.646	376.625
102	113.542	30.2708	512.854	219.458	102	174.333	23.0417	734.854	420.917	102	67.5417	52.7917	63.875	48.8125	4.14583	399.917	499.479	289.583	102	264.125	63.5	179.5	77.2083	11.4167	632.125	496.292	323.833	102	36.9583	90.0625	177.125	380.458	102	44.125	108.292	91.8333	396.125	102	77.0208	74.0417	357.938	494.438	102	80.2917	89.4583	434.104	341.958
103	117.188	29.125	468.521	219.146	103	167.021	21.4375	665.583	424.75	103	69.625	57.9792	65.3333	54.3125	3.79167	381.083	481.042	270.625	103	252.333	70.1458	179.75	85.9583	10.4167	621.083	491.583	291.771	103	41.1042	97.3125	156.354	343.333	103	51.6667	126.625	87.0417	366.938	103	91.6458	87.9792	336.438	471.208	103	89.7708	105.125	412.979	308.521
104	115.917	28.4583	410.5	218.146	104	153.917	21.6042	593.521	431.458	104	68.1667	62.7708	65.9375	57.7917	3.10417	361.896	468.583	245.917	104	236.75	77.3125	175.083	93.2917	9.20833	597.375	487.458	261.208	104	45.1875	101.562	133.354	303.854	104	60.3333	142.312	81.3542	327.979	104	108.104	104.521	321.792	438.292	104	99.5833	121.604	388.688	280.125
105	107.354	26.9792	353.667	215.5	105	137.021	21.3333	530.438	433.771	105	67	68.6042	67.1667	64.4167	5.4375	347.062	461.708	225.292	105	221.188	83.8125	166.688	98.6875	9.35417	559.875	481.958	232.583	105	48.5625	102.333	113.375	271.875	105	68.4167	151.583	76.8333	289.104	105	127.667	120.833	303.542	401.167	105	104.375	132.854	358.458	257.083
106	99.0208	29.3542	312.917	215.312	106	119.083	22.5417	478.188	429.875	106	62.7292	71.875	65.6042	65.8333	5.35417	330.188	454.812	202.688	106	204.062	88	156.021	99.375	8.97917	510.5	477.646	207.75	106	49.9792	99.9167	97.8333	241.417	106	75.0833	152.896	73.125	252.146	106	146.938	134.625	288.167	362.625	106	107.208	138.917	331.479	237.729
107	87.0417	30.5833	282.667	213.458	107	103.375	24.0625	439.208	425.812	107	57.4583	73	63.9583	67.0208	6.08333	314.542	454.583	184.083	107	188.833	90	145.042	96.2292	8.58333	457.333	473.479	188.25	107	51.5208	96.6875	87.25	219.396	107	80.75	149.104	72.5833	221.979	107	162.958	141.167	268.625	330.25	107	103.812	135.771	301.146	219.25
108	76.0208	34.2083	267.917	213.312	108	87.5208	25.9375	411.792	425.188	108	54.5625	74.9167	62.5208	68.6458	9.25	304.792	457.604	169.771	108	173.625	89.6458	132.667	90.8542	7.97917	411.208	471.312	171.812	108	50.7917	91.4792	80.0208	202.688	108	80.1875	138.812	70.3333	198.188	108	169.917	141	246.979	299.708	108	101.042	129.75	274	204.625
109	63.5625	37.0208	257.562	212.604	109	75.2292	29.3958	393.188	424.667	109	49.8333	73.7292	59.8958	69.1042	11.0208	295.604	463.896	156.188	109	161.75	88.4583	119.688	83.6458	8.72917	370.521	473.479	158.438	109	48.5417	84.4792	74.75	189.854	109	79.2292	128.333	71.7708	185.646	109	171	134.208	227.479	277.396	109	97.4375	121.062	251.917	193.562
110	54.8333	41.4583	254.729	215.667	110	63.9375	31.6458	382.979	426.729	110	45.8333	72.3333	56.75	66.875	14.0417	289.583	476.042	145.75	110	151.146	83.6667	105.333	74.3333	5.45833	330.104	475.562	145.312	110	46.4583	78.0625	71.8333	179.854	110	73.25	114.917	71.375	178.062	110	164.104	124.625	208.292	255.896	110	91.2083	109.25	230.604	184.75
111	46.4375	44.3958	255.688	219.5	111	55.4792	34.2292	387.979	435	111	40.5625	68.8333	52.7708	63	16.2708	283.875	487.479	136.333	111	148.854	83.3333	97.9167	70.3125	8.1875	302.729	486.479	140.062	111	44.5833	71.9792	70.3125	172.833	111	63.625	100.125	68.4792	168.438	111	152.979	113.25	191.958	239	111	83.7917	96.3958	212.271	178.583
112	39.625	46.3542	267.604	226.271	112	48.1875	35.9792	409.062	448.583	112	36.7292	65.9167	49.7708	61.2292	17.1042	282.354	502.479	130.208	112	147.271	79.4583	89.7083	63.5	9.3125	278.062	490.479	135.521	112	42.0625	65.7083	68.5	167.188	112	54.75	86.4583	65.8958	156.188	112	141.521	102.375	178.667	227.562	112	76.3958	86.4167	198.062	176.271
113	33.8542	46.8125	291.146	233.604	113	43.9375	37.0417	450.354	460.5	113	34.7708	63.8958	47.6458	57.8958	17.5	278.708	516.771	124.271	113	149.917	74.875	83.4583	57.2708	7.875	257.312	501.458	133.375	113	39.5625	60.8958	67.6042	164.854	113	48.3958	77.1458	64.4375	148.104	113	127.812	91.6458	166.062	221.896	113	71.9375	77.8333	187.479	179.938
114	30.5	47.25	332.417	243.083	114	42.0208	36.7917	512.604	467.229	114	31.9375	59.6458	44.4375	54.3333	18.4792	277.167	527.646	120.854	114	155.854	71.2917	80.0417	51.6875	8.45833	241	511.083	134.188	114	38.1458	56.875	68.2083	166.896	114	42.0833	68.3333	62.3333	142.875	114	117.104	83.125	158.542	220.917	114	65.4583	68.8958	178.292	186.396
115	28.6042	45.375	390.458	249.542	115	42.7083	35.9375	592.333	471.438	115	30.4167	55.375	41.75	51.0625	21.3125	273.917	535.271	119.042	115	164.875	67.2292	79.75	46.9167	8.33333	230.896	524.729	137.979	115	35.8125	52.7917	68.6667	172.854	115	35.7708	59.1875	58.8958	140.938	115	106.542	74.8542	151.438	223.021	115	61.1458	61.3958	174.5	197.958
116	28.5833	43.3542	456.646	251.25	116	48.1875	32.6875	689.5	473.771	116	30.8333	54.2083	41.8958	49.1458	18.5208	272.812	543.958	122.312	116	175.417	63.0833	81.6875	42	8.60417	226.583	538.354	142.396	116	33.0833	49.25	70.0625	183.333	116	36.3125	56.625	62.2708	149.542	116	97.7083	67.1667	147.729	230.646	116	56.5625	55.3333	168.896	212
117	31.1042	40.7917	516.583	250.812	117	58.0208	30.3333	793.896	472.146	117	31.7708	52.25	41.7917	47	15	268.729	542.688	125.292	117	188.292	59.5208	87.2917	38.7292	9.375	227.521	550.458	148.312	117	32.7292	48.8125	73.2083	197.458	117	32.6042	51.1042	61.5208	159.229	117	90.7917	61.375	145.312	240.979	117	54.1667	50.25	165.604	226.438
118	36.0833	37.7083	574.083	251.188	118	73.8333	29.3958	889.396	466.396	118	34.6875	51.1875	43.3958	45.3333	13.2292	266.062	542.938	130.792	118	202.083	57.3333	96.4583	37.7083	10.4583	234.333	560.792	156.417	118	31.125	49.8542	76	210.979	118	30.9167	47.8958	62.1875	175.604	118	82.7917	55.625	144.312	249.917	118	52.9167	47.1875	162.75	240.604
119	46.6875	36	628.667	253.646	119	90.8542	27.8333	951.083	451.646	119	38.5625	49.8125	44.6875	43.9583	11.3542	261.75	537.604	135.479	119	210.333	54.3542	105.75	36.4375	9.16667	241.229	568.208	160.771	119	31.5208	54.6042	80.375	222.75	119	29.5625	46.6042	63.0833	193	119	77.5208	51.25	143.438	258.938	119	50.5625	43.7917	158.958	248.854
120	58.8958	33.625	665.083	256.417	120	108.979	26.4167	981.583	436	120	44.7083	51.2917	48.9792	44.5417	10.2083	259.312	531.167	140.271	120	219.771	56.375	119.042	40.5833	10.3958	253.958	575	165.292	120	31.625	61.6042	82.8125	231.312	120	28.6875	46.7083	63.2083	210.604	120	72.6458	47.8958	140.417	264.479	120	52.4583	44.1667	158.292	253.917
121	73.0417	31.6875	676.896	253.667	121	124.917	24.7917	977.958	426.229	121	49.9792	52.3333	51.3125	44.4583	8.25	254.771	519.021	142.75	121	227.562	58.9167	133.354	48.2917	10.7083	267.312	580.417	167.958	121	32.1042	70.8333	85.1458	236.188	121	42.2083	63	74.9375	239.229	121	69.9792	47.125	137.25	266.354	121	56.1875	46.75	154.562	251.833
122	87.7083	30.3958	659.875	246.333	122	136.5	23.0417	938.021	419.292	122	54.9792	54.8125	53.7083	45.4375	7.16667	249.5	504.25	141.75	122	229.333	62.9792	144.396	53.875	11.9792	276.167	579.708	166.188	122	32.4792	80.7708	84.8958	234.312	122	29.4583	58.25	63.4167	236.521	122	70.4583	48.9792	134.104	264.208	122	63.7708	53.5208	152.146	243.5
123	100.125	29.375	626.146	239.896	123	141.771	22.5625	864.521	413.708	123	60.9583	59.6875	56.8125	48.5833	6.95833	244.271	490.188	140.271	123	226.521	68.3125	152.354	59.5	11.9375	281.146	581.292	160.562	123	34.2917	91.6042	83.7083	225.438	123	30.5208	68.125	61.4792	240.479	123	74.6042	54.4792	130.833	257.125	123	70.8542	62.375	146.938	228.938
124	107.333	28.7708	585.958	230.938	124	142.25	22.25	788.896	420.042	124	62.9583	62.9583	56.9375	50.9167	6.83333	236.854	475.896	134.458	124	220.042	75.2917	156.729	66.7083	11.0208	280.042	578.354	152.562	124	36.5625	100.688	80.6042	208.5	124	33.9375	78.4792	61.0417	236.229	124	82.1458	61.8333	125.958	244.25	124	79.4583	72.6042	142.354	212.583
125	110.729	29.3333	525.625	219.792	125	137.333	22.8125	706.667	422.667	125	66.5208	69.5417	58.8958	56.1458	8.22917	230.708	465.729	129.021	125	212.146	84.1458	158.917	75.7083	11.7708	274.25	578.854	143.188	125	41.375	108.854	78.375	188.917	125	38.0833	90.5	59.7708	224.792	125	95.2292	73.7083	123.021	229.896	125	87.5	80.9792	137.083	195.354
126	110.438	30.9375	455.125	209.292	126	127.25	24	626.167	426.25	126	66.8958	74.4792	58.7917	60.8125	8.54167	220.708	460.188	122.708	126	200.021	92.1875	154.167	82.75	11.875	263.271	573.167	131.062	126	44.6458	112.354	74.4167	173	126	42.1458	102.917	58.7083	209.896	126	110.521	85.125	118.771	212.854	126	94.7083	90.5833	132.75	180.875
127	101.729	31.875	398.479	201.521	127	113.833	24.4792	552.75	427.042	127	65.3542	78.6667	57.1458	64.7083	8.89583	209.833	455.542	114.125	127	187.958	100.604	148	87.5	12.1667	250.542	565.896	120.333	127	48.7292	113.104	70.25	162.479	127	46.2708	112.188	56.5	193.167	127	127.583	95.5208	115.542	197.479	127	97.1667	98.5417	128.042	167.167
128	92.8125	34.9792	360.396	197.417	128	99.6042	26.4375	495.875	427.062	128	62.7917	83.0208	56.0625	68.1458	9.8125	201.604	456.604	106.667	128	175.708	108.021	140.646	89.9792	12.8125	236.896	558.125	110.667	128	52.875	108.938	65.9375	154.521	128	17.0625	82.5833	21.8333	144.958	128	143.938	104.646	112.062	182.917	128	97.2292	103.188	125.021	156.083
129	80.4583	37.0625	333.208	193.208						129	60.0833	84.4375	53.6458	70.625	10.4583	193.083	462.583	99.8125	129	164.792	111.479	129.917	89.375	12.0833	220.875	547.438	102.188	129	55.2083	102.604	60.375	148.438	129	51.375	115.854	53.4792	169.375	129	158.396	111.479	108.354	169.312	129	97.1875	106.625	122.312	147.938
130	67.5208	39	319.271	187.917						130	55.6042	83.7917	52.4375	70.5625	12.2083	185.875	468.188	92.6875	130	155.625	112.375	120.354	85.7708	12.0208	205	541.208	95.2917	130	55.5833	95.8125	55.2708	142.917	130	51.5208	110.917	51.7917	161.292	130	162.833	112.083	103.375	155.667	130	95.1667	105.729	121.167	141.667
131	57.2292	41.1667	314.042	184.062						131	52.375	83.9583	51.7917	70.8125	13.5208	181.979	482.896	88.5625	131	149.271	110.5	110.667	81.1875	11.1667	190.562	537.083	89.8958	131	55.5417	90.6667	52.0625	138.646	131	52.0417	106.542	51.9583	156.167	131	166.021	111.583	102.333	148.521	131	92.125	100.75	118.979	136.812
132	48.6042	42.7708	315.729	181.625						132	49.875	83.9375	51.1458	71.2917	16.0833	180.646	501.333	86	132	145	106.812	101.562	74.9375	10.6458	176.667	536.625	86.1667	132	53.6042	84.3542	47.9583	133.396	132	49.4583	98.4583	49.7708	151.25	132	160.729	106.917	100.208	141.062	132	87.2292	94.1458	117.583	134.479
133	40.5208	41.9167	326.833	180.688						133	45.7292	81.1667	48.6667	68.6458	13.1875	177.479	518.021	82.9167	133	142.896	101.75	92.8958	68.9583	10.1667	163.875	538.062	83.3958	133	50.3542	78.75	45.0208	128.688	133	46.2083	89.6875	47.7708	145.958	133	152.583	100.458	98.8542	136.417	133	83.5208	87.3958	117.208	134.958
134	36.0417	42.4375	354.229	183.562						134	42.25	78.1458	46.6875	66.1667	10.6042	174.354	534.229	81.0417	134	144.542	96.1042	86.25	62.6458	9.79167	154.062	539.604	82.5625	134	48	72.8125	43.6875	126.521	134	43.7708	82.4792	47.5625	143.292	134	141.583	91.625	98.1875	133.75	134	77.9583	79.4792	117.854	138.667
135	30.8125	40.0208	393.333	186.521						135	39.0833	73.8125	44.6667	62.7083	7.35417	172.042	549.396	80.2083	135	148.792	90.7708	81.4375	57.125	9.45833	147.521	543.396	83.0208	135	45.2083	68.8333	43.4167	127.104	135	39.6875	74	45.9167	150.979	135	129.333	82.1667	98.1458	133.812	135	71.125	70.3958	116.312	144.417
136	28.1875	38.125	448.042	190.125						136	35.4375	68.75	41.5417	57.2292	4.1875	168.104	560.125	78.5833	136	155.354	86.0625	79.2292	52.3125	10.5625	144.125	549.875	85.3125	136	41.8333	63.1042	43.2708	130.417	136	36.375	66.4167	44.7708	142.167	136	118.25	74.4167	98.8958	137.062	136	67.0625	64.2292	117.729	153.896
137	27.6458	36.2292	511.875	194.292						137	35.2708	66.5208	41.9792	55.3958	5.33333	167.896	565.833	81.3542	137	163.438	81.125	79.4792	48.5833	9.375	141.75	559.875	88.3333	137	39.8125	60.0625	44.8333	136.354	137	32.3125	59.6875	42.9375	144.25	137	108.25	66.9583	101.271	143.104	137	62.5417	57.4583	118.188	163.812
138	27.9167	34.3125	578.792	195.667						138	35.5	64.8333	42.6875	53.0208	6.25	167.125	567.208	83.9583	138	170.979	75.4583	80.8125	43.9792	8.79167	141.188	569.75	91.9583	138	36.9375	55.4583	45.875	144.312	138	29.4167	53.9583	41.8542	149.396	138	99.4583	60.9583	102.667	151.562	138	57.7083	50.875	118.229	172.312
139	30.375	32.5625	647.292	198.854						139	35.5417	61.3958	42.4583	50	5.89583	164.083	560.938	85.8958	139	179.292	72.2708	85.6875	41.4792	8.89583	143.375	583.062	96.6042	139	34.4375	53.0208	47.9792	155.062	139	26.875	49.6458	41.1042	157.042	139	91.0208	54.7292	103.479	160.5	139	55	47.1458	119.708	181.896
140	34.3542	30.3333	718.833	201.646						140	37.1875	59.0208	42.9167	47.25	4.97917	160.667	549.5	87.0833	140	184.375	69.5417	91.8542	39.6875	8.125	145.979	594.771	100.312	140	33.0208	52.25	49.7917	164	140	24.8333	46.5417	40.2083	166.312	140	84.6458	49.8542	105.458	171.125	140	54.5208	44.6458	121.083	189.917
141	41.8125	29.8542	781.708	206.062						141	39.8542	56.8958	43.875	45.0417	4.02083	158	537.812	88.6042	141	188.5	67.9375	100.312	39.0417	7.75	150.229	605.417	102.729	141	31.7083	53.0625	51.8542	171	141	22.9375	43.7917	39.6458	177.208	141	80.3958	47.7083	106.104	181.021	141	53.3333	42.7083	121.938	194.479
142	51.625	29.0417	814.062	209.146						142	45.875	57.375	47.2917	45.4167	4.52083	157.229	524.292	90.7292	142	188.021	67.4792	107.125	38.7708	6.25	153.083	612.083	103.562	142	32.0208	57.1042	54.3125	178.583	142	22.7917	43.1458	39.8958	186.229	142	76.6042	44.8333	107.021	188.125	142	53.2708	41	120	195.375
143	63.2292	29.2708	806.75	212.438						143	50.9792	57.125	49.0208	43.9583	3.95833	155.583	508.958	90.7083	143	187.25	71.9792	116.542	41.2083	6.375	156.812	616.312	103.917	143	33.4792	62.375	55.8542	182.729	143	21.1667	41.7708	38.75	190.604	143	75.1042	44.4375	106.729	191.646	143	55.3958	42.1458	118.521	193.042
144	72.9167	29.5625	771.521	213.958						144	57.125	61.1875	54.8125	47.4583	3.58333	156.417	495.771	93.1667	144	184.771	78.1875	124.646	44.6458	6.27083	159.5	623.354	103.542	144	33.4375	67.9167	54.3542	180.646	144	22.9583	44.5625	38.8333	198.479	144	72.7083	44.2708	105.125	190.021	144	59.0625	44.8542	116.771	188.708
145	81.8333	30.25	720.688	215.979						145	61.125	61.2292	52.625	46.3542	1.77083	151.5	478.188	88.6667	145	179.333	85.25	129.833	48.1042	5.41667	158.271	620.167	100.104	145	36.625	76.1667	54.1042	177.417	145	23.8125	48.375	37.5417	199.146	145	75.0417	46.5625	104.188	184.5	145	62.8333	47.875	113.188	181.375
146	88.875	31.4375	663.333	216.5						146	65.4375	64.4792	53.9375	48.3542	2.1875	147.896	463.792	85.8125	146	174.812	94.4583	134.417	53.4375	5.8125	157.104	618.188	97.2917	146	40.0625	83.4583	52.3333	171.438	146	25.7708	53.25	37.2083	197.604	146	78.8125	51	102.521	177.062	146	68.7917	54.6667	110.771	173.583
147	90.6042	32.7708	603	214.25						147	67.4375	67.7708	54.5208	51.3125	2.52083	143.75	452.188	82.5833	147	167.812	102.229	135.312	58.125	5.75	153.312	607.333	92.6458	147	43.0833	89.4375	49.9583	163.146	147	28.9167	59.8958	36.7083	193.646	147	86.5208	57.3333	100.562	167.875	147	73.5	61.4583	106.896	163.104
148	89.0625	34.3542	540.438	210.5						148	68.0417	71.875	55.125	54.9583	3.875	139.792	445.125	79.5833	148	159.896	108.708	133.083	62.1458	4.95833	148.604	595.938	86.5625	148	47.0417	94.7708	47.5	155.542	148	31.5417	66.5208	36.0625	187.271	148	95.8333	64.5	97.7917	159.396	148	76.8542	69.5208	103.792	153.417
149	83.5	35.9792	470.188	207.292						149	66.8542	74.3542	53.375	57.0625	5.29167	134.729	441.646	76.0417	149	154.5	112.938	128.917	66.2708	5.375	143.938	587.271	82.3542	149	49.7708	97.6667	44.6667	145.75	149	33.9792	72.5417	35.1667	177.688	149	107.729	73.5417	95.9167	151.688	149	80.6667	77.75	101.479	143.833

## Sheet: SFig3_avg_stdev
TPs	TK194_prd4_0g0a_AVG	TK194_prd4_05g017a_AVG	11318_mek1_0g0a_AVG	11318_mek1_05g017a_AVG	15333_0g0a_AVG	15333_05g017a_AVG	13262_snr6_0g0a_AVG	13262_snr6_05g017a_AVG	21079_mrp13_0g0a_AVG	21079_mrp13_05g017a_AVG	21341_hel4_0g0a_AVG	21341_hel4_05g017a_AVG	TK194_prd4_0g0a_STDEV	TK194_prd4_05g017a_STDEV	11318_mek1_0g0a_STDEV	11318_mek1_05g017a_STDEV	15333_0g0a_STDEV	15333_05g017a_STDEV	13262_snr6_0g0a_STDEV	13262_snr6_05g017a_STDEV	21079_mrp13_0g0a_STDEV	21079_mrp13_05g017a_STDEV	21341_hel4_0g0a_STDEV	21341_hel4_05g017a_STDEV
0	1.46094	2.67448	4.66406	5.85938	-3.73698	-1.21615	-4.77344	-3.6875	-0.130208	2.19531	-3.57031	0.927083	1.96296	0.902298	11.0007	1.28163	3.66443	3.48766	1.01278	2.34229	0.176777	0.173094	0.0257799	0.73657
1	2.34375	3.89583	5.89062	6.59115	-2.46094	0.158854	-3.22135	-2.27604	0.809896	3.45573	-2.39583	2.18229	1.53943	1.22271	11.1517	0.136265	2.23549	1.69043	0.320408	1.36265	0.217288	0.047877	0.721838	0.832324
2	3.1875	5.1875	8.75781	7.75781	-1.00521	2.19792	-1.24219	-0.721354	1.85417	4.96615	-0.807292	3.92708	0.692375	1.59099	13.4903	1.46946	0.53033	0.589256	1.40317	0.416162	0.47877	0.150997	1.53943	0.905981
3	3.49479	5.4974	11.5495	8.49479	-0.442708	3.52865	-0.390625	-0.328125	2.39844	5.25521	-0.692708	4.09115	0.272531	1.57994	16.7091	1.87825	0.338822	1.50628	1.25953	0.640816	0.578207	0.0662913	1.79723	0.858104
4	3.63021	5.61719	14.6016	8.90365	-0.234375	4.99219	-0.0130208	-0.182292	2.78906	5.39844	-0.776042	3.80208	0.15468	1.71989	20.7602	1.91876	0.618718	2.92786	1.1159	0.972272	0.475087	0.1289	1.72357	0.618718
5	3.46875	5.74479	18.263	9.11198	-0.315104	6.86458	0.0729167	-0.276042	2.52865	5.27344	-0.950521	3.48437	0.522964	1.98874	25.8794	1.94086	0.865469	5.20018	0.670278	0.839689	0.548744	0.0257799	1.52102	0.383016
6	3.02865	6.32031	23.8307	9.64323	0.015625	10.5651	0.799479	-0.101563	2.27083	5.20312	-0.976562	3.69531	0.136265	1.70516	32.479	1.94823	0.714472	8.51106	0.313042	0.202557	1.0312	0.243068	1.30005	0.438259
7	2.6849	8.04688	31.7422	10.7995	0.611979	17.3021	2.13281	0.283854	2.28646	5.29948	-0.651042	4.28385	1.23375	1.33319	42.0913	1.22639	1.13063	11.8072	0.975955	0.0184142	1.42894	0.408796	1.07539	0.239385
8	3.10156	11.763	42.625	13.4115	1.43229	28.5469	4.14323	0.817708	2.42969	5.58854	-0.364583	4.85938	1.20429	2.25022	55.8393	0.596621	2.34966	15.5563	3.90014	0.0589256	1.14537	0.0883883	1.13432	0.383016
9	3.95573	16.862	57.6276	18.4245	2.84115	46.7292	7.47135	2.05208	2.79427	6.36198	-0.375	5.50781	0.578207	3.90014	73.4691	1.55784	3.58341	22.1118	7.72293	0.869152	0.651864	0.924395	1.21534	1.23375
10	4.92188	22.2005	76.6823	26.2005	4.48177	73.3958	12.3464	4.66927	3.39844	7.5651	-0.325521	6.64323	0.419845	5.4543	94.0599	4.18003	4.60724	31.8566	12.7242	2.78792	0.769715	1.66096	1.30005	2.46383
11	5.96615	27.7604	98.5417	36.3359	5.61198	106.409	18.4036	9.17969	4.14844	9.51823	0.731771	9.13021	0.865469	7.54984	116.547	7.62718	5.57951	42.4301	20.0605	5.97726	1.10117	2.78055	0.718155	4.75824
12	7.1849	34.9948	121.651	47.7214	6.69271	142.836	25.4245	16.4271	5.02865	12.7266	3.19271	13.7682	1.57994	10.7981	138.674	11.2437	6.23138	52.2117	29.1424	10.7613	0.953858	4.48939	0.832324	8.86461
13	8.54427	44.3437	143.628	58.8385	8.36979	183.799	33.0052	26.7214	6.2474	17.0443	6.33854	20.5234	2.22812	15.2028	157.136	15.3354	6.26084	63.3634	37.8302	17.3499	0.813909	5.85205	1.62045	14.3079
14	9.59375	53.1094	162.154	68.5391	10.2448	231.802	40.4688	39.4531	7.4349	22.7135	9.94271	29.276	2.60746	19.578	170.468	20.3698	6.37133	81.1331	46.1461	24.9034	1.08644	6.83537	1.23744	20.8817
15	10.1641	58.5729	176.664	76.7448	12.1719	284.893	48.0729	54.2135	8.49479	31.1536	14.2188	40.1901	2.39753	21.6183	179.344	26.023	7.04161	108.515	55.2427	32.1807	1.27427	8.7394	0.611353	29.0466
16	9.94531	60.9427	186.583	83.513	13.8203	334.544	54.9896	69.9063	9.50521	43.3464	19.0365	52.7682	2.05135	20.9628	184.069	31.7425	7.67874	139.252	63.9637	38.5594	1.42158	11.7962	0.935443	37.7087
17	9.14323	62.0625	191.409	91.0938	14.6745	373.94	58.9141	85.2161	9.99479	58.0495	24.026	65.2891	2.13237	19.5486	184.735	35.812	8.12068	165.503	69.7568	43.2182	1.53943	15.0076	3.87436	44.3157
18	8.40365	63.0026	191.531	103.568	14.888	404.081	59.2839	100.128	9.99479	71.6354	28.3646	76.0547	2.13237	19.0587	181.167	34.6777	8.03966	187.284	70.6407	45.3764	1.33319	16.8085	7.26258	44.2273
19	7.70573	63.6198	187.362	118.086	14.3932	426.469	57.0182	114.953	9.5599	80.8359	31.2031	84.0937	2.02925	19.9463	173.989	27.9712	7.50933	203.558	67.1273	44.5256	0.98332	15.862	10.3488	34.2137
20	7.13281	62.901	180.352	127.562	13.2865	437.797	53.2682	129.875	8.79167	84.6536	32.125	88.6641	1.79355	20.8523	165.636	20.6902	7.33623	208.162	61.6619	41.0711	0.574524	12.3928	12.2639	19.9205
21	6.81771	59.9688	171.56	129.289	11.9635	431.872	49.0026	144.315	8.06771	82.9036	31.0391	89.862	1.2448	19.3497	156.93	15.862	7.49828	197.574	55.8283	36.7143	0.360919	6.94217	12.1423	9.99157
22	6.35677	56.3984	161.74	119.984	10.7865	408.19	44.7995	156.961	7.65625	77.3698	28.6823	88.9974	1.06434	16.5176	148.028	13.9948	7.82973	175.698	49.9652	32.8621	0.412479	0.670278	10.4888	5.94043
23	5.73958	54.7188	152.609	97.4948	10.1641	374.971	40.776	166.359	7.54948	70.9219	26.2656	86.8698	1.23744	15.9173	140.309	15.8068	8.20907	150.345	44.1942	30.4866	0.423527	9.47228	8.91986	4.75824
24	5.73177	55.3385	144.396	71.5807	9.89063	341.302	36.8281	171.576	7.17187	64.8385	24.1536	84.1563	1.24112	17.2652	134.034	19.4344	8.51474	126.771	38.8319	29.5696	0.42721	17.7955	7.90707	5.0676
25	6.29688	58.2109	136.779	54.2578	9.26563	312.289	32.9609	173.628	6.59375	60.1641	22.0495	82.9167	1.06803	19.5154	129.345	20.1489	8.86093	106.173	34.1731	28.8183	0.493502	24.3841	6.89061	7.00478
26	6.90625	64.0599	131.044	43.4427	8.21615	290.341	29.2969	174.495	6.26563	57.5417	20.0313	83.9245	0.935443	23.8612	127.18	14.3189	8.98983	87.4492	30.1994	27.7171	0.383016	28.0633	5.75261	10.3378
27	7.69531	73.6406	128.63	34.5234	7.47917	278.286	26.5182	175.292	6.13542	56.7839	18.1328	86.8698	0.880201	31.0317	128.185	7.4725	8.66942	70.6886	27.0505	26.0009	0.220971	29.6211	4.63671	15.3427
28	8.80469	86.7813	129.719	30.4401	6.90885	279.737	24.6667	175.88	6.07813	58.2604	16.0911	92.974	0.828641	40.5703	133.356	6.65491	8.62155	57.3677	26.0083	22.9589	0.279896	31.0906	4.00326	24.049
29	10.3411	102.607	134.708	32.5964	6.88021	299.052	24.5156	177.914	6.0599	63.6042	14.3255	103.341	1.02751	51.4899	141.981	8.7394	8.83147	47.2067	27.0247	19.8984	0.394065	33.4697	3.51712	36.8395
30	12.5078	120.633	143.63	37.9609	8.30729	340.31	27.1693	183.747	6.28125	75.0182	13.2318	118.107	1.57994	62.5237	151.778	10.9712	8.48528	39.9331	29.0098	18.4106	0.780764	37.1931	2.63324	50.5176
31	15.1042	138.964	154.352	42.3203	10.1667	405.573	31.5052	192.693	6.6875	94.2917	12.7891	139.388	2.46014	72.449	161.872	15.3022	8.71362	38.2059	32.7994	17.2357	1.06066	42.4559	1.54311	64.3136
32	17.6953	153.393	165.128	45.7552	12.1354	494.148	36.9661	204.289	7.6901	122.818	13.3568	169.518	3.78228	79.59	170.564	20.7344	10.1573	45.752	38.1801	14.5067	0.917029	51.2726	0.136265	80.4003
33	19.7214	159.88	175.469	52.4349	14.3698	599.396	43.0469	218.089	9.95052	159.643	15.1276	208.909	5.20386	82.1128	175.51	26.0856	11.2327	62.8515	43.2808	10.3856	1.46209	66.2507	1.00542	99.0797
34	20.6354	156.674	184.505	65.0651	16.3203	707.141	48.6146	232.107	12.8385	200.445	17.7318	256.531	6.01777	79.8036	176.092	34.8508	11.3395	86.5985	47.4793	6.54442	2.68111	85.7993	0.55611	118.845
35	20.237	145.18	190.815	78.612	18.1276	799.857	53.7917	244.596	15.2708	239.763	20.5182	306.008	6.27189	73.285	172.457	42.5406	11.2806	114.26	51.0148	3.97379	3.22617	105.48	0.902298	133.735
36	18.862	129.62	193.333	81.4792	19.5625	862.362	58.8307	253.958	17.3203	272.125	22.901	347.969	6.27189	64.2878	165.205	38.3163	11.4463	143.325	53.9795	2.33493	3.08991	121.357	1.92245	135.381
37	17.2552	113.88	192.003	71.3594	20.4583	887.706	63.4505	259.839	19.4818	292.602	25.013	378.43	5.68632	55.2574	155.25	25.7652	11.4095	170.659	55.7325	2.12869	2.63324	130.745	2.99416	120.433
38	15.7344	100.057	187.544	58.388	21.1406	879.258	66.8125	262.341	21.5547	298.193	27.0312	401.047	4.78034	47.8697	144.253	13.0778	11.2695	190.841	55.2869	3.82648	1.29268	131.735	4.82453	95.5773
39	14.3125	89.2682	180.487	49.1432	21.3281	844.909	67.6094	261.148	23.263	288.406	28.6354	416.016	4.0806	42.9162	133.47	3.73072	11.3653	202.649	52.7752	5.77839	0.0257799	125.128	7.21102	72.3606
40	13.2292	82.0104	171.086	42.2552	20.8854	793.026	65.7552	257.094	24.1484	265.451	29.7161	414.896	3.49871	39.9884	122.915	0.287262	11.1369	213.421	48.4221	6.5923	0.681327	113.737	9.5128	53.3424
41	12.6016	78.6432	159.982	36.8229	20.1745	730.354	62.5026	250.628	23.8542	233.484	30.1875	397.146	3.03835	38.6957	113.45	2.48224	10.7355	223.07	42.9899	7.00109	1.64255	99.0465	11.4463	36.6149
42	11.8932	79.1823	148.365	32.9974	19.4766	664.727	58.6927	242.669	22.6901	197.385	30.2005	370.583	2.50802	39.8337	105.293	3.42873	10.5661	223.626	38.088	8.48896	2.27232	84.9338	12.4591	21.5078
43	11.0234	84.7318	137.01	29.7135	18.7474	607.297	54.4896	235.328	21.8047	163.76	29.5443	339.747	2.08817	43.9769	97.9858	1.44368	10.8386	211.351	33.8822	10.5108	2.13237	73.5907	11.9877	6.19087
44	10.8333	96.4922	126.474	26.3177	18.099	564.74	50.3021	228.833	21.4375	138.518	27.8307	308.404	2.03293	50.2819	92.1743	0.987003	11.7336	185.21	30.052	13.2141	2.42331	61.0137	11.2806	7.35465
45	11.1432	112.586	117.813	23.3906	17.8516	539.406	46.7734	222.703	20.4427	124.094	26.0651	280.792	2.11764	56.9184	87.8138	3.38085	12.2455	150.422	26.6159	17.5598	2.91682	45.9988	11.0228	15.6153
46	11.8307	130.289	111.297	21.1771	17.5651	533.318	43.7812	217.818	18.8802	119.956	24.9219	260.036	2.25022	62.9583	85.0001	5.86309	11.7962	115.686	23.4524	22.7232	2.93891	31.3005	10.6729	17.3094
47	13.4323	147.219	107.341	19.1354	17.013	546.089	41.2708	216.021	17.2812	122.805	23.5755	248.263	2.19498	68.5673	85.0701	6.99005	11.2364	84.1089	21.2132	28.4979	2.62219	19.8469	10.1315	10.1904
48	15.8854	161.156	106.583	17.2943	16.4818	573.711	39.2865	218.107	15.8281	129.799	21.7734	246.482	2.23917	73.4949	88.8303	6.81695	11.1774	57.3162	20.3735	35.7126	2.06239	14.0795	9.59382	4.56305
49	19.1536	172.279	109.182	16.1406	16.0182	610.216	37.5938	224.674	14.6823	140.701	20.3542	254.112	2.33861	78.4483	96.2696	5.69368	11.3321	36.0293	20.5429	45.0449	1.59099	14.0353	9.03771	21.8503
50	23	181.497	115.56	16.1875	15.6979	652.068	36.862	237.544	13.7057	155.833	19.224	269.081	2.18761	83.1256	107.366	3.84489	11.4537	18.7089	21.8724	55.6294	1.16746	18.3479	8.70625	38.2537
51	27.0781	187.57	125.393	17.6016	15.8307	698.417	37.888	256.286	12.8021	174.617	17.9375	288.984	2.28337	85.0185	121.022	1.99242	11.6488	10.0321	24.6567	67.4256	0.338822	26.8664	8.55894	51.9944
52	30.6719	187.641	137.474	19.4531	16.9167	744.781	40.7839	278.453	12.2448	196.411	17.2656	314.443	2.95364	81.7666	134.844	0.780764	12.1018	15.4311	29.0982	80.9122	0.795495	38.8393	7.50564	62.5053
53	32.7708	180.805	150.237	20.9323	19.0365	783.578	46.1719	302.247	12.474	220.104	17.8203	349.247	3.86699	72.843	147.848	0.15468	13.3466	32.2102	35.5395	94.4393	1.35529	52.2817	5.12284	71.8634
54	32.9036	168.628	162.255	22.4115	22.0964	812.393	54.9531	326.781	13.7552	243.896	19.7943	392.182	4.17267	60.9474	159.416	0.648181	15.8547	57.3162	44.2899	105.565	1.56153	67.3593	2.58904	82.1275
55	31.4089	152.797	172.602	23.8542	25.2578	831.385	66.375	349.896	16.0781	266.305	23.4974	434.497	3.84121	48.7462	166.653	1.62782	18.3295	86.5469	55.2133	114.154	2.04766	84.6208	0.740252	90.123
56	29.0911	136.747	179.992	24.8255	27.1016	838.914	78.3255	368.648	19.3698	285.297	28.7214	468.198	3.89277	38.4379	168.03	2.44173	19.1398	113.354	67.3261	123.055	1.63518	101.838	0.114168	91.5482
57	26.4427	125.122	183.039	25.1797	27.7786	834.844	89.401	381.984	23.1432	297.552	35.1667	489.589	4.36786	33.0315	164.2	3.00152	18.5652	136.707	79.0486	131.839	0.342505	115.509	1.39948	87.0846
58	23.9974	119.784	181.922	24.7969	28.3646	820.901	99.4141	389.388	26.9167	301.13	42.6823	497.635	4.36417	32.8989	156.035	3.59446	17.3609	155.21	88.4141	137.116	2.94628	123.884	4.33103	78.29
59	21.9922	119.836	177.521	23.7786	29	800.427	107.789	391.198	30.9609	296.062	50.724	491.339	3.73072	36.6628	145.738	4.67353	16.0719	164.167	94.7781	137.901	5.4543	126.263	8.77991	65.4295
60	20.3021	124.268	170.357	22.4245	29.5026	777.115	112.917	388.836	35.1953	282.042	58.8516	472.932	3.16725	43.7485	135.01	5.60161	14.8971	160.778	97.7207	134.192	8.06912	121.762	14.8014	55.2427
61	18.8698	132.227	161.099	20.8229	30.0911	752.997	113.966	382.151	38.974	261.904	66.849	449.708	2.94628	53.9721	124.23	6.15772	13.8365	144.791	96.3175	127.331	11.0485	111.108	22.3917	55.39
62	17.7396	142.867	150.38	18.7708	30.5885	728.167	111.568	371.445	41.7526	240.544	73.7396	423.503	2.97574	66.7369	113.984	6.91639	13.3393	118.949	91.4746	119.542	13.807	94.0415	30.3393	63.9747
63	16.8516	155.409	139.096	16.4557	30.6771	702.437	106.495	359.362	43.3464	219.555	78.1302	395.49	3.20776	80.4886	104.685	7.9881	13.3835	85.8177	84.6466	111.749	15.5748	69.5358	36.0919	77.3472
64	16.4818	168.565	127.904	14.4193	30.3828	676.448	99.3516	347.727	43.6042	200.193	79.2656	371.576	3.28142	92.5757	96.7153	8.5037	13.7407	48.1054	76.408	104.28	15.9099	41.5352	39.0382	91.3457
65	17.0625	180.628	117.346	13.263	30.0599	651.664	91.2891	338.378	42.3359	186.146	77.2708	353.938	2.82106	100.207	90.366	7.75239	14.3373	12.3412	67.5103	97.7538	15.177	15.8952	39.6643	98.2657
66	18.2604	191.055	108.357	13.0417	29.987	630.536	83.5911	334.401	39.7734	179.719	73.2526	342.961	2.46014	103.713	85.4016	6.8059	14.9487	15.4753	59.5701	92.2038	13.7923	4.75087	37.8486	97.6802
67	20.3776	200.466	101.659	13.2526	29.8333	611.789	76.2891	335.904	36.4427	180.044	68.362	338.602	2.74372	105.37	82.1754	6.02882	15.0923	36.486	52.5727	88.149	11.6967	20.7749	34.5488	93.8426
68	23.651	207.768	97.2109	13.7161	29.0625	593.49	68.9245	340.776	32.7865	185.703	63.013	338.555	2.93891	105.48	81.0042	4.38627	14.3336	53.8506	45.4648	87.394	9.14083	32.7552	31.1827	88.2079
69	27.026	210.849	94.9661	14.2995	27.6406	578.391	62.1927	349.451	29.2865	195.935	57.9167	343.951	3.22617	103.908	82.2785	2.27968	13.3466	66.2765	39.6053	88.2079	6.71015	39.9626	27.6214	84.1347
70	29.9922	209.771	96.0443	15.1302	26.3958	569.089	57.2969	362.755	26.4089	210.484	53.3672	358.753	3.71599	102.052	87.0146	0.928078	12.4407	70.3424	36.1656	89.3164	5.18177	42.0434	23.7139	84.3335
71	33.237	206.099	100.792	16.0443	25.3125	566.151	54.2682	379.599	24.2005	227.943	49.1198	384.495	3.75282	100.254	95.4005	0.371968	11.2916	62.6452	34.7771	92.2774	4.46729	37.9923	20.1967	87.0478
72	36.7214	200.125	108.557	16.7604	23.9375	570.531	52.75	398.536	22.3073	247.208	45.4974	419.091	3.31825	97.2935	107.171	0.58189	10.5256	44.3194	35.5027	96.9178	3.91855	26.4944	17.3499	89.681
73	38.8776	193.203	119.18	17.5547	23.1615	583.818	53.6875	418.734	20.6901	268.51	42.4557	457.833	2.72162	93.3602	121.096	1.32214	10.4961	21.6183	38.8319	102.442	3.50239	7.87393	15.0739	89.3754
74	38.7422	188.299	131.823	18.2396	23.3932	605.828	57.8828	438.891	19.5703	289.393	39.9349	496.513	2.50802	89.4674	134.785	1.46577	10.6324	0.441942	44.4778	109.145	3.21513	15.5306	12.9526	84.1641
75	36.7682	185.781	145.154	18.8047	24.7526	634.604	65.5234	456.625	19.0156	306.755	38.4661	530.357	2.8984	85.6483	146.89	0.961223	10.9859	17.302	52.1749	117.763	2.75477	40.9975	9.94001	75.782
76	33.8464	185.268	157.846	19.2005	27.5964	666.68	76.224	470.75	19.1979	319.24	39.0104	554.068	3.62024	82.0281	157.033	0.843372	12.356	24.3989	62.2475	125.548	2.21707	67.7202	5.69368	65.9524
77	30.6641	188.292	167.982	18.8854	30.8958	697.492	88.5052	480.542	20.7187	326.956	42.1458	565.031	4.06955	80.3376	163.485	1.23744	13.9433	24.0379	73.3992	129.047	2.19498	93.6806	1.23744	55.39
78	27.9375	196.622	174.378	18.0078	33.3958	724.563	100.932	484.622	24.1875	331.042	47.9245	563.964	3.78597	82.6836	164.605	1.96296	13.8107	19.8653	83.6596	127.253	2.80633	115.244	2.02925	47.0668
79	25.974	209.75	176.914	16.9323	35.362	747.914	112.32	482.714	28.9714	329.086	56.3958	555.406	3.14515	89.0513	161.312	3.18935	12.1571	9.22553	92.0307	119.582	4.11374	129.92	2.89472	45.9251
80	24.2474	224.815	175.464	15.7552	37.6536	766.922	121.292	476.078	34.6406	318.464	66.901	544.203	2.84684	96.7816	154.893	4.72141	10.7208	9.58277	97.485	107.878	6.58493	135.772	1.53206	49.7847
81	22.3802	238.87	170.651	14.7057	40.7448	780.195	126.797	466.057	41.4974	299.63	78.8438	530.88	2.87262	102.199	146.003	6.03619	9.8332	32.5085	98.9581	95.2753	10.1021	130.675	1.89298	50.4918
82	20.8568	249.904	163.286	13.7214	44.5521	786	128.576	453.159	48.8047	275.021	91.5573	515.336	2.74372	104.169	135.831	6.97163	9.32497	53.9243	96.4059	83.6559	14.4404	112.025	8.47055	46.2382
83	20.3151	258.276	153.81	12.5833	48.4818	780.43	126.826	438.591	55.2682	250.482	103.701	497.065	2.63324	104.497	125.545	7.8592	9.41704	73.9995	91.0437	73.0567	18.7125	82.5879	17.7329	40.4119
84	20.3464	265.628	143.206	11.5573	51.8958	761.237	122.312	423.997	59.7943	230.013	113.799	475.159	2.82474	105.628	115.395	8.36743	9.56067	92.0233	83.9026	62.5753	21.4747	51.6446	27.6913	36.6996
85	20.8047	272.398	132.484	10.9948	54.3333	729.299	115.812	411.367	61.8229	213.346	119.893	450.57	3.08254	109.819	105.816	8.40426	9.92159	99.2859	75.4542	53.6628	22.679	25.0397	36.648	35.4695
86	22.0573	277.339	122.125	10.6849	55.4818	688.872	107.732	403.146	61.2344	199.406	121.112	426.341	3.7786	115.501	97.7354	8.38584	10.8902	92.1633	66.9947	48.5989	22.3549	3.38822	42.9236	34.6004
87	24.3906	279.354	112.797	10.6901	55.5313	648.378	99.0937	400.232	58.1953	187.865	118.451	408.518	4.50044	120.282	90.9221	7.7303	11.4021	77.9033	59.3307	47.5934	20.3256	12.6911	45.9362	32.0076
88	28.125	279.224	105.036	11.1328	54.8854	612.234	90.7708	401.849	53.6745	178.615	112.612	399.021	4.58146	124.657	85.0075	6.40447	10.8055	61.6214	51.5525	49.4606	17.4236	22.1928	46.4076	27.3783
89	32.7188	277.255	98.8203	11.3307	53.4948	579.729	82.8099	407.701	48.8099	171.021	104.419	396.208	4.69195	127.773	81.1221	5.41747	9.81111	41.3878	43.7706	52.6831	14.4846	26.6859	45.1259	22.3254
90	37.2943	273.122	94.7109	11.2109	51.4375	552.216	75.3359	418.456	44.25	164.854	95.2917	400.549	5.03445	128.152	80.4297	4.92397	9.05981	18.4548	37.3772	57.0731	12.0724	29.0724	42.5443	15.2138
91	40.9844	267.685	93.2995	11.125	48.9948	531.784	68.7786	433.474	40.4427	160.055	86.1667	410.451	5.50217	125.162	82.6247	4.28683	7.95495	2.22812	32.3612	63.1019	10.6287	29.0393	38.9719	5.00499
92	44.6771	264.414	94.9167	11.2188	46.7422	517.763	63.974	451.07	37.6562	156.857	77.8411	423.008	7.96968	118.82	87.6665	3.59446	6.61808	17.0258	29.1903	69.941	9.84794	23.7507	35.0202	3.40663
93	47.2682	264.888	99.6823	11.3073	44.7865	507.552	61.513	469.57	35.5573	155.779	70.7109	438.297	10.2199	114.459	95.9161	3.44715	5.98831	25.8536	29.0024	75.6346	8.94195	12.7611	31.2048	10.0247
94	45.7995	266.943	107.172	11.0573	42.8073	499.799	61.513	487.401	33.6354	156.758	64.8385	455.534	8.60682	115.391	106.537	3.73441	5.48008	30.7628	31.1679	78.9603	7.95495	1.30005	27.5772	17.2099
95	42.8385	270.315	117.099	10.8776	41.3125	496.005	64.2839	503.169	31.7526	158.878	59.9818	470.026	6.90902	116.035	118.72	4.21686	4.72878	28.5126	35.5432	79.4722	7.11158	16.8932	23.8612	17.7366
96	40.4323	274.852	128.388	10.6172	40.4297	497.151	69.625	514.922	30.138	160.922	56.112	478.198	6.75434	114.474	130.789	4.48203	4.08428	14.643	42.2128	76.1024	6.32345	33.4329	20.1931	8.05071
97	37.6536	280.604	139.503	9.94531	40.1771	502.138	77.1589	521.552	29.1536	162.099	54.1224	478.937	6.83905	113.741	140.202	4.43047	3.72704	9.80742	50.3556	69.186	5.4322	49.2912	16.1861	5.07496
98	34.5469	287.852	149.661	9.33594	41.2943	509.146	86.6484	523.357	29.112	161.617	54.013	472.24	7.13736	115.122	146.658	4.85031	4.17267	42.6326	59.7468	58.8924	4.30525	61.8461	11.3984	15.0776
99	31.5781	295.974	158.193	8.97135	44.0391	516.375	97.2604	520.693	30.1562	158.701	55.4557	459.172	6.93849	119.118	150.29	5.61634	5.24069	80.3376	69.0755	44.5625	3.51344	68.7625	6.86851	23.4303
100	29.2943	305.211	163.995	8.73177	47.862	521.492	107.482	514.758	32.4427	153.185	59.1901	440.997	6.1614	126.281	149.516	5.64581	5.60898	115.49	75.7009	29.4444	3.41768	70.2282	3.34771	33.0904
101	27.7005	313.859	166.224	8.38802	52.5234	521.393	115.635	506.943	36.1302	145.036	66.8255	419.43	5.44693	134.829	144.846	5.1965	5.84468	142.942	79.3506	15.9173	3.94801	67.0941	0.445625	42.9752
102	26.5078	319.318	164.906	7.79167	58.1042	514.099	120.563	497.375	40.888	134.174	78.2865	396.703	5.25542	141.421	138.011	4.97921	7.18155	160.756	81.0006	3.38822	5.32172	59.5185	0.714472	50.9191
103	25.5625	322.221	160.062	7.03646	64.0781	499.456	121.82	487.133	46.5182	121.307	90.9792	375.169	5.20755	146.014	129.15	4.70668	8.76518	167.529	80.1866	6.50023	7.67874	48.7756	1.59099	52.3517
104	24.875	324.047	152.497	6.70313	70.0885	478.456	120.122	478.547	52.599	107.878	103.604	354.047	4.78034	150.349	119.159	4.02167	9.98052	163.301	76.408	12.1166	10.7318	37.0973	7.46145	46.89
105	24.8229	324.167	143.51	7.02865	75.599	451.729	116.294	471.979	58.0677	95.7604	115.74	331.766	4.41205	152.809	109.3	3.10464	10.7981	148.743	70.4639	14.5325	14.1348	26.4797	16.7643	38.8982
106	25.8438	322.365	133.508	7.26563	79.3958	420.023	110.763	467.081	62.4219	86.4948	125.888	308.883	4.55937	151.984	100.45	2.41595	11.3947	126.613	63.8937	14.9929	17.5525	17.7882	28.6194	30.7702
107	27.6667	320.279	123.445	7.61198	81.3047	387.555	104.352	464.688	65.0729	80.1224	132.331	285.021	4.97184	150.463	92.48	1.30005	11.4647	101.172	57.051	13.1404	19.9684	11.2658	40.1099	23.9311
108	30.1693	319.193	114.281	8.60937	81.7891	358.75	97.3698	465.409	65.25	75.8828	134.641	261.391	5.42483	149.936	85.1032	0.412479	10.8165	76.1097	49.7037	9.88108	20.9849	6.54442	47.8107	19.6222
109	33.2604	319.43	106.042	9.52865	80.6172	333.492	89.5547	469.409	63.2786	73.3255	132.893	239.833	5.89256	149.741	79.2328	2.55221	9.81479	52.4622	42.1281	5.72683	20.7823	2.84684	51.0701	17.3609
110	36.4062	322.07	99.3698	10.401	78.2943	311.513	81.8047	476.818	59.4245	71.4661	126.979	220.177	6.61439	150.205	76.1613	4.86872	9.17397	30.9028	35.7273	1.34792	18.2632	1.01278	51.0074	15.7994
111	39.0859	328.281	94.9766	11.8542	75.7135	294.164	75.3672	486.56	54.1172	69.3984	118.346	203.01	7.16314	152.801	76.4449	5.75261	9.52384	13.0704	31.6099	2.55958	13.7112	1.18956	48.8603	14.5546
112	40.8932	337.289	92.763	12.8333	72.7109	280.432	70.0937	497.263	48.724	67.4531	109.044	188.904	7.1926	156.805	78.5809	5.88519	9.29183	1.96664	28.4316	7.12631	9.41336	1.8046	45.1333	14.2342
113	41.7604	346.672	92.6458	13.013	69.2318	268.828	65.7708	508.518	44.1198	66.1276	99.9974	177.581	7.13736	159.143	82.157	6.55179	8.33428	14.7167	26.0156	10.463	6.06197	2.6185	40.3972	14.492
114	41.6563	354.464	94.4453	13.612	65.4062	259.646	62.6953	519.461	40	65.0859	91.5703	169.143	7.09316	158.583	87.9354	7.53879	8.15383	24.1742	25.6363	10.4261	2.94628	4.36417	36.1619	14.8456
115	40.3385	359.661	98.0781	14.1693	61.6797	253.398	61.3828	530.13	36.599	64.75	84.026	163.167	7.07107	157.412	95.0027	8.11331	7.81869	29.7758	26.7633	7.64559	1.25217	5.87046	32.4533	15.3869
116	38.0651	361.747	103.482	13.5339	58.6198	249.982	62.2188	539.721	34.4635	65.8698	77.6484	158.763	7.28836	157.026	102.556	6.79485	6.51864	31.2342	28.8293	2.47119	1.11222	6.5481	29.0466	15.1476
117	35.6745	361.065	110.393	12.4453	56.1693	249.036	65.2005	546.542	32.763	67.4974	72.487	155.69	7.05265	155.633	110.489	4.23159	5.22596	28.3506	32.5011	4.91292	0.489819	7.95127	25.5037	14.1753
118	33.6458	357.927	117.812	11.5339	54.1224	250.003	69.9036	550.802	31.3125	69.3203	68.0573	153.43	6.23138	150.216	117.218	2.36071	4.26105	22.1302	37.5982	13.0962	0.441942	10.0063	21.8025	12.8495
119	31.8516	352.573	124.88	10.6667	53.0651	252.453	76.0938	552.69	30.5651	71.3906	64.6224	151.32	5.63107	139.794	121.269	1.23007	3.59078	13.8107	43.3545	21.7251	1.24849	12.0208	18.3811	11.9066
120	30.0495	346.253	131.924	10.0859	53.8438	256.451	83.8932	552.198	32.0026	74.4479	63.0573	148.953	5.21123	128.999	123.652	0.114168	3.76387	3.30351	50.0683	31.7609	0.40143	11.7925	14.341	12.1239
121	28.3047	339.729	137.984	9.70833	55.9948	260.388	91.9323	548.625	33.8594	76.8125	63.9583	146.073	5.01236	123.331	124.554	1.75304	4.66985	8.2017	57.423	42.7947	2.51907	10.8718	9.62696	12.4701
122	26.9115	333.094	141.706	9.51823	59.3542	262.354	98.7552	542.354	32.875	75.237	67.5104	142.76	5.0234	122.381	122.304	3.01625	5.57583	18.1638	63.4555	53.637	0.0515599	13.3282	5.46535	12.286
123	26.0417	327.977	142.784	9.34896	64.0052	261.674	103.763	535.146	32.7578	72.5417	73.3438	138.763	4.86136	125.456	117.126	3.35139	6.67332	25.3859	67.4514	63.6617	2.33124	15.1144	2.98311	11.7814
124	25.7656	324.753	141.518	9.32552	69.7734	258.021	106.789	528.07	35.6589	70.8281	81.4245	134.312	4.66249	133.448	110.548	2.98679	8.46687	29.4849	69.8526	72.3274	2.17656	14.1348	2.97942	11.1296
125	26.2812	321.43	138.406	9.78385	76.5365	251.349	107.781	522.096	39.526	68.8828	91.5365	130.005	4.68458	143.51	102.788	2.58168	10.474	30.5529	69.8636	78.0801	2.06976	12.8126	6.00304	10.3414
126	27.2969	317.763	133.227	10.237	83.2865	241.661	106.109	516.591	43.5052	66.3932	102.242	125.841	4.91292	152.437	94.4835	2.3828	12.7206	29.9416	67.4624	79.4501	1.90035	11.2732	12.3339	9.63801
127	28.6328	314.643	126.505	10.6458	89.5313	230.404	102.495	511.37	43.3411	59.2995	111.987	121.971	5.35118	158.683	86.8416	2.276	15.3059	28.1554	63.9342	76.9347	7.64191	15.4348	21.8061	9.18134
128	29.2656	314.133	124.654	10.8411	91.0026	227.669	101.44	510.531	40.2083	54.4271	114.039	121.159	5.55373	159.412	85.129	2.22812	15.8473	27.1978	62.8257	75.3732	13.5381	20.8007	24.6861	9.26236
