# Supplementary material for: Nutritional compensation of the circadian clock is a conserved process influenced by gene expression regulation and mRNA stability
Source: PLoS Biol. 2023 Jan 5;21(1):e3001961. doi: 10.1371/journal.pbio.3001961 (PMC9848017; doi:10.1371/journal.pbio.3001961)
Supplement: S9 Data — The first tab of the Data File corresponds to normalized fpkm values of core clock and compensation relevant genes with Z-score comparing starvation to glucose replete conditions for S4 Fig. (XLSX) [file pbio.3001961.s024.xlsx]

## Sheet: SFig4
Gene_ID	Common	SRR3207363_0g_r1	SRR3207364_0g_r2	SRR3207371_2g_r1	SRR3207372_2g_r2	Z-score
NCU07839	prd-1	1.91936	2.12993	81.1356	89.7001	-2.91302
NCU03363	frh	2.1494	2.03023	35.7726	39.8797	-2.19985
NCU01206	set-1	4.48715	4.7332	17.8598	18.3383	-1.066
NCU03616	ras-2	27.6914	22.6634	68.371	71.7624	-0.869491
NCU09076	hel-4	69.1125	69.3279	184.075	189.76	-0.857027
NCU06240	pkac-1	25.1352	21.7273	45.5987	49.6001	-0.599494
NCU00269	set-2	3.32433	2.57181	6.89207	6.52804	-0.583475
NCU02152	cpsf6	10.5415	12.6109	22.6237	21.6627	-0.531899
NCU05485	ckb-1	41.4709	45.3491	80.5502	80.5307	-0.529937
NCU05267	upf2	9.45197	9.64167	17.246	18.6239	-0.510446
NCU09014	cpsf5	27.1158	31.319	52.5646	52.2619	-0.49695
NCU02961	rbg-28	8.60643	8.5118	14.5913	16.86	-0.4881
NCU16397	nab2	17.5996	17.3498	27.5293	29.874	-0.414606
NCU06205	rco-1	61.7654	54.9646	89.2784	93.3477	-0.385677
NCU04242	upf1_prd-6	17.4703	19.4197	27.1379	30.77	-0.377508
NCU03946	pabp-2	38.9662	45.2	54.1295	62.1534	-0.277427
NCU02713	csp-1	15.3533	7.9731	15.5418	14.3344	-0.202074
NCU00685	ck-1a	118.801	140.963	149.876	166.678	-0.172846
NCU03435	upf3	26.416	24.0022	26.2583	28.8321	-0.0765019
NCU09539	mrp-13	113.03	123.638	129.474	127.996	-0.0749265
NCU00902	wc-2	34.4677	32.8392	33.55	38.2141	-0.0564854
NCU02736	hypothetical	122.531	126.217	127.819	135.16	-0.0502987
NCU02265	frq	27.8237	26.5983	29.3527	27.5095	-0.0391314
NCU02356	wc-1	18.9648	14.506	16.7341	17.3081	-0.0162455
NCU02814	chk2_prd-4	13.3492	15.2926	12.1161	12.5206	0.119247
NCU10352	snr-6	104.943	120.3	80.9788	76.2839	0.306255
NCU03124	cka_prd-3	204.856	217.471	142.184	142.641	0.337656
NCU06565	septal_pore	10.3179	10.8202	7.27892	4.42298	0.452535
NCU06419	mek-1	181.918	181.748	52.1762	48.0907	1.10387
