# Supplementary material for: Nutritional compensation of the circadian clock is a conserved process influenced by gene expression regulation and mRNA stability
Source: PLoS Biol. 2023 Jan 5;21(1):e3001961. doi: 10.1371/journal.pbio.3001961 (PMC9848017; doi:10.1371/journal.pbio.3001961)
Supplement: S10 Data — The first tab of the Data File corresponds to immunoblot densitometry measurements derived from ImageJ for S5A Fig. The second tab of the Data File corresponds to raw traces and circadian period lengths for S5B Fig. The third tab of the Data File corresponds to raw traces and circadian period lengths for S5C Fig. (XLSX) [file pbio.3001961.s025.xlsx]

## Sheet: SFig10_A
condition	time_hoursDD	expression	avg_densitometry_frq	avg_densitometry_rRNA	norm_rRNA	norm_liquid0
liquid	0	1	15.195	6.804	2.23325	1
liquid	4	0.271206	3.515	5.8035	0.605669	0.271206
liquid	8	0.285993	3.4515	5.404	0.638694	0.285993
liquid	12	0.670292	9.2525	6.181	1.49693	0.670292
liquid	16	0.609979	7.4085	5.4385	1.36223	0.609979
liquid	20	0.430689	6.275	6.524	0.961833	0.430689
liquid	24	0.290411	3.94	6.075	0.64856	0.290411
liquid	28	0.411555	5.9875	6.5145	0.919104	0.411555
plate	0	0.864742	12.9225	6.6915	1.93118	0.864742
plate	4	0.130294	1.7965	6.174	0.290978	0.130294
plate	8	0.198374	2.83	6.388	0.443018	0.198374
plate	12	0.582676	7.9175	6.0845	1.30126	0.582676
plate	16	0.892296	10.5335	5.286	1.99272	0.892296
plate	20	0.360253	4.4535	5.5355	0.804534	0.360253
plate	24	0.211404	2.417	5.1195	0.472116	0.211404
plate	28	0.179735	2.1055	5.2455	0.401392	0.179735

## Sheet: SFig10_B
Shown in Figure?	Yes	Yes	No	No	No			Date	Strain	Media_Perc	R_period
Experiment_Date	2021-06-24	2021-06-24	2021-09-08	2021-09-08	2021-09-08			2021-06-24	TK01_cont	025g017a	20.3878
TPs	TK01_025g017a	TK551_025g017a	Frame	TK01_025g017a_spreadC	TK551_025g017a_spreadC			2021-09-08	TK01_cont	025g017a	20.8125
0	44	83	0	-5	8			2021-06-24	TK551_cpsf5cpsf6	025g017a	17.2241
1	25	51	1	-8	-3			2021-09-08	TK551_cpsf5cpsf6	025g017a	17.8393
2	25	51	2	-9	-4
3	24	48	3	-8	-3
4	23	42	4	-10	-5
5	25	52	5	-9	-3
6	31	61	6	-9	-3
7	26	48	7	-7	-2
8	30	54	8	-4	0
9	34	55	9	3	4
10	44	66	10	20	12
11	70	90	11	55	30
12	97	103	12	120	58
13	116	116	13	213	89
14	136	131	14	314	119
15	169	161	15	410	149
16	211	174	16	492	174
17	218	178	17	555	193
18	295	212	18	594	208
19	359	204	19	619	227
20	468	204	20	615	246
21	643	191	21	591	258
22	955	186	22	553	269
23	1265	172	23	510	277
24	1360	150	24	473	279
25	1268	137	25	446	278
26	1159	141	26	423	272
27	998	150	27	394	252
28	862	143	28	369	229
29	699	148	29	339	204
30	568	162	30	312	185
31	529	191	31	278	169
32	494	203	32	251	159
33	452	208	33	238	151
34	442	217	34	231	141
35	533	214	35	237	134
36	867	269	36	248	129
37	1328	324	37	260	125
38	1826	312	38	268	118
39	2228	305	39	272	104
40	1891	238	40	276	85
41	1793	196	41	267	66
42	1420	148	42	259	54
43	1203	132	43	250	47
44	967	115	44	252	44
45	758	103	45	256	45
46	611	117	46	260	49
47	541	141	47	269	58
48	499	146	48	281	69
49	471	151	49	294	84
50	510	175	50	306	97
51	507	219	51	321	109
52	555	260	52	342	118
53	616	304	53	366	125
54	679	355	54	392	129
55	789	389	55	419	133
56	941	412	56	445	135
57	1100	432	57	471	138
58	1248	442	58	491	139
59	1350	437	59	506	142
60	1366	421	60	510	146
61	1321	399	61	508	152
62	1222	379	62	498	159
63	1067	349	63	483	169
64	890	319	64	465	180
65	700	293	65	445	191
66	522	264	66	424	206
67	426	261	67	401	218
68	358	292	68	381	230
69	343	392	69	364	242
70	350	542	70	350	249
71	381	691	71	342	252
72	416	727	72	341	253
73	464	687	73	349	253
74	542	626	74	363	249
75	727	652	75	376	241
76	915	623	76	391	234
77	1178	587	77	404	227
78	1406	529	78	410	219
79	1590	470	79	412	211
80	1725	434	80	409	209
81	1792	428	81	399	207
82	1687	406	82	383	207
83	1598	400	83	363	208
84	1476	420	84	340	210
85	1276	453	85	312	210
86	1077	486	86	285	208
87	931	523	87	257	210
88	812	556	88	230	209
89	712	574	89	205	204
90	607	549	90	185	200
91	536	531	91	173	195
92	480	484	92	164	188
93	437	466	93	159	180
94	463	547	94	159	173
95	414	506	95	161	166
96	485	504	96	166	161
97	523	430	97	174	155
98	582	395	98	184	153
99	646	364	99	194	152
100	708	338	100	201	149
101	754	321	101	205	149
102	775	308	102	206	148
103	773	300	103	204	145
104	747	297	104	199	142
105	700	294	105	192	139
106	643	292	106	184	136
107	578	283	107	175	133
108	513	273	108	166	131
109	453	261	109	156	126
110	402	250	110	148	122
111	357	237	111	139	117
112	321	224	112	134	112
113	290	214	113	129	108
114	267	204	114	128	106
115	249	194	115	127	102
116	241	186	116	129	99
117	242	178	117	132	95
118	254	171	118	137	94
119	281	168	119	144	94
120	314	163	120	152	93
121	353	160	121	162	94
122	390	156	122	173	104
123	441	165	123	174	95
			124	175	92
			125	176	92
			126	177	92
			127	176	93
			128	172	93
			129	165	91
			130	157	88
			131	148	84
			132	141	81
			133	134	79
			134	128	76
			135	124	74
			136	120	71
			137	118	71
			138	118	69
			139	120	69
			140	124	69
			141	129	70
			142	136	70
			143	143	72
			144	150	73
			145	155	73
			146	158	73
			147	159	73
			148	159	72

## Sheet: SFig10_C
Shown in Figure?	No	No	Yes	Yes	No	No		Date	Strain	Media_Perc	R_period
Experiment_Date	2020-10-12	2020-10-12	2020-10-12	2020-10-12	2021-05-26	2021-05-26		2020-10-12	TK01_cont	0g0a	21.7174
Frame	BotL_TK01_0g0a	BotR_15504_set2_0g0a	TopL_15504_set2_0g0a	TopR_TK01_0g0a	Frame	TK01_0g0a		2020-10-12	TK01_cont	0g0a	21.4839
0	51	51	32	29	3	3		2021-05-26	TK01_cont	0g0a	22.7045
1	6	8	5	4	4	3		2020-10-12	15504_set2	0g0a	20.5979
2	4	6	4	3	5	2		2020-10-12	15504_set2	0g0a	20.3878
3	3	5	4	3	6	3
4	3	5	4	2	7	5
5	3	5	4	2	8	5
6	2	5	4	2	9	6
7	2	5	4	2	10	8
8	3	6	5	3	11	12
9	4	8	5	4	12	15
10	8	11	9	8	13	17
11	11	15	11	12	14	22
12	15	19	14	16	15	26
13	18	22	17	19	16	30
14	20	24	19	22	17	32
15	24	28	22	27	18	34
16	25	32	24	29	19	32
17	28	36	27	30	20	29
18	28	38	29	30	21	29
19	27	41	31	30	22	29
20	27	42	33	29	23	30
21	27	44	36	29	24	29
22	28	45	35	28	25	30
23	25	45	38	25	26	31
24	26	48	42	25	27	33
25	25	52	46	26	28	37
26	25	55	50	25	29	39
27	24	60	56	24	30	44
28	25	69	64	24	31	50
29	29	72	74	27	32	51
30	35	73	86	32	33	56
31	42	77	101	37	34	68
32	46	84	117	37	35	80
33	47	90	126	36	36	103
34	48	96	135	36	37	130
35	53	104	145	38	38	134
36	55	109	153	38	39	159
37	59	117	163	39	40	184
38	63	124	173	42	41	190
39	71	131	180	54	42	196
40	85	143	190	71	43	201
41	101	159	202	92	44	181
42	113	172	216	106	45	146
43	122	184	225	113	46	115
44	125	191	233	112	47	83
45	120	191	230	104	48	63
46	113	190	225	94	49	60
47	104	187	216	82	50	57
48	95	177	204	72	51	58
49	93	171	191	67	52	59
50	96	165	177	68	53	63
51	107	153	161	79	54	73
52	131	146	148	108	55	85
53	172	148	141	155	56	103
54	227	151	135	200	57	139
55	283	157	131	238	58	185
56	343	169	133	291	59	248
57	402	182	137	354	60	301
58	455	198	144	413	61	344
59	497	215	154	455	62	373
60	525	236	167	471	63	376
61	542	258	182	466	64	333
62	544	283	201	425	65	262
63	490	304	221	319	66	210
64	356	322	243	201	67	184
65	236	341	263	138	68	182
66	179	354	282	118	69	196
67	167	359	303	120	70	212
68	171	360	320	127	71	219
69	176	364	333	137	72	205
70	189	362	344	149	73	200
71	214	353	351	168	74	213
72	253	344	355	193	75	222
73	309	343	360	232	76	236
74	389	339	360	296	77	267
75	496	327	359	380	78	336
76	627	322	359	484	79	453
77	758	317	355	592	80	549
78	864	316	348	696	81	598
79	939	319	345	783	82	593
80	994	325	344	851	83	583
81	1022	335	346	891	84	607
82	1019	339	363	896	85	642
83	989	352	377	868	86	600
84	920	372	398	786	87	523
85	821	394	411	657	88	439
86	707	417	444	521	89	395
87	609	436	496	426	90	350
88	539	456	526	381	91	335
89	502	465	544	370	92	309
90	496	475	556	380	93	296
91	518	484	569	396	94	286
92	580	486	586	429	95	299
93	689	490	604	490	96	307
94	852	497	618	597	97	347
95	1070	484	605	753	98	422
96	1328	468	584	953	99	553
97	1583	462	557	1174	100	652
98	1790	450	529	1397	101	741
99	1922	439	507	1582	102	768
100	1988	442	502	1697	103	801
101	2004	446	505	1749	104	766
102	1993	455	525	1757	105	760
103	1952	464	526	1726	106	761
104	1873	482	532	1652	107	702
105	1759	503	542	1530	108	623
106	1623	521	563	1385	109	531
107	1457	549	581	1228	110	476
108	1292	577	599	1082	111	418
109	1147	600	623	961	112	400
110	1042	613	644	876	113	377
111	984	623	646	824	114	362
112	985	634	651	807	115	338
113	1057	645	655	837	116	331
114	1214	649	655	930	117	315
115	1459	642	640	1099	118	328
116	1782	617	626	1352	119	346
117	2146	596	612	1684	120	377
118	2497	569	585	2037	121	430
119	2664	517	545	2304	122	499
120	2658	463	497	2430	123	568
121	2571	428	455	2471	124	616
122	2448	402	425	2438	125	649
123	2297	391	411	2342	126	633
					127	621
					128	585
					129	546
					130	497
					131	436
					132	386
					133	361
					134	313
					135	291
					136	274
					137	263
					138	257
					139	259
					140	276
					141	302
					142	353
					143	422
					144	506
					145	594
					146	659
					147	678
					148	672
					149	638
					150	655
					151	656
					152	635
