# Supplementary material for: Nutritional compensation of the circadian clock is a conserved process influenced by gene expression regulation and mRNA stability
Source: PLoS Biol. 2023 Jan 5;21(1):e3001961. doi: 10.1371/journal.pbio.3001961 (PMC9848017; doi:10.1371/journal.pbio.3001961)
Supplement: S12 Data — The first and second tabs of the Data File correspond to raw and processed traces for S8A Fig. The third tab of the Data File corresponds to circadian period lengths for S8B Fig. (XLSX) [file pbio.3001961.s027.xlsx]

## Sheet: SFig8_A_indiv_reps
Experiment_Date	2021-02-23	2021-02-23	2021-02-23	2021-02-23	2021-02-23	2021-02-23	2021-02-23	2021-02-23	2021-03-02	2021-03-02	2021-03-02	2021-03-02	2021-03-02	2021-03-02	2021-03-02	2021-08-18	2021-08-18	2021-08-18	2021-08-18	2021-08-18	2021-08-18	2021-08-18	2021-08-18	2021-08-18	2021-08-18	2021-08-18	2021-08-18	2021-08-18	2021-08-24	2021-08-24	2021-08-24	2021-08-24	2021-08-24	2021-08-24	2021-08-24	2021-08-24	2021-09-14	2021-09-14	2021-09-14	2021-09-14	2021-09-14	2021-09-14	2021-09-14	2021-09-14	2021-09-14	2021-09-14	2021-09-14	2021-09-14	2021-09-14
time	X1A_LowGluc	X1B_LowGluc	X1C_highGluc	X1D_highGluc	X2A_lowGluc	X2B_lowGluc	X2C_highGluc	X2D_highGluc	time	X2A_lowGluc	X2C_lowGluc	X3A_highGluc	X3B_highGluc	X3C_highGluc	X3D_highGluc	time	X1A_01uM_Dex	X1B_01uM_Dex	X1C_01uM_Dex	X1D_01uM_Dex	X2A_1uM_Dex	X2B_1uM_Dex	X2C_1uM_Dex	X2D_1uM_Dex	X3A_1uM_Dex_FBS	X3B_1uM_Dex_FBS	X3C_1uM_Dex_FBS	X3D_1uM_Dex_FBS	time	X1A_HIGHg	X1B_HIGHg	X1C_HIGHg	X1D_HIGHg	X2A_LOWg	X2B_LOWg	X2D_LOWg	time	X1A_MEM_10.FBS	X1B_MEM_10.FBS	X1D_MEM_10.FBS	X2A_MEM_5.FBS	X2B_MEM_5.FBS	X2C_MEM_5.FBS	X2D_MEM_5.FBS	X3A_MEM_2.FBS	X3B_MEM_2.FBS	X3D_MEM_2.FBS	X4A_MEM_1.FBS	X4B_MEM_1.FBS
1	124.057	135.122	152.054	165.074	129.925	111.623	180.687	137.457	1	124.747	121.711	85.0083	87.9501	130.907	106.655	1	207.567	229.39	245.717	153.891	191.311	209.005	198.068	207.155	65.8956	58.1568	61.1045	68.0927	1	302.31	284.741	237.371	224.51	220.305	283.977	213.034	1	206.52	286.109	276.807	193.803	272.484	249.92	226.32	206.214	185.626	193.873	211.69	305.107
2	117	124.613	142.329	155.071	107.823	74.8076	160.458	125.069	2	119.051	119.856	77.0645	82.414	122.089	102.299	2	198.165	219.227	235.7	145.757	192.812	200.15	195.57	196.42	135.42	115.046	126.661	129.208	2	292.651	276.514	224.669	213.635	197.798	279.65	204.721	2	203.685	279.832	271.721	186.576	266.325	241.04	220.651	195.79	179.285	188.951	196.858	297.04
3	123.937	129.742	153.015	162.693	95.4515	55.3978	161.057	127.503	3	122.338	127.942	77.9725	86.9346	129.093	107.376	3	189.351	206.208	223.665	136.681	184.191	190.33	180.781	182.774	174.221	147.459	159.932	159.889	3	270.178	248.867	204.06	190.972	158.172	258.74	185.288	3	187.747	255.624	244.687	167.998	241.703	218.137	200.781	187.199	169.043	178.134	189.903	283.647
4	151.373	156.497	187.471	196.945	97.3402	53.9885	185.644	147.388	4	145.773	153.387	87.3642	106.245	156.935	123.407	4	178.981	192.78	208.944	127.441	172.557	175.933	165.582	169.188	171.522	151.605	156.991	154.493	4	240.458	225.691	184.232	177.379	129.143	236.053	168.147	4	180.281	241.45	225.197	156.159	224.748	201.487	188.599	180.839	169.251	176.678	185.92	272.931
5	184.153	189.654	228.451	238.216	106.777	57.5187	218.426	173.049	5	172.816	183.137	98.5956	130.824	191.218	145.671	5	175.181	189.459	204.042	125.195	167.054	167.061	161.768	165.677	175.535	160.139	162.312	158.903	5	224.574	216.19	179.179	177.397	116.93	226.852	163.1	5	189.859	250.44	231.894	162.256	231.665	207.427	196.125	184.814	177.879	185.092	189.69	277.314
6	239.988	247.55	302.053	307.047	130.346	66.3774	281.791	219.096	6	216.741	234.505	120.425	173.043	248.273	188.567	6	179.197	192.636	206.737	129.407	167.951	164.486	170.24	169.732	177.645	169.394	168.063	164.785	6	215.938	211.538	185.139	187.108	111.259	223.563	165.269	6	212.012	278.168	255.575	183.333	259.046	232.235	218.506	201.617	199.177	207.333	204.714	307.3
7	313.391	322.154	398.906	396.345	168.758	79.0361	370.949	280.914	7	275.376	303.388	152.101	224.029	319.906	241.24	7	193.886	205.611	219.768	142.067	180.281	176.33	190.056	185.396	177.037	175.884	170.544	167.316	7	217.087	220.382	202.048	206.976	116.834	229.997	176.689	7	242.702	319.895	291.616	214.544	304.119	270.177	253.954	235.168	237.974	247.141	238.343	381.83
8	379.579	390.292	487.425	479.455	206.539	93.7826	457.082	341.609	8	331.851	367.757	181.134	266.235	387.861	288.028	8	213.783	224.536	238.373	157.629	198.137	194.985	213.804	205.623	177.666	180.644	172.101	168.79	8	225.715	236.588	223.281	232.899	129.219	245.398	194.554	8	275.93	364.651	327.726	244.997	354.245	309.886	291.875	277.562	282.289	293.274	284.533	469.45
9	475.761	490.988	614.941	605.813	267.077	123.843	587.592	437.558	9	411.657	460.278	225.713	327.99	492.938	365.496	9	251.666	261.08	277.281	184.114	234.592	231.512	255.466	241.99	184.71	189.951	178.661	174.993	9	252.121	273.396	267.685	284.059	157.954	284.892	230.935	9	329.557	441.618	387.467	294.16	442.754	380.373	355.97	357.512	361.952	373.771	376.257	603.663
10	581.745	599.919	748.69	748.354	344.495	166.461	723.603	551.169	10	490.424	563.241	278.602	406.589	610.121	456.788	10	302.215	311.766	332.23	217.799	285.427	283.595	307.808	287.183	210.095	210.403	198.043	187.962	10	300.009	338.813	343.303	360.507	206.462	352.791	285.16	10	386.906	534.153	464.759	357.17	560.462	471.982	437.582	466.937	464.772	473.287	492.255	728.031
11	665.162	680.077	854.648	862.538	413.916	211.433	821.311	645.782	11	559.178	654.556	325.231	478.309	705.092	539.089	11	347.709	354.918	380.243	248.186	328.557	329.737	353.708	325.895	241.68	236.007	223.497	202.772	11	351.3	405.477	424.187	436.047	257.285	424.05	335.743	11	431.257	582.639	530.712	413.298	660.352	551.539	507.046	564.448	549.532	557.185	580.093	800.739
12	773.831	777.639	986.154	1005.87	510.644	291.586	937.702	768.544	12	661.701	780.465	393.558	585.443	832.848	666.466	12	408.774	412.522	443.831	292.568	386.616	389.709	421.608	380.156	293.992	282.838	270.017	234.148	12	435.491	508.038	553.104	545.093	346.351	534.071	408.426	12	488.961	649.191	616.474	487.348	779.37	659.241	598.134	690.743	648.992	661.924	673.817	859.14
13	871.47	864.217	1100.45	1128.21	610.945	410.433	1038.05	875.444	13	760.41	895.77	466.488	709.199	956.561	789.146	13	468.119	467.412	506.343	341.915	444.946	447.431	492.172	430.864	349.222	338.004	325.433	276.295	13	531.622	616.555	691.046	652.484	461.032	646.89	480.323	13	545.588	745.212	697.559	552.753	864.139	756.13	678.93	786.092	718.678	740.003	725.85	887.472
14	932.565	922.64	1171.9	1204.39	689.722	531.731	1103.87	940.833	14	823.32	970.069	527.161	806.857	1043.5	868.063	14	507.632	503.773	548.888	381.346	484.784	484.968	541.116	465.637	386.531	379.777	366.862	305.519	14	606.865	697.149	791.197	725.065	551.49	725.355	528.362	14	586.951	786.223	751.595	595.785	901.101	813.011	731.447	828.726	747.093	776.507	739.49	895.237
15	984.338	981.699	1231.97	1269.49	789.039	720.933	1173.83	998.549	15	881.921	1045.7	604.529	917.809	1137.46	963.398	15	548.422	540.531	592.979	431.257	526.708	513.97	595.453	502.337	420.462	424.272	411.511	330.403	15	697.915	791.18	898.849	796.527	655.186	805.285	577.374	15	642.512	792.955	804.151	638.302	906.728	858.331	782.95	845.427	746.798	789.85	733.318	882.535
16	991.99	1000.11	1243.8	1283.16	873.282	920.396	1200.53	1018.38	16	893.217	1075.18	667.351	992.78	1190.83	1029.2	16	577.954	565.342	622.363	475.935	555.955	525.055	634.809	526.566	435.195	448.989	437.343	340.306	16	772.69	863.511	969.551	836.964	737.245	858.815	615.101	16	692.394	777.771	826.432	662.222	869.08	862.361	806.591	824.874	714.612	764.637	709.153	852.61
17	963.002	981.076	1212.35	1255.86	914.249	1059.45	1183.62	1003.82	17	858.605	1053.91	697.503	1014.55	1199.12	1044.2	17	591.202	576.172	635.609	505.09	569.188	530.459	654.209	539.208	433.243	453.512	442.83	339.182	17	814.24	903.616	1001.52	853.202	782.767	881.215	644.171	17	720.798	761.082	821.118	669.97	824.966	842.635	802.527	793.207	680.807	731.294	684.889	819.316
18	881.829	909.091	1120.98	1169.38	923.25	1200.65	1108.48	941.744	18	767.441	978.558	704.207	978.757	1162.21	1021.37	18	597.697	582.466	642.405	532.408	576.463	530.331	665.807	547.993	415.181	438.567	432.232	327.258	18	847.924	934.418	1020.2	859.849	804.703	889.777	675.562	18	742.455	734.306	782.919	656.775	760.421	792.285	766.118	739.145	631.619	675.195	644.953	758.906
19	763.266	795.331	983.121	1028.59	872.116	1268.9	982.616	840.396	19	659.246	873.347	671.536	876.566	1067.86	941.709	19	594.567	577.184	637.816	548.544	574.502	519.043	664.876	547.52	382.085	401.672	399.801	305.265	19	862.496	944.675	1015.16	848.091	777.644	882.183	689.464	19	734.378	699.226	720.334	619.092	696.116	722.888	700.802	679.409	579.968	615.452	592.856	683.135
20	662.86	695.803	863.295	903.736	801.491	1263.02	868.035	747.013	20	581.339	780.082	626.588	778.273	966.612	849.201	20	585.742	567.596	629.453	554.223	566.466	506.169	657.825	542.61	350.053	363.732	365.574	283.555	20	862.197	939.525	1000.43	830.305	742.42	865.983	689.331	20	705.247	662.701	663.796	579.256	648.404	663.957	641.699	633.354	538.474	569.82	544.839	616.908
21	537.406	567.205	711.648	740.869	688.281	1175.61	717.995	620.824	21	493.997	655.445	551.051	649.575	823.238	716.081	21	571.268	554.767	614.524	550.232	551.548	485.811	638.325	529.298	304.518	308.829	316.347	251.9	21	851.917	918.974	967.819	795.728	697.511	830.68	672.927	21	641.314	604.515	581.956	516.43	588.056	587.315	563.376	568.929	482.77	509.571	475.38	523.891
22	434.731	462.04	583.495	602.74	572.197	1021.25	592.099	513.233	22	417.207	544.476	472.408	540.421	695.308	602.72	22	547.854	533.203	591.58	534.105	530.884	461.764	609.491	511.137	260.275	259.299	270.139	222.535	22	825.396	881.186	916.585	744.59	666.133	774.147	626.26	22	556.56	536.922	504.625	447.336	523.736	516.62	489.199	501.29	421.865	427.673	402.345	435.632
23	376.409	399.496	507.093	521.229	492.856	884.764	517.386	449.067	23	369.994	475.882	416.175	470.493	612.368	530.225	23	521.356	511.04	566.248	515.161	511.984	442.542	583.423	492.816	230.206	228.346	240.245	203.174	23	794.085	836.224	865.272	696.595	644.522	718.433	571.979	23	485.663	461.63	448.935	395.192	473.343	463.211	436.769	449.265	374.549	345.567	348.034	376.614
24	323.194	341.838	437.703	445.819	411.707	711.693	447.962	388.694	24	325.754	410.083	354.299	398.718	529.197	454.741	24	480.229	476.82	525.21	482.29	478.53	420.832	540.212	461.956	200.197	196.976	208.631	183.499	24	738.992	761.825	780.549	619.937	603.735	633.167	492.202	24	401.871	360.572	385.901	335.37	408.223	398.967	379.234	382.924	319.204	253.95	288.178	313.311
25	296.583	312.076	401.939	405.47	357.994	570.012	411.031	355.425	25	302.138	373.646	313.129	352.413	479.814	409.064	25	435.89	434.536	477.497	443.242	436.793	404.429	489.22	427.322	179.86	178.795	188.374	171.913	25	665.436	672.48	680.707	533.756	535.151	538.201	420.505	25	341.103	307.525	333.43	289.326	351.584	346.137	332.581	328.207	275.671	200.617	245.154	270.663
26	292.764	305.578	393.09	394.315	332.408	486.237	402.036	348.127	26	298.828	363.353	292.299	331.422	464.207	391.271	26	401.315	399.083	438.765	412.167	403.836	390.597	450.319	399.614	171.202	172.638	181.063	167.71	26	604.003	597.971	597.981	469.36	472.594	465.339	372.427	26	304.617	277.627	300.025	263.802	316.198	312.769	303.645	295.247	251.42	177.434	222.021	250.527
27	307.703	319.056	407.18	407.374	320.674	411.568	416.552	362.313	27	318.23	377.896	279.104	325.393	470.77	389.884	27	355.289	356.955	388.294	372.724	363.447	366.124	403.088	362.426	170.081	175.737	182.033	170.47	27	523.833	504.375	494.572	393.29	388.936	374.823	316.489	27	272.505	247.301	271.506	243.989	280.342	282.583	279.513	265.513	233.854	169.102	205.835	238.6
28	354.95	364.916	462.673	460.939	338.505	369.56	473.453	409.785	28	370.23	431.953	285.168	348.709	523.022	423.309	28	317.184	320.773	344.077	337.099	327.443	340.663	360.565	328.339	182.491	194.457	198.262	185.533	28	445.961	423.921	405.507	331.654	311.547	296.281	268.653	28	260.68	232.057	259.414	240.662	260.005	270.021	271.921	254.035	233.702	177.459	205.514	244.255
29	414.031	423.077	535.094	532.113	375.223	352.569	546.105	472.719	29	434.436	500.381	302.83	389.264	598.543	475.111	29	296.046	299.421	318.549	316.475	304.528	326.122	335.196	309.593	202.929	220.19	220.209	206.464	29	393.195	372.986	349.969	295.788	262.091	249.598	239.103	29	263.329	230.312	259.823	249.118	257.572	270.564	276.08	257.148	245.559	189.707	216.533	259.014
30	517.328	525.064	661.25	667.712	458.358	347.575	677.72	590.972	30	548.594	627.388	346.927	477.382	743.576	580.89	30	279.433	284.44	298.744	296.651	285.337	312.778	315.722	296.289	244.445	270.961	267.279	247.806	30	341.437	324	298.846	265.068	210.936	210.554	213.123	30	280.861	247.5	275.983	274.154	272.073	289.483	297.152	278.132	273.868	214.464	244.047	291.55
31	639.47	633.998	814.596	840.639	578.708	370.193	851.966	744.577	31	685.532	788.829	424.427	608.488	942.964	742.615	31	279.411	287.126	299.565	286.348	280.458	307.931	311.168	294.478	306.481	343.385	340.045	310.387	31	312.12	300.293	273.104	256.746	182.027	197.065	200.023	31	317.123	284.093	308.808	318.104	307.533	331.354	337.65	318.73	319.73	254.273	283.937	335.239
32	732.445	701.295	939.127	981.743	688.721	412.672	998.218	874.343	32	785.378	916.997	504.82	733.498	1118.32	893.083	32	290.806	301.688	314.414	287.6	287.115	316.362	318.137	303.575	365.734	411.332	407.321	372.266	32	303.748	297.788	269.804	264.821	175.577	201.06	198.232	32	359.065	320.532	344.432	362.782	348.561	374.505	380.208	359.704	365.492	293.64	321.192	371.524
33	834.377	757.768	1087.69	1151.7	834.756	497.415	1180.3	1036.25	33	894.175	1061.99	627.979	911.525	1354.95	1094.18	33	321.266	338.161	351.747	299.453	308.213	344.874	343.828	330.231	450.435	508.662	508.847	466.421	33	311.294	315.335	285.221	293.618	187.322	221.401	204.043	33	428.566	366.385	397.255	429.862	416.483	446.982	447.618	423.213	431.729	351.905	371.478	419.23
34	892.033	783.834	1200.59	1282.29	958.297	601.457	1323.54	1158.99	34	960.78	1159.36	755.146	1082.08	1563.64	1275.04	34	370.549	395.762	410.837	324.243	345.223	391.389	384.543	368.226	537.432	602.389	614.668	566.051	34	344.254	358.209	324.994	344.251	225.369	258.947	223.719	34	510.757	398.01	433.452	502.94	495.197	525.45	521.129	493.403	499.504	411.356	419.409	459.828
35	901.74	789.059	1257.08	1350.32	1024.91	677.605	1399.02	1220.41	35	983.329	1200.65	845.331	1193.98	1690.46	1384.95	35	420.046	450.933	467.44	349.887	380.679	436.072	422.462	404.856	600.786	662.685	687.839	643.136	35	385.53	404.896	369.583	394.314	270.457	293.878	249.192	35	575.105	410.866	439.957	557.347	556.77	571.283	569.321	545.361	547.923	453.564	453.07	482.091
36	875.2	780.871	1288.59	1388.57	1066.63	754.877	1455.29	1257.36	36	986.633	1207.14	947.256	1305.55	1808.66	1488.18	36	492.133	529.959	549.071	388.27	431.668	499.816	476.744	458.795	667.21	722.65	765.83	741.267	36	454.684	478.616	440.583	467.186	343.604	338.612	293.286	36	646.211	413.319	425.949	620.465	628.119	592.094	598.579	601.409	599.044	489.49	489.152	501.611
37	822.543	748.378	1283.09	1382.27	1056.35	790.388	1472.18	1250.36	37	966.133	1173.13	1024.78	1369.36	1865.61	1542.94	37	566.18	610.178	632.053	431.209	484.608	567.197	532.032	511.422	712.167	753.738	817.986	824.429	37	536.798	561.046	517.656	540.685	422.497	376.696	342.568	37	683.497	404.161	396.914	654.233	664.646	553.979	572.581	644.135	619.254	487.728	511.644	509.531
38	779.418	701.622	1263.78	1357.45	1022.76	792.037	1462.12	1224.3	38	935.748	1130.15	1060.66	1389.04	1882.3	1554.41	38	620.939	670.097	692.059	463.864	524.608	617.415	571.685	548.261	733.377	760.865	842.036	870.363	38	602.979	624.403	575.003	593.049	479.232	398.129	380.075	38	675.459	390.262	372.276	643.353	657.182	503.847	527.506	664.049	607.228	465.37	522.248	507.004
39	722.841	615.152	1219.35	1298.12	960.45	770.691	1425.21	1167.7	39	879.804	1058.07	1083.54	1384.05	1872.82	1536.17	39	684.827	738.093	759.939	500.078	568.378	679.348	614.712	590.567	740.952	750.606	853.463	908.24	39	682.462	695.444	641.084	650.618	543.808	416.635	423.228	39	616.238	370.81	341.87	584.608	603.884	439.628	457.665	658.347	554.953	420.375	526.108	497.421
40	660.403	506.464	1156.79	1215.97	881.428	732.67	1369.53	1090.86	40	804.546	969.581	1083.86	1341.49	1818.96	1480.93	40	731.634	786.673	812.647	529.393	601.142	736.269	645.23	623.817	728.781	715.177	844.734	924.05	40	747.356	745.63	690.585	687.19	596.08	425.9	450.925	40	528.167	349.466	313.343	499.091	524.132	388.418	394.512	607.705	474.285	376.559	519.179	480.79
41	607.05	422.823	1095.73	1141.36	816.246	696.556	1311.41	1021.1	41	734.087	889.375	1068.49	1285.1	1751.28	1416.45	41	756.78	813.418	840.537	545.906	618.8	771.304	659.096	642.088	707.537	677.275	819.912	921.426	41	782.363	767.78	714.364	700.971	627.22	427.05	464.681	41	459.987	331.246	292.72	433.469	464.251	355.723	354.633	547.363	411.057	348.728	502.685	461.375
42	526.576	325.791	1003.51	1031.86	727.976	644.139	1217.65	924.372	42	632.068	774.186	1036.21	1190.5	1631.07	1305.76	42	779.325	833.489	856.473	557.168	630.473	805.698	665.834	655.841	663.553	614.43	766.737	894.723	42	805.536	776.844	726.572	700.867	652.089	422.241	473.335	42	382.517	308.825	267.077	361.698	398.248	321.143	313.742	456.016	341.227	321.062	461.516	429.486
43	436.174	252.341	900.201	912.231	637.286	590.385	1104.2	821.519	43	528.388	649.686	979.754	1069.5	1482.16	1165.27	43	781.651	834.469	852.66	557.973	630.355	818.987	660.473	656.799	605.508	540.186	694.786	841.018	43	805.708	763.693	717.502	680.884	655.659	405.045	469.272	43	322.968	286.243	245.209	307.502	347.367	291.879	282.916	373.192	289.291	300.031	399.043	392.018
44	364.111	212.612	816.904	819.939	566.733	550.331	1011.11	741.11	44	452.98	556.474	924.141	962.199	1360.57	1058.02	44	770.883	821.393	837.329	551.263	623.341	813.747	650.296	649.562	555.866	482.513	633.688	785.052	44	792.8	742.503	697.943	657.823	643.328	387.112	459.577	44	287.148	270.325	229.59	276.204	314.619	272.809	262.87	321.061	257.881	286.547	345.69	359.386
45	277.834	177.568	712.57	704.038	474.5	497.83	887.177	637.386	45	367.012	448.237	843.141	824.131	1194.14	924.43	45	743.639	787.41	802.772	537.079	604.863	792.198	627.106	629.152	487.528	410.884	553.191	698.791	45	762.626	704.141	660.355	618.119	612.183	358.94	439.98	45	250.081	250.02	210.67	242.787	277.843	251.079	240.947	269.817	229.05	269.917	280.154	315.426
46	213.071	157.77	618.216	602.298	388.564	444.8	771.628	545.25	46	298.986	360.127	755.069	699.987	1031.19	795.266	46	701.51	738.968	749.198	514.494	576.301	753.711	592.931	600.392	422.451	346.557	475.874	607.094	46	722.265	655.323	606.367	566.231	569.037	326.019	415.12	46	220.973	229.432	193.293	217.328	248.953	229.973	221.127	232.265	207.527	253.608	227.621	272.005
47	177.9	148.288	555.972	536.839	331.1	405.74	693.766	487.422	47	258.2	306.999	687.069	612.195	921.023	705.063	47	662.083	691.938	697.844	493.995	548.257	714.532	561.549	574.365	378.491	306.067	422.388	537.856	47	688.522	613.845	558.685	523.806	532.067	301.695	391.112	47	202.094	214.538	181.014	202.143	229.779	215.721	207.232	209.543	193.657	242.739	197.111	242.87
48	151.078	141.521	489.61	466.532	270.906	358.783	610.251	427.425	48	222.403	257.78	601.722	517.967	798.525	604.8	48	604.646	622.987	628.028	463.912	507.389	650.848	516.69	531.462	330.939	266.337	362.401	460.981	48	639.898	552.386	494.314	467.378	480.519	270.734	359.298	48	184.088	196.553	166.546	184.728	206.357	199.275	192.22	187.819	179.526	229.46	166.883	211.763
49	142.015	141.623	448.411	422.003	230.579	320.204	556.644	386.257	49	203.691	230.322	528.321	451.744	706.717	529.995	49	543.741	553.217	557.36	430.561	461.474	579.94	469.718	486.011	296.189	242.312	315.827	400.514	49	587.953	489.627	428.713	412.457	426.487	243.165	327.423	49	169.738	181.294	154.012	171.256	186.647	184.48	178.404	171.778	168.164	216.185	147.526	185.901
50	144.194	146.013	432.774	403.736	211.405	296.431	538.808	369.298	50	198.788	222.309	482.91	413.782	657.674	488.344	50	497.079	501.454	505.681	404.935	426.756	530.813	436.21	451.486	278.471	231.84	289.538	361.252	50	545.178	444.233	381.282	373.001	386.391	224.233	302.731	50	159.917	171.423	146	162.71	174.937	174.249	169.145	162.832	160.801	207.32	138.105	171.584
51	156.827	155.343	437.544	402.507	201.411	271.821	548.258	368.677	51	205.365	227.265	437.473	381.844	626.846	458.671	51	442.265	443.653	447.143	373.586	384.088	473.561	397.262	409.07	266.574	231.221	267.202	323.87	51	489.517	387.6	324.846	328.383	336.751	203.07	273.802	51	150.711	159.722	137.837	153.621	162.568	162.744	159.753	154.168	154.528	198.618	131.744	160.065
52	178.982	171.687	475.714	433.299	209.763	259.173	601.801	394.084	52	227.455	249.741	409.176	375.422	638.6	459.486	52	398.004	399.13	403.178	347.284	348.717	423.141	363.553	373.224	266.195	249.436	262.245	305.249	52	438.876	338.519	278.648	293.091	294.374	186.991	251.775	52	145.083	148.256	130.17	146.289	152.449	152.782	151.915	148.95	150.676	193.612	131.772	155.603
53	202.396	188.873	526.848	478.145	227.513	258.585	673.616	430.343	53	253.426	278.621	402.824	388.381	674.093	480.756	53	370.7	374.123	378.695	331.497	329.51	391.923	345.043	351.112	273.961	273.753	269.755	299.907	53	403.081	309.363	250.115	271.833	266.858	178.231	239.367	53	142.103	141.827	124.73	142.165	146.823	147.099	147.355	147.834	148.494	191.18	134.854	156.19
54	237.837	214.822	621.709	564.9	264.105	268.763	802.714	497.679	54	297.094	327.054	414.346	429.065	758.611	539.027	54	348.511	354.072	358.951	316.863	311.633	362.215	329.575	333.114	294.343	317.229	289.309	301.527	54	363.496	280.503	222.77	253.88	237.173	171.824	228.441	54	139.765	135.062	119.348	139.685	144.165	141.897	144.033	150.074	148.448	191.137	142.845	162.644
55	275	240.636	739.216	676.353	312.115	292.678	966.846	584.186	55	347.467	385.149	448.507	498.524	884.335	629.21	55	340.88	348.942	355.577	310.134	304.841	346.956	325.31	325.088	323.423	372.227	318.792	309.952	55	338.219	263.422	209.069	246.588	218.626	172.264	225.035	55	140.26	129.839	116.06	140.333	145.221	139.571	142.683	154.487	151.677	195.216	154.317	174.305
56	305.184	258.973	833.816	767.591	351.255	320.992	1104.89	655.867	56	386.808	433.276	489.644	567.893	996.853	711.307	56	344.344	355.017	363.108	312.996	307.402	344.645	329.877	327.156	349.954	417.399	344.7	317.694	56	326.25	258.65	207.034	248.784	211.984	176.395	227.127	56	141.323	127.249	113.848	142.552	147.977	138.84	142.531	160.706	155.386	199.157	164.007	185.282
57	343.977	278.413	953.972	888.097	400.736	367.154	1282.12	745.637	57	436.63	492.188	556.976	667.979	1154.84	826.287	57	362.242	374.529	384.429	322.895	320.941	352.445	344.504	340.315	383.013	469.703	376.194	327.661	57	321.871	262.42	213.084	261.277	213.243	186.482	236.46	57	143.709	125.719	111.982	145.406	153.834	140.163	144.184	170.352	160.759	206.486	178.494	200.28
58	377.223	294.065	1056.25	994.546	445.324	419.853	1431.64	820.136	58	477.475	534.861	635.406	771.148	1308.09	938.645	58	392.76	407.26	417.166	338.579	343.803	370.41	367.034	361.955	409.051	506.962	400.619	335.8	58	329.426	276.435	228.744	282.257	226.788	202.479	252.884	58	147.434	126.947	112.511	149.56	161.2	144.233	146.304	179.404	167.647	216.943	193.18	214.196
59	397.13	302.95	1116.74	1058.57	472.501	463.413	1522.71	863.119	59	500.508	557.97	696.75	845.739	1409.32	1016.29	59	421.145	437.659	449.461	356.719	365.884	389.251	388.44	383.415	424.637	522.396	412.503	338.369	59	341.566	292.378	247.423	301.306	244.882	217.101	270.511	59	150.268	128.967	113.535	154.661	167.371	147.631	149.115	186.825	171.999	225.335	202.601	224.09
60	416.421	313.031	1169.13	1114.83	496.598	519.991	1601.01	897.802	60	520.36	576.056	771.9	927.421	1509.13	1095.57	60	463.358	481.539	495.62	384.196	399.383	417.751	421.825	412.382	436.505	526.608	419.503	337.759	60	365.82	317.374	275.173	328.843	277.924	237.095	299.156	60	153.19	134.064	115.356	160.923	177.032	153.737	155.363	195.794	177.609	233.903	213.173	233.783
61	425.876	324.388	1184.63	1134.6	506.175	567.295	1628.34	906.016	61	530.388	582.714	836.324	985.138	1569.98	1139.42	61	504.113	525.363	541.581	412.706	433.824	445.335	454.399	443.278	435.459	511.61	417.824	330.903	61	393.509	344.951	303.293	357.066	319.948	257.48	331.034	61	155.782	140.449	118.281	166.524	186.644	160.833	160.228	202.182	180.714	241.003	219.704	238.863
62	428.12	329.727	1175.54	1128.53	505.899	598.13	1616.02	898.093	62	530.022	581.147	870.982	1012.86	1588.46	1152.5	62	530.719	554.695	569.738	433.595	457.564	463.402	475.632	466.384	427.976	489.031	410.764	321.919	62	414.5	365.124	324.895	375.731	355.137	270.429	355.519	62	157.298	145.229	120.717	169.939	191.966	165.95	163.271	205.584	180.194	245.485	222.017	239.787
63	421.882	328.326	1139.09	1095.57	497.293	627.868	1558.22	868.69	63	521.2	569.994	899.399	1023.52	1572.3	1141.74	63	552.873	586.287	588.527	459.017	483.654	482.471	499.223	490.248	409.863	449.733	394.55	306.592	63	437.586	386.886	350.502	394.591	399.744	282.736	385.434	63	157.871	151.105	123.646	173.275	197.141	172.547	168.059	206.212	179.628	248.094	221.784	235.358
64	406.465	317.582	1076.47	1036.1	476.332	638.011	1462.64	820.389	64	505.435	551.237	908.952	1006.8	1518.08	1096.36	64	557.678	603.468	584.474	479.379	500.244	492.45	513.131	505.26	383.784	405.453	371.516	286.225	64	453.24	402.481	369.649	405.892	440.513	290.745	412.61	64	158.648	156.182	124.792	175.974	200.494	177.324	171.072	203.619	178.498	247.776	217.733	225.843
65	390.622	301.157	1015.38	977.102	455.423	633.524	1370.73	775.026	65	489.284	531.595	900.769	978.536	1453.22	1046.26	65	548.158	606.736	567.42	488.852	506.462	493.568	516.511	510.483	361.444	370.758	351.101	268.585	65	458.036	409.262	378.018	408.44	467.625	292.861	427.231	65	157.8	159.43	125.82	176.62	201.114	180.169	172.75	201.435	176.074	246.718	214.182	215.762
66	366.356	273.309	923.39	888.396	422.328	613.928	1232.04	706.779	66	465.461	499.758	871.384	923.023	1346.87	968.068	66	523.569	597.827	534.767	497.379	507.861	486.69	514.717	507.495	326.565	325.552	322.186	246.647	66	452.94	409.772	380.864	405.213	492.936	290.473	438.035	66	154.921	163.447	127.665	176.389	200.08	182.422	174.432	198.177	170.581	241.721	206.166	199.627
67	339.927	242.163	823.498	794.465	382.743	577.486	1085.17	632.323	67	437.833	463.346	826.588	850.881	1224	879.059	67	489.789	567.899	494.851	497.869	498.017	469.424	503.387	498.872	292.596	282.398	293.046	224.701	67	439.661	403.697	374.38	395.443	507.332	283.389	443.256	67	151.848	165.946	128.767	173.75	198.033	183.179	176.097	192.351	162.788	233.914	193.994	180.544
68	318.284	216.721	745.394	720.83	351.274	543.282	975.624	577.401	68	415.032	433.224	784.078	789.368	1121.22	804.335	68	458.175	536.535	460.184	490.483	485.198	450.667	490.166	487.688	268.423	253.273	269.814	208.785	68	425.409	394.321	364.982	383.124	511.807	273.86	440.599	68	149.364	165.627	128.872	170.649	194.471	182.949	176.136	185.949	155.532	226.507	184.845	166.292
69	289.138	186.553	650.3	626.669	312.61	494.352	839.174	509.041	69	383.337	391.758	719.862	707.713	983.967	709.109	69	414.37	488.022	415.609	475.111	464.751	421.896	466.785	465.854	237.641	220.614	240.278	190.27	69	401.166	377.064	348.185	362.016	508.063	257.3	430.413	69	144.231	164.086	128.456	166.76	187.8	179.855	173.264	175.571	145.195	215.059	171.022	148.029
70	261.478	162.122	568.678	544.414	277.254	442.88	717.049	448.24	70	350.312	353.025	654.313	630.051	846.258	621.62	70	371.69	434.163	373.089	454.832	435.132	388.911	437.332	437.727	209.627	193.347	214.199	172.085	70	376.344	355.452	324.23	336.146	492.806	239.434	415.272	70	139.491	162.209	127.252	162.774	180.279	174.408	170.532	165.376	135.131	203.388	155.283	131.972
71	241.376	147.247	514.492	490.164	252.831	404.022	635.5	409.904	71	326.191	325.637	603.967	574.656	744.726	561.082	71	339.962	394.555	341.617	436.511	409.446	362.84	410.906	413.613	191.923	176.043	196.088	159.23	71	355.311	335.416	303.663	314.733	475.469	225.948	399.802	71	136.234	159.218	125.692	158.986	174.319	168.542	167.022	157.14	127.606	194.4	143.903	120.253
72	217.317	132.455	455.545	431.159	224.963	358.425	546.361	368.211	72	297.435	294.627	540.974	511.619	627.84	493.065	72	302.275	346.116	304.904	410.869	375.362	327.753	377.555	379.65	171.023	158.978	174.578	146.055	72	326.408	308.139	276.415	285.952	448.722	206.942	375.151	72	130.825	154.197	122.614	153.604	165.015	160.85	160.695	146.519	117.656	181.854	132.125	106.51
73	198.132	122.454	414.279	388.116	203.539	320.385	479.546	339.506	73	273.754	270.595	484.393	458.51	532.41	438.67	73	270.685	301.411	273.904	384.915	340.549	294.194	345.768	347.971	153.451	148.261	158.269	135.282	73	300.424	279.415	248.511	258.623	418.432	189.322	349.76	73	125.75	149.467	119.301	147.781	154.851	153.186	154.291	137	109.82	171.432	121.318	97.7582
74	188.045	116.618	392.415	367.586	192.564	296.945	441.637	327.105	74	262.053	257.896	446.837	427.343	475.034	406.964	74	250.018	273.188	253.657	366.72	315.823	269.909	322.171	325.729	142.892	143.205	148.95	129.086	74	281.535	257.24	228.454	238.474	391.421	178.4	330.077	74	122.287	144.626	116.403	142.876	147.614	146.422	149.048	129.872	104.689	163.579	113.814	92.3575
75	179.687	110.879	378.4	353.449	183.163	272.299	410.2	322.909	75	257.162	250.154	406.4	399.59	422.412	377.752	75	226.615	243.728	230.864	344.182	287.303	241.117	293.987	298.416	133.57	141.488	140.414	123.693	75	258.013	230.738	204.851	216.075	355.345	168.244	306.114	75	117.886	137.907	113.477	136.664	137.505	139.027	142.05	121.928	98.4411	154.126	105.609	87.7718
76	178.063	106.225	382.808	353.512	180.837	259.797	403.728	331.008	76	261.694	252.976	379.715	385.929	395.358	363.627	76	209.477	220.482	214.208	325.727	262.423	218.805	271.496	274.484	128.465	146.827	136.168	121.051	76	237.487	209.531	185.466	197.448	322.426	162.285	284.238	76	113.759	132.651	109.886	130.808	129.444	132.574	134.912	114.964	93.326	146.671	99.5368	86.7066
77	181.042	104.365	394.826	363.469	184.547	257.538	411.274	344.497	77	267.339	261.215	367.67	386.331	388.842	364.345	77	200.28	207.702	205.478	313.531	247.307	205.291	258.252	259.611	126.966	153.799	135.009	120.595	77	222.497	196.073	173.613	185.861	298.638	160.395	269.148	77	111.717	127.395	106.637	127.326	124.518	127.757	129.849	110.79	90.6576	142.231	96.5529	86.7657
78	188.995	102.058	422.304	386.592	197.203	262.715	434.298	371.987	78	278.163	278.684	362.619	396.816	395.131	377.626	78	192.274	196.473	197.405	301.416	234.616	191.346	245.149	245.83	129.197	166.725	137.031	122.032	78	206.578	181.734	164.267	175.904	270.059	160.817	253.583	78	109.706	120.656	103.371	122.655	119.966	122.144	123.601	107.247	88.3533	137.608	94.2988	88.0857
79	199.426	99.9612	460.479	419.861	215.299	279.226	470.479	405.381	79	293.374	302.258	372.978	420.511	417.142	401.38	79	189.221	191.61	194.751	297.829	225.758	181.191	238.381	238.343	136.181	183.219	143.839	126.99	79	195.254	173.255	161.586	170.67	247.491	166.191	244.006	79	108.036	115.943	100.338	118.245	116.894	118.263	119.167	106.338	86.3739	133.735	94.0117	91.9305
80	208.907	99.0648	491.927	446.936	232.355	296.659	501.28	431.927	80	306.146	324.228	389.018	446.619	439.362	425.183	80	189.685	192.146	196.849	298.415	221.492	176.363	235.888	235.014	142.644	196.418	151.65	132.253	80	188.686	170.247	162.1	170.127	234.252	172.843	239.865	80	107.17	112.754	97.9679	115.956	116.091	114.956	117.424	106.671	85.3393	132.426	95.189	95.4475
81	221.352	98.535	530.681	479.585	258.219	323.127	538.607	463.967	81	319.856	354.407	418.173	481.779	471.048	459.561	81	194.951	197.223	203.752	303.103	221.189	174.738	236.853	234.695	152.334	212.86	165.191	141.181	81	185.041	170.57	166.605	174.119	223.963	184.049	239.848	81	107.415	108.881	95.3994	114.38	116.087	111.719	115.593	109.074	84.2499	132.064	97.4167	99.501
82	233.843	100.023	561.792	505.584	283.815	352.805	567.805	488.766	82	329.867	382.38	455.961	515.975	504.564	491.177	82	203.074	205.364	213.644	312.821	224.475	176.104	243.389	238.576	164.099	225.909	177.56	152.354	82	185.364	175.781	175.333	181.814	222.715	197.072	245.313	82	107.397	105.806	93.565	114.315	117.075	110.211	113.711	112.085	83.3168	132.643	100.097	102.85
83	242.936	101.945	580.672	520.184	302.725	375.805	582.912	502.6	83	332.33	398.765	488.585	539.146	527.651	514.319	83	210.63	213.752	222.88	322.291	229.391	177.65	250.495	244.205	173.624	234.151	187.063	161.495	83	188.25	182.235	183.61	190.014	227.599	207.953	252.469	83	107.806	105.036	92.2782	113.865	118.7	109.461	113.216	113.856	82.9105	133.982	102.799	104.579
84	252.356	104.36	595.754	528.549	324.845	402.138	592.313	513.561	84	329.892	415.031	531.28	563.358	547.818	538.371	84	220.461	225.989	236.629	336.276	238.567	182.034	259.467	253.396	185.173	239.894	200.495	174.888	84	193.809	190.98	196.196	201.529	239.695	222.407	266.454	84	108.736	104.838	90.3188	113.884	120.538	109.346	113.053	117.754	82.9339	136.488	105.607	107.115
85	260.457	108.412	593.302	523.3	340.366	423.318	587.991	513.88	85	325.668	425.028	567.631	575.471	556.655	550.559	85	229.501	237.405	250.182	351.449	246.798	186.203	268.031	263.024	194.161	239.975	212.057	191.703	85	200.735	202.912	208.657	210.986	259.565	235.334	283.397	85	109.075	104.387	90.2011	115.235	122.675	110.696	114.08	120.099	83.4292	139.571	107.956	106.712
86	266.98	112.222	581.719	513.646	347.444	436.346	576.244	505.699	86	320.51	427.762	590.129	576.606	556.146	553.136	86	236.251	245.763	258.974	363.1	252.979	188.64	274.256	268.654	199.163	237.365	218.549	204.791	86	207.451	211.906	217.242	217.888	277.182	244.004	297.75	86	109.895	105.011	90.3618	116.442	124.695	111.416	114.817	121.013	83.4629	141.463	109.769	104.994
87	274.228	116.587	556.616	491.761	349.693	446.66	550.773	487.421	87	312.457	424.601	611.51	568.629	543.875	545.824	87	244.547	254.685	267.358	376.463	259.541	191.819	278.885	274.77	201.787	229.301	224.513	221.129	87	215.571	219.713	226.683	225.662	305.495	252.434	316.817	87	110.728	106.312	89.8314	118.423	126.676	112.431	115.59	123.393	82.4646	144.375	109.847	103.095
88	278.33	121.091	524.812	461.545	343.502	448.668	517.109	461.605	88	305.044	414.285	619.278	549.097	522.593	527.989	88	250.144	258.5	273.429	386.106	261.886	193.413	281.375	279.201	200.523	218.878	227.559	234.721	88	222.662	226.145	232.666	229.149	334.282	256.091	333.228	88	110.649	108.751	89.7988	119.456	128.065	114.486	116.754	123.608	81.7248	146.292	108.165	99.7499
89	279.95	124.611	494.922	434.593	334.593	444.067	486.648	438.758	89	298.132	402.465	615.196	527.841	501.202	506.598	89	251.976	258.474	275.082	389.664	260.979	193.366	281.033	280.11	198.4	208.066	227.034	242.829	89	226.788	229.341	234.665	230.278	352.591	255.945	343.945	89	110.64	110.125	90.249	120.332	128.474	115.975	117.515	122.74	81.1173	147.598	106.678	96.9647
90	279.862	128.608	449.297	398.997	318.152	432.201	445.659	405.175	90	288.355	384.228	597.144	495.193	468.394	471.806	90	252.149	255.263	274.354	391.41	258.19	191.563	277.082	278.686	192.769	193.035	225.245	250.423	90	232.031	229.252	232.769	228.484	374.255	251.12	352.049	90	109.59	112.103	91.2191	121.478	128.945	118.225	118.656	121.347	80.5467	149.535	104.358	91.4146
91	275.793	131.182	403.593	364.448	298.586	415.289	402.933	370.062	91	277.244	362.796	568.84	458.945	431.317	433.085	91	249.21	249.561	271.405	387.966	252.188	187.392	272.28	273.217	184.212	177.367	218.683	253.638	91	235.112	225.055	226.134	222.624	386.119	242.763	354.197	91	109.212	115.622	92.0074	121.961	127.735	119.823	118.926	118.953	78.9494	149.956	101.027	85.756
92	270.653	131.968	369.801	336.589	281.11	399.358	369.079	343.84	92	268.245	344.28	540.015	428.924	402.066	402.936	92	245.565	242.693	265.83	382.29	246.06	183.056	264.8	265.769	176.543	165.267	210.973	251.532	92	233.374	220.242	218.977	216.932	389.692	234.493	351.783	92	108.623	116.971	92.1986	122.128	125.539	120.584	119.955	116.13	77.2376	149.273	97.9623	82.2147
93	262.009	133.269	328.919	303.754	256.422	376.166	328.175	310.205	93	256.301	319.401	496.549	389.124	364.519	363.313	93	238.941	232.006	256.422	371.708	234.817	175.059	252.885	253.655	166.434	151.511	202.031	243.565	93	228.353	212.087	207.041	207.525	389.373	221.312	341.529	93	106.6	118.329	92.3568	121.356	122.703	121.616	121.205	111.968	75.5002	148.233	93.5871	77.645
94	249.682	133.267	292.488	275.868	234.458	349.407	290.316	281.529	94	242.524	293.895	452.907	352.288	330.53	324.982	94	228.797	219.802	245.02	355.618	221.019	166.226	240.245	239.675	157.203	139.491	191.876	230.844	94	221.404	200.965	193.538	195.047	378.567	206.624	326.124	94	105.662	119.027	92.3741	119.563	119.156	121.614	120.878	108.321	73.3238	146.846	88.9237	73.1675
95	239.458	132.52	268.697	256.479	219.781	328.551	264.833	263.521	95	231.012	274.572	417.511	325.612	306.665	298.281	95	219.781	209.614	235.341	340.799	210.558	159.217	229.617	228.719	149.764	131.424	183.597	218.42	95	214.386	191.22	182.619	184.895	365.572	196.043	312.656	95	104.884	119.268	92.2071	118.54	116.013	121	120.066	104.978	71.528	144.964	85.3634	70.5282
96	225.597	130.159	243.808	235.174	202.083	303.9	237.048	243.591	96	215.432	249.915	372.734	295.129	276.804	266.395	96	207.715	195.158	222.821	320.005	196.325	149.297	214.966	213.913	140.333	123.056	171.786	201.482	96	203.648	178.281	168.454	171.567	344.601	183.509	293.23	96	102.961	119.397	92.7225	117.212	111.372	120.13	118.851	101.06	68.7699	142.256	80.9181	67.5028
97	210.519	125.07	225.262	220.656	188.687	280.966	215.923	230.67	97	199.476	227.465	333.817	269.999	251.765	241.215	97	197.317	181.927	210.869	299.358	182.806	140.433	200.704	198.802	132.408	116.557	160.558	183.758	97	191.83	166.716	155.637	159.407	320.928	171.875	270.969	97	101.091	117.913	92.6555	114.611	106.969	119.293	117.293	97.5444	66.408	138.879	77.1009	64.5343
98	199.352	121.407	216.158	213.6	182.527	266.355	203.639	225.631	98	188.367	213.144	306.384	253.754	235.437	225.769	98	189.321	172.881	201.846	284.483	173.688	134.436	191.133	188.824	127.8	113.938	153.299	170.065	98	182.993	158.172	147.363	151.297	300.837	163.76	255.715	98	100.548	117.07	91.8764	113.272	104.737	118.382	116.537	94.8898	64.907	136.207	74.071	62.8759
99	186.252	116.71	210.583	208.566	177.944	250.43	194.987	223.032	99	174.738	196.02	273.13	237.297	218.796	211.244	99	178.63	162.666	191.245	266.267	162.209	127.849	178.951	176.19	122.131	114.141	144.328	154.492	99	172.321	146.897	137.44	140.485	273.192	155.477	237.633	99	99.4334	115.832	91.1473	111.233	102.121	116.044	115.538	90.774	62.5507	132.469	70.5671	62.3353
100	174.535	111.399	211.298	208.924	179.32	239.76	192.153	225.19	100	161.186	181.205	248.558	228.143	209.07	203.298	100	170.729	152.791	183.719	249.765	153.263	122.281	168.368	165.468	116.437	116.504	136.477	142.217	100	162.173	136.768	130.072	132.854	247.628	150.729	219.702	100	98.2772	114.27	90.8071	108.78	98.8483	113.887	113.362	87.0699	59.8951	128.884	67.8217	62.4799
101	168.392	107.413	215.512	212.353	184.424	236.955	193.634	229.854	101	151.648	173.786	235.618	224.23	204.306	200.295	101	165.634	146.454	177.979	238.863	147.913	118.272	161.327	159.302	113.511	120.251	131.729	134.388	101	154.198	130.656	125.847	128.286	230.192	149.218	208.642	101	97.7056	113.02	90.2344	106.844	96.2721	112.865	111.455	85.0091	57.8573	126.341	66.3944	62.3054
102	164.631	102.138	225.25	221.579	195.458	237.822	200.629	239.8	102	143.189	167.807	225.762	223.263	202.906	200.541	102	158.685	141.78	172.53	228.994	141.302	114.724	154.6	151.979	111.853	125.667	128.286	126.295	102	144.636	125.607	123.571	124.115	210.315	149.758	197.531	102	96.8313	111.359	88.8656	105.508	94.2071	110.416	110.099	83.0805	56.1418	123.399	64.8915	62.7756
103	163.417	96.8808	238.56	234.919	210.774	245.047	211.412	252.182	103	138.255	165.459	221.901	226.195	206.781	204.812	103	154.569	139.203	169.841	223.12	137.133	113.497	150.414	147.91	112.345	132.938	127.275	121.884	103	138.866	123.618	123.408	121.987	193.878	153.808	188.625	103	96.6144	109.531	87.4828	103.771	92.2784	107.976	108.713	82.6437	54.2521	120.893	63.6823	64.8673
104	165.003	92.642	249.575	246.219	225.588	256.179	222.473	262.199	104	135.887	167.018	221.43	231.013	210.989	212.086	104	154.176	138.669	168.471	220.232	136.279	113.15	148.531	146.492	113.681	140.322	127.742	119.829	104	135.556	123.51	123.623	122.216	183.844	158.373	183.338	104	96.4948	108.433	86.7806	102.468	91.0686	107.047	107.731	82.2235	52.4346	118.936	63.4559	66.0417
105	171.433	86.658	264.124	262.59	246.921	275.727	238.196	273.902	105	135.846	172.402	224.649	239.963	220.575	222.585	105	154.397	140.033	169.232	218.197	135.717	113.766	147.867	145.353	116.226	149.116	130.155	120.139	105	132.731	123.754	126.282	124.824	174.772	164.998	179.822	105	95.5279	106.648	85.9565	102.283	90.7503	105.129	106.544	82.0469	50.7533	117.467	64.1545	66.9446
106	182.344	82.2096	275.617	277.818	269.386	300.016	252.115	282.819	106	140.896	183.457	233.1	249.041	235.165	231.741	106	155.573	142.346	172.1	218.476	136.468	115.818	149.476	145.938	120.655	155.734	133.014	123.575	106	130.862	125.531	130.364	128.097	170.137	172.541	180.232	106	95.1382	104.548	84.2997	101.832	90.056	103.06	105.626	82.3453	49.1529	116.291	64.6275	68.1526
107	193.332	79.0651	282.719	286.535	286.102	320.23	260.791	287.644	107	146.917	193.023	241.123	254.428	246.857	239.173	107	157.997	145.687	174.869	220.098	138.111	117.854	151.531	147.373	124.994	159.362	136.229	127.543	107	130.001	128.327	134.858	131.503	169.119	177.726	182.367	107	95.3337	103.393	83.1925	101.592	90.0646	102.39	104.066	82.4732	48.0117	116.037	64.4401	68.5963
108	208.673	74.8736	289.248	294.872	303.674	346.983	269.688	288.865	108	156.801	207.001	251.662	260.72	261.664	248.156	108	161.751	150.836	179.349	222.978	140.592	120.345	154.456	149.714	131.645	162.391	142.253	134.44	108	130.788	132.325	140.619	136.005	171.873	183.73	186.503	108	95.2373	102.443	82.4135	102.014	89.5822	102.19	102.707	83.2065	46.6235	116.278	65.7149	69.022
109	225.528	71.1418	288.852	298.39	314.101	372.279	272.772	287.979	109	169.984	224.44	262.483	265.282	274.242	254.007	109	166.063	155.709	186.119	225.411	144.371	123.046	157.959	152.345	137.283	161.681	149.075	142.153	109	132.866	136.31	145.964	139.232	177.738	189.809	192.369	109	95.9467	100.309	81.4789	101.554	89.7853	100.924	103.103	84.7078	46.0594	116.894	67.1888	69.3668
110	240.061	69.469	285.947	297.153	317.949	389.562	271.291	284.172	110	181.861	239.123	269.086	265.969	283.711	255.958	110	170.087	159.646	191.395	227.706	147.762	124.583	160.321	154.355	141.494	159.082	153.474	148.057	110	134.839	138.963	148.963	141.508	184.07	193.377	197.356	110	96.4507	99.6371	80.4327	102.14	90.4725	100.774	103.503	85.3628	44.9863	117.667	67.2207	69.0326
111	258.63	67.2593	278.948	290.699	319.536	407.028	266.101	273.712	111	198.969	257.917	272.704	263.832	293.785	253.679	111	174.426	163.419	196.301	229.963	150.99	126.09	162.961	157.735	146.178	154.668	158.831	154.082	111	137.201	141.015	151.176	143.41	193.287	195.261	203.361	111	96.3871	99.2149	79.9782	103.7	91.0887	100.547	103.467	86.2605	43.5598	118.227	68.0914	67.7939
112	274.291	65.3824	267.236	281.45	314.947	418.629	257.33	259.7	112	215.826	275.667	274.142	256.835	296.969	248.009	112	176.824	165.541	200.978	229.754	153.031	127.108	165.041	159.745	147.793	149.529	162.678	159.009	112	138.317	141.591	151.174	143.371	202.334	194.843	208.303	112	95.7318	98.6741	79.5431	104.482	91.0923	101.024	104.129	87.1045	42.9922	119.316	69.1748	66.6922
113	285.777	64.4208	255.924	272.421	307.794	423.268	247.421	248.088	113	228.396	287.87	273.04	250.338	297.054	242.589	113	177.984	165.709	204.458	228.696	154.15	127.156	165.284	159.98	148.367	144.248	164.576	160.264	113	138.419	140.609	149.386	142.341	208.693	192.055	211.384	113	95.2971	99.2107	79.2633	105.028	90.8015	101.768	105.076	86.9283	42.4463	119.715	69.4449	65.6738
114	298.341	62.6488	239.105	257.766	296.446	421.993	231.577	232.705	114	245.086	301.244	267.413	239.187	295.057	233.736	114	177.912	164.035	206.678	225.133	154.139	125.783	164.887	159.445	148.21	136.413	165.406	159.252	114	139.324	138.318	145.983	138.896	214.033	185.096	212.738	114	95.6015	99.9842	79.0152	105.799	90.34	102.623	106.394	86.5403	41.5043	120.912	69.4013	64.0476
115	307.553	60.9417	223.112	240.924	281.619	411.779	214.063	218.263	115	259.524	311.555	258.868	225.004	290.487	221.56	115	175.196	160.613	205.877	221.436	152.563	124.361	162.586	157.303	145.402	129.398	164.304	157.116	115	138.339	134.354	141.549	133.905	217.618	176.641	210.733	115	95.222	100.665	78.1983	106.739	89.5341	103.625	106.834	86.4617	40.6786	121.943	68.7752	62.9503
116	313.508	59.8881	210.984	227.747	267.579	399.638	200.868	207.451	116	267.879	317.132	250.733	213.955	284.181	211.678	116	171.855	157.161	202.775	217.604	150.633	122.573	159.55	154.894	141.896	124.023	163.75	153.823	116	136.353	130.418	136.8	129.303	218.305	169.174	207.366	116	94.3563	101.767	78.2848	107.709	88.6191	104.427	106.535	85.8393	40.3622	121.997	68.0831	61.5312
117	315.728	58.8039	195.6	211.502	248.734	380.806	184.076	193.47	117	277.431	319.924	239.922	200.191	271.445	198.808	117	166.499	152.221	197.406	210.495	146.917	118.838	155.615	151.326	137.359	117.352	160.256	148.574	117	132.692	124.298	129.483	122.958	214.816	157.811	200.385	117	93.3132	102.427	77.9647	107.858	87.0781	105.519	106.464	85.2559	39.6696	122.262	67.2957	59.3323
118	312.71	57.5534	181.566	196.917	231.331	358.805	167.643	181.312	118	284.541	319.799	226.723	188.005	257.373	185.48	118	161.711	145.857	191.826	203.383	142.657	115.097	150.976	145.85	132.402	111.145	155.423	142.465	118	128.011	117.603	121.602	115.865	207.324	146.714	191.519	118	91.7784	102.338	77.575	107.376	85.3679	106.268	107.163	83.4714	38.7856	121.923	65.8457	57.27
119	309.571	56.6088	171.625	186.082	219.384	338.664	156.568	173.489	119	286.181	316.654	215.189	178.067	246.354	175.739	119	157.798	141.039	185.809	197.828	138.114	111.966	146.983	142.05	127.967	106.878	151.801	136.801	119	123.887	112.794	116.24	110.879	199.197	138.149	183.892	119	91.0957	102.955	77.7637	107.135	83.8612	106.758	107.456	82.5057	38.5423	120.693	64.8434	55.7126
120	304.224	55.2612	161.745	175.061	205.124	311.091	144.878	166.078	120	284.118	307.806	201.578	165.603	232.679	164.251	120	152.341	134.3	176.881	190.278	132.106	107.702	141.342	137.901	123.112	102.165	145.638	130.041	120	118.963	105.464	110.325	104.765	186.652	127.792	171.779	120	90.7083	103.497	77.7583	107.248	82.4223	107.257	107.083	81.4125	37.8434	119.759	64.1125	54.6234
121	293.731	53.8283	154.626	166.587	193.054	285.315	134.618	161.713	121	278.631	298.865	187.909	157.055	218.458	155.859	121	145.933	128.199	168.179	182.71	127.599	103.269	135.669	131.752	118.138	99.2362	139.926	124.3	121	113.733	98.7425	104.348	99.2613	174.203	120.129	161.848	121	89.8894	102.647	77.4977	107.44	80.7723	107.03	106.715	80.1294	36.7358	118.255	62.7695	53.7827
122	284.496	52.6531	150.754	162.043	187.334	267.069	128.024	159.396	122	272.938	290.623	177.594	151.812	207.359	149.994	122	140.801	123.812	161.878	177.266	124.131	101.036	130.845	127.131	114.189	98.04	135.582	119.931	122	109.445	94.9982	100.158	95.4873	164.146	114.761	153.813	122	89.3636	101.902	77.2476	106.85	79.6178	106.575	106.8	78.9806	36.2679	117.485	61.0599	53.4917
123	272.288	51.6369	148.287	159.077	183.166	246.468	123.714	159.251	123	263.904	277.177	167.797	146.355	194.665	143.889	123	135.425	118.63	153.009	171.372	119.458	98.4487	125.721	122.372	110.326	98.0448	129.74	114.456	123	104.756	91.1093	96.5529	91.2299	151.35	108.618	142.435	123	89.0622	101.658	77.3097	105.607	78.1176	105.7	106.881	77.5049	35.3363	116.159	59.0345	52.8355
124	259.047	50.3777	149.848	157.775	182.86	229.061	122.555	161.868	124	253.514	263.314	160.371	142.364	183.041	140.863	124	130.716	114.173	145.07	166.062	115.403	95.3475	121.796	118.033	106.846	99.0168	125.015	109.667	124	100.209	87.645	94.0167	88.2753	138.959	104.966	133.862	124	88.5421	100.874	76.4879	104.899	76.2321	105.321	106.629	76.4808	34.6033	114.287	57.8822	52.4952
125	249.212	48.7842	152.364	158.568	185.088	219.248	122.784	164.888	125	245.126	254.136	154.195	140.633	176.664	139.682	125	128.841	111.118	140.822	162.761	112.241	93.5218	118.269	115.252	104.306	100.324	121.628	107.475	125	96.4054	85.5254	92.9124	86.5438	130.047	103.718	128.443	125	88.1277	100.372	76.0343	103.946	75.1889	104.874	105.981	75.4942	33.9718	112.846	57.1857	52.5661
126	237.76	47.2415	157.073	162.32	189.715	211.453	125.165	168.929	126	233.271	242.252	148.739	140.616	169.792	139.876	126	127.077	108.28	136.999	159.528	109.7	92.342	114.706	112.289	102.274	103.041	118.42	104.528	126	93.1651	83.1514	92.9996	86.0055	120.038	102.416	122.187	126	88.0758	100.342	76.3395	103.393	74.7852	104.124	104.513	75.0899	33.35	111.484	56.1061	52.8571
127	227.381	46.0585	162.664	167.305	197.704	207.811	128.703	173.243	127	222.897	231.932	147.182	143.08	164.624	142.465	127	125.247	106.945	134.152	157.979	108.108	91.3708	112.279	110.805	101.236	106.184	115.875	103.629	127	90.4747	81.9895	94.1626	85.6531	111.955	102.881	117.052	127	87.447	99.718	75.9838	103.112	74.2393	103.849	104.034	74.1933	32.6107	109.906	55.0198	53.5317
128	220.286	44.8538	167.672	171.661	205.763	207.731	132.8	177.434	128	216.632	226.245	147.012	145.526	163.612	144.956	128	124.567	107.185	133.042	157.276	107.126	91.3183	111.518	110.319	100.911	109.22	114.533	103.659	128	88.3627	82.6347	95.1005	85.1797	107.798	104.523	113.97	128	86.7421	99.5104	75.206	102.756	73.6547	102.635	103.602	73.6221	31.856	108.474	54.614	54.0174
129	213.301	43.451	174.771	178.129	217.291	211.673	138.358	181.954	129	209.221	221.391	147.363	149.562	163.521	149.777	129	124.239	107.599	131.531	157.321	106.663	92.1367	110.822	110.42	101.295	113.01	113.572	103.92	129	86.5651	83.8545	97.7642	86.6405	103.722	106.851	112.059	129	86.2369	98.9488	74.5011	101.973	73.0409	101.07	102.478	73.9189	31.1399	106.952	53.68	54.2908
130	208.754	42.3702	180.278	184.012	229.243	220.917	142.696	185.218	130	203.895	219.745	148.65	155.14	164.68	155.401	130	125.009	108.53	130.967	159.206	108.152	92.9748	111.071	111.026	101.942	115.2	113.609	105.567	130	85.5143	84.7801	100.923	88.1667	100.846	110.057	111.535	130	86.3487	97.5207	74.6132	101.67	72.5852	100.903	101.892	74.0679	30.7102	106.758	53.4637	54.2205
131	205.514	41.1562	183.667	187.455	237.639	228.857	145.689	186.464	131	201.668	219.892	150.649	158.575	166.621	159.038	131	126.428	110.499	132.648	160.823	109.011	93.7385	111.933	111.448	102.638	117.264	113.571	106.802	131	85.1242	85.3371	102.865	89.3872	100.596	112.774	112.525	131	86.4179	97.0933	74.1852	101.38	72.6253	100.952	101.213	73.6118	30.3672	105.983	53.507	54.6003
132	203.346	39.6501	186.383	191.454	246.956	241.709	148.868	185.936	132	200.788	223.632	154.143	162.346	170.331	163.692	132	128.551	112.881	135.76	163.047	108.884	94.2046	112.553	112.029	104.279	117.989	114.089	109.624	132	85.342	87.0227	105.424	90.8235	101.509	116.142	113.771	132	85.424	96.5394	73.2451	100.84	72.4307	100.449	100.433	74.2235	29.7277	105.021	53.0253	54.7106
133	203.46	38.458	187.006	193.14	254.01	255.018	149.958	182.825	133	202.547	230.958	158.787	166.291	174.481	167.337	133	130.325	114.987	138.365	164.922	110.078	95.1556	113.687	112.809	105.202	117.297	114.88	112.074	133	84.8628	88.9908	107.675	92.2977	103.563	118.546	115.836	133	85.2149	95.8751	72.6216	101.224	72.0836	98.912	100.082	74.5548	28.8813	104.894	53.4675	54.205
134	203.239	37.7079	185.844	193.023	256.11	264.932	149.139	180.089	134	204.188	236.87	163.01	168.308	177.943	168.508	134	132.068	117.281	140.512	166.018	110.848	95.9314	114.684	113.284	105.712	116.204	115.484	113.644	134	83.9389	89.5451	109.409	93.1333	106.054	119.75	118.172	134	85.0063	95.1588	71.8479	101.476	71.8414	98.5666	99.396	74.928	28.3157	105.15	53.1228	54.1003
135	204.296	36.5137	181.966	190.752	255.25	276.096	146.24	175.342	135	207.325	245.134	167.154	168.48	182.504	168.295	135	133.616	119.88	143.052	168.101	111.697	95.8445	114.885	113.674	106.232	112.892	116.018	115.557	135	84.3585	89.9474	110.454	92.9571	110.026	120.377	120.582	135	84.6665	94.0493	71.1974	101.515	71.4653	97.7921	99.3532	75.9733	27.928	104.901	52.9055	53.2653
136	205.906	35.4607	175.756	186.442	250.506	283.934	142.21	169.478	136	212.651	255.22	169.957	166.699	186.951	166.995	136	134.154	120.874	144.13	169.129	111.743	95.2442	114.521	113.646	107.201	108.863	115.656	115.925	136	84.8494	90.6326	110.293	92.1118	114.511	118.73	122.524	136	84.2417	93.1985	71.105	101.192	71.4429	97.605	99.0691	76.2936	27.513	104.45	53.5312	52.3219
137	207.041	34.6883	170.54	181.879	242.873	287.784	138.468	163.985	137	217.404	262.847	171.045	163.79	189.649	164.857	137	134.712	120.521	144.702	170.065	111.304	94.7535	115.01	113.26	107.527	106.171	116.354	115.834	137	84.5179	89.3858	109.329	91.2825	117.126	116.864	123.805	137	83.8457	92.585	70.7546	100.99	70.9746	97.4622	98.8456	75.7823	27.292	104.282	53.5056	51.8622
138	207.484	33.7015	162.853	174.448	231.006	290.552	132.989	155.704	138	221.45	271.738	171.066	159.201	190.939	160.245														138	82.8322	87.3347	107.379	89.2577	119.839	114.678	125.462	138	83.0832	92.7713	70.4879	101.338	70.4284	96.6874	98.6386	75.7726	26.9502	104.772	53.9797	50.539
139	206.38	32.4387	153.625	167.057	218.398	288.041	126.323	149.018	139	224.662	278.059	170.592	155.365	190.062	153.773														139	81.0874	85.4922	105.134	86.8553	121.506	110.892	125.959	139	82.9783	92.3848	70.4678	100.985	69.682	97.0016	98.4322	75.9718	26.3701	104.615	53.9983	49.6797
140	205.333	31.6774	146.722	161.062	206.782	282.013	121.382	143.843	140	226.812	281.659	169.549	151.795	189.223	148.923														140	80.2413	83.2133	102.31	84.6492	121.743	107.069	124.485	140	82.3056	92.0338	69.6262	100.593	68.4823	97.535	98.3635	75.649	26.2826	104.344	53.4607	48.9278
141	203.757	31.0976	139.542	153.493	190.268	271.449	114.69	137.358	141	228.764	284.471	167.236	145.464	187.38	142.716														141	78.7335	80.5866	98.1086	81.3297	120.741	102.151	122.216	141	81.5687	91.8804	68.842	100.089	67.3594	97.4749	97.9654	75.0178	26.2672	104.488	52.9216	47.8796
142	200.133	30.2985	132.89	146.389	175.524	260.346	108.075	131.13																					142	76.6478	77.5158	94.2397	78.1984	118.548	96.3337	118.522	142	81.1612	91.8404	68.7581	100.546	65.9756	96.9345	97.5218	74.7903	25.6242	105.242	52.7035	46.9977
143	197.44	30.0361	128.83	142.482	168.538	253.583	105.517	128.357																					143	74.8907	74.9722	91.4873	76.017	115.642	91.9019	114.778	143	81.2835	91.9127	68.5685	101.192	64.4988	96.8358	97.2285	74.1787	25.5105	104.214	52.764	45.8205
																													144	72.4042	72.5242	88.3494	73.8936	110.538	87.4297	109.738	144	80.8258	91.6175	68.1628	101.194	63.153	96.4423	97.0749	72.8322	25.3087	102.323	52.4212	44.6848
																													145	70.206	69.6902	85.7731	72.4223	104.626	83.6294	104.079	145	80.1835	91.5239	68.2117	100.771	62.014	96.3834	96.3876	71.9095	24.7534	101.779	51.4089	44.3442
																													146	68.4348	68.1249	84.2458	71.0762	99.5023	80.8893	100.162	146	79.5627	91.3267	67.7052	99.3857	61.3909	96.3103	95.4788	71.4464	24.5434	101.06	50.3647	43.5902
																													147	66.0087	66.2966	83.4019	69.7994	92.9526	77.9626	95.348	147	78.7193	90.9079	67.0942	98.5511	60.1562	95.6817	94.9475	70.596	24.52	100.307	49.3354	43.0161
																													148	64.3603	65.4206	82.824	69.4537	87.1183	75.6247	91.2695	148	78.2173	91.0721	67.1377	98.7155	59.0836	94.6182	95.0647	69.795	24.1913	99.804	48.4667	42.3854
																													149	63.3242	65.2682	83.3434	69.3114	83.3329	74.7151	88.2932	149	77.6915	90.4111	66.9334	97.4813	58.6756	93.7878	94.7289	69.5833	23.8068	99.1489	48.0543	41.7853
																													150	62.4878	65.7297	84.5105	70.1405	79.0805	74.5079	84.7019	150	77.4446	89.4961	66.7571	96.2617	58.0391	93.6791	93.9223	69.1859	23.6827	97.8929	47.9211	41.175
																													151	61.4308	66.55	85.9307	71.2115	74.8928	74.2424	81.4698
																													152	60.2465	67.4019	87.9286	71.7889	72.5506	74.8067	80.0931
																													153	59.3311	69.1671	90.3934	73.3161	70.7065	76.9447	79.7551
																													154	59.9333	70.5118	92.5097	75.043	69.5972	78.8673	79.5428
																													155	59.7683	71.4155	94.1998	76.2012	69.4343	80.4447	79.8308
																													156	58.7775	72.5395	95.9282	77.2281	70.3209	82.8166	80.7947
																													157	58.0977	73.0181	96.4718	77.4168	71.7497	84.1735	82.5245
																													158	57.1542	73.1118	96.3503	76.9385	73.3337	85.7182	84.5593
																													159	56.1445	72.7708	95.2339	76.0494	76.6462	87.3628	87.1214
																													160	56.1816	71.3364	93.3764	75.2593	79.8329	88.1444	88.7053
																													161	56.9782	69.9802	91.6251	74.4437	82.2771	88.6151	89.9659
																													162	58.8666	67.8663	88.5484	72.1373	85.1216	87.8959	91.6481
																													163	61.2746	65.5656	85.4814	70.0279	86.9906	86.0192	92.4028
																													164	62.8925	63.5302	82.9258	68.3112	88.0591	84.5972	92.6566
																													165	63.7944	61.2334	78.8447	65.5906	88.7677	82.0554	92.0707
																													166	64.5618	58.8263	75.5581	63.8425	87.9925	78.9199	91.5725
																													167	65.0351	56.6421	73.7829	62.1601	86.7524	76.0187	89.6767
																													168	64.6995	54.3978	72.0076	59.8339	84.034	72.8285	87.1175
																													169	63.7801	52.8206	69.6797	58.3585	80.7278	70.2188	85.3438
																													170	63.0032	51.9757	68.6539	57.0746	78.3081	68.374	83.2926
																													171	61.5317	51.8501	68.4709	55.9367	74.7908	66.4994	79.7835
[truncated: 7 more columns]

## Sheet: SFig8_A_avg_stdev
time	5.56g_AVG	25g_AVG	5.56g_STDEV	25g_STDEV
1	226.583	251.213	43.3722	37.5518
2	223.655	248.622	45.1003	37.8978
3	201.659	228.961	50.6213	35.9683
4	181.314	210.433	53.7614	30.8532
5	170.6	201.385	55.1037	23.9795
6	169.215	202.705	55.9795	16.1787
7	176.359	213.199	56.8758	8.90986
8	194.637	235.045	59.1883	6.36793
9	230.096	275.977	64.711	13.7878
10	281.641	336.221	73.33	25.2203
11	347.285	413.649	83.61	38.2336
12	431.918	512.011	93.2914	52.7886
13	522.545	615.338	100.715	66.1882
14	603.042	707.296	107.047	75.3166
15	674.338	789.496	114.067	79.9719
16	730.693	852.655	119.069	81.1725
17	766.459	890.641	116.851	80.4373
18	783.127	910.487	107.578	78.9743
19	780.53	914.731	97.1321	77.5915
20	762.156	904.361	90.0407	76.3526
21	730.543	879.318	84.025	75.2016
22	689.094	841.383	77.0741	74.4082
23	638.793	790.838	72.7243	73.2662
24	573.917	721.698	71.0751	71.5621
25	502.265	642.211	65.7874	69.0033
26	432.902	562.942	54.1691	64.4029
27	362.278	481.781	38.4274	57.6194
28	298.667	408.881	23.1622	49.7256
29	251.057	353.767	10.8424	41.5697
30	216.594	313.306	0.311596	33.2256
31	197.309	290.627	8.40221	25.6079
32	195.135	288.753	13.238	19.2579
33	209.036	307.425	15.9573	14.5683
34	236.864	343.95	18.5846	13.5679
35	275.883	395.089	21.2854	14.8631
36	325.524	462.04	27.0995	16.2718
37	376.372	534.305	38.8091	17.8134
38	420.025	601.041	53.5662	20.662
39	458.14	662.838	71.5709	25.7004
40	487.369	711.038	90.3428	32.6015
41	504.873	738.221	106.296	39.8366
42	512.021	747.056	119.446	47.0842
43	508.136	739.779	128.245	53.4968
44	493.426	718.448	130.873	58.0755
45	468.533	683.234	128.349	62.219
46	438.027	639.404	122.789	66.9864
47	405.873	592.117	115.107	71.7437
48	370.254	538.222	104.59	75.8991
49	334.838	483.448	92.4513	78.6158
50	303.117	433.53	80.1746	78.762
51	272.812	384.595	67.1542	76.3135
52	247.03	341.438	54.9841	72.2345
53	228.291	308.661	44.8573	66.9
54	214.605	283.312	35.8917	60.543
55	207.066	267.248	29.4387	54.4951
56	206.927	262.337	26.2431	49.3049
57	214.169	267.18	25.2053	44.7873
58	227.748	279.69	25.5252	41.3126
59	246.776	298.088	27.4572	38.9254
60	272.442	322.244	32.0913	37.617
61	301.015	347.819	39.6918	37.1347
62	328.212	370.555	50.1816	36.6264
63	355.065	390.665	63.9554	35.63
64	378.614	405.365	78.5958	34.3678
65	395.062	411.723	91.7906	32.6164
66	405.382	410.282	104.037	30.039
67	409.638	402.687	114.37	27.4126
68	406.857	389.83	121.986	25.1181
69	397.111	371.054	127.174	23.3447
70	382.668	348.869	128.991	22.784
71	365.064	325.458	127.411	22.7489
72	343.364	299.37	123.349	22.7057
73	320.479	273.535	117.185	22.9636
74	298.918	250.504	108.459	23.1589
75	277.355	228.437	96.8011	22.8823
76	257.982	209.224	84.2557	22.0817
77	242.481	194.656	72.003	20.4193
78	229.566	183.486	59.0437	17.6707
79	220.566	176.323	46.8666	14.3995
80	216.622	173.714	37.0459	11.139
81	217.315	175.133	29.3882	7.87014
82	222.173	179.814	24.6651	5.09267
83	230.808	186.814	22.6978	3.70728
84	243.619	195.777	22.6493	3.92543
85	258.674	205.224	24.2417	4.55435
86	274.243	213.743	27.9188	4.92181
87	291.002	221.273	34.8355	4.85816
88	306.202	226.872	44.2209	4.193
89	317.166	229.706	54.2685	2.8448
90	324.201	229.692	64.929	2.15357
91	326.629	226.869	74.2461	4.89267
92	323.936	221.436	80.8954	7.54018
93	315.976	213.156	85.5299	10.0512
94	304.093	203.127	87.3877	12.5556
95	290.1	192.446	85.9697	14.4724
96	273.394	180.663	81.7907	15.6907
97	255.766	169.31	75.9667	16.1335
98	239.225	159.399	68.9827	16.03
99	222.581	149.749	60.1131	15.5983
100	207.539	141.241	50.5119	14.5958
101	195.98	134.861	41.4009	12.7657
102	186.631	130.17	31.853	10.3218
103	179.648	127.412	22.4648	8.0701
104	175.585	126.58	14.4604	6.09265
105	173.971	127.184	7.96179	3.99468
106	174.552	128.874	5.31198	2.4253
107	176.953	131.498	6.45839	2.76965
108	181.112	134.909	7.49869	4.2092
109	186.395	138.297	7.54352	5.3474
110	191.786	140.983	6.48909	5.8321
111	197.008	142.771	5.32025	5.79578
112	201.25	143.279	6.80291	5.38583
113	203.468	142.405	10.8596	4.5657
114	203.405	140.247	16.2019	3.67349
115	201.391	136.981	21.4679	3.51754
116	197.308	132.708	25.7797	3.87763
117	190.536	127.176	29.1242	4.50572
118	182.114	121.212	31.07	5.23618
119	172.855	115.637	31.3931	5.84453
120	162.489	109.932	30.3262	6.43141
121	152.609	104.486	28.3272	6.78151
122	143.669	99.9944	25.7419	6.68996
123	134.609	96.0957	22.3597	6.33963
124	126.682	92.833	18.4685	5.80747
125	120.57	90.5151	14.6265	5.24934
126	115.281	89.0194	10.8034	5.03904
127	111.226	88.1974	7.34609	5.18144
128	108.925	88.1037	4.87929	5.46526
129	107.833	88.7694	4.24354	6.23337
130	107.783	89.7691	5.5289	7.37283
131	108.804	90.839	6.85883	8.33676
132	110.557	92.1102	7.6494	9.1325
133	112.607	93.2681	7.82608	9.98491
134	114.74	93.9747	7.23642	10.773
135	116.809	94.3342	5.77259	11.1115
136	118.359	94.2504	4.16657	11.0247
137	119.278	93.3575	4.00608	10.8714
	119.676	91.6682	5.44747	10.7619
	119.166	89.6472	7.49108	10.497
	117.505	87.3847	9.38381	9.88679
	116.822	86.6563	9.83067	9.64299

## Sheet: SFig8_B_period
Experiment_Date	Condition	Medium	Period_avg
2021-02-23	highGluc	DMEM_25mMgluc_1mMpyr_10FBS	23.9318
2021-02-23	highGluc	DMEM_25mMgluc_1mMpyr_10FBS	23.803
2021-02-23	highGluc	DMEM_25mMgluc_1mMpyr_10FBS	23.7462
2021-02-23	highGluc	DMEM_25mMgluc_1mMpyr_10FBS	23.5782
2021-02-23	lowGluc	DMEM_5.56mMgluc_1mMpyr_10FBS	25.0159
2021-02-23	lowGluc	DMEM_5.56mMgluc_1mMpyr_10FBS	24.8379
2021-02-23	lowGluc	DMEM_5.56mMgluc_1mMpyr_10FBS	24.0289
2021-02-23	lowGluc	DMEM_5.56mMgluc_1mMpyr_10FBS	23.3507
2021-03-02	highGluc	DMEM_25mMgluc_1mMpyr_10FBS	24.3825
2021-03-02	highGluc	DMEM_25mMgluc_1mMpyr_10FBS	23.8665
2021-03-02	highGluc	DMEM_25mMgluc_1mMpyr_10FBS	24.1418
2021-03-02	highGluc	DMEM_25mMgluc_1mMpyr_10FBS	24.0146
2021-03-02	lowGluc	DMEM_5.56mMgluc_1mMpyr_10FBS	23.4118
2021-03-02	lowGluc	DMEM_5.56mMgluc_1mMpyr_10FBS	24.0848
2021-08-18	highGluc	DMEM_25mMgluc_10FBS	23.9963
2021-08-18	highGluc	DMEM_25mMgluc_10FBS	23.8797
2021-08-18	highGluc	DMEM_25mMgluc_10FBS	23.947
2021-08-18	highGluc	DMEM_25mMgluc_10FBS	23.9289
2021-08-18	highGluc	DMEM_25mMgluc_10FBS	24.0263
2021-08-18	highGluc	DMEM_25mMgluc_10FBS	24.3382
2021-08-18	highGluc	DMEM_25mMgluc_10FBS	24.2338
2021-08-18	highGluc	DMEM_25mMgluc_10FBS	24.2855
2021-08-18	highGluc	DMEM_25mMgluc_10FBS	23.7865
2021-08-18	highGluc	DMEM_25mMgluc_10FBS	22.9742
2021-08-18	highGluc	DMEM_25mMgluc_10FBS	23.8986
2021-08-18	highGluc	DMEM_25mMgluc_10FBS	24.4501
2021-08-24	highGluc	DMEM_25mMgluc_1mMpyr_10FBS	24.2025
2021-08-24	highGluc	DMEM_25mMgluc_1mMpyr_10FBS	24.0405
2021-08-24	highGluc	DMEM_25mMgluc_1mMpyr_10FBS	24.3832
2021-08-24	highGluc	DMEM_25mMgluc_1mMpyr_10FBS	24.4478
2021-08-24	lowGluc	DMEM_5.56mMgluc_1mMpyr_10FBS	24.8822
2021-08-24	lowGluc	DMEM_5.56mMgluc_1mMpyr_10FBS	24.0712
2021-08-24	lowGluc	DMEM_5.56mMgluc_1mMpyr_10FBS	24.519
2021-09-14	lowGluc	MEM_5.56mMgluc_10FBS	23.3584
2021-09-14	lowGluc	MEM_5.56mMgluc_10FBS	26.0205
2021-09-14	lowGluc	MEM_5.56mMgluc_10FBS	24.8277
2021-09-14	lowGluc	MEM_5.56mMgluc_5FBS	23.9224
2021-09-14	lowGluc	MEM_5.56mMgluc_5FBS	25.0067
2021-09-14	lowGluc	MEM_5.56mMgluc_5FBS	24.8744
2021-09-14	lowGluc	MEM_5.56mMgluc_5FBS	24.5181
2021-09-14	lowGluc	MEM_5.56mMgluc_2FBS	24.21
2021-09-14	lowGluc	MEM_5.56mMgluc_2FBS	24.1853
2021-09-14	lowGluc	MEM_5.56mMgluc_2FBS	24.3103
2021-09-14	lowGluc	MEM_5.56mMgluc_1FBS	24.3528
2021-09-14	lowGluc	MEM_5.56mMgluc_1FBS	24.0467
2021-09-14	lowGluc	MEM_5.56mMgluc_1FBS	24.4064
2021-09-21	highGluc	DMEM_25mMgluc_1mMpyr_10FBS	23.6769
2021-09-21	highGluc	DMEM_25mMgluc_1mMpyr_10FBS	25.1709
2021-09-21	lowGluc	DMEM_5.56mMgluc_1mMpyr_10FBS	25.5943
2021-09-21	lowGluc	DMEM_5.56mMgluc_1mMpyr_10FBS	25.4133
2021-09-21	lowGluc	MEM_5.56mMgluc_1FBS	24.5957
